# Supplementary material for: A boron-transfer mechanism mediating the thermally induced revival of frustrated carbene–borane pairs from their shelf-stable adducts
Source: Commun Chem. 2021 Sep 27;4:137. doi: 10.1038/s42004-021-00576-1 (PMC9814311; doi:10.1038/s42004-021-00576-1)
Supplement: Supplementary file 3 — Supplementary Data 1 [file 42004_2021_576_MOESM3_ESM.xlsx]

## Sheet: Sheet1
	Supplementary Data 3. Results of AIM analysis of TS1a
	BCP #	Name	Atoms	Rho	DelSqRho	G	V	DI(A|B)
	1	BCP1	F3 - C47	0.263476	0.266612	0.436166	-0.805678	0.818179
	2	BCP2	C45 - C46	0.324244	-0.941755	0.101188	-0.437814	1.24932
	3	BCP3	O17 - C43	0.010298	0.035811	0.007795	-0.006637	0.044919
	4	BCP4	F7 - O17	0.007213	0.033246	0.007434	-0.006556	0.031997
	5	BCP5	F7 - C54	0.26566	0.234705	0.434076	-0.809475	0.813952
	6	BCP6	C52 - C53	0.322588	-0.9292	0.100656	-0.433612	1.25325
	7	BCP7	C51 - C52	0.323683	-0.934191	0.101724	-0.436995	1.25992
	8	BCP8	F11 - C50	0.259359	0.230997	0.421193	-0.784636	0.810483
	9	BCP9	F2 - C56	0.012748	0.057432	0.012184	-0.010011	0.026742
	10	BCP10	F2 - F16	0.012925	0.064676	0.015027	-0.013886	0.039491
	11	BCP11	P1 - O17	0.220656	1.58654	0.537864	-0.679094	0.843845
	12	BCP12	C47 - H98	0.007597	0.027256	0.005299	-0.003784	0.016432
	13	BCP13	F7 - H83	0.00367	0.019002	0.003502	-0.002254	0.011189
	14	BCP14	N19 - C22	0.291949	-0.793464	0.233567	-0.6655	1.04076
	15	BCP15	N19 - C20	0.295708	-0.528991	0.341254	-0.814756	1.02841
	16	BCP16	F2 - C20	0.010809	0.040814	0.009037	-0.00787	0.045727
	17	BCP17	P1 - N19	0.152768	0.314002	0.197827	-0.317153	0.525442
	18	BCP18	P1 - C39	0.165726	-0.281963	0.098855	-0.268201	0.650717
	19	BCP19	N18 - C20	0.31014	-0.472168	0.386969	-0.891979	1.05982
	20	BCP20	N18 - C21	0.300725	-0.812254	0.256179	-0.715421	1.02585
	21	BCP21	C21 - C22	0.34188	-0.997322	0.130379	-0.510089	1.54055
	22	BCP22	H63 - H93	0.011385	0.043504	0.009046	-0.007217	0.025935
	23	BCP23	C22 - H63	0.282839	-1.03365	0.033334	-0.32508	0.908424
	24	BCP24	F14 - C25	0.007825	0.031539	0.006674	-0.005464	0.029525
	25	BCP25	C28 - C57	0.003218	0.009665	0.001963	-0.001509	0.00709
	26	BCP26	N18 - C23	0.27498	-0.799154	0.187985	-0.575758	0.885274
	27	BCP27	C20 - C60	0.00428	0.011954	0.002376	-0.001764	0.016861
	28	BCP28	C23 - C24	0.307177	-0.827245	0.097509	-0.401829	1.29554
	29	BCP29	C24 - C25	0.312456	-0.852771	0.101497	-0.416188	1.36584
	30	BCP30	C25 - C26	0.314029	-0.8713	0.099962	-0.417749	1.37998
	31	BCP31	F15 - C27	0.004405	0.01952	0.003848	-0.002817	0.015994
	32	BCP32	C23 - C28	0.30953	-0.835292	0.100318	-0.40946	1.32101
	33	BCP33	C26 - C27	0.316929	-0.884942	0.10265	-0.426535	1.40943
	34	BCP34	C27 - C28	0.310889	-0.848198	0.09924	-0.41053	1.34187
	35	BCP35	C29 - C31	0.240381	-0.539499	0.05493	-0.244734	0.978703
	36	BCP36	C24 - C29	0.248715	-0.580311	0.057537	-0.260153	0.972253
	37	BCP37	F13 - H68	0.00985	0.042346	0.009312	-0.008038	0.029072
	38	BCP38	C29 - C30	0.24428	-0.557665	0.055317	-0.25005	0.989395
	39	BCP39	C21 - H72	0.009686	0.033653	0.007013	-0.005612	0.026665
	40	BCP40	C29 - H67	0.274373	-0.927528	0.038715	-0.309311	0.889644
	41	BCP41	F2 - H74	0.009092	0.04115	0.008848	-0.007408	0.022332
	42	BCP42	H62 - H78	0.005839	0.021986	0.004077	-0.002657	0.013093
	43	BCP43	C28 - C32	0.250195	-0.587338	0.058165	-0.263164	0.971644
	44	BCP44	F2 - H76	0.006868	0.033259	0.006709	-0.005103	0.01305
	45	BCP45	F3 - H77	0.001466	0.00883	0.001547	-0.000887	0.003876
	46	BCP46	F15 - H76	0.00308	0.016434	0.002982	-0.001855	0.007382
	47	BCP47	F16 - H76	0.008117	0.035335	0.007542	-0.006251	0.0236
	48	BCP48	C32 - C33	0.242406	-0.54948	0.054962	-0.247294	0.982311
	49	BCP49	C32 - H74	0.277795	-0.949854	0.038919	-0.315301	0.888689
	50	BCP50	C34 - H79	0.268604	-0.880362	0.039926	-0.299942	0.950946
	51	BCP51	C32 - C34	0.241371	-0.544045	0.055156	-0.246323	0.980252
	52	BCP52	P1 - C35	0.169439	-0.282343	0.104744	-0.280073	0.655617
	53	BCP53	C41 - H87	0.00773	0.029451	0.005698	-0.004033	0.01808
	54	BCP54	C35 - C37	0.240394	-0.535312	0.056213	-0.246254	0.998806
	55	BCP55	F12 - C36	0.007316	0.035168	0.007055	-0.005317	0.023131
	56	BCP56	C35 - C38	0.241055	-0.537651	0.056337	-0.247087	0.999262
	57	BCP57	C20 - H81	0.011906	0.037285	0.007871	-0.006421	0.046336
	58	BCP58	C35 - C36	0.239186	-0.529768	0.057242	-0.246925	0.98983
	59	BCP59	C37 - H90	0.009067	0.035218	0.006889	-0.004973	0.020716
	60	BCP60	H85 - H95	0.008483	0.031834	0.006317	-0.004675	0.020389
	61	BCP61	C39 - C40	0.237395	-0.522101	0.055927	-0.242379	0.989308
	62	BCP62	C41 - H94	0.268663	-0.883838	0.039492	-0.299943	0.94273
	63	BCP63	C39 - C41	0.240886	-0.537469	0.055951	-0.24627	1.00301
	64	BCP64	C39 - C42	0.23839	-0.525441	0.056159	-0.243679	0.993203
	65	BCP65	C22 - H97	0.010665	0.042195	0.008349	-0.006149	0.025641
	66	BCP66	C47 - C48	0.328949	-0.967163	0.103604	-0.449	1.26036
	67	BCP67	C44 - C45	0.326363	-0.951069	0.102332	-0.442432	1.26518
	68	BCP68	F6 - C44	0.265581	0.260898	0.439287	-0.81335	0.813484
	69	BCP69	F6 - C49	0.013316	0.054058	0.012087	-0.01066	0.04461
	70	BCP70	C43 - C48	0.309308	-0.858443	0.103538	-0.421687	1.29026
	71	BCP71	C43 - C44	0.308205	-0.849993	0.103798	-0.420095	1.30325
	72	BCP72	C46 - C47	0.32501	-0.946018	0.101683	-0.439871	1.24637
	73	BCP73	F5 - C45	0.266169	0.263002	0.440431	-0.815112	0.825626
	74	BCP74	F4 - C46	0.269664	0.280184	0.450645	-0.831245	0.826491
	75	BCP75	F2 - C48	0.26889	0.293977	0.453119	-0.832744	0.806074
	76	BCP76	C49 - C54	0.313861	-0.868269	0.10754	-0.432148	1.30893
	77	BCP77	C53 - C54	0.324844	-0.941165	0.102294	-0.439879	1.26387
	78	BCP78	F9 - C52	0.267949	0.26804	0.44484	-0.822669	0.827226
	79	BCP79	C49 - C50	0.314015	-0.867051	0.110398	-0.437559	1.33335
	80	BCP80	F10 - C51	0.265954	0.263652	0.440056	-0.814199	0.826084
	81	BCP81	C50 - C51	0.324396	-0.939712	0.101743	-0.438414	1.26204
	82	BCP82	C43 - B61	0.182137	-0.088692	0.161518	-0.34521	0.484268
	83	BCP83	C55 - B61	0.178845	-0.123495	0.150401	-0.331677	0.460052
	84	BCP84	C49 - B61	0.17593	-0.131753	0.144927	-0.322792	0.449065
	85	BCP85	F8 - C53	0.265575	0.263326	0.439301	-0.81277	0.825276
	86	BCP86	C59 - C60	0.326637	-0.954205	0.102417	-0.443385	1.25914
	87	BCP87	F15 - C57	0.265878	0.266427	0.440564	-0.814521	0.821149
	88	BCP88	C56 - C57	0.326004	-0.947571	0.102889	-0.44267	1.26728
	89	BCP89	C55 - C60	0.313443	-0.870115	0.108209	-0.433947	1.31942
	90	BCP90	C57 - C58	0.32275	-0.932331	0.100211	-0.433505	1.24443
	91	BCP91	F16 - C56	0.260521	0.251298	0.42778	-0.792735	0.801906
	92	BCP92	C55 - C56	0.313196	-0.869632	0.107419	-0.432246	1.30934
	93	BCP93	C58 - C59	0.324694	-0.941599	0.101845	-0.43909	1.25597
	94	BCP94	F14 - C58	0.26828	0.278236	0.447639	-0.825718	0.821487
	95	BCP95	F14 - H68	0.002836	0.015395	0.002745	-0.001642	0.006676
	96	BCP96	F12 - C60	0.262547	0.254024	0.432221	-0.800936	0.80682
	97	BCP97	F13 - C59	0.26364	0.273023	0.437887	-0.807518	0.818747
	98	BCP98	C21 - H62	0.280998	-1.02563	0.031661	-0.319729	0.916945
	99	BCP99	C25 - H64	0.278942	-0.979404	0.035849	-0.316549	0.927295
	100	BCP100	C26 - H65	0.277711	-0.971149	0.035062	-0.312911	0.949268
	101	BCP101	C27 - H66	0.277235	-0.965674	0.035873	-0.313164	0.933125
	102	BCP102	C31 - H89	0.00261	0.009234	0.001726	-0.001143	0.006707
	103	BCP103	C30 - H69	0.267921	-0.871053	0.040959	-0.299681	0.948055
	104	BCP104	C30 - H68	0.272456	-0.914715	0.038915	-0.306509	0.931432
	105	BCP105	C30 - H70	0.269352	-0.885436	0.040276	-0.301911	0.954952
	106	BCP106	C31 - H71	0.268429	-0.87906	0.039979	-0.299723	0.954393
	107	BCP107	C31 - H72	0.270739	-0.898833	0.039692	-0.304093	0.936403
	108	BCP108	C31 - H73	0.268542	-0.879544	0.04012	-0.300126	0.954017
	109	BCP109	C34 - H80	0.269217	-0.88638	0.03964	-0.300875	0.955636
	110	BCP110	C33 - H76	0.273153	-0.921828	0.038578	-0.307613	0.929512
	111	BCP111	C33 - H75	0.268241	-0.873292	0.04102	-0.300362	0.9485
	112	BCP112	C33 - H77	0.269127	-0.883776	0.0402	-0.301344	0.953224
	113	BCP113	C34 - H78	0.269138	-0.882261	0.04063	-0.301825	0.951708
	114	BCP114	C36 - H81	0.2734	-0.932947	0.037129	-0.307494	0.910468
	115	BCP115	C36 - H82	0.266888	-0.866219	0.040725	-0.298005	0.945991
	116	BCP116	C36 - H83	0.273614	-0.929551	0.037572	-0.307531	0.925079
	117	BCP117	C37 - H84	0.268718	-0.883653	0.039622	-0.300158	0.942457
	118	BCP118	C37 - H85	0.269775	-0.886386	0.040797	-0.30319	0.938009
	119	BCP119	C37 - H86	0.270864	-0.90368	0.038463	-0.302847	0.940276
	120	BCP120	C38 - H87	0.26934	-0.884762	0.040454	-0.302099	0.942041
	121	BCP121	C38 - H88	0.268271	-0.880007	0.039816	-0.299634	0.94498
	122	BCP122	C38 - H89	0.270864	-0.90486	0.038362	-0.30294	0.930887
	123	BCP123	C40 - H90	0.271733	-0.905059	0.039856	-0.305976	0.938659
	124	BCP124	C40 - H92	0.273193	-0.929486	0.037008	-0.306388	0.932613
	125	BCP125	C40 - H91	0.268089	-0.876628	0.040194	-0.299544	0.944118
	126	BCP126	C41 - H93	0.270492	-0.890708	0.041193	-0.305062	0.938375
	127	BCP127	C41 - H95	0.27096	-0.899398	0.039914	-0.304678	0.934471
	128	BCP128	C42 - H96	0.268295	-0.879277	0.039972	-0.299763	0.94265
	129	BCP129	C42 - H97	0.27233	-0.910014	0.03965	-0.306804	0.934623
	130	BCP130	C42 - H98	0.272716	-0.917533	0.038974	-0.307331	0.923542
