# Supplementary material for: A boron-transfer mechanism mediating the thermally induced revival of frustrated carbene–borane pairs from their shelf-stable adducts
Source: Commun Chem. 2021 Sep 27;4:137. doi: 10.1038/s42004-021-00576-1 (PMC9814311; doi:10.1038/s42004-021-00576-1)
Supplement: Supplementary file 4 — Supplementary Data 2 [file 42004_2021_576_MOESM4_ESM.cif]

data_3aB2
_audit_creation_date               2019-04-22
_audit_creation_method
;
Olex2 1.2
(compiled 2018.05.29 svn.r3508 for OlexSys, GUI svn.r5506)
;
_audit_contact_author_address      ?
_audit_contact_author_email        ?
_audit_contact_author_name         ''
_audit_contact_author_phone        ?
_publ_contact_author_id_orcid      ?
_publ_section_references
;
Bourhis, L.J., Dolomanov, O.V., Gildea, R.J., Howard, J.A.K., Puschmann, H.
 (2015). Acta Cryst. A71, 59-75.

Dolomanov, O.V., Bourhis, L.J., Gildea, R.J, Howard, J.A.K. & Puschmann, H.
 (2009), J. Appl. Cryst. 42, 339-341.

Sheldrick, G.M. (2015). Acta Cryst. A71, 3-8.
;
_chemical_formula_moiety           'C41 H40 B F12 N2 O P'
_chemical_formula_sum              'C41 H40 B F12 N2 O P'
_chemical_formula_weight           846.57
_chemical_oxdiff_formula           'C41 H40 B1 F12 N2 O1 P1'
loop_
  _atom_type_symbol
  _atom_type_scat_dispersion_real
  _atom_type_scat_dispersion_imag
  _atom_type_scat_Cromer_Mann_a1
  _atom_type_scat_Cromer_Mann_a2
  _atom_type_scat_Cromer_Mann_a3
  _atom_type_scat_Cromer_Mann_a4
  _atom_type_scat_Cromer_Mann_b1
  _atom_type_scat_Cromer_Mann_b2
  _atom_type_scat_Cromer_Mann_b3
  _atom_type_scat_Cromer_Mann_b4
  _atom_type_scat_Cromer_Mann_c
  _atom_type_scat_source
  _atom_type_scat_dispersion_source
 C 0.01920 0.00962 2.31000 1.02000 1.58860 0.86500 20.84390 10.20750 0.56870
 51.65120 0.215599998832
 'International Tables Volume C Table 6.1.1.4 (pp. 500-502)'
 'Henke, Gullikson and Davis, At. Data and Nucl. Data Tables, 1993, 54, 2'
 B 0.00963 0.00408 2.05450 1.33260 1.09790 0.70680 23.21850 1.02100 60.34980
 0.14030 -0.193200007081
 'International Tables Volume C Table 6.1.1.4 (pp. 500-502)'
 'Henke, Gullikson and Davis, At. Data and Nucl. Data Tables, 1993, 54, 2'
 F 0.07537 0.05506 3.53920 2.64120 1.51700 1.02430 10.28250 4.29440 0.26150
 26.14760 0.277599990368
 'International Tables Volume C Table 6.1.1.4 (pp. 500-502)'
 'Henke, Gullikson and Davis, At. Data and Nucl. Data Tables, 1993, 54, 2'
 H 0.00000 0.00000 0.49300 0.32291 0.14019 0.04081 10.51090 26.12570 3.14236
 57.79970 0.0030380000826
 'International Tables Volume C Table 6.1.1.4 (pp. 500-502)'
 'Henke, Gullikson and Davis, At. Data and Nucl. Data Tables, 1993, 54, 2'
 O 0.05239 0.03377 3.04850 2.28680 1.54630 0.86700 13.27710 5.70110 0.32390
 32.90890 0.250800013542
 'International Tables Volume C Table 6.1.1.4 (pp. 500-502)'
 'Henke, Gullikson and Davis, At. Data and Nucl. Data Tables, 1993, 54, 2'
 N 0.03256 0.01839 12.21260 3.13220 2.01250 1.16630 0.00570 9.89330 28.99750
 0.58260 -11.5290002823
 'International Tables Volume C Table 6.1.1.4 (pp. 500-502)'
 'Henke, Gullikson and Davis, At. Data and Nucl. Data Tables, 1993, 54, 2'
 P 0.30360 0.43703 6.43450 4.17910 1.78000 1.49080 1.90670 27.15700 0.52600
 68.16450 1.11489999294
 'International Tables Volume C Table 6.1.1.4 (pp. 500-502)'
 'Henke, Gullikson and Davis, At. Data and Nucl. Data Tables, 1993, 54, 2'

_space_group_crystal_system        'monoclinic'
_space_group_IT_number             14
_space_group_name_H-M_alt          'P 1 21/n 1'
_space_group_name_Hall             '-P 2ybc (x-z,y,z)'
loop_
  _space_group_symop_id
  _space_group_symop_operation_xyz
 1 x,y,z
 2 -x+1/2,y+1/2,-z+1/2
 3 -x,-y,-z
 4 x-1/2,-y-1/2,z-1/2

_symmetry_Int_Tables_number        14
_cell_length_a                     14.2029(3)
_cell_length_b                     17.1447(3)
_cell_length_c                     16.5196(3)
_cell_angle_alpha                  90
_cell_angle_beta                   99.683(2)
_cell_angle_gamma                  90
_cell_volume                       3965.29(13)
_cell_formula_units_Z              4
_cell_measurement_reflns_used      14845
_cell_measurement_temperature      143.15
_cell_measurement_theta_max        73.0550
_cell_measurement_theta_min        3.7880
_exptl_absorpt_coefficient_mu      1.438
_exptl_absorpt_correction_T_max    1.00000
_exptl_absorpt_correction_T_min    0.79823
_exptl_absorpt_correction_type     multi-scan
_exptl_absorpt_process_details
;
CrysAlisPro 1.171.40.43a (Rigaku Oxford Diffraction, 2019)
Empirical absorption correction using spherical harmonics,
 implemented in SCALE3 ABSPACK scaling algorithm.
;
_exptl_crystal_colour              colourless
_exptl_crystal_colour_primary      colourless
_exptl_crystal_density_diffrn      1.4179
_exptl_crystal_description         block
_exptl_crystal_F_000               1752.2748
_exptl_crystal_size_max            0.2
_exptl_crystal_size_mid            0.1
_exptl_crystal_size_min            0.1
_diffrn_reflns_av_R_equivalents    0.0573
_diffrn_reflns_av_unetI/netI       0.0319
_diffrn_reflns_limit_h_max         17
_diffrn_reflns_limit_h_min         -16
_diffrn_reflns_limit_k_max         20
_diffrn_reflns_limit_k_min         -20
_diffrn_reflns_limit_l_max         19
_diffrn_reflns_limit_l_min         -19
_diffrn_reflns_number              50366
_diffrn_reflns_theta_full          68.2440
_diffrn_reflns_theta_max           68.24
_diffrn_reflns_theta_min           3.74
_diffrn_ambient_temperature        143.15
_diffrn_detector                   'CCD plate'
_diffrn_detector_area_resol_mean   10.0000
_diffrn_detector_type              HyPix
_diffrn_measured_fraction_theta_full  1.0000
_diffrn_measured_fraction_theta_max  1.0000
_diffrn_measurement_details
;
List of Runs (angles in degrees, time in seconds):

  # Type    Start    End  Width  t~exp~   \w     \q     \k     \f   Frames
--------------------------------------------------------------------------
  1  \w     13.00 116.00   0.50    2.00    --   42.80  81.00 -54.00  206
  2  \w     74.00  99.00   0.50    5.00    --   76.50  81.00 -54.00   50
  3  \w    103.00 129.00   0.50    5.00    --   76.50  77.00-120.00   52
  4  \w    110.00 149.00   0.50    5.00    --   76.50 125.00-180.00   78
  5  \w     71.00 117.00   0.50    2.00    --   42.80 125.00-150.00   92
  6  \w     75.00 116.00   0.50    2.00    --   42.80 125.00-180.00   82
  7  \w     73.00  99.00   0.50    5.00    --   76.50 125.00-180.00   52
  8  \w     53.00  80.00   0.50    5.00    --   76.50  77.00-120.00   54
  9  \w     -5.00  23.00   0.50    2.00    --   42.80 -81.00-177.00   56
 10  \w     30.00  55.00   0.50    5.00    --   76.50 -81.00-177.00   50
 11  \w    -29.00  63.00   0.50    2.00    --   42.80 -57.00-150.00  184
 12  \w    -71.00  15.00   0.50    2.00    --  -42.80  81.00 -54.00  172
 13  \w    -66.00 -37.00   0.50    5.00    -- -106.00  37.00  30.00   58
 14  \w   -117.00 -37.00   0.50    5.00    -- -106.00 125.00 -30.00  160
 15  \w    -91.00 -42.00   0.50    5.00    -- -106.00 125.00-150.00   98
 16  \w   -117.00 -77.00   0.50    5.00    -- -106.00 125.00-180.00   80
 17  \w   -126.00 -79.00   0.50    5.00    -- -106.00  77.00-150.00   94
 18  \w    -92.00 -67.00   0.50    5.00    -- -106.00  19.00-180.00   50
 19  \w   -136.00 -32.00   0.50    5.00    -- -106.00  81.00 -54.00  208
 20  \w   -110.00 -54.00   0.50    5.00    -- -106.00 125.00   0.00  112
 21  \w   -117.00 -33.00   0.50    5.00    -- -106.00 125.00  60.00  168
 22  \w   -109.00 -44.00   0.50    5.00    -- -106.00 125.00 120.00  130
 23  \w   -127.00 -79.00   0.50    5.00    -- -106.00  37.00  30.00   96
 24  \w   -135.00 -32.00   0.50    5.00    -- -106.00  77.00-120.00  206
 25  \w   -138.00 -93.00   0.50    5.00    -- -106.00  19.00-180.00   90
 26  \w   -145.00 -79.00   0.50    5.00    -- -106.00 -77.00-120.00  132
 27  \w   -108.00 -13.00   0.50    2.00    --  -42.80 -81.00-177.00  190
 28  \w     33.00  81.00   0.50    2.00    --   42.80-125.00 150.00   96
 29  \w   -143.00 -85.00   0.50    5.00    -- -106.00 -99.00 150.00  116
 30  \w   -176.00 -77.00   0.50    5.00    -- -106.00 -19.00  30.00  198
 31  \w   -150.00-122.00   0.50    5.00    -- -106.00-125.00-120.00   56
 32  \w   -155.00 -75.00   0.50    5.00    -- -106.00 -81.00-177.00  160
 33  \w   -174.00 -70.00   0.50    5.00    -- -106.00-125.00-180.00  208
 34  \w   -177.00 -84.00   0.50    5.00    -- -106.00 -99.00-150.00  186
 35  \w   -177.00 -86.00   0.50    5.00    -- -106.00 -99.00 -60.00  182
;
_diffrn_measurement_device         'four-circle diffractometer'
_diffrn_measurement_device_type   
 'XtaLAB Synergy, Single source at offset/far, HyPix'
_diffrn_measurement_method         '\w scans'
_diffrn_orient_matrix_type        
 'CrysAlisPro convention (1999,Acta A55,543-557)'
_diffrn_orient_matrix_UB_11        0.0641222000
_diffrn_orient_matrix_UB_12        -0.0340243000
_diffrn_orient_matrix_UB_13        0.0763598000
_diffrn_orient_matrix_UB_21        -0.0684318000
_diffrn_orient_matrix_UB_22        -0.0698024000
_diffrn_orient_matrix_UB_23        -0.0010264000
_diffrn_orient_matrix_UB_31        0.0576710000
_diffrn_orient_matrix_UB_32        -0.0452262000
_diffrn_orient_matrix_UB_33        -0.0557468000
_diffrn_radiation_monochromator    mirror
_diffrn_radiation_probe            x-ray
_diffrn_radiation_type             'Cu K\a'
_diffrn_radiation_wavelength       1.54184
_diffrn_source                     'micro-focus sealed X-ray tube'
_diffrn_source_type                'PhotonJet (Cu) X-ray Source'
_reflns_Friedel_coverage           0.0
_reflns_limit_h_max                11
_reflns_limit_h_min                -17
_reflns_limit_k_max                20
_reflns_limit_k_min                0
_reflns_limit_l_max                19
_reflns_limit_l_min                -11
_reflns_number_gt                  6246
_reflns_number_total               7243
_reflns_odcompleteness_completeness  99.96
_reflns_odcompleteness_iscentric   1
_reflns_odcompleteness_theta       68.13
_reflns_threshold_expression       I>=2u(I)
_computing_cell_refinement         'CrysAlisPro 1.171.40.43a (Rigaku OD, 2019)'
_computing_data_collection         'CrysAlisPro 1.171.40.43a (Rigaku OD, 2019)'
_computing_data_reduction          'CrysAlisPro 1.171.40.43a (Rigaku OD, 2019)'
_computing_molecular_graphics      'Olex2 (Dolomanov et al., 2009)'
_computing_publication_material    'Olex2 (Dolomanov et al., 2009)'
_computing_structure_refinement    'olex2.refine (Bourhis et al., 2015)'
_computing_structure_solution      'ShelXT (Sheldrick, 2015)'
_refine_diff_density_max           0.3861
_refine_diff_density_min           -0.3187
_refine_diff_density_rms           0.0645
_refine_ls_d_res_high              0.8300
_refine_ls_d_res_low               11.8072
_refine_ls_goodness_of_fit_ref     1.0723
_refine_ls_hydrogen_treatment      constr
_refine_ls_matrix_type             full
_refine_ls_number_constraints      60
_refine_ls_number_parameters       533
_refine_ls_number_reflns           7243
_refine_ls_number_restraints       0
_refine_ls_R_factor_all            0.0518
_refine_ls_R_factor_gt             0.0415
_refine_ls_restrained_S_all        1.0723
_refine_ls_shift/su_max            0.0000
_refine_ls_shift/su_mean           0.0000
_refine_ls_structure_factor_coef   Fsqd
_refine_ls_weighting_details      
 'w=1/[\s^2^(Fo^2^)+(0.0344P)^2^+2.3970P] where P=(Fo^2^+2Fc^2^)/3'
_refine_ls_weighting_scheme        calc
_refine_ls_wR_factor_gt            0.0892
_refine_ls_wR_factor_ref           0.0937
_olex2_refinement_description
;
1. Fixed Uiso
 At 1.2 times of:
  All C(H) groups
 At 1.5 times of:
  All C(H,H,H) groups
2.a Ternary CH refined with riding coordinates:
 C35(H35), C38(H38)
2.b Aromatic/amide H refined with riding coordinates:
 C16(H16), C11(H11), C17(H17), C31(H31), C4(H4), C22(H22), C33(H33), C32(H32)
2.c Idealised Me refined as rotating group:
 C43(H43a,H43b,H43c), C48(H48a,H48b,H48c), C37(H37a,H37b,H37c), C46(H46a,H46b,
 H46c), C36(H36a,H36b,H36c), C40(H40a,H40b,H40c), C47(H47a,H47b,H47c), C39(H39a,
 H39b,H39c), C44(H44a,H44b,H44c), C49(H49a,H49b,H49c)
;
_atom_sites_solution_primary       dual
loop_
  _atom_site_label
  _atom_site_type_symbol
  _atom_site_fract_x
  _atom_site_fract_y
  _atom_site_fract_z
  _atom_site_U_iso_or_equiv
  _atom_site_adp_type
  _atom_site_occupancy
  _atom_site_refinement_flags_posn
 P41 P 0.27477(3) 0.69144(3) 0.30633(3) 0.02324(11) Uani 1.000000 .
 F53 F 0.45890(8) 0.89948(6) 0.34324(6) 0.0275(2) Uani 1.000000 .
 F51 F 0.47300(8) 0.69281(6) 0.53684(7) 0.0285(2) Uani 1.000000 .
 F25 F 0.65795(8) 0.70511(6) 0.51664(7) 0.0281(2) Uani 1.000000 .
 F57 F 0.67350(8) 0.66220(6) 0.29344(7) 0.0303(3) Uani 1.000000 .
 F27 F 0.46334(9) 0.58177(6) 0.29172(7) 0.0323(3) Uani 1.000000 .
 F54 F 0.41490(8) 0.78782(7) 0.63976(7) 0.0323(3) Uani 1.000000 .
 F55 F 0.63053(8) 0.89550(6) 0.43861(7) 0.0316(3) Uani 1.000000 .
 F52 F 0.39154(9) 0.99152(6) 0.44661(8) 0.0370(3) Uani 1.000000 .
 F58 F 0.80368(9) 0.93499(7) 0.43148(8) 0.0407(3) Uani 1.000000 .
 F56 F 0.85095(9) 0.70256(8) 0.29153(8) 0.0436(3) Uani 1.000000 .
 F28 F 0.71483(10) 0.56841(7) 0.57607(8) 0.0461(3) Uani 1.000000 .
 F26 F 0.51596(11) 0.44482(7) 0.35494(9) 0.0495(4) Uani 1.000000 .
 O50 O 0.32658(10) 0.65594(8) 0.38177(8) 0.0291(3) Uani 1.000000 .
 N15 N 0.47601(11) 0.78810(9) 0.20647(9) 0.0221(3) Uani 1.000000 .
 N18 N 0.35502(11) 0.75029(9) 0.26114(9) 0.0218(3) Uani 1.000000 .
 C8 C 0.47615(12) 0.79118(10) 0.43375(11) 0.0191(4) Uani 1.000000 .
 C14 C 0.45413(13) 0.75324(10) 0.27534(11) 0.0195(4) Uani 1.000000 .
 C9 C 0.44972(13) 0.86857(10) 0.41717(11) 0.0214(4) Uani 1.000000 .
 C13 C 0.45844(13) 0.76710(10) 0.51041(11) 0.0215(4) Uani 1.000000 .
 C19 C 0.55340(13) 0.65161(10) 0.40190(11) 0.0213(4) Uani 1.000000 .
 C12 C 0.42458(13) 0.81608(12) 0.56525(11) 0.0245(4) Uani 1.000000 .
 C10 C 0.41465(14) 0.91752(11) 0.47073(12) 0.0246(4) Uani 1.000000 .
 C20 C 0.52275(14) 0.58146(11) 0.36501(12) 0.0258(4) Uani 1.000000 .
 C6 C 0.67878(14) 0.84528(11) 0.39766(11) 0.0236(4) Uani 1.000000 .
 C16 C 0.39404(14) 0.80879(11) 0.15309(12) 0.0265(4) Uani 1.000000 .
 H16 H 0.39126(14) 0.83474(11) 0.10193(12) 0.0318(5) Uiso 1.000000 R
 C24 C 0.61971(14) 0.64151(11) 0.47315(12) 0.0246(4) Uani 1.000000 .
 C1 C 0.63647(13) 0.77729(10) 0.36210(11) 0.0206(4) Uani 1.000000 .
 C29 C 0.56746(14) 0.79933(11) 0.17781(11) 0.0234(4) Uani 1.000000 .
 C11 C 0.40161(14) 0.89276(11) 0.54668(12) 0.0267(4) Uani 1.000000 .
 H11 H 0.37811(14) 0.92643(11) 0.58439(12) 0.0320(5) Uiso 1.000000 R
 C30 C 0.60627(14) 0.73487(11) 0.14241(11) 0.0259(4) Uani 1.000000 .
 C2 C 0.70155(14) 0.73188(11) 0.32766(11) 0.0248(4) Uani 1.000000 .
 C5 C 0.77197(15) 0.86683(11) 0.39559(12) 0.0290(4) Uani 1.000000 .
 C17 C 0.31985(14) 0.78567(11) 0.18653(12) 0.0269(4) Uani 1.000000 .
 H17 H 0.25440(14) 0.79219(11) 0.16349(12) 0.0322(5) Uiso 1.000000 R
 C34 C 0.60474(15) 0.87477(11) 0.17562(12) 0.0269(4) Uani 1.000000 .
 C3 C 0.79515(14) 0.75234(13) 0.32599(12) 0.0309(4) Uani 1.000000 .
 C23 C 0.65036(15) 0.56997(12) 0.50554(13) 0.0323(5) Uani 1.000000 .
 C42 C 0.22784(14) 0.61913(11) 0.22382(13) 0.0297(4) Uani 1.000000 .
 C45 C 0.17916(14) 0.75852(12) 0.33057(13) 0.0295(4) Uani 1.000000 .
 C21 C 0.55239(17) 0.50918(11) 0.39695(14) 0.0339(5) Uani 1.000000 .
 C35 C 0.55451(15) 0.65707(11) 0.12906(12) 0.0299(4) Uani 1.000000 .
 H35 H 0.51664(15) 0.64948(11) 0.17431(12) 0.0358(5) Uiso 1.000000 R
 C31 C 0.69168(15) 0.74695(13) 0.11343(13) 0.0339(5) Uani 1.000000 .
 H31 H 0.72113(15) 0.70434(13) 0.09070(13) 0.0407(6) Uiso 1.000000 R
 C38 C 0.55252(16) 0.94833(11) 0.19477(12) 0.0313(5) Uani 1.000000 .
 H38 H 0.49660(16) 0.93257(11) 0.22061(12) 0.0375(6) Uiso 1.000000 R
 C4 C 0.83243(15) 0.82135(13) 0.35929(13) 0.0346(5) Uani 1.000000 .
 H4 H 0.89629(15) 0.83666(13) 0.35728(13) 0.0415(6) Uiso 1.000000 R
 C22 C 0.61603(17) 0.50131(12) 0.46843(14) 0.0370(5) Uani 1.000000 .
 H22 H 0.63532(17) 0.45173(12) 0.49102(14) 0.0444(6) Uiso 1.000000 R
 C33 C 0.69098(16) 0.88271(13) 0.14597(14) 0.0355(5) Uani 1.000000 .
 H33 H 0.71981(16) 0.93270(13) 0.14592(14) 0.0427(6) Uiso 1.000000 R
 C32 C 0.73465(16) 0.81964(13) 0.11698(14) 0.0386(5) Uani 1.000000 .
 H32 H 0.79450(16) 0.82587(13) 0.09930(14) 0.0464(6) Uiso 1.000000 R
 C43 C 0.29404(16) 0.60537(13) 0.16049(13) 0.0368(5) Uani 1.000000 .
 H43a H 0.2941(9) 0.6518(4) 0.1259(6) 0.0552(8) Uiso 1.000000 GR
 H43b H 0.3591(3) 0.5952(9) 0.18913(13) 0.0552(8) Uiso 1.000000 GR
 H43c H 0.2711(7) 0.5604(6) 0.1261(7) 0.0552(8) Uiso 1.000000 GR
 C48 C 0.12062(16) 0.80865(13) 0.26287(14) 0.0382(5) Uani 1.000000 .
 H48a H 0.1635(2) 0.8436(7) 0.2394(7) 0.0573(8) Uiso 1.000000 GR
 H48b H 0.0872(9) 0.77465(14) 0.2197(5) 0.0573(8) Uiso 1.000000 GR
 H48c H 0.0739(8) 0.8396(7) 0.2864(2) 0.0573(8) Uiso 1.000000 GR
 C37 C 0.48498(17) 0.65922(14) 0.04737(14) 0.0401(5) Uani 1.000000 .
 H37a H 0.4399(8) 0.7024(6) 0.0481(4) 0.0601(8) Uiso 1.000000 GR
 H37b H 0.5208(2) 0.6668(10) 0.00220(17) 0.0601(8) Uiso 1.000000 GR
 H37c H 0.4498(9) 0.6099(4) 0.0396(5) 0.0601(8) Uiso 1.000000 GR
 C46 C 0.22855(16) 0.81539(15) 0.39551(15) 0.0421(6) Uani 1.000000 .
 H46a H 0.2675(10) 0.78611(15) 0.4400(5) 0.0632(9) Uiso 1.000000 GR
 H46b H 0.2696(10) 0.8508(7) 0.3704(3) 0.0632(9) Uiso 1.000000 GR
 H46c H 0.18024(16) 0.8457(7) 0.4177(8) 0.0632(9) Uiso 1.000000 GR
 C36 C 0.62054(18) 0.58677(13) 0.12806(15) 0.0420(6) Uani 1.000000 .
 H36a H 0.6506(10) 0.5889(6) 0.0788(6) 0.0630(8) Uiso 1.000000 GR
 H36b H 0.6701(8) 0.5878(6) 0.1771(6) 0.0630(8) Uiso 1.000000 GR
 H36c H 0.5833(3) 0.53860(13) 0.1276(11) 0.0630(8) Uiso 1.000000 GR
 C40 C 0.51482(19) 0.99066(13) 0.11359(14) 0.0418(6) Uani 1.000000 .
 H40a H 0.56878(19) 1.0074(9) 0.0878(5) 0.0628(8) Uiso 1.000000 GR
 H40b H 0.4741(10) 0.9552(3) 0.0765(4) 0.0628(8) Uiso 1.000000 GR
 H40c H 0.4776(11) 1.0364(6) 0.12471(19) 0.0628(8) Uiso 1.000000 GR
 C47 C 0.11203(16) 0.70598(15) 0.37100(16) 0.0422(6) Uani 1.000000 .
 H47a H 0.0764(9) 0.6715(7) 0.3295(3) 0.0632(8) Uiso 1.000000 GR
 H47b H 0.14988(19) 0.6745(7) 0.4142(7) 0.0632(8) Uiso 1.000000 GR
 H47c H 0.0672(8) 0.73858(15) 0.3950(9) 0.0632(8) Uiso 1.000000 GR
 C39 C 0.6145(2) 1.00399(13) 0.25313(15) 0.0442(6) Uani 1.000000 .
 H39a H 0.6388(11) 0.9769(3) 0.3046(4) 0.0663(9) Uiso 1.000000 GR
 H39b H 0.6683(7) 1.0218(8) 0.2278(5) 0.0663(9) Uiso 1.000000 GR
 H39c H 0.5762(4) 1.0490(5) 0.2645(9) 0.0663(9) Uiso 1.000000 GR
 C44 C 0.12978(16) 0.64093(14) 0.17420(16) 0.0445(6) Uani 1.000000 .
 H44a H 0.0843(4) 0.6495(10) 0.21180(18) 0.0667(9) Uiso 1.000000 GR
 H44b H 0.1357(3) 0.6887(6) 0.1429(9) 0.0667(9) Uiso 1.000000 GR
 H44c H 0.1069(6) 0.5984(5) 0.1363(8) 0.0667(9) Uiso 1.000000 GR
 C49 C 0.21955(18) 0.54230(12) 0.27062(15) 0.0411(5) Uani 1.000000 .
 H49a H 0.2833(2) 0.5251(5) 0.2966(9) 0.0616(8) Uiso 1.000000 GR
 H49b H 0.1798(10) 0.5507(3) 0.3129(7) 0.0616(8) Uiso 1.000000 GR
 H49c H 0.1903(11) 0.5022(3) 0.2321(2) 0.0616(8) Uiso 1.000000 GR
 B7 B 0.52816(15) 0.74091(12) 0.36736(12) 0.0200(4) Uani 1.000000 .

loop_
  _atom_site_aniso_label
  _atom_site_aniso_U_11
  _atom_site_aniso_U_22
  _atom_site_aniso_U_33
  _atom_site_aniso_U_12
  _atom_site_aniso_U_13
  _atom_site_aniso_U_23
 P41 0.0204(2) 0.0232(2) 0.0244(2) -0.00156(19) -0.00123(18) -0.00084(19)
 F53 0.0397(6) 0.0209(5) 0.0222(5) 0.0051(5) 0.0064(5) 0.0047(4)
 F51 0.0343(6) 0.0244(5) 0.0270(6) 0.0010(5) 0.0057(5) 0.0082(5)
 F25 0.0322(6) 0.0225(5) 0.0255(6) -0.0019(5) -0.0064(5) -0.0004(4)
 F57 0.0332(6) 0.0274(6) 0.0305(6) 0.0047(5) 0.0062(5) -0.0065(5)
 F27 0.0405(7) 0.0242(6) 0.0277(6) -0.0007(5) -0.0077(5) -0.0028(5)
 F54 0.0311(6) 0.0462(7) 0.0209(6) -0.0046(5) 0.0083(5) 0.0025(5)
 F55 0.0315(6) 0.0234(6) 0.0415(7) -0.0054(5) 0.0105(5) -0.0099(5)
 F52 0.0510(8) 0.0199(6) 0.0403(7) 0.0106(5) 0.0084(6) -0.0023(5)
 F58 0.0346(7) 0.0321(6) 0.0540(8) -0.0147(5) 0.0031(6) -0.0023(6)
 F56 0.0314(7) 0.0553(8) 0.0469(8) 0.0128(6) 0.0147(6) -0.0045(6)
 F28 0.0516(8) 0.0349(7) 0.0421(7) 0.0058(6) -0.0204(6) 0.0102(6)
 F26 0.0730(10) 0.0180(6) 0.0514(8) -0.0033(6) -0.0067(7) -0.0044(5)
 O50 0.0257(7) 0.0313(7) 0.0278(7) -0.0046(6) -0.0024(6) 0.0040(6)
 N15 0.0244(8) 0.0217(8) 0.0196(8) 0.0046(6) 0.0016(6) 0.0005(6)
 N18 0.0213(8) 0.0224(8) 0.0202(8) 0.0029(6) -0.0008(6) 0.0002(6)
 C8 0.0177(8) 0.0184(9) 0.0199(9) -0.0010(7) -0.0009(7) -0.0006(7)
 C14 0.0231(9) 0.0150(8) 0.0199(9) 0.0021(7) 0.0024(7) -0.0016(7)
 C9 0.0224(9) 0.0202(9) 0.0209(9) -0.0008(7) 0.0022(7) 0.0013(7)
 C13 0.0196(9) 0.0196(9) 0.0239(9) -0.0006(7) -0.0002(7) 0.0040(7)
 C19 0.0231(9) 0.0181(9) 0.0224(9) 0.0016(7) 0.0029(7) 0.0005(7)
 C12 0.0198(9) 0.0351(10) 0.0183(9) -0.0043(8) 0.0020(7) 0.0004(8)
 C10 0.0245(10) 0.0189(9) 0.0288(10) 0.0021(7) -0.0001(8) -0.0023(8)
 C20 0.0280(10) 0.0218(9) 0.0252(10) 0.0015(8) -0.0023(8) 0.0006(8)
 C6 0.0256(10) 0.0224(9) 0.0226(9) 0.0005(8) 0.0037(8) 0.0023(7)
 C16 0.0295(10) 0.0290(10) 0.0196(9) 0.0067(8) -0.0001(8) 0.0042(8)
 C24 0.0274(10) 0.0194(9) 0.0254(10) 0.0002(8) -0.0002(8) -0.0012(7)
 C1 0.0218(9) 0.0207(9) 0.0184(9) 0.0014(7) 0.0006(7) 0.0028(7)
 C29 0.0268(10) 0.0258(9) 0.0172(9) 0.0033(8) 0.0026(7) 0.0020(7)
 C11 0.0232(10) 0.0307(10) 0.0262(10) -0.0002(8) 0.0046(8) -0.0097(8)
 C30 0.0288(10) 0.0279(10) 0.0202(9) 0.0050(8) 0.0023(8) 0.0007(8)
 C2 0.0271(10) 0.0238(9) 0.0222(9) 0.0023(8) 0.0004(8) 0.0013(8)
 C5 0.0292(11) 0.0260(10) 0.0302(10) -0.0071(8) 0.0007(8) 0.0025(8)
 C17 0.0257(10) 0.0295(10) 0.0230(10) 0.0066(8) -0.0029(8) 0.0005(8)
 C34 0.0332(11) 0.0261(10) 0.0215(9) 0.0017(8) 0.0052(8) 0.0027(8)
 C3 0.0259(10) 0.0397(11) 0.0283(10) 0.0076(9) 0.0079(8) 0.0028(9)
 C23 0.0340(11) 0.0289(10) 0.0298(11) 0.0050(9) -0.0067(9) 0.0063(9)
 C42 0.0267(10) 0.0256(10) 0.0334(11) 0.0002(8) -0.0049(8) -0.0046(8)
 C45 0.0227(10) 0.0335(11) 0.0315(11) -0.0011(8) 0.0024(8) -0.0056(9)
 C21 0.0442(13) 0.0178(9) 0.0377(12) -0.0015(9) 0.0010(10) -0.0031(8)
 C35 0.0377(11) 0.0247(10) 0.0278(10) 0.0028(9) 0.0073(9) -0.0053(8)
 C31 0.0341(11) 0.0365(11) 0.0329(11) 0.0074(9) 0.0112(9) -0.0008(9)
 C38 0.0450(12) 0.0242(10) 0.0267(10) 0.0036(9) 0.0120(9) 0.0044(8)
 C4 0.0231(10) 0.0442(13) 0.0366(12) -0.0027(9) 0.0052(9) 0.0071(10)
 C22 0.0451(13) 0.0205(10) 0.0424(13) 0.0080(9) -0.0009(10) 0.0077(9)
 C33 0.0385(12) 0.0328(11) 0.0371(12) -0.0032(9) 0.0113(10) 0.0043(9)
 C32 0.0314(11) 0.0437(13) 0.0444(13) 0.0013(10) 0.0167(10) 0.0046(10)
 C43 0.0377(12) 0.0386(12) 0.0308(11) 0.0006(10) -0.0036(9) -0.0106(9)
 C48 0.0345(12) 0.0346(11) 0.0442(13) 0.0089(10) 0.0028(10) -0.0030(10)
 C37 0.0422(13) 0.0432(13) 0.0338(12) -0.0021(10) 0.0032(10) -0.0105(10)
 C46 0.0254(11) 0.0549(15) 0.0454(14) -0.0004(10) 0.0040(10) -0.0239(11)
 C36 0.0535(15) 0.0310(11) 0.0407(13) 0.0095(11) 0.0060(11) -0.0084(10)
 C40 0.0561(15) 0.0326(12) 0.0379(13) 0.0105(11) 0.0111(11) 0.0081(10)
 C47 0.0287(11) 0.0494(14) 0.0496(14) -0.0015(10) 0.0103(10) 0.0036(11)
 C39 0.0680(17) 0.0251(11) 0.0388(13) 0.0013(11) 0.0073(12) -0.0014(9)
 C44 0.0327(12) 0.0433(13) 0.0501(14) 0.0058(10) -0.0142(11) -0.0181(11)
 C49 0.0446(13) 0.0274(11) 0.0500(14) -0.0077(10) 0.0046(11) -0.0057(10)
 B7 0.0216(10) 0.0186(10) 0.0187(10) -0.0006(8) -0.0000(8) -0.0004(8)

loop_
  _geom_bond_atom_site_label_1
  _geom_bond_atom_site_label_2
  _geom_bond_distance
  _geom_bond_site_symmetry_2
  _geom_bond_publ_flag
 P41 O50 1.4685(14) . ?
 P41 N18 1.7778(16) . ?
 P41 C42 1.880(2) . ?
 P41 C45 1.874(2) . ?
 F53 C9 1.358(2) . ?
 F51 C13 1.351(2) . ?
 F25 C24 1.367(2) . ?
 F57 C2 1.353(2) . ?
 F27 C20 1.354(2) . ?
 F54 C12 1.351(2) . ?
 F55 C6 1.351(2) . ?
 F52 C10 1.354(2) . ?
 F58 C5 1.353(2) . ?
 F56 C3 1.354(2) . ?
 F28 C23 1.356(2) . ?
 F26 C21 1.359(2) . ?
 N15 C14 1.366(2) . ?
 N15 C16 1.383(2) . ?
 N15 C29 1.468(2) . ?
 N18 C14 1.388(2) . ?
 N18 C17 1.389(2) . ?
 C8 C9 1.393(2) . ?
 C8 C13 1.395(3) . ?
 C8 B7 1.663(3) . ?
 C14 B7 1.710(3) . ?
 C9 C10 1.372(3) . ?
 C13 C12 1.380(3) . ?
 C19 C20 1.385(3) . ?
 C19 C24 1.389(3) . ?
 C19 B7 1.652(3) . ?
 C12 C11 1.377(3) . ?
 C10 C11 1.366(3) . ?
 C20 C21 1.384(3) . ?
 C6 C1 1.395(3) . ?
 C6 C5 1.380(3) . ?
 C16 H16 0.9500 . ?
 C16 C17 1.330(3) . ?
 C24 C23 1.379(3) . ?
 C1 C2 1.400(3) . ?
 C1 B7 1.676(3) . ?
 C29 C30 1.406(3) . ?
 C29 C34 1.400(3) . ?
 C11 H11 0.9500 . ?
 C30 C35 1.521(3) . ?
 C30 C31 1.392(3) . ?
 C2 C3 1.380(3) . ?
 C5 C4 1.370(3) . ?
 C17 H17 0.9500 . ?
 C34 C38 1.523(3) . ?
 C34 C33 1.400(3) . ?
 C3 C4 1.373(3) . ?
 C23 C22 1.378(3) . ?
 C42 C43 1.538(3) . ?
 C42 C44 1.539(3) . ?
 C42 C49 1.542(3) . ?
 C45 C48 1.539(3) . ?
 C45 C46 1.530(3) . ?
 C45 C47 1.543(3) . ?
 C21 C22 1.368(3) . ?
 C35 H35 1.0000 . ?
 C35 C37 1.533(3) . ?
 C35 C36 1.529(3) . ?
 C31 H31 0.9500 . ?
 C31 C32 1.385(3) . ?
 C38 H38 1.0000 . ?
 C38 C40 1.540(3) . ?
 C38 C39 1.526(3) . ?
 C4 H4 0.9500 . ?
 C22 H22 0.9500 . ?
 C33 H33 0.9500 . ?
 C33 C32 1.372(3) . ?
 C32 H32 0.9500 . ?
 C43 H43a 0.9800 . ?
 C43 H43b 0.9800 . ?
 C43 H43c 0.9800 . ?
 C48 H48a 0.9800 . ?
 C48 H48b 0.9800 . ?
 C48 H48c 0.9800 . ?
 C37 H37a 0.9800 . ?
 C37 H37b 0.9800 . ?
 C37 H37c 0.9800 . ?
 C46 H46a 0.9800 . ?
 C46 H46b 0.9800 . ?
 C46 H46c 0.9800 . ?
 C36 H36a 0.9800 . ?
 C36 H36b 0.9800 . ?
 C36 H36c 0.9800 . ?
 C40 H40a 0.9800 . ?
 C40 H40b 0.9800 . ?
 C40 H40c 0.9800 . ?
 C47 H47a 0.9800 . ?
 C47 H47b 0.9800 . ?
 C47 H47c 0.9800 . ?
 C39 H39a 0.9800 . ?
 C39 H39b 0.9800 . ?
 C39 H39c 0.9800 . ?
 C44 H44a 0.9800 . ?
 C44 H44b 0.9800 . ?
 C44 H44c 0.9800 . ?
 C49 H49a 0.9800 . ?
 C49 H49b 0.9800 . ?
 C49 H49c 0.9800 . ?

loop_
  _geom_angle_atom_site_label_1
  _geom_angle_atom_site_label_2
  _geom_angle_atom_site_label_3
  _geom_angle
  _geom_angle_site_symmetry_1
  _geom_angle_site_symmetry_3
  _geom_angle_publ_flag
 N18 P41 O50 109.05(8) . . ?
 C42 P41 O50 114.08(9) . . ?
 C42 P41 N18 104.12(9) . . ?
 C45 P41 O50 110.53(9) . . ?
 C45 P41 N18 106.28(8) . . ?
 C45 P41 C42 112.24(9) . . ?
 C16 N15 C14 110.98(16) . . ?
 C29 N15 C14 131.56(15) . . ?
 C29 N15 C16 117.14(15) . . ?
 C14 N18 P41 130.77(12) . . ?
 C17 N18 P41 117.40(13) . . ?
 C17 N18 C14 109.70(15) . . ?
 C13 C8 C9 112.12(16) . . ?
 B7 C8 C9 119.93(15) . . ?
 B7 C8 C13 127.85(16) . . ?
 N18 C14 N15 103.96(15) . . ?
 B7 C14 N15 127.03(16) . . ?
 B7 C14 N18 126.88(15) . . ?
 C8 C9 F53 119.01(16) . . ?
 C10 C9 F53 116.20(16) . . ?
 C10 C9 C8 124.79(17) . . ?
 C8 C13 F51 122.10(16) . . ?
 C12 C13 F51 114.39(16) . . ?
 C12 C13 C8 123.50(17) . . ?
 C24 C19 C20 112.51(16) . . ?
 B7 C19 C20 128.24(16) . . ?
 B7 C19 C24 119.01(16) . . ?
 C13 C12 F54 118.68(17) . . ?
 C11 C12 F54 119.26(17) . . ?
 C11 C12 C13 122.05(17) . . ?
 C9 C10 F52 118.67(17) . . ?
 C11 C10 F52 119.86(17) . . ?
 C11 C10 C9 121.47(17) . . ?
 C19 C20 F27 119.50(16) . . ?
 C21 C20 F27 116.61(17) . . ?
 C21 C20 C19 123.83(18) . . ?
 C1 C6 F55 121.65(17) . . ?
 C5 C6 F55 114.28(16) . . ?
 C5 C6 C1 124.07(18) . . ?
 H16 C16 N15 126.29(10) . . ?
 C17 C16 N15 107.42(16) . . ?
 C17 C16 H16 126.29(11) . . ?
 C19 C24 F25 119.91(16) . . ?
 C23 C24 F25 115.73(17) . . ?
 C23 C24 C19 124.35(18) . . ?
 C2 C1 C6 111.63(17) . . ?
 B7 C1 C6 128.56(16) . . ?
 B7 C1 C2 119.25(16) . . ?
 C30 C29 N15 117.47(17) . . ?
 C34 C29 N15 119.23(16) . . ?
 C34 C29 C30 122.61(18) . . ?
 C10 C11 C12 115.95(17) . . ?
 H11 C11 C12 122.03(11) . . ?
 H11 C11 C10 122.03(11) . . ?
 C35 C30 C29 122.41(17) . . ?
 C31 C30 C29 116.84(18) . . ?
 C31 C30 C35 120.56(17) . . ?
 C1 C2 F57 119.51(17) . . ?
 C3 C2 F57 115.68(17) . . ?
 C3 C2 C1 124.81(18) . . ?
 C6 C5 F58 118.05(18) . . ?
 C4 C5 F58 119.76(18) . . ?
 C4 C5 C6 122.18(19) . . ?
 C16 C17 N18 107.88(17) . . ?
 H17 C17 N18 126.06(11) . . ?
 H17 C17 C16 126.06(11) . . ?
 C38 C34 C29 124.06(18) . . ?
 C33 C34 C29 117.11(18) . . ?
 C33 C34 C38 118.51(18) . . ?
 C2 C3 F56 118.84(19) . . ?
 C4 C3 F56 119.88(18) . . ?
 C4 C3 C2 121.27(19) . . ?
 C24 C23 F28 118.32(18) . . ?
 C22 C23 F28 120.19(18) . . ?
 C22 C23 C24 121.48(19) . . ?
 C43 C42 P41 114.31(14) . . ?
 C44 C42 P41 113.89(14) . . ?
 C44 C42 C43 106.09(18) . . ?
 C49 C42 P41 104.33(14) . . ?
 C49 C42 C43 108.48(17) . . ?
 C49 C42 C44 109.63(19) . . ?
 C48 C45 P41 120.66(15) . . ?
 C46 C45 P41 106.13(14) . . ?
 C46 C45 C48 106.36(18) . . ?
 C47 C45 P41 104.90(15) . . ?
 C47 C45 C48 110.06(18) . . ?
 C47 C45 C46 108.20(18) . . ?
 C20 C21 F26 117.84(19) . . ?
 C22 C21 F26 120.03(18) . . ?
 C22 C21 C20 122.13(19) . . ?
 H35 C35 C30 108.27(10) . . ?
 C37 C35 C30 109.31(17) . . ?
 C37 C35 H35 108.27(12) . . ?
 C36 C35 C30 114.23(18) . . ?
 C36 C35 H35 108.27(12) . . ?
 C36 C35 C37 108.35(17) . . ?
 H31 C31 C30 119.25(12) . . ?
 C32 C31 C30 121.51(19) . . ?
 C32 C31 H31 119.25(12) . . ?
 H38 C38 C34 108.32(11) . . ?
 C40 C38 C34 108.63(17) . . ?
 C40 C38 H38 108.32(13) . . ?
 C39 C38 C34 113.56(19) . . ?
 C39 C38 H38 108.32(13) . . ?
 C39 C38 C40 109.55(18) . . ?
 C3 C4 C5 115.97(19) . . ?
 H4 C4 C5 122.02(12) . . ?
 H4 C4 C3 122.02(12) . . ?
 C21 C22 C23 115.65(18) . . ?
 H22 C22 C23 122.17(12) . . ?
 H22 C22 C21 122.17(12) . . ?
 H33 C33 C34 119.37(12) . . ?
 C32 C33 C34 121.3(2) . . ?
 C32 C33 H33 119.37(13) . . ?
 C33 C32 C31 120.1(2) . . ?
 H32 C32 C31 119.93(12) . . ?
 H32 C32 C33 119.93(13) . . ?
 H43a C43 C42 109.5 . . ?
 H43b C43 C42 109.5 . . ?
 H43b C43 H43a 109.5 . . ?
 H43c C43 C42 109.5 . . ?
 H43c C43 H43a 109.5 . . ?
 H43c C43 H43b 109.5 . . ?
 H48a C48 C45 109.5 . . ?
 H48b C48 C45 109.5 . . ?
 H48b C48 H48a 109.5 . . ?
 H48c C48 C45 109.5 . . ?
 H48c C48 H48a 109.5 . . ?
 H48c C48 H48b 109.5 . . ?
 H37a C37 C35 109.5 . . ?
 H37b C37 C35 109.5 . . ?
 H37b C37 H37a 109.5 . . ?
 H37c C37 C35 109.5 . . ?
 H37c C37 H37a 109.5 . . ?
 H37c C37 H37b 109.5 . . ?
 H46a C46 C45 109.5 . . ?
 H46b C46 C45 109.5 . . ?
 H46b C46 H46a 109.5 . . ?
 H46c C46 C45 109.5 . . ?
 H46c C46 H46a 109.5 . . ?
 H46c C46 H46b 109.5 . . ?
 H36a C36 C35 109.5 . . ?
 H36b C36 C35 109.5 . . ?
 H36b C36 H36a 109.5 . . ?
 H36c C36 C35 109.5 . . ?
 H36c C36 H36a 109.5 . . ?
 H36c C36 H36b 109.5 . . ?
 H40a C40 C38 109.5 . . ?
 H40b C40 C38 109.5 . . ?
 H40b C40 H40a 109.5 . . ?
 H40c C40 C38 109.5 . . ?
 H40c C40 H40a 109.5 . . ?
 H40c C40 H40b 109.5 . . ?
 H47a C47 C45 109.5 . . ?
 H47b C47 C45 109.5 . . ?
 H47b C47 H47a 109.5 . . ?
 H47c C47 C45 109.5 . . ?
 H47c C47 H47a 109.5 . . ?
 H47c C47 H47b 109.5 . . ?
 H39a C39 C38 109.5 . . ?
 H39b C39 C38 109.5 . . ?
 H39b C39 H39a 109.5 . . ?
 H39c C39 C38 109.5 . . ?
 H39c C39 H39a 109.5 . . ?
 H39c C39 H39b 109.5 . . ?
 H44a C44 C42 109.5 . . ?
 H44b C44 C42 109.5 . . ?
 H44b C44 H44a 109.5 . . ?
 H44c C44 C42 109.5 . . ?
 H44c C44 H44a 109.5 . . ?
 H44c C44 H44b 109.5 . . ?
 H49a C49 C42 109.5 . . ?
 H49b C49 C42 109.5 . . ?
 H49b C49 H49a 109.5 . . ?
 H49c C49 C42 109.5 . . ?
 H49c C49 H49a 109.5 . . ?
 H49c C49 H49b 109.5 . . ?
 C14 B7 C8 104.32(14) . . ?
 C19 B7 C8 110.32(14) . . ?
 C19 B7 C14 119.13(14) . . ?
 C1 B7 C8 110.79(14) . . ?
 C1 B7 C14 109.91(14) . . ?
 C1 B7 C19 102.42(14) . . ?

loop_
  _refln_index_h
  _refln_index_k
  _refln_index_l
  _refln_F_squared_meas
  _refln_F_squared_sigma
 0 0 -2 1022.82 39.44
 0 0 2 1002.39 39.57
 0 0 -2 1115.41 39.48
 0 0 3 -2.8 3.04
 0 0 -3 -0.08 2.39
 0 0 -3 1.72 2.12
 0 0 -4 3766.04 134.42
 0 0 4 3382.93 134.76
 0 0 -5 -0.16 3.3
 0 0 5 3.93 3.98
 0 0 -5 0.79 2.56
 0 0 -6 353.58 15.06
 0 0 6 365.09 16.06
 0 0 -6 331.41 15.44
 0 0 7 -0.26 5.52
 0 0 -7 2.36 2.9
 0 0 -7 0.94 3.09
 0 0 -7 -2.16 4.07
 0 0 -8 34.05 4.21
 0 0 -8 29.61 4.18
 0 0 -8 29.46 5.48
 0 0 -9 -1.21 2.97
 0 0 9 3.4 6.49
 0 0 -9 -1.01 4.48
 0 0 -9 6.77 3.51
 0 0 10 26.24 7.27
 0 0 -10 17.51 3.84
 0 0 -10 19.96 5.22
 0 0 -11 -2.75 3.28
 0 0 11 3.61 6.9
 0 0 -11 -0.9 4.63
 0 0 -12 334.93 16.64
 0 0 -12 352.74 15.64
 0 0 -12 339.99 18.09
 0 0 12 283.48 18.71
 0 0 -12 323.6 15
 0 0 13 -6.55 8.39
 0 0 -13 -3.1 3.68
 0 0 -13 -1.15 3.42
 0 0 -13 -0.26 4.01
 0 0 -14 35.97 4.81
 0 0 14 46.36 9.73
 0 0 -14 37.44 5.3
 0 0 -15 2.13 4.41
 0 0 -15 1.15 3.55
 0 0 -16 28.48 5.07
 0 0 -16 33 4.76
 0 0 -16 29.02 4.34
 0 0 -17 10.57 3.88
 0 0 -17 1.45 3.84
 0 0 -18 25.76 4.15
 0 0 18 32.51 5.19
 0 0 -18 17.78 3.68
 0 0 -19 -0.44 2.76
 0 0 19 13.49 3.94
 0 1 -1 -0.24 0.71
 0 -1 1 0.22 0.83
 0 1 1 1.04 0.83
 0 -1 -1 0.6 0.76
 0 -1 -1 0.54 1.16
 0 1 -2 438.55 17.2
 0 1 2 453.44 17.34
 0 1 3 902.21 35.32
 0 1 -3 924.25 35.13
 0 1 -3 921.23 34.76
 0 -1 -3 933.44 35.47
 0 1 -4 298.77 12.33
 0 -1 -4 306.8 13.23
 0 1 4 305.59 13.26
 0 -1 -5 1090.33 41.68
 0 1 5 1120.27 41.9
 0 1 -5 1074.98 41.66
 0 1 -5 1029.14 40.89
 0 1 6 81.33 6.82
 0 1 -6 89.81 5.11
 0 -1 -6 87.81 5.85
 0 -1 -6 86.89 5.39
 0 1 -6 77.41 5.96
 0 -1 -7 30.32 4.52
 0 -1 -7 37.12 3.91
 0 1 -7 39.7 4.61
 0 1 7 38.54 5.99
 0 1 -7 41.16 5.26
 0 1 -8 1894.66 73.35
 0 1 8 1921.49 73.94
 0 1 -8 1887.76 73.03
 0 -1 -8 1873.29 72.39
 0 -1 -8 1867.22 72.84
 0 1 9 1012.7 41.89
 0 1 -9 1001.16 40.72
 0 1 -9 1018.96 41.29
 0 -1 -9 1034.23 40.25
 0 -1 -9 950.82 40.33
 0 -1 -10 14.81 3.71
 0 1 10 19.96 6.59
 0 -1 -10 15.7 3.95
 0 1 -10 22.78 5.07
 0 1 -10 18.36 4.15
 0 -1 -11 139.75 7.77
 0 1 -11 138.38 7.76
 0 -1 -11 134.6 8.6
 0 1 11 143.99 11.69
 0 1 -11 136.18 10.21
 0 1 -11 117.52 8.95
 0 1 12 1.17 7.82
 0 1 -12 2.03 3.59
 0 1 -12 3.05 3.49
 0 1 -12 0.5 5.14
 0 1 -12 -0.97 3.52
 0 -1 -12 0.76 4
 0 -1 -12 0.21 3.29
 0 1 -12 8.86 3.98
 0 -1 -12 -0.8 3.57
 0 -1 -12 -0.33 3.18
 0 1 13 113.68 12.26
 0 1 -13 117.7 7.69
 0 -1 -13 111.31 10.09
 0 -1 -13 115.55 7.64
 0 1 -13 119.8 10.42
 0 -1 -13 117 7.3
 0 -1 -13 118.78 8.04
 0 1 -13 122.18 7.88
 0 1 -13 107.32 8.72
 0 1 -13 112.62 7.46
 0 1 -14 9.52 4.51
 0 1 14 6.29 8.26
 0 -1 -14 10.15 4.04
 0 1 -14 9.23 4.09
 0 -1 14 3.51 8.5
 0 1 -14 5.55 4.57
 0 -1 -14 8.61 4.64
 0 -1 -14 6.93 4.56
 0 1 -15 11.35 4.42
 0 -1 -15 18.43 5.05
 0 -1 -15 18.85 5.12
 0 1 -15 21.51 5.18
 0 1 -15 23.3 4.42
 0 1 -16 7.41 4.51
 0 -1 -16 4.95 4.61
 0 1 -16 3.45 3.6
 0 1 -16 5.21 3.28
 0 1 -16 3.78 3.95
 0 -1 -16 7.13 4.28
 0 -1 -17 53.31 5.57
 0 -1 -17 54.94 4.7
 0 1 -17 47.93 5.41
 0 1 -17 51.41 4.73
 0 -1 -17 54.99 5.35
 0 1 -17 46.2 4.8
 0 1 -17 63.02 5.65
 0 1 -18 -2.32 2.71
 0 1 -18 -0.51 3.54
 0 1 -18 2.11 3.39
 0 -1 -18 -3.44 3.49
 0 1 18 9.45 4.65
 0 -1 -18 1.03 3.26
 0 -1 -18 3.98 2.87
 0 -1 -19 8.43 3.06
 0 1 -19 8.38 2.83
 0 1 19 16.87 3.92
 0 -1 -19 7.92 2.55
 0 -2 0 9999 370.68
 0 2 1 134.57 5.55
 0 -2 -1 136.52 6.26
 0 -2 -1 132.26 5.49
 0 -2 1 143.5 5.56
 0 -2 -1 144.27 6.11
 0 -2 -2 1763.37 65.44
 0 -2 2 1782.53 65.08
 0 -2 -2 1699.03 64.44
 0 2 -2 1766.64 64.95
 0 2 2 1794.03 65.08
 0 -2 3 2224.34 78.33
 0 -2 -3 2008.46 77.51
 0 2 3 2120.37 78.25
 0 2 4 349.73 15.08
 0 -2 -4 363.91 15.32
 0 -2 -4 330.28 14.47
 0 -2 -4 344.7 13.78
 0 2 -4 322.05 14.55
 0 -2 4 385.9 15.18
 0 -2 -5 42.56 4.44
 0 2 -5 46.09 4.52
 0 -2 -5 53 4.83
 0 2 5 51.29 4.93
 0 -2 -5 43.37 3.3
 0 -2 5 49.58 5
 0 -2 -6 1348.27 52.73
 0 -2 6 1377.06 53.03
 0 2 -6 1367.5 52.73
 0 -2 -6 1407.17 53.07
 0 -2 -6 1334.79 51.74
 0 2 6 1326.37 52.94
 0 -2 -7 9.16 2.84
 0 -2 7 4.84 7.11
 0 2 -7 2.44 4.17
 0 2 7 8.71 7.1
 0 -2 -7 12.11 4.67
 0 -2 -7 12.81 4.38
 0 -2 8 36.61 6.55
 0 -2 -8 43.81 5.58
 0 -2 -8 43 4.11
 0 2 -8 45.32 5.61
 0 2 8 47.69 6.99
 0 2 -8 39.65 5.21
 0 -2 -8 45.19 5.24
 0 -2 -9 1.9 3.45
 0 2 -9 4.78 4.14
 0 2 -9 3.51 3.83
 0 -2 -9 2.37 4.27
 0 -2 9 3.47 5.99
 0 -2 -9 6.74 2.86
 0 2 9 8.7 6.22
 0 2 -10 107.79 8.23
 0 2 10 113.32 10.06
 0 -2 10 113.7 10.34
 0 -2 -10 108.89 7.89
 0 2 -10 87.8 8.25
 0 -2 -10 98.06 6.64
 0 -2 -10 113.16 8.57
 0 2 -11 630.32 25.57
 0 -2 11 583.76 29.63
 0 2 -11 630.75 28.56
 0 -2 -11 647.1 26.34
 0 -2 -11 640.77 25.57
 0 -2 -11 629.91 28.49
 0 2 11 563.98 29.26
 0 2 -11 633.26 27.99
 0 2 -12 36.85 6.54
 0 2 -12 47.52 5.02
 0 -2 -12 41.87 5.03
 0 -2 -12 47.94 5.51
 0 2 12 34.48 8.27
 0 2 -12 52.4 5.28
 0 -2 -12 38.69 6.84
 0 2 -12 44.52 5.01
 0 2 -12 43.49 6.12
 0 2 -13 266.01 14.63
 0 2 -13 238.43 12.35
 0 -2 13 224.56 16.86
 0 2 -13 242.05 12.53
 0 2 13 224.71 16.97
 0 -2 -13 259.35 15.45
 0 -2 -13 261.62 12.55
 0 2 -13 243.13 12.4
 0 -2 -13 291.77 13.36
 0 2 -13 235.96 15.25
 0 -2 14 -6.3 8.36
 0 2 14 -1.38 7.96
 0 2 -14 -0.47 4.14
 0 -2 -14 9.4 4.62
 0 2 -14 0.46 4.44
 0 2 -14 0.25 3.87
 0 -2 -14 7.66 4.6
 0 2 -14 -1.54 4.07
 0 2 -15 37.48 5.65
 0 -2 -15 46.57 6.03
 0 2 -15 34.4 5.15
 0 2 -15 38.73 5.38
 0 -2 -15 40.32 5.65
 0 2 -16 15.4 3.83
 0 2 -16 15.25 4.71
 0 2 -16 18.03 4.05
 0 2 -16 24.01 4.31
 0 -2 -16 18.39 3.92
 0 -2 -16 18.96 4.85
 0 -2 -16 14.31 4.79
 0 2 -17 3.14 3.6
 0 -2 -17 3.46 3.16
 0 2 -17 2.88 3.11
 0 -2 -17 4.95 4.1
 0 2 -17 2.98 4.21
 0 -2 -17 -0.2 3.89
 0 -2 -17 6.38 4.1
 0 -2 18 27.44 4.93
 0 -2 -18 12.9 3.01
 0 2 -18 16.14 3.93
 0 -2 -18 8.8 3.62
 0 2 18 23.08 4.78
 0 -2 -18 14.57 3.81
 0 -2 -18 12.7 3.82
 0 2 -18 10.81 2.99
 0 2 -18 18.61 3.64
 0 -2 -19 3.78 2.98
 0 -2 -19 5.05 2.96
 0 2 -19 3.58 2.52
 0 2 19 10.02 3.61
 0 -3 0 -0.1 2.74
 0 3 1 385.64 15.07
 0 -3 -1 414.61 16.07
 0 -3 1 379.81 15.07
 0 3 -1 398.84 15.04
 0 3 1 401.27 14.89
 0 -3 -1 401.62 15.04
 0 -3 -1 407.47 16.21
 0 -3 2 129.99 6.09
 0 3 -2 134 5.96
 0 -3 -2 130.28 5.9
 0 -3 -2 135.37 7.13
 0 3 2 129.83 6
 0 -3 -2 130.28 6.72
 0 3 -3 10.02 2.52
 0 3 3 7.56 3.06
 0 -3 -3 11.74 2.81
 0 -3 3 8.69 3.29
 0 -3 -3 11.39 3.75
 0 -3 -3 11.58 0.88
 0 -3 4 1710.66 64.34
 0 3 -4 1663.76 64.12
 0 -3 -4 1708.75 63.13
 0 3 4 1669.15 64.26
 0 -3 -4 1671.63 64.16
 0 3 5 2682.63 97.42
 0 -3 -5 2669.98 98.01
 0 -3 -5 2521.35 95.98
 0 -3 5 2612.77 97.35
 0 3 -5 2576.81 97.16
 0 -3 -5 2475.56 97.09
 0 -3 -6 34.38 2.82
 0 -3 6 35.06 5.41
 0 3 6 39.16 5.36
 0 -3 -6 36.28 5.22
 0 3 -6 33.36 4.59
 0 -3 -6 31.02 4.34
 0 -3 7 175.25 10.59
 0 -3 -7 183.08 10.31
 0 3 -7 169.66 9.8
 0 -3 -7 172.37 8.1
 0 3 7 162.94 10.5
 0 -3 -7 179.65 9.91
 0 -3 -8 23.25 5.43
 0 3 8 35.34 7.69
 0 3 -8 21.71 4.66
 0 -3 -8 19.76 4.97
 0 3 -8 13.8 4.73
 0 -3 -8 19.01 2.74
 0 -3 8 17.47 7.41
 0 -3 -9 0.18 2.17
 0 -3 -9 2.39 3.97
 0 3 9 3.43 5.54
 0 3 -9 1.38 4.11
 0 3 -9 6.9 4.12
 0 -3 9 1.57 5.89
 0 -3 -9 2.5 4.23
 0 -3 -10 102.6 8.09
 0 3 -10 86.85 7.77
 0 3 -10 81.64 7.94
 0 -3 -10 84.89 7.91
 0 -3 10 106.48 10
 0 3 10 107.21 9.73
 0 3 11 104.53 10.34
 0 -3 -11 102.98 8.84
 0 3 -11 103.03 6.74
 0 3 -11 97.39 8.82
 0 3 -11 90.28 7.97
 0 3 -11 102.7 6.41
 0 -3 11 87.32 10.1
 0 -3 -11 116.65 7.3
 0 -3 -11 80.21 7.84
 0 -3 -11 103.41 6.41
 0 -3 -12 36.02 4.57
 0 -3 -12 45.02 5.58
 0 3 -12 30.99 4.52
 0 3 -12 33.61 4.58
 0 3 -12 36.84 4.83
 0 3 12 14.49 7.54
 0 -3 -12 33.14 6.17
 0 3 -12 29.51 5.76
 0 -3 12 26.72 8.13
 0 3 -12 23.73 6.08
 0 3 -13 389.62 17.44
 0 -3 13 362.6 21.83
 0 -3 -13 409.29 18.24
 0 3 -13 374.22 17.46
 0 -3 -13 403.94 17.44
 0 3 -13 386.65 19.9
 0 3 -13 388.01 17.66
 0 3 13 374.08 21.91
 0 -3 -14 5.21 4.86
 0 3 -14 3.6 4.08
 0 -3 -14 2.94 4.7
 0 -3 -14 6.1 4.64
 0 3 -14 -7.66 4.3
 0 3 -14 3.46 4.17
 0 3 -14 8.85 4.6
 0 3 14 0.68 7.09
 0 -3 14 -2.75 7.3
 0 3 -15 16.71 3.99
 0 3 -15 16.56 4.66
 0 3 -15 11.52 4.05
 0 -3 -15 13.37 3.56
 0 -3 -15 15.29 5.02
 0 -3 -15 14.68 4.69
 0 -3 -16 47.48 5.55
 0 -3 -16 49.89 4.77
 0 3 -16 51.28 5.26
 0 3 -16 49.97 5.52
 0 3 -16 54.91 4.94
 0 -3 -16 57.84 6.14
 0 3 -17 13.06 3.87
 0 3 -17 16.84 3.42
 0 -3 -17 13.19 4.44
 0 -3 -17 17.87 4.11
 0 3 -17 16.03 4.19
 0 3 -17 21.9 3.72
 0 -3 -17 14.25 3.24
 0 3 18 57.51 5.32
 0 -3 18 52.57 5.22
 0 3 -18 35.12 4.02
 0 -3 -18 41.89 4.83
 0 -3 19 21.47 3.61
 0 3 19 14.67 3.51
 0 -3 -19 6.89 2.78
 0 -4 0 126.92 7.03
 0 -4 0 120.63 6.93
 0 -4 1 100.84 4.3
 0 4 1 112.46 4.46
 0 -4 1 117.26 6.45
 0 -4 -1 106.52 6.24
 0 4 1 103.98 4.29
 0 -4 -2 531.15 22.29
 0 4 2 542.93 21.13
 0 -4 -2 544.17 20.95
 0 4 -2 542.51 20.93
 0 -4 -2 573.49 22.07
 0 -4 2 542.78 21.13
 0 4 -3 473.6 18.95
 0 -4 3 470.52 19.18
 0 -4 -3 487.56 20.03
 0 4 3 477.99 19.18
 0 -4 -3 488.04 18.97
 0 4 -4 575.02 22.59
 0 -4 -4 554.28 23.45
 0 -4 -4 569.46 22.55
 0 -4 4 560.84 22.74
 0 4 4 556.42 22.66
 0 -4 -5 6.08 2.92
 0 4 -5 5.48 3.27
 0 -4 -5 8.23 1.06
 0 -4 -5 12.59 4.68
 0 -4 5 12.18 4.45
 0 4 5 13.26 4.04
 0 -4 -6 19.6 3.7
 0 4 6 21.9 4.95
 0 4 -6 18.98 4.1
 0 -4 -6 16.18 1.71
 0 -4 -6 20.06 5.38
 0 -4 6 25.53 5.36
 0 -4 -7 204.77 12.13
 0 -4 -7 226.9 11.23
 0 -4 7 209.44 12.82
 0 4 -7 230.5 11.42
 0 -4 -7 213.22 9.07
 0 4 7 197.58 12.52
 0 -4 -8 156.36 10.21
 0 -4 8 156.99 10.41
 0 -4 -8 152.9 9.47
 0 4 -8 159.43 9.47
 0 4 8 160.47 10.47
 0 4 -8 144.53 9.82
 0 -4 -9 289.13 14.74
 0 -4 9 267.69 15.19
 0 4 9 260.77 14.96
 0 4 -9 278.76 14.44
 0 4 -9 279.18 14.96
 0 -4 -9 298.12 15.38
 0 4 -10 14.02 4.94
 0 4 -10 15.49 4.65
 0 -4 -10 10.89 4.98
 0 -4 -10 11.5 4.71
 0 -4 10 23.13 7.35
 0 4 10 15.68 6.77
 0 4 11 24.1 6.98
 0 -4 11 26.79 3.7
 0 -4 -11 18.25 5.2
 0 4 -11 33.54 5.78
 0 -4 -11 33.74 6
 0 4 -11 28.67 4.04
 0 -4 -11 31.55 4.24
 0 4 -11 29.84 4.52
 0 4 -11 18.14 5.26
 0 -4 -11 33.02 4.96
 0 -4 11 24.06 3.41
 0 -4 11 34.43 7.43
 0 -4 12 -0.19 3.44
 0 -4 -12 -3.5 5.29
 0 -4 -12 4.6 3.94
 0 -4 12 1.28 2.88
 0 4 -12 1.94 4.06
 0 4 -12 -0.5 4.81
 0 -4 -12 1.63 4.49
 0 4 12 -3.44 7.22
 0 4 -12 3.6 3.85
 0 4 -12 -2.49 4.67
 0 -4 12 0.59 7.3
 0 -4 -13 156.47 9.58
 0 4 -13 153.53 9.24
 0 -4 -13 161.42 9.05
 0 -4 -13 161.04 9.81
 0 4 -13 157.12 11.29
 0 4 13 120.58 12.55
 0 -4 13 140.92 13.09
 0 4 -13 159.19 8.97
 0 -4 -14 1.99 4.2
 0 -4 -14 7.33 4.96
 0 4 -14 11.99 4.44
 0 4 -14 5.75 4.5
 0 -4 -14 1.18 4.76
 0 4 -14 7.9 4.51
 0 -4 -15 7.86 4.34
 0 4 -15 1.32 4.27
 0 -4 -15 5.72 4.71
 0 -4 -15 2.76 3.38
 0 4 -15 0.85 3.38
 0 -4 -15 -0.58 4.54
 0 4 -15 1.53 4.15
 0 4 -16 64.99 5.95
 0 -4 -16 64.45 6.78
 0 4 -16 75.99 6.04
 0 -4 -16 67.74 6.32
 0 4 -16 72.04 5.45
 0 -4 -16 69.93 5.85
 0 -4 -16 71.99 5.46
 0 -4 -17 93.43 5.74
 0 -4 -17 84.61 6.6
 0 4 -17 76.87 5.95
 0 -4 -17 90.52 6.7
 0 4 -17 76.6 5.8
 0 4 -17 83.88 5.71
 0 4 -17 82 5.9
 0 -4 -17 85.65 5.97
 0 4 -18 3.2 2.64
 0 -4 18 19.6 4.1
 0 -4 -18 9.81 3.75
 0 4 18 17.15 3.99
 0 -4 -18 9.48 3.65
 0 -4 -19 16.37 3.05
 0 4 -19 6.86 1.93
 0 -4 -19 13.21 2.97
 0 4 19 13.69 3
 0 -4 -19 6.93 2.26
 0 4 19 15.01 2.68
 0 -4 19 18.01 3.48
 0 -4 19 15.2 3.11
 0 -5 0 -0.5 3.61
 0 5 0 1.38 1.82
 0 -5 0 3.87 3.55
 0 5 1 1686.91 63.93
 0 -5 -1 1805.37 65.57
 0 -5 1 1691.43 65.62
 0 -5 1 1755.06 65.5
 0 -5 -2 198.17 9.74
 0 -5 -2 201.94 10
 0 5 -2 200.74 7.84
 0 -5 2 186.64 7.95
 0 5 2 182.57 7.9
 0 5 3 440.93 18.57
 0 -5 -3 434.66 20.11
 0 -5 -3 486.27 18.5
 0 -5 3 456.65 18.65
 0 5 -3 497.46 18.54
 0 -5 -4 226.35 11.67
 0 5 -4 230.74 10.08
 0 -5 4 223.86 10.46
 0 5 4 215.53 10.33
 0 -5 -4 230.46 10.1
 0 5 -5 1081.54 42.1
 0 -5 -5 1119.35 42.17
 0 -5 5 1064.27 42.35
 0 -5 -5 1056.2 43.71
 0 5 5 1074.77 42.36
 0 -5 6 546.78 22.89
 0 5 6 485.5 22.41
 0 -5 -6 511.69 23.96
 0 5 -6 553.66 22.36
 0 -5 -6 537.33 22.29
 0 -5 -6 533.79 20.91
 0 5 -7 157.98 10.15
 0 -5 -7 166.46 9.29
 0 5 7 150.76 10.28
 0 -5 7 163.79 10.72
 0 -5 -7 168.59 10.96
 0 5 -7 175.03 9.54
 0 5 8 212.7 12.45
 0 -5 -8 213.51 12.95
 0 -5 8 213.51 12.64
 0 5 -8 221.44 11.84
 0 -5 -8 230.5 11.9
 0 -5 9 4.8 5.61
 0 5 9 1.16 5
 0 5 -9 -0.35 3.95
 0 -5 -9 -1.73 4.07
 0 -5 -9 1.78 4.75
 0 -5 -10 37.16 4.97
 0 5 -10 33.48 5.78
 0 -5 10 30.14 7.2
 0 5 10 24.21 6.8
 0 -5 -10 25.05 5.84
 0 -5 -10 38.08 5.58
 0 5 -10 31.26 5.83
 0 -5 -11 136.8 10.66
 0 5 -11 122.04 9.96
 0 -5 -11 125.83 8.26
 0 5 -11 145.29 7.83
 0 -5 -11 152.54 7.91
 0 -5 11 136.12 7.59
 0 5 -11 131.86 9.88
 0 5 -11 155.61 8.53
 0 -5 11 120.02 7.62
 0 5 11 125.6 10.96
 0 -5 -11 138.47 7.78
 0 -5 -11 144.27 8.75
 0 -5 -11 151.34 10.33
 0 -5 11 126.57 11.47
 0 -5 -12 350.42 15.51
 0 5 12 279.5 17.73
 0 -5 12 323.71 14.07
 0 -5 -12 321.16 14.2
 0 5 -12 313.19 14.18
 0 -5 12 291.75 18.53
 0 -5 -12 287.57 14.74
 0 5 -12 310.83 14.87
 0 -5 -12 289.84 13.68
 0 -5 -12 293.81 17.07
 0 5 -12 299.05 17.22
 0 -5 12 301.64 14.06
 0 -5 -13 359.41 15.94
 0 -5 -13 338.21 16.7
 0 5 13 299.35 19.4
 0 -5 -13 390.39 17.21
 0 5 -13 368.07 19.19
 0 5 -13 366.31 16.02
 0 5 -13 346.33 16.54
 0 -5 13 313.79 19.84
 0 -5 13 357.09 15.72
 0 -5 13 350.7 15.8
 0 -5 14 7.8 3.36
 0 5 -14 9.2 4.4
 0 -5 -14 5.27 4.67
 0 -5 -14 3.86 4.9
 0 5 -14 4.31 4.52
 0 -5 -14 8.11 4.3
 0 5 -14 8.52 3.43
 0 -5 -14 3.11 3.34
 0 -5 -15 65.61 5.27
 0 5 -15 72.11 6.23
 0 -5 -15 67.59 6.99
 0 -5 -15 72.75 6.73
 0 -5 -15 62.69 5.82
 0 5 -15 74.23 5.96
 0 5 -15 64.49 5.38
 0 5 -16 157.03 8.88
 0 -5 -16 148.81 9.46
 0 -5 -16 148.01 8.11
 0 -5 -16 152.85 8.45
 0 5 -16 157.52 8.11
 0 -5 -16 148.58 9.27
 0 5 -16 147.54 8.39
 0 -5 17 16.12 4.14
 0 5 -17 2.46 3.33
 0 5 -17 7.23 2.85
 0 -5 -17 0.49 3.45
 0 -5 -17 7.86 2.9
 0 -5 -17 8.08 3.88
 0 5 -17 11.73 3.1
 0 5 -17 3.69 3.27
 0 -5 -17 10.88 4.32
 0 5 17 14.61 3.98
 0 -5 -18 48.02 4.8
 0 -5 -18 43.14 4.46
 0 -5 18 48.51 4.33
 0 5 18 48.8 4.23
 0 5 19 7.04 2.16
 0 -5 -19 -1.17 2.6
 0 -5 19 8.96 2.92
 0 -5 19 4.45 2.33
 0 -5 -19 3.09 2.03
 0 -5 -19 2.53 2.53
 0 6 0 16.13 2.29
 0 -6 0 10.69 4.11
 0 -6 0 16.23 4.45
 0 6 -1 71.37 4.51
 0 6 1 66.4 3.32
 0 -6 1 71.54 5.82
 0 -6 1 61.99 5.94
 0 -6 -1 73.47 5.73
 0 6 2 164.69 6.82
 0 -6 2 199.59 9.52
 0 -6 2 168.32 6.86
 0 -6 -2 190.63 9.31
 0 -6 -3 173.01 7.78
 0 -6 3 201.03 9.69
 0 -6 3 183.18 7.94
 0 -6 -3 165.65 10.1
 0 6 3 172.98 7.86
 0 -6 4 -1.93 2.9
 0 6 -4 0.85 2.22
 0 -6 -4 2.69 2.27
 0 -6 -4 1.7 2.31
 0 -6 -4 2.91 4.46
 0 6 4 2.91 2.86
 0 -6 -5 379.7 18.85
 0 -6 5 383.16 16.95
 0 -6 -5 403.1 15.89
 0 -6 -5 398.49 16.56
 0 6 -5 394.63 16.54
 0 6 5 366.54 16.81
 0 -6 -6 543.36 24.77
 0 -6 -6 572.15 22.71
 0 -6 -6 576.65 21.57
 0 6 6 518.76 22.93
 0 6 -6 533.42 23.69
 0 6 -6 532.07 22.62
 0 -6 6 481.57 22.85
 0 -6 -7 256.81 12.58
 0 -6 7 238.59 13.08
 0 6 7 242.44 13
 0 6 -7 276.44 12.84
 0 -6 -7 261.54 14.52
 0 6 -7 268.59 13.81
 0 6 8 4.32 4.68
 0 6 -8 4.65 4.35
 0 6 -8 1.79 3.45
 0 -6 -8 -0.46 4.72
 0 -6 8 2.03 4.55
 0 -6 -8 2.94 3.4
 0 6 9 75.52 7.67
 0 6 -9 74.4 6.63
 0 -6 9 81.39 8.01
 0 -6 -9 67.9 6.57
 0 -6 -9 89.15 8.68
 0 -6 10 266.66 12.36
 0 -6 -10 260.24 15.53
 0 6 -10 284.6 14.52
 0 -6 10 246.96 15.1
 0 -6 -10 293.41 14.46
 0 -6 -10 284.63 13.07
 0 -6 -10 246.14 12.48
 0 6 10 224.49 14.74
 0 -6 10 246.19 12.18
 0 -6 -10 260.93 12.37
 0 6 -10 257.65 12.57
 0 -6 -11 3.27 3.99
 0 6 -11 5.21 4.84
 0 -6 -11 11.01 4.85
 0 -6 -11 1.89 3.35
 0 -6 11 1.46 3.36
 0 -6 11 4.63 6.47
 0 6 -11 10.13 3.33
 0 -6 11 4.62 3.77
 0 6 -11 6.6 4.19
 0 -6 -11 3.37 5.17
 0 -6 -11 5.16 3.31
 0 6 11 7.46 6.44
 0 6 -12 213.4 13.38
 0 -6 12 182.29 9.95
 0 -6 12 174.48 13.59
 0 6 -12 196.4 10.82
 0 -6 -12 192.2 10.69
 0 -6 -12 208.52 11.28
 0 -6 -12 181.76 9.85
 0 -6 12 201.56 10.19
 0 -6 -12 199.51 9.96
 0 6 12 161.74 12.86
 0 -6 -12 159.9 12.79
 0 6 -12 197.31 9.94
 0 6 -13 12.36 4.61
 0 -6 13 8.8 3.63
 0 6 -13 3.95 5.23
 0 -6 -13 12.23 3.51
 0 -6 -13 14.52 4.72
 0 -6 -13 9.55 5.48
 0 6 -13 17.7 4.32
 0 -6 13 12.77 4.17
 0 6 13 14.34 6.87
 0 -6 13 0.6 6.64
 0 -6 -13 15.48 4.06
 0 6 -14 328.88 14.47
 0 -6 14 309.53 14.62
 0 -6 -14 326.16 14.72
 0 6 -14 317.45 15.48
 0 6 -14 320.61 14.72
 0 -6 -14 314.95 15.59
 0 -6 -14 332.43 14.55
 0 -6 -14 311.99 16.01
 0 6 -15 3.11 4.49
 0 6 -15 -2.83 3.02
 0 -6 -15 -0.55 4.45
 0 -6 -15 1.54 3.61
 0 -6 -15 1.7 2.9
 0 6 -15 0.58 3.5
 0 -6 15 -2.91 3.05
 0 -6 -15 -1.99 5.27
 0 -6 -16 -1.02 2.74
 0 -6 -16 -3.27 3.46
 0 -6 -16 6.12 4.79
 0 6 16 7.08 3.88
 0 6 -16 3.84 3.6
 0 6 -16 -6.04 3.51
 0 -6 16 4.54 4.03
 0 -6 -16 4.46 4.41
 0 6 -16 0.34 2.73
 0 -6 17 18.29 3.75
 0 6 17 21.08 3.63
 0 -6 -17 7.09 3.69
 0 6 -17 6.53 2.68
 0 -6 -17 16.92 4.67
 0 6 -17 6.07 3.39
 0 -6 18 9.61 2.76
 0 6 -18 -0.81 2.25
 0 -6 18 13.15 3.64
 0 -6 -18 9.43 3.71
 0 -6 -18 -0.27 2.52
 0 6 18 8.86 2.67
 0 -6 -18 5.82 3.18
 0 -7 0 2.13 2.5
 0 -7 0 -2.51 4.03
 0 -7 0 -1.5 4.33
 0 7 0 0.73 1.9
 0 -7 1 109.44 5.77
 0 -7 -1 106.49 7.39
 0 -7 -1 110.79 5.65
 0 -7 -1 105.75 7.64
 0 7 1 106.54 4.88
 0 -7 1 123.19 7.86
 0 7 -1 108.69 5.97
 0 -7 1 111.97 7.65
 0 -7 -2 38.17 5.31
 0 7 -2 48.79 4.35
 0 -7 2 48.57 5.52
 0 -7 -2 41.82 3.2
 0 7 -3 331.35 14.52
 0 -7 -3 339.03 15.69
 0 -7 3 340.28 15.09
 0 -7 -3 317.33 15.16
 0 -7 3 294.18 12.72
 0 -7 -3 310.2 12.89
 0 -7 -3 317.67 13.07
 0 7 -4 116.2 7.67
 0 -7 -4 119.82 8.68
 0 7 4 105.47 6.05
 0 -7 4 121.24 7.56
 0 -7 4 104.27 6.06
 0 -7 -4 126.5 6.03
 0 -7 5 1276.91 46.62
 0 -7 -5 1287.99 46.99
 0 7 5 1098.94 47.45
 0 7 -5 1320.53 49.23
 0 -7 -5 1200.3 50.21
 0 -7 5 1238.03 48.51
 0 -7 5 1150.82 47.55
 0 -7 -6 -3.45 5.21
 0 7 -6 1.98 4.02
 0 7 6 0.23 3.4
 0 7 -6 1.58 2.76
 0 -7 6 0.22 3.54
 0 -7 6 3.08 2.24
 0 -7 -6 0.5 2.44
 0 7 -7 343.59 15.24
 0 -7 7 293.64 15.47
 0 7 -7 362.9 17
 0 -7 -7 341.24 15.18
 0 7 7 301.99 15.44
 0 -7 7 330.58 13.65
 0 -7 -7 334.43 14
 0 -7 -7 323.82 17.88
 0 7 8 455.27 21.26
 0 7 -8 490.79 22.61
 0 -7 8 485.03 18.86
 0 -7 8 412.97 20.98
 0 -7 -8 459.72 23.17
 0 -7 -9 3.83 5.38
 0 -7 9 2.14 3.43
 0 7 -9 -1.39 4.81
 0 -7 9 1.66 3.29
 0 -7 -9 2.77 3.5
 0 -7 9 1.54 5.31
 0 7 -9 -0.21 3.37
 0 7 9 -1.52 5.5
 0 -7 9 1.76 2.31
 0 -7 -10 29.29 4.45
 0 -7 10 25.37 4.38
 0 -7 -10 15.66 5.79
 0 7 -10 25.57 4.61
 0 7 10 16.93 6.43
 0 7 -10 23.9 5.9
 0 -7 -10 25.64 4.25
 0 -7 10 9.76 6.6
 0 -7 10 28.62 4.36
 0 -7 10 28.8 3.23
 0 -7 -11 66.75 5.84
 0 -7 -11 48.27 5.12
 0 -7 11 58.16 5.45
 0 -7 -11 53.38 4.75
 0 7 -11 52.8 5.83
 0 -7 -11 49 6.52
 0 -7 -11 53.51 8.15
 0 7 11 53.22 8.03
 0 -7 11 70.41 5.91
 0 -7 11 50.42 7.9
 0 -7 -12 109.15 7.08
 0 7 -12 114.87 7.95
 0 7 -12 95.56 6.18
 0 -7 -12 104.05 8.29
 0 -7 -12 103.61 7.53
 0 7 -12 102.25 6.53
 0 7 -12 86.45 9.33
 0 -7 12 110.5 7.25
 0 -7 -12 103.47 6.25
 0 -7 -12 80.38 9.44
 0 -7 12 89.86 9.95
 0 -7 -12 99.46 6.58
 0 -7 12 111.23 7.47
 0 -7 -13 21.74 5.8
 0 -7 -13 28.19 3.71
 0 7 -13 25.78 4.12
 0 -7 -13 20.64 4.04
 0 -7 13 28.6 4.71
 0 -7 -13 17.75 3.99
 0 7 -13 21.58 5.07
 0 7 -13 30.03 3.79
 0 -7 -13 20.36 5.05
 0 -7 13 25.22 4.47
 0 -7 -14 52.64 5.01
 0 -7 -14 66.65 5.17
 0 7 -14 57.37 5.14
 0 -7 -14 64.12 7.25
 0 7 -14 57.35 4.85
 0 7 -14 66.39 6.71
 0 -7 -14 68.68 6.26
 0 -7 -14 58.34 4.72
 0 -7 14 69.6 5.8
 0 7 -15 33.16 4.24
 0 -7 15 37.47 4.54
 0 7 -15 40.85 5.26
 0 -7 -15 46.41 6.45
 0 -7 -15 31.53 4.18
 0 -7 -15 38.65 3.74
 0 -7 -15 39.94 5.47
 0 7 -16 8.08 3.94
 0 -7 16 17.94 3.75
 0 7 16 14.16 3.46
 0 -7 16 6.57 3.05
 0 -7 -16 10.32 4.93
 0 -7 -16 12.41 3.98
 0 -7 -17 4.47 4.39
 0 -7 17 10.77 2.99
 0 -7 -17 -1 2.86
 0 -7 17 7.63 3.84
 0 7 17 9.48 2.76
 0 -7 -17 5.71 3.5
 0 7 -17 5.22 3.17
 0 -7 -18 7.81 2.54
 0 7 -18 6.97 2.25
 0 -7 -18 9.72 3
 0 -7 -18 11.21 3.61
 0 -7 18 13.91 3.36
 0 -8 0 366.26 15.01
 0 -8 0 389.64 17.99
 0 8 0 403.37 15.47
 0 -8 0 362.72 17.84
 0 -8 0 362.15 15.61
 0 -8 -1 86.48 7.17
 0 -8 1 79.2 7.36
 0 -8 -1 76.19 4.27
 0 -8 -1 70.73 6.65
 0 -8 1 65.28 6.93
 0 -8 1 71.13 4.88
 0 8 -1 75.25 4.93
 0 -8 2 3.15 4.36
 0 8 -2 1.75 2.77
 0 -8 2 0.52 2.86
 0 -8 -2 2.94 4.42
 0 -8 2 -1.31 4.9
 0 -8 -2 2 2.37
 0 -8 3 17.02 4.72
 0 8 -3 12.64 3.65
 0 -8 -3 20.29 5.59
 0 -8 -3 11.45 4.71
 0 -8 -3 12.68 2.87
 0 -8 -3 15.06 2.94
 0 -8 4 22.32 2.46
 0 -8 4 18.89 3.53
 0 -8 -4 14.31 5.3
 0 -8 4 17.56 4.55
 0 8 -4 20.53 4.26
 0 -8 -4 14.59 2.92
 0 -8 5 351.92 16.71
 0 -8 -5 367.85 15.04
 0 8 -5 381.61 17.38
 0 -8 5 346.65 14.57
 0 -8 6 57.14 5.8
 0 -8 -6 65.25 4.62
 0 -8 6 61.27 3.99
 0 8 -6 61.96 6.55
 0 -8 -6 58.93 7.86
 0 -8 7 160.52 7.63
 0 -8 7 146.54 9.09
 0 -8 7 164.04 9.53
 0 -8 -7 170.13 8.17
 0 -8 -7 165.29 11.97
 0 8 -7 177.87 10.92
 0 -8 8 156.24 9.85
 0 -8 -8 154.32 8.97
 0 8 -8 166.09 8.96
 0 -8 -8 169.34 9.38
 0 -8 -8 176.64 12.68
 0 -8 8 175.43 8.93
 0 -8 8 164.87 8.99
 0 -8 8 162.82 7.79
 0 8 -8 161.24 11
 0 -8 -9 6.3 3.94
 0 8 -9 4.05 3.73
 0 -8 -9 0.25 4.63
 0 -8 9 5.29 3.67
 0 -8 -9 10.21 5.58
 0 8 -9 -1.48 4.71
 0 -8 9 2.28 3.55
 0 -8 -9 3.39 3.37
 0 8 -10 178.41 10.1
 0 -8 -10 143.75 12.62
 0 -8 10 184.51 9.95
 0 -8 -10 179.72 10.03
 0 -8 -10 176.02 9.8
 0 -8 10 193.53 10.06
 0 8 -10 184.97 12.79
 0 8 -11 13.08 4.77
 0 -8 -11 6.09 4.2
 0 -8 11 9.59 4.25
 0 -8 11 12.67 4.18
 0 -8 -11 13.2 4.46
 0 -8 -11 11.76 6.5
 0 8 -11 10.78 5.47
 0 -8 -12 134.4 8.12
 0 -8 -12 118.72 8.18
 0 -8 -12 127.76 9.04
 0 8 -12 130.46 8.87
 0 -8 12 134.62 8.28
 0 -8 12 128.38 8.1
 0 -8 -13 43.21 5.03
 0 -8 -13 48.94 7.16
 0 8 -13 46.65 6.34
 0 -8 13 52.21 5.61
 0 -8 -13 38.06 5.66
 0 -8 13 57.31 5.81
 0 -8 13 48.52 5.29
 0 -8 -14 159.47 8.82
 0 -8 -14 161.29 9.69
 0 -8 14 159.25 8.8
 0 -8 -14 183.55 10.63
 0 8 -14 182.82 10.33
 0 -8 14 194.85 9.66
 0 -8 14 171 9.07
 0 -8 14 154.58 9.19
 0 -8 -15 13.68 5.52
 0 -8 -15 -0.22 3.42
 0 -8 -15 -0.8 2.82
 0 -8 15 5.13 3.71
 0 -8 -15 1.21 3.87
 0 8 -15 5.18 4.45
 0 -8 16 39.99 4.72
 0 -8 16 45.59 4.15
 0 8 -16 45.03 4.92
 0 -8 -16 40.68 4.81
 0 -8 -16 40.76 5.71
 0 -8 -16 42.82 4.6
 0 -8 -17 2.83 3.08
 0 -8 -17 6.43 3.99
 0 -8 -17 3.06 2.71
 0 8 -17 2.01 2.87
 0 -8 17 5.52 3.26
 0 -8 -18 131.19 6.32
 0 -8 -18 144.18 6.97
 0 -8 -18 141.15 6.57
 0 -9 0 -0.1 2.14
 0 -9 0 -1.76 4.79
 0 -9 0 0.99 3.09
 0 -9 0 -3.52 4.5
 0 9 -1 506.04 20.31
 0 -9 -1 497.43 22.78
 0 -9 1 513.96 22.97
 0 -9 -1 523.31 22.66
 0 -9 1 490.48 20.1
 0 -9 -1 482.32 19.53
 0 -9 1 472.79 19.41
 0 -9 1 504.63 22.76
 0 -9 2 105.59 6.41
 0 9 -2 119.8 6.92
 0 -9 -2 111.74 5.96
 0 -9 2 105.8 8.63
 0 -9 -2 122.29 8.7
 0 -9 2 121.55 9.26
 0 -9 -3 118.6 6.27
 0 -9 -3 111.55 8.48
 0 9 -3 119.77 7.4
 0 -9 -3 105.36 5.87
 0 -9 3 105.62 8.44
 0 -9 4 499.92 21.81
 0 -9 -4 471.19 23.22
 0 -9 -4 468.29 19.45
 0 -9 -4 465.18 22.6
 0 9 -4 483.27 21.3
 0 -9 5 4.93 4.15
 0 -9 5 2.89 3.15
 0 -9 -5 5.59 2.87
 0 -9 5 9.59 5.46
 0 9 -5 -1.03 3.9
 0 -9 -6 15.97 3.25
 0 9 -6 6.96 4.12
 0 -9 6 16.15 3.81
 0 -9 6 10.44 3.97
 0 -9 6 15.1 2.61
 0 -9 -6 8.71 5.83
 0 -9 -7 3.95 4.12
 0 -9 -7 1.15 2.88
 0 -9 -7 5.39 2.91
 0 -9 7 3.1 3.57
 0 -9 -7 -2.92 6.03
 0 9 -7 6.94 4.52
 0 -9 8 38.61 4.76
 0 -9 -8 37.26 5.14
 0 -9 -8 34.14 7.42
 0 -9 -8 46.31 5.86
 0 9 -8 30.66 6.17
 0 -9 8 33.99 4.73
 0 -9 -8 29.74 3.99
 0 -9 9 23.45 4.53
 0 -9 -9 12.44 6.81
 0 9 -9 27.41 4.68
 0 -9 -9 26.09 4.79
 0 9 -9 18.79 5.71
 0 -9 -9 24.26 5.42
 0 -9 -9 17.25 3.85
 0 -9 9 20.68 4.45
 0 -9 -10 23.26 4.89
 0 9 -10 17.74 4.71
 0 -9 10 18.37 4.49
 0 9 -10 19.11 6.01
 0 -9 -10 17.14 4.04
 0 -9 10 21.01 4.74
 0 -9 -10 8.83 6.47
 0 -9 -10 14.57 5.38
 0 -9 11 89.32 6.92
 0 -9 -11 76.27 9.65
 0 -9 -11 91.75 6.98
 0 -9 -11 102.78 7.26
 0 -9 11 96.12 7.22
 0 9 -11 91.15 7.35
 0 -9 11 85.88 7.14
 0 9 -11 90.86 9.29
 0 -9 12 6.82 4.52
 0 -9 -12 7.22 4.17
 0 9 -12 13.12 4.99
 0 -9 12 18.86 4.44
 0 -9 12 2.6 4.04
 0 -9 -12 7.22 4.11
 0 9 -13 111.08 8.22
 0 -9 -13 100.38 7.11
 0 -9 13 109.97 7.55
 0 -9 13 102.48 7.22
 0 -9 -13 110.4 7.64
 0 -9 13 104.63 7.41
 0 -9 -13 110.32 7.43
 0 -9 14 200.9 10.18
 0 -9 14 191.96 9.97
 0 -9 -14 198.36 11.17
 0 -9 -14 171.26 9.92
 0 -9 -14 177.49 9.47
 0 9 -14 185.63 10.57
 0 -9 14 167.37 9.3
 0 -9 -14 176.63 10.08
 0 -9 14 189.66 9.83
 0 -9 -15 43.04 6.27
 0 9 -15 27.49 4.59
 0 -9 -15 41.01 4.79
 0 -9 15 32.14 4.25
 0 -9 -15 33.74 3.73
 0 -9 -15 30.36 4.44
 0 -9 15 31.31 4.29
 0 -9 16 56.09 4.76
 0 -9 -16 71.1 5.23
 0 -9 16 65.8 4.72
 0 -9 -16 63.66 5.11
 0 -9 -16 73.89 6.18
 0 9 -16 65.45 5.41
 0 -9 17 5.81 2.45
 0 -9 -17 -1.54 3.8
 0 -9 -17 2.22 2.61
 0 -9 -17 5.96 2.67
 0 9 -17 4.8 2.8
 0 -10 0 593.33 26.47
 0 -10 0 601.24 26.65
 0 -10 0 570.57 22.87
 0 -10 1 48.19 6.76
 0 -10 -1 57.39 4.06
 0 -10 1 61.63 7.15
 0 -10 -1 59.06 6.94
 0 -10 1 64.66 4.95
 0 -10 -1 62.69 6.91
 0 -10 1 57.54 3.97
 0 -10 -2 86.69 8.23
 0 -10 -2 73.79 7.35
 0 10 -2 73.27 5.33
 0 -10 2 73.26 8.14
 0 -10 2 68.9 5.42
 0 -10 2 72.44 7.57
 0 -10 -2 72.64 4.6
 0 -10 -3 91.46 5.73
 0 -10 3 90.57 8.03
 0 10 -3 92.52 6.62
 0 -10 -4 174.68 11.75
 0 -10 4 155.02 10.54
 0 -10 -4 159.37 8.25
 0 -10 -4 144.07 11.58
 0 10 -4 173.27 9.97
 0 -10 5 12.03 4.65
 0 -10 -5 7.97 5.88
 0 -10 -5 14.2 3.28
 0 -10 5 14.28 3.91
 0 -10 5 25.89 6.52
 0 10 -5 8.41 3.96
 0 10 -6 119.45 8.7
 0 -10 -6 112.9 6.51
 0 -10 6 97.99 9.8
 0 -10 6 99.68 7.11
 0 -10 -6 94.47 7.08
 0 -10 6 104.19 8.13
 0 10 -6 101.91 6.65
 0 -10 6 113.57 6.86
 0 -10 -6 111.97 7.34
 0 -10 -7 50.3 8.33
 0 -10 7 65.87 8.28
 0 -10 -7 70.49 6.55
 0 -10 -7 64.92 5.02
 0 -10 7 56.37 5.63
 0 -10 -7 62.71 5.14
 0 -10 -7 63.49 5.48
 0 10 -7 64.55 7.15
 0 -10 -7 53.99 5.1
 0 -10 7 62.8 5.58
 0 -10 -7 64.27 5.99
 0 -10 7 64.95 5.49
 0 -10 -8 287.66 14
 0 10 -8 278.44 16.1
 0 -10 -8 287.62 13.24
 0 -10 -8 252.92 17.27
 0 -10 8 267.91 13.45
 0 -10 8 278.75 17.18
 0 -10 8 277.47 13.45
 0 10 -9 311.19 14.42
 0 -10 9 298.65 14.26
 0 -10 -9 271.47 13.92
 0 -10 9 285.08 14.37
 0 -10 -9 284.9 13.64
 0 10 -9 289.91 16.8
 0 -10 -9 301.78 14.53
 0 -10 -9 287.46 18.35
 0 -10 9 295.78 18.06
 0 -10 9 301.6 14.22
 0 -10 -9 301.61 14.73
 0 -10 10 65.65 6.23
 0 -10 -10 78.78 6.57
 0 -10 10 63.06 6.27
 0 -10 -10 65.77 7.05
 0 -10 -10 59.47 5.63
 0 -10 -10 58.47 9.14
 0 10 -10 79.26 6.71
 0 -10 10 62.6 8.88
 0 -10 -10 59.09 5.91
 0 -10 10 68.43 6.42
 0 10 -10 56.36 7.84
 0 -10 11 22.65 4.59
 0 -10 11 27.29 5
 0 10 -11 22.69 5.53
 0 -10 -11 23.05 4.73
 0 -10 11 30.29 7.29
 0 -10 -11 28.76 5.88
 0 -10 -11 22.9 4.51
 0 -10 11 23.5 4.93
 0 -10 -11 28.62 5.34
 0 -10 -12 57.28 5.71
 0 -10 12 52.68 5.7
 0 10 -12 57.15 6.34
 0 -10 -12 53.83 5.82
 0 -10 -12 52.81 5.43
 0 -10 12 53.35 5.79
 0 -10 12 52.86 5.87
 0 -10 13 51.93 5.29
 0 -10 13 58.97 5.82
 0 -10 -13 49.96 5.39
 0 -10 -13 52.45 5.49
 0 -10 13 59.1 5.64
 0 -10 -13 51.91 5.26
 0 10 -13 49.65 6.32
 0 -10 13 53.49 5.04
 0 10 -14 3.03 4.42
 0 -10 14 -1.52 3.59
 0 -10 14 2.58 3.74
 0 -10 -14 1.18 3.26
 0 -10 14 10.11 3.41
 0 -10 -14 3.06 3.46
 0 -10 14 -0.4 2.86
 0 -10 -14 3.14 3.75
 0 -10 -15 29.96 3.57
 0 -10 15 28.3 4.13
 0 -10 -15 27.96 5.24
 0 -10 15 23.39 3.54
 0 10 -15 29.41 4.71
 0 -10 -15 30.58 4.11
 0 -10 -15 29.56 4.26
 0 -10 -16 -2.74 4.18
 0 -10 -16 4.34 2.81
 0 10 -16 5.5 3.31
 0 -10 -16 4.88 2.95
 0 -10 16 5.33 2.67
 0 -10 17 3 1.74
 0 -10 -17 5.42 2.38
 0 -10 -17 3.42 3.09
 0 -10 -17 0.42 2.25
 0 10 -17 3.33 2.3
 0 -11 0 -0.47 5.25
 0 -11 0 -0.47 4.76
 0 -11 0 3.2 2.45
 0 -11 -1 5.56 5.09
 0 -11 -1 -1.21 2.71
 0 -11 1 -1.11 2.37
 0 -11 1 -1.39 4.91
 0 -11 1 -2.14 3.4
 0 -11 1 7.75 5.59
 0 -11 -1 -1.45 5.1
 0 -11 -2 75.53 8.59
 0 -11 -2 78.03 7.99
 0 -11 -2 79.21 8.52
 0 -11 2 90.69 8.08
 0 -11 -2 78.22 5.15
 0 -11 2 89.16 6.2
 0 -11 -2 84.3 5.73
 0 -11 2 79.89 8.52
 0 -11 2 85.35 4.88
 0 -11 3 18.07 2.76
 0 -11 -3 17.66 3.54
 0 -11 3 14.66 5.65
 0 -11 -3 17.86 6.08
 0 -11 -4 192.37 9.46
 0 -11 4 195.58 9.38
 0 11 -4 193.1 10.66
 0 -11 -4 181.27 12.82
 0 -11 -4 166.55 9.93
 0 -11 -4 173.16 13.28
 0 -11 -4 182.07 9.89
 0 11 -4 178.67 9.36
 0 -11 -4 185.64 9.43
 0 -11 4 178.47 11.87
 0 -11 -5 1.93 4.08
 0 -11 5 1.96 3.13
 0 -11 5 0.58 5.59
 0 11 -5 1.52 3.79
 0 11 -5 5.85 3.35
 0 -11 -5 6.66 4.04
 0 -11 -5 5.05 6.28
 0 -11 5 2.12 4.69
 0 -11 -5 0.68 3.61
 0 -11 5 -0.23 3.83
 0 -11 -5 1.54 3.23
 0 -11 6 40.56 5.09
 0 -11 -6 26.06 7.5
 0 11 -6 37.49 4.63
 0 -11 6 28.68 4.43
 0 11 -6 30.5 5.62
 0 -11 -6 35.81 4.45
 0 -11 6 35.85 7.67
 0 -11 -6 33.76 5.14
 0 -11 -6 33.66 5.12
 0 -11 -6 37.15 4.99
 0 -11 -7 8.19 4.65
 0 -11 7 8.88 4.42
 0 -11 7 1.27 5.98
 0 11 -7 3.27 4.04
 0 11 -7 8.57 4.98
 0 -11 7 4.52 3.92
 0 -11 -7 1.7 3.89
 0 -11 7 3.47 4.02
 0 -11 -7 2.23 3.26
 0 -11 -7 3.76 4.56
 0 11 -8 15.56 5.61
 0 -11 8 8.54 6.71
 0 -11 -8 6.58 6.84
 0 -11 8 15.11 4.45
 0 -11 8 17.95 4.52
 0 -11 -8 5.91 3.81
 0 -11 -8 14.39 5.31
 0 -11 -8 13.62 4.18
 0 -11 8 7.35 4.32
 0 -11 -9 156.37 9.16
 0 -11 9 168.35 13.12
 0 -11 9 157.11 9.48
 0 -11 -9 130.27 12.71
 0 11 -9 138.53 11.4
 0 -11 -9 152.99 9.81
 0 -11 9 151.14 9.2
 0 -11 10 110.96 7.54
 0 -11 -10 85.24 10.63
 0 -11 -10 96.28 7.19
 0 -11 10 107.07 7.46
 0 -11 10 107.05 7.85
 0 11 -10 101.9 7.99
 0 -11 10 74.78 9.94
 0 -11 -10 102.54 7.97
 0 11 -10 88.97 9.42
 0 -11 -10 99.13 6.69
 0 -11 -10 107.01 8.46
 0 -11 -11 39 6.4
 0 -11 -11 34.18 5.05
 0 11 -11 30.21 6.02
 0 -11 -11 35.65 4.77
 0 -11 11 31.94 5.5
 0 -11 -11 36.22 5.58
 0 -11 11 44.1 5.55
 0 -11 11 49.52 5.36
 0 -11 12 14.15 4.19
 0 -11 -12 22.66 5.91
 0 -11 12 20.17 4.66
 0 -11 12 18.89 4.73
 0 -11 -12 22.4 4.08
 0 -11 -12 17.14 4.61
 0 -11 -12 20.22 4.73
 0 11 -12 14.29 4.97
 0 -11 -13 30.31 5.77
 0 -11 13 33.52 5
 0 -11 13 28.37 4.48
 0 -11 -13 34.58 4.29
 0 -11 13 36.13 5.04
 0 11 -13 33.44 5.46
 0 -11 -13 33.84 4.75
 0 -11 -13 35.46 4.53
 0 11 -14 57.1 6.06
 0 -11 -14 61.45 5.51
 0 -11 14 61.59 5.37
 0 -11 -14 61.91 5.07
 0 -11 14 67.88 5.49
 0 -11 -14 69.2 5.24
 0 -11 -15 14.42 2.99
 0 -11 15 12.47 3.46
 0 -11 -15 14.81 3.5
 0 -11 -15 17.98 3.13
 0 11 -15 10.37 3.81
 0 -11 -16 20.67 2.8
 0 -11 -16 21.99 2.37
 0 -11 16 26.48 2.99
 0 11 -16 24.02 3.48
 0 -11 -16 25.75 3.3
 0 -12 0 136.28 7.02
 0 -12 0 133.22 10.77
 0 -12 0 122.8 10.09
 0 -12 0 129.76 7.35
 0 -12 0 135.82 8.75
 0 -12 0 143.39 7.73
 0 -12 0 147.6 11.11
 0 -12 -1 -0.55 5.14
 0 -12 1 -1.1 5.54
 0 -12 -1 0.3 2.77
 0 -12 1 -2.09 5.08
 0 -12 1 6.06 4.51
 0 -12 1 6 3.17
 0 -12 -1 3.49 3.95
 0 -12 1 -0.47 4.52
 0 -12 -1 -0.53 5
 0 -12 1 2.03 2.98
 0 -12 -1 2.17 5.33
 0 -12 -1 0.2 3.09
 0 -12 1 -0.55 2.5
 0 12 -2 16.88 3.6
 0 -12 -2 17.68 4
 0 -12 2 22.88 4.42
 0 -12 2 16.4 5.8
 0 -12 2 25.04 4.74
 0 -12 -2 16.9 6.25
 0 -12 -2 21.47 6.08
 0 -12 -2 21.66 3.84
 0 -12 2 17.73 2.85
 0 -12 -2 16.3 6.37
 0 -12 2 16.45 6.32
 0 -12 -2 20.14 3.96
 0 -12 2 19.05 3.45
 0 -12 -3 96.89 6.82
 0 -12 -3 94.96 6.35
 0 -12 3 99.46 8.88
 0 -12 3 91.83 6.15
 0 -12 3 80.07 9.24
 0 -12 3 99.67 7.25
 0 -12 -3 79.87 9.56
 0 -12 3 94.21 5.99
 0 12 -3 107.49 6.43
 0 -12 -3 89.86 6.29
 0 -12 -3 85.09 9.5
 0 -12 3 106.2 7.04
 0 -12 -3 95.41 7.36
 0 -12 -3 92.19 6.73
 0 -12 -4 24.01 4.84
 0 -12 -4 20.18 4.41
 0 -12 4 25.82 3.92
 0 12 -4 27.43 4.14
 0 -12 4 20.26 3.88
 0 -12 -4 22.7 4.09
 0 -12 4 18.96 5.67
 0 -12 4 24.18 4.67
 0 -12 -4 27.03 4.24
 0 -12 -4 25.78 5.11
 0 -12 -4 17.69 6.79
 0 12 -5 23.26 4.29
 0 -12 5 21.34 3.97
 0 -12 -5 10.36 6.66
 0 -12 -5 11.72 4.45
 0 -12 -5 24.42 4.66
 0 -12 -5 21.85 4.21
 0 -12 5 20.15 4.54
 0 -12 5 27.21 5.16
 0 -12 -5 28.7 5.21
 0 -12 5 22.34 7.28
 0 -12 5 21.6 5.8
 0 -12 6 157.46 8.89
 0 -12 -6 166.55 13.53
 0 12 -6 168.47 10.61
 0 -12 -6 156.51 8.62
 0 -12 6 160.76 9.5
 0 -12 -6 150.32 8.18
 0 12 -6 157.85 9.09
 0 -12 6 132.7 12.31
 0 -12 -6 164.1 9.78
 0 -12 -6 159.55 9.49
 0 -12 -6 133.04 9.16
 0 12 -7 2.99 4.31
 0 -12 -7 0.44 3.53
 0 -12 -7 1.98 4.76
 0 -12 7 2.04 6.36
 0 -12 7 1.38 4.34
 0 12 -7 -2.87 4.63
 0 -12 -7 2.64 4.08
 0 -12 -7 6.8 4.48
 0 -12 7 7.56 4.27
 0 -12 7 -3.2 4.34
 0 -12 -8 136.59 8.77
 0 -12 8 153.27 9.05
 0 -12 -8 147.8 9.53
 0 -12 -8 140.2 9.34
 0 12 -8 139.42 10.88
 0 -12 -8 136.62 13.09
 0 -12 8 140.24 12.65
 0 -12 8 154.04 9.27
 0 -12 8 152.49 9.41
 0 12 -8 149.37 9.14
 0 -12 -9 365.67 18.56
 0 -12 9 395.31 22.5
 0 -12 9 421.89 18.35
 0 -12 9 425.62 18.56
 0 -12 9 406.18 18.64
 0 -12 -9 401.9 18.27
 0 -12 -10 -5.65 5.76
 0 -12 -10 2.83 4.14
 0 -12 10 5.04 4.77
 0 -12 -10 5.94 4.83
 0 -12 10 1.6 4.17
 0 -12 -11 3.21 4.69
 0 -12 11 0.5 4.75
 0 -12 11 4.55 4.53
 0 -12 11 2.8 4
 0 -12 -11 -4.41 5.37
 0 -12 -11 -4.28 3.96
 0 12 -11 -1.68 4.92
 0 -12 -12 11.51 5.34
 0 -12 -12 21.17 4.61
 0 12 -12 27.8 5.27
 0 -12 12 21.7 4.93
 0 -12 -12 25.43 4.84
 0 -12 12 24.54 4.46
 0 -12 -12 25.72 3.89
 0 -12 12 26.25 4.98
 0 -12 13 4.88 3.35
 0 -12 -13 8.68 3.2
 0 -12 13 10.85 3.92
 0 -12 -13 11.87 4.95
 0 -12 -13 10.25 3.87
 0 -12 -13 5.83 3.73
 0 12 -13 9.52 4.28
 0 -12 13 9.38 4.26
 0 -12 14 15.1 3.84
 0 -12 -14 14.3 3.06
 0 -12 -14 23.27 3.72
 0 12 -14 18.42 4.33
 0 -12 14 24.14 3.78
 0 -12 -14 23.07 3.8
 0 -12 -14 22.6 4.56
 0 12 -15 1.69 3.26
 0 -12 -15 3.25 2.53
 0 -12 -15 2.1 2.83
 0 -12 15 5.6 2.83
 0 -13 0 -0.89 4.84
 0 -13 0 1.78 6.09
 0 -13 0 0.63 2.73
 0 -13 0 -2.39 5.83
 0 -13 0 1.29 3.25
 0 -13 0 2.75 5.11
 0 -13 0 -5.74 3.14
 0 -13 1 33.61 7.22
 0 -13 -1 37.96 7
 0 -13 1 36.93 4.24
 0 -13 -1 32.11 4.39
 0 -13 -1 29.51 5.49
 0 -13 -1 44.53 7.65
 0 -13 1 25.21 6.04
 0 -13 -1 37.33 4.9
 0 -13 1 30.36 5.56
 0 -13 1 39.1 7.42
 0 -13 -1 35.34 4.09
 0 13 -1 40.46 4.46
 0 -13 1 43.87 3.92
 0 -13 -1 40.61 7.14
 0 13 -2 296.48 13.44
 0 -13 -2 286.43 13.56
 0 -13 -2 253 17.11
 0 -13 -2 275.31 13.64
 0 -13 -2 289.48 13.66
 0 -13 2 295.72 17.7
 0 -13 2 325.47 14.85
 0 -13 2 278.41 16.94
 0 -13 2 271.65 13.23
 0 -13 -2 304.16 13.64
 0 -13 -2 265.16 17.09
 0 -13 -3 20.58 4.14
 0 -13 -3 29.22 5.36
 0 -13 3 16.97 3.59
 0 -13 -3 24.39 4.86
 0 -13 3 24.11 5.15
 0 -13 3 16.19 6.73
 0 -13 3 22.21 4.77
 0 -13 3 15.88 5.93
 0 -13 -3 20.18 4.52
 0 -13 -3 20.45 7.12
 0 -13 3 23.4 3.94
 0 13 -3 17.87 4.14
 0 -13 -3 21.48 7.03
 0 -13 -3 21.79 4.39
 0 -13 4 511.36 25.75
 0 -13 -4 520.73 23.11
 0 -13 4 522.78 22.42
 0 -13 -4 523.82 23.07
 0 -13 -4 506.2 27.5
 0 -13 4 550.79 23.55
 0 -13 -4 568.94 23.9
 0 13 -4 550.38 22.79
 0 -13 4 543.93 22.75
 0 -13 -4 541.71 22.88
 0 -13 -4 536.87 22.78
 0 -13 -5 168.84 10.01
 0 -13 -5 168.53 9.8
 0 -13 -5 153.85 13.73
 0 -13 5 160.8 9.21
 0 -13 5 162.32 13.39
 0 -13 5 178.5 10.03
 0 13 -5 167.35 9.65
 0 -13 -5 179.36 9.44
 0 -13 -5 164.47 9.53
 0 -13 -5 177.99 10.44
 0 -13 6 114.85 8.17
 0 -13 -6 130.69 8.58
 0 -13 -6 118.88 12.05
 0 -13 -6 114.4 8.08
 0 -13 -6 109.22 8.23
 0 -13 6 130.62 7.76
 0 13 -6 121.28 8.05
 0 -13 6 145.15 12.35
 0 -13 -6 119.17 7.51
 0 -13 -6 105.18 6.86
 0 -13 7 64.67 5.94
 0 -13 7 57.99 6.26
 0 -13 7 51.79 6.39
 0 -13 -7 37.75 8.4
 0 13 -7 58.67 6.14
 0 -13 -7 63.98 5.67
 0 -13 -7 62.77 6.35
 0 -13 7 60.65 9.26
 0 -13 -7 67.17 6.76
 0 -13 -7 46.4 5.95
 0 13 -8 61.73 6.49
 0 -13 8 63.45 6.52
 0 -13 -8 55.06 5.83
 0 -13 8 62.54 6
 0 -13 8 60.87 6.18
 0 -13 -8 57.29 6.69
 0 -13 -8 49.19 6.27
 0 -13 -9 48 6.49
 0 -13 -9 51.61 5.7
 0 13 -9 46.09 6.1
 0 -13 -9 44.19 5.93
 0 -13 -9 42.8 5.15
 0 -13 9 54.8 5.87
 0 -13 9 48.96 5.88
 0 -13 9 52.53 6.07
 0 -13 -10 -0.25 3.86
 0 -13 -10 -0.29 4.92
 0 -13 10 -0.55 4.41
 0 -13 10 -2.09 4.24
 0 -13 -11 1.68 4.01
 0 -13 -11 -3.34 4.8
 0 -13 -11 2.55 4.29
 0 -13 11 2.43 3.7
 0 -13 11 -2.29 4.34
 0 -13 12 6.07 4.26
 0 13 -12 5.96 4.44
 0 -13 12 8.86 4.14
 0 -13 -12 0.66 3.76
 0 -13 12 3.45 3.32
 0 -13 -12 4.66 4.56
 0 -13 -12 16.86 4.36
 0 -13 13 31.24 4.34
 0 -13 -13 27.79 4.14
 0 -13 13 36.22 4.57
 0 -13 -13 25.89 4.07
 0 13 -13 27.03 4.74
 0 -13 -13 37.15 5.15
 0 13 -14 7.11 3.61
 0 -13 -14 4.68 3.97
 0 -13 14 13.9 3.15
 0 -13 -14 2.97 3
 0 -13 14 9.14 3.16
 0 -13 -14 8.17 3.15
 0 -13 -15 10.46 2.55
 0 -13 -15 2.75 3.04
 0 -13 -15 4.32 2.18
 0 13 -15 6.93 2.92
 0 -13 15 12.62 2.66
 0 14 0 143.96 8.03
 0 -14 0 122.05 11.5
 0 -14 0 127 9.48
 0 -14 0 144.5 8.66
 0 -14 0 137.09 7.95
 0 -14 0 132.94 11.84
 0 -14 -1 235.96 11.71
 0 -14 1 229.71 15.19
 0 -14 -1 215.2 10.97
 0 -14 -1 248.93 12.98
 0 -14 1 237.27 12.81
 0 -14 -1 224.05 11.52
 0 -14 -1 244.2 15.5
 0 14 -1 214.29 11.2
 0 -14 1 222.51 15.52
 0 -14 1 219.36 11.13
 0 -14 -1 202.86 14.51
 0 -14 -1 210.95 15.25
 0 -14 -2 229.42 11.88
 0 -14 -2 218.07 11.21
 0 -14 2 231.35 11.68
 0 -14 -2 243.28 16.31
 0 -14 -2 211.66 15.43
 0 -14 -2 234.58 11.94
 0 -14 -2 238.83 11.85
 0 14 -2 245.63 11.82
 0 -14 2 244.14 15.64
 0 -14 2 243.27 16.27
 0 -14 2 264.91 13.22
 0 -14 3 172.3 13.39
 0 14 -3 168.49 9.29
 0 -14 -3 163.84 9.42
 0 -14 -3 154.57 10.57
 0 -14 -3 177.44 9.64
 0 -14 -3 166.15 9.48
 0 -14 3 171.02 12.47
 0 -14 -3 154.89 9.41
 0 -14 3 162.38 9.18
 0 -14 3 177.17 10.41
 0 -14 3 168.27 8.76
 0 -14 -3 155.13 8.52
 0 -14 -3 149.96 12.99
 0 -14 -4 4.48 5.21
 0 14 -4 6.51 4.23
 0 -14 4 0.21 3.31
 0 -14 -4 -2.22 6.56
 0 -14 -4 -0.25 4.03
 0 -14 4 2.1 3.68
 0 -14 -4 5.59 3.98
 0 -14 4 -0.59 4.65
 0 -14 -4 4.47 4.41
 0 -14 -5 34.77 5.44
 0 -14 -5 13.83 7.16
 0 -14 -5 25.04 5.86
 0 -14 -5 35.38 4.31
 0 -14 -5 37.31 4.75
 0 -14 -5 31.76 4.76
 0 -14 -5 30.94 5.13
 0 14 -5 30.23 4.93
 0 -14 5 26.53 4.5
 0 -14 5 31.1 8.28
 0 -14 5 31.33 5.42
 0 -14 -6 13.48 4.13
 0 -14 6 15.03 4.31
 0 -14 -6 9.99 5.12
 0 -14 -6 5.86 4.57
 0 -14 -6 11.81 5.17
 0 -14 6 12.64 4.79
 0 -14 -6 8.96 3.42
 0 14 -6 10.88 4.63
 0 -14 7 0.48 3.88
 0 -14 7 1.43 4.43
 0 -14 -7 1.37 3.4
 0 -14 -7 5.74 4.74
 0 -14 -7 -5.39 4.76
 0 -14 -7 9.51 4.97
 0 14 -7 2.4 4.3
 0 -14 -8 0.27 4.22
 0 -14 -8 -2.28 4.92
 0 -14 -8 1.99 4.84
 0 -14 8 -0.28 4.41
 0 -14 8 -2.64 4.21
 0 -14 8 -1.7 4.37
 0 14 -8 4.05 4.48
 0 -14 9 56.43 6.27
 0 14 -9 65.09 6.46
 0 -14 -9 59.63 6.48
 0 -14 9 55.54 5.61
 0 -14 9 54.27 5.87
 0 -14 -9 59.08 6.28
 0 -14 -9 52.28 5.49
 0 -14 10 77.99 6.73
 0 -14 -10 82.67 6.38
 0 -14 10 75.31 6.29
 0 -14 -10 68.64 6.79
 0 -14 10 82.22 6.54
 0 -14 11 0.23 4.11
 0 -14 -11 0.51 4.38
 0 -14 -11 4.6 3.83
 0 -14 11 0.67 3.44
 0 -14 -12 9.54 3.8
 0 -14 -12 6.61 3.84
 0 -14 -12 6.4 4.26
 0 14 -12 8.82 4.37
 0 -14 12 8.4 3.83
 0 -14 -13 1.16 3.15
 0 -14 13 7.65 3.26
 0 -14 13 7.57 3.31
 0 -14 -13 1.47 3.05
 0 14 -13 1.14 3.68
 0 -14 -13 -0.2 3.73
 0 -14 14 7.91 2.75
 0 -14 -14 3.56 2.51
 0 -14 -14 -2.36 3.21
 0 14 -14 2.39 3.11
 0 -14 -14 3.14 2.65
 0 -15 0 -1.67 5.45
 0 -15 0 2.39 4.05
 0 -15 0 -0.69 6.02
 0 -15 0 1.76 3.46
 0 15 0 0.22 3.66
 0 -15 0 -0.68 6.25
 0 -15 1 402.63 19.39
 0 -15 1 404.86 17.92
 0 -15 1 433.24 23.01
 0 15 -1 388.99 17.89
 0 -15 1 431.15 18.64
 0 -15 -1 389.81 17.7
 0 -15 1 407.57 22.33
 0 -15 -1 421.52 18.51
 0 -15 -1 369.62 19.3
 0 15 1 421.87 17.89
 0 15 2 74.98 5.93
 0 -15 -2 85.08 6.51
 0 15 -2 85.48 6.33
 0 -15 2 93.14 7.81
 0 -15 2 78.75 9.25
 0 -15 2 64.58 9.57
 0 -15 2 74.01 6.18
 0 -15 -2 85.32 5.87
 0 -15 -2 84.34 6.6
 0 -15 -2 60.23 8.81
 0 -15 -2 73.89 6.11
 0 -15 -3 21.15 4.3
 0 -15 3 22.97 3.7
 0 -15 -3 18.81 3.74
 0 -15 -3 25.47 4.59
 0 -15 3 15.29 5.51
 0 15 -3 28.06 4.67
 0 -15 -3 22.11 4.67
 0 -15 -3 22.15 6.1
 0 -15 3 21.54 4.36
 0 -15 -4 130.16 8.3
 0 -15 -4 125.36 8.17
 0 -15 4 124.72 7.39
 0 15 -4 131.46 8.28
 0 -15 -4 116.09 7.16
 0 -15 -4 126.57 8.03
 0 -15 -4 131.03 9.49
 0 -15 4 143.9 9.18
 0 -15 -5 183.56 10.22
 0 -15 5 169.17 10.33
 0 -15 -5 191.08 10.05
 0 -15 5 183.1 10.45
 0 -15 -5 182.6 10.36
 0 -15 5 167.3 9.52
 0 15 -5 184.44 10.15
 0 -15 -5 217.74 10.81
 0 -15 -5 181.56 11.19
 0 -15 -5 168.05 9.01
 0 -15 -5 172.51 9.31
 0 -15 6 13.51 3.96
 0 -15 -6 11.24 5.21
 0 15 -6 8.79 4.57
 0 -15 -6 11.17 4.68
 0 -15 -6 13.42 4.52
 0 -15 -6 11.69 3.84
 0 -15 -6 11.62 4.55
 0 -15 -6 9.23 3.2
 0 -15 7 131.93 8.29
 0 -15 -7 145.88 9.07
 0 15 -7 138.55 9.02
 0 -15 -7 144.76 9.05
 0 -15 -7 144.59 9.15
 0 -15 -8 7.91 4.38
 0 -15 8 11.78 4.04
 0 15 -8 10.34 4.65
 0 -15 -8 8.77 4.89
 0 -15 8 12.13 4.66
 0 -15 -8 10.13 4.88
 0 -15 -9 15.33 4.81
 0 -15 9 10.12 4.68
 0 -15 -9 10.33 3.99
 0 -15 -9 10.79 4.73
 0 -15 9 6.24 3.85
 0 15 -9 12.31 4.64
 0 -15 10 12.44 4.11
 0 -15 -10 19.57 4.52
 0 -15 10 10.71 3.98
 0 -15 -10 11.08 4.31
 0 15 -10 17.55 4.92
 0 -15 -11 3.83 3.42
 0 -15 11 5.45 3.76
 0 -15 -11 6.32 4.16
 0 -15 11 4.59 3.33
 0 -15 -12 2.26 3.63
 0 -15 12 0.17 3.01
 0 -15 -12 -0.51 3.3
 0 -15 -12 -2.3 2.85
 0 15 -13 16.27 3.47
 0 -15 -13 15.42 2.86
 0 -15 13 17.31 2.96
 0 -15 -13 15.3 3.09
 0 -15 -13 19.29 3.57
 0 16 0 294.26 13.68
 0 -16 0 314.66 14.5
 0 -16 0 296.19 13.7
 0 -16 -1 29.5 4.22
 0 16 -1 26.57 4.58
 0 -16 1 27.57 5.02
 0 -16 -1 27.27 4.97
 0 -16 1 22.46 6.16
 0 -16 -1 21.71 6.28
 0 16 1 29.79 4.22
 0 -16 1 26.73 4.33
 0 16 2 8.39 3.49
 0 -16 2 9.77 3.97
 0 -16 -2 6.9 3.29
 0 -16 2 7.17 4.39
 0 16 -2 7.44 4.13
 0 -16 -2 7.26 4.15
 0 -16 2 9.3 5.41
 0 -16 -3 25.99 3.73
 0 -16 3 27.02 5.65
 0 -16 -3 20.48 4.51
 0 -16 -3 35.8 6.59
 0 -16 -3 26.62 4.44
 0 -16 -3 28.26 4.92
 0 16 -3 28.1 4.84
 0 -16 3 28.55 4.47
 0 16 3 27.97 4.17
 0 -16 -4 43.51 4.88
 0 -16 4 35.02 5.54
 0 -16 -4 34.17 4.44
 0 -16 4 36.96 5.79
 0 -16 4 38.64 4.23
 0 16 -4 39.99 5.22
 0 -16 -4 28.34 5.02
 0 -16 -4 38.8 4.94
 0 -16 -4 34.87 3.8
 0 -16 -4 43.15 6.42
 0 16 -5 194.94 10.17
 0 -16 5 182.09 10.43
 0 -16 -5 184.75 10.2
 0 -16 -5 168.55 9.2
 0 -16 5 182.76 9.39
 0 -16 5 161.8 10.38
 0 -16 -5 177.75 8.87
 0 -16 -5 194.66 11.15
 0 -16 -5 184.58 9.87
 0 -16 -5 204.13 10.28
 0 16 -6 13.55 4.65
 0 -16 6 13.05 3.63
 0 -16 -6 10.18 4.85
 0 -16 -6 8.76 3.74
 0 -16 -6 17.13 4.42
 0 -16 -6 20.16 4.69
 0 -16 6 16.46 5.13
 0 -16 -7 10.62 4.5
 0 -16 7 10.22 3.57
 0 16 -7 10.49 4.62
 0 -16 -7 10.4 4.33
 0 -16 -7 -0.49 4.36
 0 -16 8 25.54 4.13
 0 16 -8 32.3 5.15
 0 -16 -8 35.7 5.05
 0 -16 -8 29.09 4.68
 0 -16 -8 39.33 5.06
 0 -16 -9 3.47 3.88
 0 -16 -9 -2.68 3.41
 0 -16 9 -0.74 3.13
 0 -16 9 1.11 3.99
 0 16 -9 -2.45 4.25
 0 -16 10 3.35 3.83
 0 16 -10 1.63 3.85
 0 -16 10 1.18 3.07
 0 -16 -10 2.91 3.82
 0 -16 11 -0.17 3.02
 0 -16 -11 10.31 3.65
 0 -16 -11 1.66 3.19
 0 -16 11 -0.15 2.86
 0 -16 -11 1.59 3.08
 0 16 -11 1.26 3.55
 0 -16 12 32.59 3.41
 0 -16 12 27.99 3.21
 0 -16 -12 26.6 3.2
 0 -16 -12 24.57 3.49
 0 -17 0 -2.89 5.57
 0 17 0 6.3 3.5
 0 -17 0 3.66 3.36
 0 -17 0 -1.56 3.81
 0 -17 -1 6.27 3.25
 0 -17 -1 10.18 4
 0 17 1 7.73 3.59
 0 -17 1 8.15 3.47
 0 -17 1 5.33 5.26
 0 17 -1 6.91 3.8
 0 -17 -1 13.95 5.77
 0 -17 1 8.68 4.07
 0 -17 2 19.01 5.43
 0 -17 -2 10.84 3.16
 0 17 -2 19.62 4.18
 0 -17 2 17.43 4.63
 0 17 2 14.83 3.66
 0 -17 -2 15.83 4.15
 0 -17 -3 15.08 3.2
 0 -17 -3 15.01 4.07
 0 -17 3 16.02 5.17
 0 -17 3 12.35 4.28
 0 17 -3 17.01 4.29
 0 17 3 10.72 3.29
 0 -17 3 14.15 4.39
 0 -17 -3 9.49 5.89
 0 -17 -3 20.63 3.78
 0 -17 -4 57.85 5.16
 0 -17 -4 55.51 5.24
 0 -17 4 41.13 5.61
 0 -17 4 59.48 6.16
 0 17 -4 61.53 5.65
 0 -17 4 62.02 5.95
 0 -17 -4 57.95 4.91
 0 -17 -4 58.01 4.47
 0 -17 -4 58.52 6.74
 0 -17 5 58.68 5.64
 0 -17 -5 64.68 4.85
 0 -17 -5 73.31 5.79
 0 -17 5 68.77 6.22
 0 -17 5 61.4 4.69
 0 17 -5 61.22 5.88
 0 -17 -5 63.49 6.59
 0 -17 -5 61.79 5.3
 0 -17 -5 60.37 5.46
 0 -17 -6 75.18 6.51
 0 17 -6 63.92 5.93
 0 -17 6 66.45 6.28
 0 -17 -6 72.49 5.72
 0 -17 6 66.19 4.99
 0 -17 -6 72.98 5.91
 0 -17 -7 59.62 5.28
 0 17 -7 65.88 5.64
 0 -17 -7 47.06 4.94
 0 -17 -7 56.76 5.73
 0 -17 7 52.24 4.47
 0 17 -8 7.34 3.93
 0 -17 8 14.2 3.25
 0 -17 -8 7.52 3.86
 0 -17 -8 9.25 3.85
 0 -17 9 14.85 2.61
 0 -17 -9 21.17 3.41
 0 -17 9 28.17 3.42
 0 -17 -9 29.27 3.99
 0 17 -9 21.42 4.13
 0 -17 9 27.45 4.12
 0 -17 10 4.09 3.04
 0 -17 10 3.94 2.61
 0 17 -10 7.57 3.4
 0 -17 -10 5.35 2.98
 0 -17 10 3.81 2
 0 17 -11 4.85 2.92
 0 -17 11 1.33 2.2
 0 -17 -11 1.89 2.61
 0 -17 11 1.91 2.58
 0 18 0 18.33 3.6
 0 -18 0 22.29 5.66
 0 -18 0 20.31 4.21
 0 -18 1 6.94 3.82
 0 -18 -1 11.55 3.26
 0 -18 -1 8.75 3.84
 0 18 -1 11.19 3.63
 0 -18 1 6.75 5.3
 0 -18 1 5.51 3.72
 0 -18 -1 2.92 5.33
 0 18 1 6.45 3.33
 0 -18 -2 24.41 4.29
 0 -18 2 27.05 4.51
 0 -18 2 25.27 4.39
 0 -18 -2 26.63 3.38
 0 -18 2 23.88 5.14
 0 18 2 28.54 3.69
 0 18 -2 24.98 4.02
 0 -18 -3 41.74 4.44
 0 18 -3 49.42 4.87
 0 -18 3 60.47 5.83
 0 -18 3 47.21 5.2
 0 -18 -3 51.17 5.1
 0 -18 3 57.81 5.45
 0 -18 -3 56.83 4.14
 0 -18 4 34.14 4.43
 0 -18 4 26.85 4.44
 0 -18 -4 27.25 3.95
 0 -18 -4 25.19 2.96
 0 -18 -4 20.97 3.38
 0 -18 4 19.23 4.44
 0 18 -4 17.41 3.98
 0 -18 -4 22.81 3.39
 0 -18 -4 25.66 5.59
 0 18 -5 4.27 3.66
 0 -18 5 2.13 3.66
 0 -18 5 0.2 3.42
 0 -18 -5 3.45 3.13
 0 -18 -5 3.26 4.32
 0 18 -6 0.19 3.51
 0 -18 -6 5.07 3.11
 0 -18 6 1.27 2.32
 0 -18 -6 0.45 4.05
 0 -18 6 9.42 3.84
 0 -18 7 33.74 4.32
 0 -18 7 34.19 3.21
 0 -18 -7 33.35 3.9
 0 18 -7 38.45 4.34
 0 -18 -7 34.16 4.45
 0 18 -8 5.05 3.29
 0 -18 8 4.08 2.26
 0 -18 -8 2.34 2.85
 0 -18 -8 1.22 2.89
 0 18 -9 15.83 3.24
 0 -18 -9 12.03 2.85
 0 -18 9 7.39 2.22
 0 -19 0 0.49 4.39
 0 -19 0 2.61 3.24
 0 19 0 0.91 2.73
 0 -19 0 1.37 3
 0 -19 1 -1.42 3.08
 0 -19 1 0.24 4.16
 0 -19 -1 -2.91 3.16
 0 -19 -1 1.45 2.83
 0 -19 -1 -5.95 4.78
 0 -19 -1 -0.99 2.96
 0 19 1 1.86 2.59
 0 19 -1 2.06 2.97
 0 -19 1 0.41 3.13
 0 -19 2 26.46 3.93
 0 19 -2 27.54 3.68
 0 -19 2 23.13 4.45
 0 -19 -2 22.13 3.19
 0 -19 -2 25.12 3.35
 0 -19 -2 23.61 5.13
 0 -19 2 26.14 3.98
 0 -19 -3 0.13 2.53
 0 19 -3 1.79 3.06
 0 -19 3 -0.54 3.08
 0 -19 -3 -3.22 2.38
 0 -19 3 -1.63 3.67
 0 -19 4 70.26 5.2
 0 -19 -4 60.13 4.16
 0 -19 -4 72.57 6.28
 0 -19 4 65.5 5.11
 0 19 -4 72.97 5.04
 0 19 -5 5.71 3.17
 0 -19 5 3.32 3.14
 0 -19 -5 -1.22 3.86
 0 19 -6 16.78 3.3
 0 -19 -6 13.75 3.72
 0 -19 -6 14.59 2.47
 0 -19 6 17.34 3.42
 0 -19 -7 3.04 2.13
 0 -19 -7 3.69 2.84
 0 -19 7 3.04 2.71
 0 19 -7 -0.66 2.67
 0 -20 0 252.02 10.7
 0 -20 0 226.69 10.4
 0 -20 0 246.71 11.6
 0 -20 -1 51.55 5.06
 0 -20 -1 44.9 3.57
 0 -20 1 52.4 4.89
 0 20 -1 45.68 3.45
 0 -20 -1 39.49 3.21
 0 -20 1 40.98 3.54
 0 -20 -2 8.36 2.21
 0 -20 2 9.37 2.62
 0 -20 -2 6.15 3.95
 0 -20 2 7.05 3.33
 0 20 -2 6.62 2.53
 0 -20 3 5.47 2.5
 0 20 -3 4.08 2.37
 0 -20 3 1.76 2.93
 0 -20 -3 2.74 1.7
 0 -20 4 0.86 2.38
 0 20 -4 2.38 2.32
 0 -20 4 0.59 2.42
 0 -20 -4 5.07 3.61
 1 0 -19 -1.86 2.81
 1 0 -19 3.73 2.79
 1 0 -18 5.11 3.45
 1 0 -18 0.2 3.38
 1 0 -17 16.81 4.24
 1 0 -17 16.92 4.41
 1 0 -16 7.22 4.57
 1 0 -16 4.83 4.52
 1 0 -16 1.54 3.56
 1 0 -15 2.04 3.64
 1 0 -15 0.85 4.31
 1 0 -15 2.51 4.4
 1 0 -14 -3.14 4.72
 -1 0 14 -4.22 8.06
 -1 0 13 356.93 21.95
 1 0 -13 388.99 17.66
 1 0 -13 374.05 18.33
 -1 0 12 -1.16 7
 1 0 -12 1.53 3.79
 1 0 -12 -3.23 3.52
 -1 0 11 253.47 16.4
 1 0 -11 260.21 13.48
 1 0 -11 270.1 14.86
 1 0 -10 -2.07 3.42
 1 0 -10 3.81 4.18
 -1 0 10 10.36 6.3
 -1 0 9 87.97 9.06
 1 0 -9 97.4 6.88
 1 0 -9 105.03 8.11
 1 0 -8 0.73 3.74
 -1 0 8 2.14 5.7
 1 0 -8 0.28 4.48
 1 0 -8 0.23 3.35
 1 0 -7 24.97 4.52
 1 0 -7 25.53 4.24
 -1 0 7 20.31 5.26
 1 0 -7 23.49 3.73
 -1 0 6 0.63 4.12
 1 0 -6 0.18 2.88
 1 0 -6 -0.65 2.72
 1 0 -6 -0.77 3.26
 1 0 -5 520.46 20.96
 1 0 -5 536.62 21.32
 1 0 -5 496.21 21.22
 -1 0 5 524.51 21.54
 1 0 -4 0.48 3.25
 1 0 -4 -4.46 3.28
 1 0 -4 1.83 3.21
 1 0 -4 2.1 2.61
 1 0 -3 4.36 2.77
 1 0 -3 4.95 2.84
 1 0 -3 4.39 2.68
 1 0 -3 4.87 2.23
 1 0 -2 -0.45 1.68
 1 0 -2 1.43 1.82
 1 0 -2 0.63 1.76
 1 0 -1 5938.81 220.22
 1 0 1 5389 197.81
 -1 0 -1 5278.12 197.72
 1 0 2 1.16 2.55
 -1 0 -2 0.4 2.11
 -1 0 -3 8078.08 297.56
 1 0 3 7931.97 297.8
 -1 0 -4 1.07 2.48
 1 0 4 3.45 4.92
 -1 0 -4 0.6 3.17
 1 0 5 309.22 13.79
 -1 0 -5 313.14 12.75
 -1 0 -5 271.16 13.04
 -1 0 -6 0.93 3.5
 -1 0 -6 -1.3 2.51
 1 0 6 8.16 5.17
 1 0 7 89.98 10.03
 -1 0 -7 95.71 6.01
 1 0 8 4.03 6.38
 -1 0 -8 -0.19 2.72
 -1 0 -8 2.69 4.34
 1 0 9 50.57 7.4
 -1 0 -9 41.2 5.69
 -1 0 -9 39.54 4.95
 1 0 10 -3.71 6.42
 -1 0 -10 1.22 4.76
 -1 0 -10 -0.65 3.44
 1 0 11 171.31 13.4
 -1 0 -11 189.92 12.52
 -1 0 -11 203.37 11.25
 -1 0 -12 1.43 3.74
 -1 0 -12 8.82 5.51
 1 0 12 2.99 7.79
 -1 0 -12 1.16 3.51
 -1 0 -12 -1.16 3.52
 -1 0 -13 5.21 4.07
 1 0 13 7.89 8.05
 -1 0 -13 -0.5 3.93
 -1 0 -14 7.42 4.23
 -1 0 -14 4.09 4.21
 1 0 14 5.59 7.73
 -1 0 -15 5.16 4.13
 -1 0 -15 1.49 3.88
 -1 0 -16 5.31 3.71
 -1 0 -16 1.8 3.59
 -1 0 -17 85.41 6.68
 -1 0 -17 75.92 5.71
 -1 0 -18 3.48 3.5
 1 0 18 18.98 4.59
 1 0 19 12.78 3.63
 -1 0 -19 8.14 2.85
 1 0 19 17.95 3.7
 1 1 -19 8.15 2.58
 1 -1 -19 4.88 3.15
 1 -1 -19 13.23 3.17
 1 1 -19 8.23 3.31
 1 -1 -19 15.48 3.28
 1 1 -19 11.49 2.86
 1 -1 -18 4.12 2.94
 1 1 -18 2.92 2.85
 1 1 -18 4.36 3.41
 1 1 -18 5.66 3.76
 1 1 -18 8.05 3.38
 1 -1 -18 2.75 3.76
 1 -1 -18 -1.63 3.46
 1 -1 -17 28.81 4.81
 1 -1 -17 31.69 4.15
 1 1 -17 26.08 4.05
 1 1 -17 32.06 5
 1 1 -17 32.4 4.65
 1 1 -17 34.64 4.71
 1 1 -16 6.56 4.62
 1 1 -16 5.98 3.99
 1 -1 -16 5.74 4.53
 1 1 -16 5.46 4.32
 1 1 -16 0.88 3.31
 1 -1 -16 5.99 4.54
 1 1 -15 16.78 4.93
 1 1 -15 16.07 4.12
 1 -1 -15 10.97 4.76
 1 1 -15 15.31 4.9
 1 -1 -15 22.52 4.97
 1 1 -14 2.57 4.01
 1 -1 -14 8.41 4.73
 1 1 -14 0.46 4.36
 -1 -1 14 2.81 8.45
 1 1 -14 1.97 4.4
 1 -1 -14 5.48 4.62
 -1 1 14 0.7 8.24
 1 1 -13 12.06 3.85
 1 1 -13 11.25 4.24
 -1 1 13 16.83 8.48
 1 -1 -13 16.39 5.03
 1 1 -13 24.46 4.87
 1 1 -13 19.64 4.52
 1 -1 -13 18.31 4.53
 1 1 -12 149.37 8.34
 1 1 -12 140.85 8.1
 1 -1 -12 156.27 8.4
 1 -1 -12 161.3 9.17
 -1 1 12 128.7 12.51
 1 -1 -12 131.73 8.89
 1 1 -12 155.28 8.97
 1 1 -12 150.11 9.76
 1 -1 -11 57.12 5.53
 -1 1 11 60.84 8.82
 1 1 -11 62.62 6.12
 1 1 -11 75.24 7.66
 -1 1 10 20.24 6.83
 1 -1 -10 17.18 3.77
 1 1 -10 17.74 4.19
 1 1 -10 16.03 5.12
 1 -1 -9 387.18 18.17
 1 -1 -9 391.91 17.27
 -1 1 9 375.49 19.12
 1 1 -9 381.23 17.77
 1 1 -9 408.74 18.61
 1 1 -8 36.05 4.64
 -1 1 8 32.68 6.57
 1 -1 -8 34.05 4.05
 1 1 -8 32.96 5.3
 1 -1 -8 40.78 4.88
 -1 1 7 113.43 8.5
 1 -1 -7 123.75 7.68
 1 -1 -7 122.45 7.06
 1 1 -7 122.49 7.57
 1 1 -7 138.27 8.1
 1 1 -6 8.31 3.8
 1 -1 -6 12.68 3.68
 -1 1 6 9.61 4.03
 1 -1 -6 6.16 2.75
 1 1 -6 6.45 3.15
 1 -1 -5 104.75 5.49
 1 -1 -5 98.72 6.37
 1 1 -5 103.19 5.95
 -1 1 5 82.16 6.28
 1 1 -5 94.43 5.98
 1 -1 -4 351.34 14.08
 1 1 -4 347.6 14.58
 1 1 -4 341.87 14.53
 1 -1 -4 352.29 14.94
 1 1 -4 339.87 14.62
 1 -1 -3 499.19 19.38
 1 -1 -3 459.82 18.48
 1 1 -3 465.48 18.93
 1 1 -3 500.74 19.01
 1 1 -2 439.47 17.16
 1 -1 -2 428.37 16.83
 1 1 -2 447.71 17.17
 1 -1 -2 459.92 17.55
 1 1 -1 2947.72 104.55
 1 1 -1 2806.59 104.48
 1 -1 -1 2711.21 104.47
 1 -1 -1 2797.31 104.35
 1 1 0 29.27 1.64
 -1 1 0 30.69 1.75
 -1 -1 0 28.14 1.72
 1 -1 0 30.81 1.83
 1 -1 0 31.82 1.75
 1 1 0 27.09 1.77
 -1 1 -1 2538.84 98.17
 1 1 1 2793.38 98.31
 -1 -1 -1 2625.58 97.91
 -1 -1 -2 3.33 1.93
 -1 1 -2 -0.41 2.37
 1 1 2 1.75 2.67
 -1 1 -3 54.23 2.73
 1 1 3 52.15 5.01
 -1 1 -3 46.7 4.09
 1 1 4 729.5 29.79
 -1 1 -4 734.66 29.01
 -1 1 -4 744.24 28.14
 -1 -1 -5 1299.67 50.79
 -1 1 -5 1331.69 49.87
 1 1 5 1303.86 51.23
 -1 1 -5 1329.55 50.85
 -1 1 -6 119.15 7.12
 -1 1 -6 117.78 5.91
 -1 -1 -6 128.66 7.17
 1 1 6 121.21 8.54
 -1 1 -7 4.86 2.26
 -1 -1 -7 1.04 3.12
 1 1 8 1046.38 44.53
 -1 -1 -8 1104 43.06
 -1 1 -8 1087.69 43.82
 -1 1 -9 45.18 5.2
 1 1 9 37.57 7.28
 -1 1 -9 30.41 5.54
 -1 -1 -9 40.51 4.5
 -1 -1 -9 45.88 4.76
 -1 1 -10 258.93 14.3
 1 1 10 229.34 15.04
 -1 -1 -10 255.04 12.91
 -1 1 -10 263.81 13.72
 -1 -1 -11 30.17 4.15
 1 1 11 35.46 8.48
 -1 1 -11 40.03 6.28
 -1 -1 -11 25.34 4.4
 -1 1 -11 24.88 4.98
 -1 1 -11 33.59 4.32
 -1 1 -12 33.79 4.74
 -1 -1 -12 33.12 4.91
 -1 1 -12 30.7 5.27
 1 1 12 26.23 7.97
 -1 -1 -12 37.43 4.75
 -1 -1 -12 38.07 5.02
 -1 1 -12 35.01 4.63
 -1 -1 -12 20.22 6.3
 -1 1 -12 33.89 5.02
 -1 1 -12 38.94 7.1
 -1 -1 -13 194.66 13.47
 -1 1 -13 211.45 10.94
 -1 1 -13 193.17 13.45
 -1 1 -13 186.62 12.2
 -1 1 -13 209.06 10.96
 -1 -1 -13 205.76 10.93
 1 1 13 195.04 15.25
 -1 1 -13 202.2 10.69
 -1 -1 -13 216.36 11.16
 -1 -1 -13 190.09 10.63
 -1 -1 -14 55.03 5.89
 -1 1 -14 71.55 6.31
 1 -1 14 76.92 10.66
 -1 -1 -14 80.62 8.78
 -1 1 -14 74.14 8.75
 -1 -1 -14 76.29 6.49
 -1 1 -14 79.23 6.72
 -1 1 -14 68.29 6.18
 -1 -1 -14 71.34 6.37
 1 1 14 64.59 9.97
 -1 1 -15 7.98 3.89
 -1 -1 -15 5.87 4.06
 -1 -1 -15 0.97 3.82
 -1 1 -15 0.25 4.01
 -1 -1 -15 3.74 4.67
 -1 1 -15 8.19 4.54
 -1 1 -16 57.9 5.86
 -1 -1 -16 53.71 5.56
 -1 1 -16 48.63 5.32
 -1 -1 -16 54.2 6.16
 1 1 17 27.16 5.3
 -1 -1 -17 19.01 3.65
 -1 -1 -17 12.26 4.49
 -1 -1 -17 11.38 3.82
 -1 1 -17 15.21 3.58
 -1 1 -17 21.66 4.58
 -1 1 -17 8.47 4.21
 -1 -1 -18 64.23 4.74
 -1 -1 -18 58.89 5.3
 1 1 18 84.61 6.28
 -1 1 -18 58.92 5.27
 -1 1 -18 80.29 5
 -1 -1 -19 32.26 3.62
 1 1 19 42.94 4.31
 1 1 19 49.35 4.24
 -1 1 -19 28.7 3.5
 1 -1 19 41.43 4.47
 1 -2 -19 66.39 5.01
 1 -2 -19 69.97 5.02
 -1 -2 19 76.75 5.49
 1 2 -19 63.3 4.45
 1 -2 -18 7.39 3.7
 1 2 -18 7.91 3.19
 1 -2 -18 8.39 3.78
 1 2 -18 3.72 3.09
 1 2 -18 10.02 3.06
 1 -2 -18 0.4 3.91
 1 -2 -18 6.35 2.86
 1 2 -18 5.67 3.65
 1 2 -17 96.47 6.48
 1 -2 -17 90.34 6.65
 1 2 -17 95.99 6.13
 1 -2 -17 81.52 6.85
 1 2 -17 69.17 6.15
 1 -2 -17 103.2 7.06
 1 -2 -17 84.35 5.93
 1 2 -17 80.76 6.48
 1 2 -16 19.15 4.81
 1 -2 -16 24.88 4.86
 1 -2 -16 21.39 4.11
 1 2 -16 27.34 4.83
 1 -2 -16 28.13 5.17
 1 -2 -16 22.58 5.12
 1 2 -16 28.21 4.69
 1 2 -16 27.91 4.33
 1 -2 -15 12.76 3.85
 1 2 -15 10.32 3.76
 1 -2 -15 14.95 4.67
 1 2 -15 4.03 3.61
 1 2 -15 -1.63 4.55
 1 2 -15 12.69 4.83
 1 -2 -15 3.77 4.71
 1 -2 -15 21.34 5.4
 1 -2 -14 1.81 4.26
 1 -2 -14 0.57 4.25
 1 2 -14 3.19 4.44
 1 2 -14 2.3 3.6
 -1 2 14 -13.89 8.53
 -1 -2 14 9.09 8.09
 1 -2 -14 2.63 4.59
 1 2 -14 0.46 4.08
 1 2 -14 1.66 4.14
 1 2 -13 120.63 8.14
 1 -2 -13 121.8 7.48
 1 2 -13 116.18 7.45
 1 2 -13 107.32 8.78
 1 2 -13 106.67 7.31
 -1 2 13 97.42 11.93
 1 -2 -13 122.31 8.34
 -1 -2 13 98.36 12.04
 1 -2 -12 113.02 7.9
 1 2 -12 105.81 7.04
 -1 -2 12 123 11.8
 1 2 -12 115.97 7.19
 1 -2 -12 117.02 7.26
 -1 2 12 114.01 11.67
 1 2 -12 99.7 8.65
 1 2 -12 116.58 7.61
 1 -2 -11 7.88 2.89
 1 2 -11 5.28 4.58
 1 -2 -11 8.13 3.95
 -1 2 11 10.05 7.02
 1 2 -11 6.62 3.85
 -1 -2 11 7.14 7.47
 1 -2 -11 4.07 4.38
 1 -2 -11 11.79 5.13
 1 -2 -11 7.99 3.32
 1 2 -11 5.16 3.37
 1 2 -10 0.35 3.79
 1 -2 -10 1.53 4.27
 1 -2 -10 4.01 2.81
 -1 2 10 3.02 5.98
 -1 -2 10 4.82 6.04
 1 2 -10 -1.15 4.28
 1 -2 -10 1.87 4.17
 -1 2 9 43.89 6.9
 1 2 -9 50.01 6
 1 -2 -9 53.54 4.55
 1 2 -9 57.15 5.73
 1 -2 -9 47.36 5.87
 1 -2 -9 45.42 5.64
 -1 -2 9 55.09 7.12
 1 2 -8 247.88 12.63
 1 -2 -8 247.09 12.92
 1 2 -8 243.76 12.76
 1 -2 -8 237.16 11.44
 -1 2 8 260.75 13.8
 1 -2 -8 269.59 13.35
 -1 -2 8 257.18 13.85
 1 2 -7 -0.24 3.76
 -1 -2 7 -0.52 5.17
 1 -2 -7 1.33 4.32
 1 2 -7 3.95 3.7
 1 -2 -7 0.47 3.96
 1 -2 -7 0.74 2.3
 -1 2 7 0.25 5
 -1 2 6 45.39 5.25
 1 -2 -6 38.77 4.74
 1 2 -6 40.88 4.36
 1 -2 -6 41.36 3.4
 1 -2 -6 38.45 5.04
 1 2 -6 36.66 4.44
 -1 -2 6 41.17 5.24
 -1 -2 5 62.96 5.12
 1 -2 -5 56.83 4.71
 1 -2 -5 58.51 3.7
 1 2 -5 51.15 4.68
 1 -2 -5 65.33 5.51
 -1 2 5 62.05 5.06
 -1 -2 4 24.12 4.41
 1 -2 -4 23.02 2.3
 1 -2 -4 22.44 3.59
 1 2 -4 22.98 3.41
 -1 2 4 23.22 4.12
 1 -2 -4 25.62 4.74
 1 -2 -3 53.71 2.88
 1 -2 -3 49.15 3.91
 1 -2 -3 52.28 5.01
 1 -2 -3 53.3 3.93
 1 2 -3 45.88 3.98
 1 2 -3 50.8 4.2
 1 2 -3 54.94 3.99
 1 2 -2 974.65 36.64
 1 -2 -2 975.71 36.24
 1 -2 -2 955.53 37.29
 1 2 -2 957.14 36.87
 1 -2 -2 959.17 36.62
 1 2 -1 9.21 1.75
 1 2 -1 8.58 1.48
 1 -2 -1 10.48 1.55
 -1 -2 0 498.42 19.52
 1 2 0 520.26 19.61
 1 -2 0 529.03 19.95
 1 2 0 514.11 19.57
 1 -2 0 565.13 19.95
 -1 2 0 502.36 19.52
 -1 -2 -1 39.1 2.47
 1 2 1 36.29 2.55
 1 -2 1 33.91 2.48
 -1 -2 -1 38.89 3.13
 1 2 1 38.37 2.02
 1 -2 1 38.2 2.09
 1 -2 1 36.03 2.42
 -1 -2 -1 38.24 2.62
 -1 2 -1 43.8 2.55
 -1 2 -2 417.73 16.29
 1 -2 2 420.45 16.54
 1 2 2 421.4 16.54
 -1 -2 -2 398.42 16.17
 -1 -2 -2 409.07 16.61
 -1 2 -3 1303.91 50.99
 -1 -2 -3 1368.35 51.17
 1 2 3 1298.09 51.29
 -1 -2 -3 1366.42 51.04
 1 -2 3 1405.76 51.45
 1 -2 4 4276.88 157.63
 -1 2 -4 4151.03 157.13
 1 2 4 4113.4 157.5
 -1 -2 -4 4287.43 157.18
 1 2 5 516.21 22.09
 -1 2 -5 512.72 21.43
 1 -2 5 564.89 22.27
 -1 -2 -5 515.35 21.37
 -1 -2 -6 69.01 5.33
 -1 2 -6 64.27 5.35
 1 -2 6 54.18 6.61
 1 2 6 64.76 6.25
 -1 -2 -6 55.54 5.3
 -1 -2 -7 7.45 3.74
 -1 -2 -7 7.06 3.97
 -1 2 -7 4.06 4.03
 1 2 7 1.13 5.59
 1 -2 7 4.88 5.86
 -1 -2 -8 467.03 20.01
 -1 -2 -8 445.92 21.12
 1 2 8 475.19 22.64
 1 -2 8 497.98 22.91
 -1 -2 -8 488.57 21.24
 -1 2 -8 480.68 21.42
 -1 -2 -9 141.73 8.92
 1 2 9 138.58 10.6
 -1 2 -9 152.53 9.69
 1 -2 9 143.57 11.09
 -1 -2 -9 147.08 9.7
 -1 -2 -9 128.89 7.85
 1 2 10 7.38 6.2
 -1 2 -10 2.64 3.61
 1 -2 10 -1.88 5.94
 -1 -2 -10 0.66 3.38
 -1 2 -10 3.7 4.57
 -1 -2 -10 6.55 4.71
 -1 -2 -10 -0.78 2.88
 -1 2 -11 3.72 3.56
 -1 2 -11 2.8 4.78
 -1 -2 -11 1.4 3.62
 -1 -2 -11 3.75 3.64
 1 2 11 6.35 6.45
 1 -2 11 10.25 7.11
 -1 2 -11 -0.42 4.05
 -1 2 -11 5.4 3.62
 -1 -2 -11 2.79 4.86
 -1 2 -12 13.03 4.2
 -1 2 -12 19.75 5.89
 -1 2 -12 8.56 4.56
 -1 -2 -12 15.55 5.71
 -1 2 -12 16.13 4.19
 1 -2 12 16.94 7.85
 1 2 12 23.75 7.97
 -1 -2 -12 24.06 4.42
 -1 -2 -12 13.85 3.89
 -1 -2 -12 21.55 4.76
 -1 2 -13 37.71 7.3
 -1 -2 -13 55.62 5.54
 -1 -2 -13 46.58 5.82
 -1 -2 -13 43.67 5.15
 1 -2 13 35.02 9.31
 -1 2 -13 52.3 5.58
 -1 2 -13 42.86 6.35
 -1 -2 -13 41.01 7.27
 -1 2 -13 46.28 5.65
 1 2 13 25.99 8.99
 -1 2 -14 94.31 8.61
 -1 -2 -14 96.14 7.29
 1 2 14 83.76 11.08
 -1 -2 -14 110.25 7.69
 -1 -2 -14 104.81 10.29
 -1 2 -14 106.73 7.72
 -1 2 -14 111.74 7.72
 1 -2 14 108.61 12
 -1 -2 -14 130.44 8.19
 -1 2 -14 109.04 10.27
 -1 -2 -15 53.57 5.79
 -1 -2 -15 62.63 6.15
 -1 2 -15 54.96 6.05
 -1 2 -15 42.1 5.6
 -1 -2 -16 22.02 4.83
 -1 -2 -16 15.2 4.62
 -1 2 -16 28.82 4.75
 -1 2 -16 24.21 4.74
 -1 2 -17 4.09 3.04
 1 -2 17 7.55 4.94
 -1 -2 -17 -0.38 4.04
 -1 -2 -17 7.62 3.67
 -1 2 -17 3.11 3.43
 1 2 17 18.84 5.1
 -1 2 -17 6.93 4
 -1 2 -17 0.39 3.93
 -1 -2 -17 6.32 2.99
 -1 -2 -18 11.21 3.26
 1 2 18 27.4 4.57
 -1 2 -18 11.58 3.51
 1 -2 18 27.14 4.59
 1 2 19 12.14 2.97
 -1 2 -19 2.98 2.35
 1 2 19 11.28 3.31
 1 -2 19 10.41 3.32
 1 -2 19 11.74 3.57
 -1 -3 19 8.3 3.55
 -1 3 19 16.52 3.63
 1 -3 -19 10.9 3.34
 1 3 -19 0.22 2.13
 1 -3 -19 1.82 2.89
 1 3 -18 -1.31 3.39
 1 -3 -18 -2.71 2.74
 1 3 -18 3.51 2.67
 1 -3 -18 -2.77 3.5
 1 -3 -18 1.99 3.98
 1 -3 -18 -0.2 3.49
 1 3 -18 0.48 2.79
 1 3 -17 14.99 4.22
 1 3 -17 14.41 3.72
 1 -3 -17 9.3 3.29
 1 -3 -17 13.45 4.64
 1 -3 -17 13.21 4.22
 1 3 -17 16.33 3.4
 1 3 -17 16.7 3.74
 1 3 -16 18.23 4.31
 1 3 -16 32.5 5.11
 1 3 -16 23.76 4.55
 1 -3 -16 34.89 5.64
 1 3 -16 25.08 4.06
 1 -3 -16 30.68 4.95
 1 -3 -16 31.36 4.07
 1 3 -16 18.55 3.8
 1 3 -15 43.27 5.63
 1 -3 -15 45.37 5.53
 1 3 -15 40.01 5.07
 1 3 -15 46.72 5.68
 1 -3 -15 47.45 6.32
 1 3 -15 41.21 4.94
 1 -3 -15 40.43 4.84
 -1 -3 14 450.13 26.6
 1 3 -14 488.41 24.42
 1 3 -14 478.33 21.87
 1 3 -14 505.35 22.34
 -1 3 14 450.32 26.41
 1 -3 -14 512.2 21.69
 1 3 -14 516.74 21.94
 1 -3 -14 548.62 23.03
 1 -3 -14 540.86 22.02
 1 3 -14 551.67 21.99
 1 3 -13 48.89 5.53
 -1 3 13 48.26 9.28
 1 3 -13 49.27 5.32
 -1 -3 13 46.5 9.33
 1 -3 -13 58.93 5.65
 1 3 -13 53.95 6.71
 1 3 -13 52.51 5.57
 1 -3 -13 48.06 6.05
 -1 -3 12 23.34 3.72
 1 3 -12 27.4 4.22
 -1 -3 12 29.73 8.46
 1 -3 -12 30.36 5.1
 -1 3 12 24 7.88
 1 3 -12 21.03 4.3
 1 3 -12 21.33 5.03
 1 3 -12 21.37 4.19
 1 -3 -12 30.58 4.33
 -1 3 11 128.24 11.54
 1 3 -11 125.03 9.65
 1 -3 -11 107.57 9.13
 1 -3 -11 122.19 7.13
 1 3 -11 125.02 7.22
 -1 -3 11 123.95 11.44
 1 -3 -11 124.37 9.38
 1 3 -11 121.8 9.12
 1 -3 -11 135.68 8.21
 -1 3 10 13.86 6.53
 -1 -3 10 14.64 6.41
 1 3 -10 8.91 4.4
 1 3 -10 13.93 4.46
 1 -3 -10 9.02 4.57
 1 -3 -10 9.97 4.6
 -1 -3 9 37.72 6.55
 1 -3 -9 47.68 5.73
 1 -3 -9 40.43 3.66
 1 3 -9 42 5.47
 -1 3 9 38.6 6.65
 1 -3 -9 54.67 6.41
 1 3 -9 48.77 5.84
 1 -3 -8 695.63 29.96
 1 -3 -8 698.56 27.54
 -1 -3 8 686.13 29.84
 1 3 -8 693.63 29.3
 1 -3 -8 696.34 29.25
 1 3 -8 719.68 29.44
 -1 3 8 668.68 29.63
 1 3 -7 7.17 3.75
 1 3 -7 11.67 4.1
 1 -3 -7 6.54 4.45
 1 -3 -7 8.79 4.12
 -1 -3 7 16.04 5.36
 1 -3 -7 11.61 2.33
 -1 3 7 11.52 4.99
 1 -3 -6 747.05 29.06
 -1 -3 6 767.61 30.81
 1 -3 -6 773.06 30.38
 -1 3 6 724.32 30.5
 1 3 -6 769.11 30.46
 1 -3 -6 744.24 31.26
 1 -3 -5 711.03 29.72
 1 -3 -5 709.78 27.6
 -1 3 5 743.36 28.96
 1 -3 -5 722.07 28.81
 -1 -3 5 755.39 29.04
 1 3 -5 709.82 28.7
 -1 -3 4 1739.14 63.66
 1 -3 -4 1741.28 64.51
 -1 3 4 1743.69 63.65
 1 3 -4 1671.52 63.44
 1 3 -4 1668.05 63.79
 1 -3 -4 1618.13 62.49
 1 -3 -4 1658.64 63.42
 1 3 -3 811.05 31.6
 1 -3 -3 805.52 30.88
 1 -3 -3 820.18 31.65
 1 -3 -3 849.46 31.68
 1 3 -3 826.64 32.06
 1 3 -3 847.48 31.67
 1 -3 -3 834 32.82
 1 3 -2 687.73 27.81
 1 -3 -2 729.19 27.39
 1 3 -2 723.37 27.4
 1 -3 -1 1632.39 65.31
 1 -3 -1 1704.84 64.46
 1 3 -1 1733.71 64.47
 1 -3 -1 1780.24 65.46
 1 3 -1 1800.27 64.94
 -1 3 0 -0.45 1.32
 1 3 0 1.37 1.38
 1 -3 0 1.84 2.66
 1 -3 0 1.73 1.37
 -1 -3 0 -0.46 1.3
 1 3 0 1.73 1.59
 1 3 1 74.82 3.86
 -1 -3 -1 79.42 4.84
 -1 3 -1 77.83 3.89
 -1 -3 -1 78.67 3.82
 1 -3 1 78.39 5.26
 1 -3 1 67.81 4.48
 1 -3 1 72.63 3.84
 1 3 1 80.91 3.47
 -1 -3 -1 84.15 5.41
 -1 -3 -2 22.57 3.96
 -1 3 -2 27.34 2.89
 1 3 2 30.58 3.22
 1 -3 2 31.14 3.1
 1 -3 2 29.06 2.97
 -1 -3 -2 30.1 2.75
 -1 -3 -2 29.24 3.19
 1 -3 3 57.17 5.44
 1 3 3 74.93 5.65
 -1 -3 -3 62.33 4.05
 -1 -3 -3 59.6 4.85
 -1 3 -3 58.38 4.14
 -1 -3 -4 104.01 5.56
 1 -3 4 87.91 6.18
 -1 -3 -4 90.21 5.98
 1 3 4 84.03 6.09
 -1 3 -4 99.47 5.64
 1 -3 5 429.77 18.4
 -1 -3 -5 429.86 17.62
 -1 3 -5 427.82 17.71
 1 3 5 393.56 18.3
 1 3 6 2.39 4.25
 -1 -3 -6 1.81 4.01
 1 -3 6 6.03 4.61
 -1 -3 -7 1117.28 42.51
 -1 -3 -7 1109.92 44.39
 -1 3 -7 1080.55 43.93
 -1 -3 -7 1080.65 43.82
 1 -3 7 1094.68 44.71
 1 3 7 1102.74 44.48
 1 3 8 6.81 6.11
 -1 -3 -8 2.88 3.97
 -1 -3 -8 0.17 2.37
 1 -3 8 -1.74 6.45
 -1 -3 -8 0.3 3.82
 -1 3 -8 0.31 3.97
 -1 3 -9 0.36 4.08
 -1 -3 -9 0.35 3.54
 1 3 9 -3.99 5.89
 -1 -3 -9 0.71 4.3
 -1 -3 -9 -3.33 2.6
 1 -3 9 1.63 5.84
 -1 -3 -10 6.43 4.07
 1 -3 10 10.95 6.87
 -1 3 -10 6.48 4.39
 1 3 10 1.85 6.49
 -1 -3 -10 3.29 4.59
 -1 3 -10 3.31 4.38
 -1 3 -11 36.16 4.44
 1 -3 11 48.4 8.49
 -1 -3 -11 38.01 4.42
 -1 3 -11 37.02 6.19
 1 3 11 40.21 7.9
 -1 3 -11 35.23 5.77
 -1 -3 -11 34.35 4.49
 1 -3 11 34.59 3.82
 -1 3 -11 40.4 4.81
 -1 -3 -11 41.22 5.01
 -1 -3 -11 32.64 6.3
 -1 3 -12 342.12 15.67
 1 -3 12 298.07 19.31
 -1 -3 -12 310.23 15.2
 -1 3 -12 343.3 15.28
 -1 -3 -12 333.06 18.32
 1 3 12 308.49 19.24
 -1 -3 -12 347.5 15.84
 -1 3 -12 338.37 18.32
 -1 3 -12 347.19 17.87
 -1 -3 -12 334.77 15.25
 -1 3 -13 5.04 5.58
 -1 3 -13 19.74 4.73
 -1 -3 -13 13.4 5.94
 -1 -3 -13 16.56 4.92
 -1 3 -13 8.59 4.67
 1 -3 13 17.64 8.28
 -1 -3 -13 13.08 4.55
 1 3 13 4.46 7.65
 -1 3 -13 7.4 4.29
 -1 3 -14 0.5 4.53
 -1 -3 -14 3.66 4.34
 -1 -3 -14 1.96 4.52
 -1 3 -14 -0.23 4.25
 -1 3 -14 4.61 4.54
 -1 3 -15 5.53 4.1
 -1 3 -15 -0.23 4.4
 -1 -3 -15 0.54 4.99
 -1 -3 -15 -3.49 4.68
 -1 -3 -15 -2.03 4.24
 -1 -3 -16 20.27 4.85
 -1 -3 -16 16.2 4.6
 -1 3 -16 9.81 4.23
 -1 -3 -16 15.27 3.51
 -1 3 -16 12.42 3.7
 -1 3 -16 9.53 4.28
 -1 -3 -16 13.76 4.81
 1 3 17 21.65 4.78
 -1 3 -17 14.96 3.65
 -1 3 -17 5.73 3.76
 -1 -3 -17 15.05 4.47
 -1 3 -17 9.63 3.56
 1 -3 17 18.63 4.79
 -1 3 -17 13.02 3.26
 -1 -3 -17 14.93 4.15
 -1 -3 -17 19.08 3.41
 1 3 18 17.41 3.98
 1 -3 18 19.69 4.1
 -1 -3 -18 6.04 3.57
 -1 3 -18 7.89 3.11
 -1 -3 -18 7.39 3.32
 -1 -3 -19 3.61 1.76
 1 3 19 8.94 2.61
 1 3 19 4.94 2.89
 -1 3 -19 0.65 2.14
 1 -3 19 4.83 2.95
 -1 4 19 55.21 4.34
 1 -4 -19 41.53 4.31
 -1 -4 19 53.95 4.28
 1 -4 -18 19 3.61
 1 4 -18 21.14 3.14
 -1 4 18 32.56 4.36
 1 4 -18 24.64 3.76
 1 -4 -18 31.37 4.59
 1 -4 -17 30.4 4.41
 1 4 -17 33.1 3.99
 1 -4 -17 29.66 3.74
 1 4 -17 32.11 4.48
 1 4 -17 32.11 3.92
 1 -4 -17 30.72 5.11
 1 4 -16 31.15 4.56
 1 -4 -16 42.64 4.53
 1 -4 -16 41.48 5.04
 1 4 -16 45.38 4.91
 1 4 -16 34.12 4.56
 1 4 -16 38.65 4.43
 1 -4 -16 48.3 6.2
 1 4 -16 41.57 5.07
 1 4 -15 6.2 3.93
 1 4 -15 -2.5 4.01
 1 4 -15 2.57 3.36
 1 -4 -15 8.87 5.15
 1 -4 -15 0.29 4.63
 1 -4 -15 4.91 3.46
 1 4 -15 6.14 4.53
 1 -4 -15 5.91 4.31
 1 4 -14 217.3 10.61
 -1 -4 14 173.48 14.55
 1 -4 -14 205.2 11.57
 1 4 -14 190.83 10.89
 -1 4 14 192.67 15.07
 1 4 -14 196.99 13.16
 -1 -4 14 203.34 10.48
 1 -4 -14 225.84 12.08
 1 4 -14 207.61 11
 1 -4 -14 214.83 10.93
 1 4 -14 205.86 11.06
 1 -4 -14 228.57 10.79
 1 -4 -13 -3.39 4.38
 1 4 -13 5.29 3.89
 -1 -4 13 2.02 3.66
 1 4 -13 -0.48 3.84
 -1 4 13 -4.97 8
 -1 -4 13 -3.83 8.22
 1 4 -13 1.01 4.49
 1 -4 -13 5.28 3.83
 1 -4 -13 1.75 4.66
 1 4 -13 4.18 4.06
 1 4 -12 7.23 4.64
 1 4 -12 -0.68 3.6
 -1 -4 12 1.75 7.06
 1 4 -12 2.16 3.69
 1 -4 -12 -3.62 4.88
 1 -4 -12 5.7 3.84
 -1 -4 12 5.77 3.53
 1 -4 -12 2.19 4.61
 1 -4 -12 1.84 4.03
 -1 4 12 -2.84 7.1
 1 4 -12 -2.25 3.78
 -1 -4 11 90.03 5.92
 1 4 -11 90.48 8.29
 -1 4 11 87.83 9.58
 1 4 -11 99.76 6.38
 1 4 -11 95.02 6.02
 1 -4 -11 82.33 6.5
 -1 -4 11 86.39 9.51
 1 -4 -11 92.54 6.1
 1 -4 -11 96.29 7
 1 -4 -11 74.07 8.26
 1 4 -10 167.02 10.73
 1 -4 -10 167.17 11.37
 -1 -4 10 140.02 11.54
 1 4 -10 175.29 10.74
 -1 4 10 175.29 12.01
 1 -4 -10 173.87 10.81
 -1 -4 9 24.12 6.4
 1 -4 -9 29.69 5.12
 1 -4 -9 24.65 5.6
 1 4 -9 23.05 5.01
 1 4 -9 25.94 4.84
 -1 4 9 21.51 6.27
 1 -4 -8 17.83 5.21
 1 4 -8 14.94 4.21
 -1 4 8 12.19 5.68
 -1 -4 8 15.81 6.03
 1 -4 -8 14.54 4.16
 -1 4 7 268.35 13.47
 -1 -4 7 284.56 13.89
 1 -4 -7 278.16 14.32
 1 -4 -7 268.07 13.11
 1 -4 -7 260.77 11.08
 1 4 -7 279.71 13.2
 1 4 -6 444.25 17.98
 -1 4 6 409.43 17.9
 1 -4 -6 414.38 19.01
 1 -4 -6 396.89 16
 -1 -4 6 410.02 18.12
 1 4 -6 400.86 18.17
 1 -4 -6 427.1 17.87
 1 -4 -5 634.05 24.26
 -1 4 5 630.07 25.86
 1 4 -5 645.7 26.28
 1 4 -5 630.62 25.68
 1 -4 -5 644 27.08
 1 -4 -5 656.97 25.74
 -1 -4 5 657.38 26.07
 -1 4 4 8.41 2.85
 1 -4 -4 4.88 4.27
 1 4 -4 9.34 3.4
 1 -4 -4 10.79 2.76
 1 -4 -4 9.61 1.05
 1 4 -4 8.74 2.62
 -1 -4 4 10.04 3.04
 -1 4 3 692.53 26.97
 1 4 -3 672.78 27.44
 -1 -4 3 709.63 27.02
 1 -4 -2 17.68 3.91
 1 4 -2 18.04 2.12
 1 -4 -2 15.94 2.14
 1 -4 -2 18.32 4.51
 1 4 -2 20.69 3.24
 1 -4 -1 22.41 1.84
 1 4 -1 26.64 2.87
 -1 4 1 24.21 1.85
 1 -4 -1 28.76 3.99
 1 -4 -1 20.4 4.04
 1 4 -1 25.1 1.84
 -1 -4 0 229.46 10.04
 1 4 0 208.35 8.34
 1 -4 0 219.49 8.42
 -1 4 0 211.81 8.37
 1 -4 0 225.44 9.99
 1 4 0 230.56 8.89
 -1 -4 0 208.59 8.33
 -1 -4 -1 1.85 1.37
 1 4 1 3.64 1.83
 -1 -4 -1 -1.1 3.17
 1 -4 1 0.23 3.08
 1 4 1 0.15 1.25
 -1 4 -1 2.83 1.56
 1 -4 1 3.24 1.83
 -1 -4 -1 1.46 3.83
 -1 -4 -2 1290.66 48.33
 1 -4 2 1291.19 47.66
 1 -4 2 1209.14 47.34
 1 4 2 1236.83 47.36
 -1 -4 -2 1243.65 47.07
 -1 4 -2 1233.06 47.11
 -1 -4 -2 1305.44 47.96
 1 4 3 139.23 7.34
 -1 -4 -3 166.48 8.28
 -1 -4 -3 150.86 6.94
 -1 4 -3 157.92 7.05
 1 -4 3 149.94 7.13
 1 -4 3 147.14 7.44
 -1 -4 -4 1821.08 70.86
 1 -4 4 1951.02 72.51
 1 4 4 1931.98 72.46
 -1 -4 -4 2016.89 73.01
 -1 -4 -4 2016.6 72.11
 -1 4 -4 2060.99 72.21
 1 4 5 430.74 17.72
 -1 4 -5 425.68 17.08
 -1 -4 -5 383.24 15.52
 1 -4 5 418.97 17.62
 -1 4 -6 184.12 9.27
 -1 -4 -6 162.15 7.3
 -1 -4 -6 171.61 9.23
 -1 -4 -6 169.83 10.53
 1 4 6 176.26 11.02
 1 -4 6 167.66 11.26
 -1 -4 -7 56.15 5.31
 1 4 7 40.85 6.29
 1 -4 7 36.74 6.51
 -1 -4 -7 47.74 3.26
 -1 -4 -7 47.79 6.41
 -1 4 -7 61.93 5.77
 -1 -4 -8 216.82 11.52
 -1 4 -8 218.74 11.64
 -1 -4 -8 201.72 12.07
 1 -4 8 195.59 12.16
 1 4 8 186.29 12.01
 -1 4 -9 13.48 4.71
 1 -4 9 19.06 6.3
 -1 -4 -9 23.06 5.18
 -1 4 -9 15.99 4.97
 1 4 9 25.82 6.37
 -1 -4 -9 16.67 4.69
 -1 -4 -10 9.09 4.67
 1 -4 10 9.57 6.66
 -1 -4 -10 9.39 4.86
 -1 4 -10 6.67 4.6
 -1 4 -10 15.66 4.92
 1 4 10 11.15 7.01
 1 -4 11 95.63 6.32
 -1 -4 -11 124.13 7.71
 -1 4 -11 78.08 8.21
 -1 -4 -11 109.78 6.68
 1 4 11 109.29 10.78
 -1 -4 -11 96.01 8.45
 -1 4 -11 108.97 6.68
 1 -4 11 84.66 10.15
 -1 4 -11 112.73 7.33
 -1 -4 -11 98.45 8.86
 -1 4 -11 100.84 8.68
 1 -4 11 102.27 6.29
 1 -4 12 58.42 5.35
 -1 -4 -12 63.83 8.16
 -1 4 -12 70.57 5.81
 -1 4 -12 78.02 8.22
 1 -4 12 51.69 9.6
 1 4 12 75.61 9.73
 -1 4 -12 64.19 7.69
 -1 -4 -12 76.31 6.78
 -1 4 -12 76.65 6.5
 -1 -4 -12 85.96 6.05
 1 -4 13 40.05 8.51
 -1 4 -13 22.09 6.08
 -1 4 -13 35.04 5.44
 -1 4 -13 46.36 5.43
 -1 4 -13 24.5 5.9
 -1 -4 -13 42.86 5.83
 -1 -4 -13 41.11 5.15
 -1 -4 -13 39.12 6.93
 1 4 13 31.28 8.1
 -1 -4 -14 4.28 4.9
 -1 -4 -14 7.81 4.26
 -1 4 -14 5.6 3.95
 -1 -4 -14 0.59 4.72
 -1 4 -14 -0.28 4.59
 -1 -4 -15 13.21 5.05
 -1 4 -15 12.77 4.61
 -1 -4 -15 15.85 5.08
 -1 -4 -15 19.15 4.58
 -1 4 -15 14.23 4.22
 -1 -4 -16 54.38 4.76
 -1 -4 -16 44.15 5.85
 -1 4 -16 44.09 5.24
 -1 -4 -16 50 5.19
 -1 4 -16 54.22 4.72
 -1 4 -16 50.61 5.62
 -1 -4 -16 47.25 5.7
 1 4 17 39.65 4.88
 -1 4 -17 24.09 4.11
 -1 -4 -17 28.93 4.58
 -1 4 -17 27.77 4.21
 -1 4 -17 24.48 3.47
 -1 -4 -17 28.47 3.64
 -1 -4 -17 32.81 4.77
 1 -4 17 42.18 5.11
 1 -4 18 27.64 4.49
 -1 4 -18 5.97 2.79
 1 4 18 22.62 3.82
 1 -4 18 22.4 3.84
 -1 -4 -18 8.8 3.44
 -1 -4 -18 10.06 3.52
 -1 4 -19 2.62 1.93
 1 4 19 6.1 2.49
 1 -4 19 10.75 2.57
 -1 -4 -19 6.86 2.69
 -1 -4 -19 3.12 1.76
 -1 -4 -19 3.43 1.9
 1 -4 19 10.01 3.14
 -1 -5 19 31.74 3.59
 -1 -5 19 20.93 2.83
 1 -5 -19 27.14 3.54
 1 -5 -19 21.78 2.84
 1 -5 -19 19.73 3.14
 -1 5 19 25.47 2.84
 1 -5 -18 10.23 4.04
 1 -5 -18 2.41 3.37
 -1 5 18 12.74 3.5
 -1 -5 18 11.66 3.6
 1 5 -17 22.04 3.51
 1 -5 -17 27.69 3.46
 1 5 -17 29.09 4.15
 1 5 -17 32.04 3.73
 1 -5 -17 36.43 5.01
 1 -5 -17 35.57 4.19
 1 -5 -17 28.79 5.19
 1 5 -17 19.07 3.27
 1 -5 -16 -3.27 4.72
 1 -5 -16 1.59 4.32
 1 5 -16 3.81 3.02
 1 -5 -16 3.23 3.11
 1 5 -16 2.16 3.53
 1 -5 -16 -0.19 3.64
 1 5 -16 0.58 3.76
 1 5 -16 6.76 3.34
 1 -5 -15 46.22 6.15
 1 5 -15 24.75 4.1
 -1 -5 15 29.54 4.17
 1 -5 -15 33.69 4.82
 1 5 -15 25.13 4.74
 1 -5 -15 27.14 4.12
 1 -5 -15 36.21 5.33
 1 5 -15 37.28 4.89
 1 5 -15 19.71 4.43
 1 -5 -14 121.69 8.74
 1 5 -14 122.81 8.33
 1 5 -14 134.47 8.04
 1 5 -14 131.98 7.74
 -1 -5 14 127 7.78
 1 -5 -14 124.1 7.94
 1 5 -14 121.51 7.96
 1 -5 -14 148 9.39
 1 -5 -14 133.89 7.61
 1 5 -13 53.8 5.76
 -1 -5 13 56.38 5.31
 1 -5 -13 60.48 6.24
 1 5 -13 51.32 5.62
 -1 -5 13 41.89 8.41
 1 -5 -13 61.09 5.76
 1 5 -13 52.74 5.04
 1 -5 -13 54.19 4.89
 -1 -5 13 59.08 4.76
 1 -5 -13 70.62 7.08
 -1 5 13 33.15 8.13
 1 5 -13 61.77 5.61
 1 5 -13 57.17 7.34
 1 -5 -12 94.85 7.1
 -1 5 12 68.49 9.28
 1 5 -12 91.87 8.55
 1 5 -12 77.04 6.48
 1 5 -12 99.74 6.46
 1 -5 -12 89.44 5.97
 -1 -5 12 89.19 5.81
 -1 -5 12 62.39 9.61
 1 5 -12 97.86 6.93
 1 -5 -12 83.93 8.8
 -1 -5 12 90.62 6.36
 1 -5 -12 92.37 6.41
 1 -5 -12 98.8 7.73
 1 -5 -11 149.69 7.93
 -1 -5 11 148.72 11.62
 -1 -5 11 141.71 7.59
 -1 5 11 109.52 10.89
 1 5 -11 123.27 8.18
 1 -5 -11 135.82 10.8
 1 5 -11 148.88 8.5
 1 -5 -11 140.18 8.61
 1 5 -11 143.91 7.76
 1 -5 -11 155.07 9.03
 1 -5 -11 154.64 8
 -1 -5 11 147.88 8.19
 1 5 -11 145.49 10.5
 1 5 -10 14.33 5.08
 1 -5 -10 12.84 5.3
 1 -5 -10 9.14 4.12
 -1 -5 10 15.36 6.76
 -1 5 10 11.33 6.48
 -1 -5 9 195.35 12.3
 -1 5 9 202.95 12.31
 1 -5 -9 192.66 12.57
 -1 5 8 274.46 15.15
 1 -5 -8 307.02 14.79
 1 5 -8 324.78 15.07
 1 -5 -8 302.95 16.23
 -1 -5 8 308.76 15.46
 1 5 -7 1.82 3.97
 1 -5 -7 0.37 5.14
 -1 5 7 -2.64 4.7
 -1 -5 7 0.27 4.54
 1 5 -7 2.18 3.47
 1 -5 -7 3.38 3.4
 1 5 -6 40.04 5.07
 1 5 -6 40.5 4.43
 -1 5 6 31.14 5.01
 1 -5 -6 54 3.78
 -1 -5 6 34.91 5.09
 1 -5 -6 40.12 6.37
 1 -5 -6 44.82 4.66
 1 -5 -5 55.89 6.43
 1 -5 -5 51.01 3.68
 -1 -5 5 47.71 4.58
 1 5 -5 46.86 5.03
 -1 5 5 48.39 4.43
 1 -5 -4 892.26 38.22
 -1 5 4 931.78 36.47
 1 5 -4 975.59 37.31
 -1 -5 4 948.93 36.53
 1 5 -3 308.34 13.41
 -1 5 3 300.84 12.56
 -1 -5 3 311.39 12.62
 1 -5 -3 289.6 14
 -1 5 2 1307.37 49.87
 -1 -5 2 1310.5 49.89
 1 5 -2 1383.99 50.87
 1 -5 -2 1368.42 51.49
 -1 -5 1 139.61 5.71
 1 -5 -1 151.36 8.1
 1 -5 -1 152.74 8.08
 -1 5 1 147.5 5.77
 -1 5 1 143.88 5.71
 1 5 -1 151.75 6.9
 -1 -5 1 144.24 5.78
 1 -5 0 307.64 13.55
 1 5 0 305.38 12.29
 -1 -5 0 302.54 13.66
 -1 -5 -1 4.05 4
 1 -5 1 -0.74 3.24
 -1 -5 -1 -0.32 3.27
 -1 5 -1 0.73 1.14
 -1 -5 -1 0.74 0.98
 1 5 1 2.13 1.22
 1 5 1 2.42 1.21
 -1 -5 -2 370.72 15.17
 -1 5 -2 328.03 13.14
 -1 -5 -2 325.04 13.08
 1 -5 2 315.89 13.25
 1 -5 2 348.1 14.3
 -1 -5 -2 355.22 14.47
 1 5 2 330.66 13.27
 1 -5 3 1155.56 42.82
 1 5 3 1082.38 42.43
 -1 5 -3 1104.35 42.22
 -1 -5 -3 1115.54 42.21
 1 -5 3 1057.46 42.39
 -1 -5 -3 1187.77 43.84
 1 -5 4 3171.3 119.55
 1 -5 4 3138.95 119.3
 -1 -5 -4 3269.92 120.5
 1 5 4 3175.82 119.57
 1 -5 5 325.97 15.18
 -1 -5 -5 336.62 14.76
 1 -5 5 338.79 14.3
 -1 5 -5 346.54 14.88
 1 5 5 330.15 15.24
 -1 -5 -5 337.53 15.64
 1 5 6 305.96 14.57
 -1 -5 -6 283.32 13.51
 -1 5 -6 294.18 13.71
 1 -5 6 282.66 14.39
 -1 -5 -7 3.39 4.91
 1 5 7 2.06 5.52
 -1 5 -7 10.4 4.05
 1 -5 7 -3.57 6.09
 -1 -5 -7 1.05 3.39
 1 5 8 422.1 20.08
 -1 -5 -8 414.75 20.52
 -1 5 -8 441.57 19.68
 -1 -5 -8 419.1 19.33
 1 -5 8 407.58 20.15
 1 -5 9 133.82 9.97
 -1 5 -9 122.84 8.95
 -1 -5 -9 117.71 9.44
 -1 -5 -9 132.9 9.12
 1 5 9 129.44 9.89
 1 5 10 84.77 9.09
 1 -5 10 89.69 6.05
 -1 -5 -10 83.33 8.55
 -1 5 -10 80.71 7.97
 1 -5 10 93.99 9.84
 -1 5 -10 92.72 6.57
 -1 -5 -10 90.59 8.05
 -1 5 -10 91.28 8.05
 -1 -5 -10 110.34 7.02
 -1 -5 -11 57.36 5.08
 -1 5 -11 68.18 5.42
 1 -5 11 65.94 5.3
 -1 -5 -11 70.93 6.33
 -1 -5 -11 62.34 7.49
 -1 5 -11 64.4 7.26
 1 -5 11 48.83 8.31
 -1 5 -11 70.61 6.12
 1 5 11 55.52 8.65
 -1 -5 -11 58.71 5.15
 -1 5 -11 56.8 7.34
 -1 -5 -11 71.46 7.69
 1 -5 11 68.98 5.25
 -1 -5 -12 6.3 3.92
 -1 5 -12 2.43 3.86
 1 5 12 -7.95 7.63
 1 -5 12 5.85 3.57
 -1 5 -12 -2.04 5.07
 -1 -5 -12 14 5.2
 -1 5 -12 0.53 4.25
 -1 5 -12 2.69 4.9
 1 -5 12 -1.77 7.54
 1 -5 12 1.07 3.29
 -1 -5 -12 -1.02 4.74
 1 -5 13 53.82 9.54
 -1 5 -13 42.93 7.22
 -1 -5 -13 41.65 5.86
 -1 5 -13 48.5 5.89
 1 -5 13 53.97 4.97
 -1 5 -13 62.45 5.64
 -1 -5 -13 50.29 6.38
 1 5 13 34.97 8.25
 -1 -5 -13 47.31 5.45
 -1 5 -14 225.68 11.19
 -1 5 -14 228.01 11.96
 -1 -5 -14 213.81 11.09
 -1 -5 -14 210.14 12.02
 -1 -5 -14 205.04 11.9
 -1 -5 -15 116.46 6.89
 -1 5 -15 95.52 7.66
 -1 -5 -15 112.38 7.84
 -1 5 -15 115.81 6.82
 -1 5 -15 107.29 7.32
 -1 -5 -15 116.45 8.29
 -1 -5 -15 106.34 7.17
 -1 5 -16 347.03 15.17
 -1 5 -16 352.75 15.43
 -1 5 -16 341.39 15.99
 -1 -5 -16 363.07 15.28
 1 -5 16 347.24 15.81
 -1 -5 -16 352.09 16.23
 1 5 16 326.69 15.59
 -1 -5 -16 365.13 16.34
 -1 -5 -16 334.37 15.31
 -1 -5 -17 13.81 4.04
 -1 5 -17 12.32 3.28
 -1 5 -17 19.3 3.84
 -1 -5 -17 22.28 4.58
 1 5 17 28.12 4.26
 -1 5 -17 10.26 2.85
 -1 -5 -17 14.21 2.97
 1 -5 17 25.81 4.31
 -1 -5 -18 3.27 2.42
 -1 -5 -18 3.14 3.1
 -1 5 -18 2.88 2.54
 1 5 18 7.68 3.15
 1 -5 18 8.96 3.19
 -1 5 -18 7.35 2.43
 1 -5 18 12.4 3.76
 -1 -5 -18 6.83 3.29
 -1 -6 18 60.05 4.48
 1 -6 -18 58.21 4.45
 1 -6 -18 66.4 5.47
 -1 6 18 50.23 4.02
 1 -6 -18 54.21 4.86
 1 -6 -17 12.55 3.19
 -1 6 17 15.02 3.55
 1 -6 -17 10.03 2.76
 -1 -6 17 16.99 3.92
 1 6 -17 9.78 3.24
 1 -6 -17 20.64 4.74
 1 6 -17 5.33 3.12
 1 -6 -17 10.58 3.97
 1 6 -16 6.64 3.74
 1 -6 -16 -0.8 4.69
 1 -6 -16 1.53 4.3
 -1 -6 16 2.79 3.08
 1 -6 -16 2.1 3.47
 1 -6 -16 1.74 2.84
 1 6 -16 2.62 2.87
 1 6 -16 0.35 3.43
 -1 -6 15 165.12 8.95
 1 -6 -15 175.48 9.07
 1 -6 -15 168.08 10.48
 1 -6 -15 168.21 8.77
 1 6 -15 172.87 8.82
 1 6 -15 155.36 9.48
 1 6 -15 171.91 9.08
 1 -6 -15 158.95 9.96
 1 -6 -14 1.77 3.08
 1 6 -14 4.01 3.8
 1 6 -14 0.2 3.33
 1 -6 -14 -0.37 3
 1 -6 -14 17.24 5.76
 1 6 -14 2.37 4.32
 -1 -6 14 2.7 3.7
 -1 -6 14 0.19 2.97
 1 -6 -14 6.05 4.8
 1 -6 -14 4.82 3.83
 1 -6 -13 271.76 12.37
 -1 -6 13 276.11 13.12
 1 6 -13 272.31 13.49
 -1 -6 13 218.43 16.13
 1 -6 -13 260.64 12.49
 1 -6 -13 250.42 13.51
 -1 -6 13 263.47 12.46
 1 6 -13 271.38 12.69
 1 6 -13 281.04 12.55
 1 -6 -13 268.08 12.66
 -1 6 13 230.84 16.04
 1 6 -13 277.89 16.03
 1 -6 -13 276.29 14
 -1 -6 12 36.09 4.99
 1 6 -12 46.44 4.86
 -1 6 12 44.86 7.85
 1 -6 -12 43.38 5.55
 -1 -6 12 52.52 4.66
 1 6 -12 40.03 6.66
 1 -6 -12 49.53 4.95
 1 -6 -12 51.32 4.49
 1 6 -12 38.53 5.24
 1 -6 -12 44.43 7.67
 1 6 -12 41.34 4.28
 1 -6 -12 41.97 4.65
 -1 -6 12 28.78 7.61
 1 -6 -12 43.36 5.89
 -1 -6 11 78.7 6.09
 1 -6 -11 82.24 8.86
 -1 6 11 77.38 8.94
 1 -6 -11 92.08 5.96
 1 -6 -11 79.83 5.63
 1 6 -11 84.92 8.44
 -1 -6 11 71.88 8.98
 1 6 -11 82.96 6.31
 1 -6 -11 70.79 6.23
 1 6 -11 85.93 5.8
 -1 -6 11 76.49 5.6
 1 6 -10 204.55 10.08
 -1 6 10 185.89 12.57
 -1 -6 10 207.79 10.03
 -1 -6 10 189.62 12.92
 -1 -6 10 185.03 9.55
 1 -6 -10 194.46 10.17
 1 -6 -10 189.74 9.8
 1 -6 -10 181.75 12.99
 -1 -6 9 70.67 7.79
 1 -6 -9 67.87 7.72
 1 6 -9 63.51 7.01
 -1 6 9 64.29 7.25
 1 6 -8 9.71 4.16
 -1 -6 8 16.13 4.97
 1 -6 -8 6.87 5.41
 -1 6 8 17.28 5.05
 -1 -6 7 64.37 6.07
 1 -6 -7 51.07 7.05
 -1 6 7 50.84 5.9
 1 6 -7 60.11 6.27
 1 -6 -6 2.66 5.26
 -1 -6 6 0.67 4.14
 1 -6 -6 5.04 2.73
 -1 6 6 8.1 3.8
 1 6 -6 0.29 3.89
 1 6 -5 587.76 24.12
 1 -6 -5 577.93 22.35
 1 -6 -5 572.67 25.26
 -1 -6 5 577.44 22.08
 -1 -6 5 543.54 23.14
 -1 6 5 518.64 23
 -1 6 4 318.04 13.85
 -1 -6 4 321.03 13.95
 1 -6 -4 329.82 13.58
 1 6 -4 354.95 15.08
 1 -6 -3 1094.31 40.49
 -1 -6 3 1048.32 40.39
 1 -6 -3 1064.44 42.88
 -1 6 3 1001.45 40.34
 1 6 -3 1158.25 41.76
 -1 6 2 55.4 2.78
 -1 -6 2 57.92 3.03
 -1 6 2 59.68 3
 1 -6 -2 53.68 5.53
 1 6 -2 60.93 4.42
 -1 -6 1 68.18 5.94
 1 6 -1 70.52 4.34
 1 -6 -1 71.14 5.76
 1 -6 -1 67.1 5.8
 1 6 0 1169.92 44.16
 1 -6 0 1156.74 45.6
 -1 -6 0 1158.51 45.73
 1 -6 1 57.37 5.01
 -1 -6 -1 45.6 4.87
 1 6 1 54.28 2.82
 -1 -6 -1 52.02 5.51
 1 -6 2 2.08 1.59
 -1 -6 -2 2.16 3.66
 1 6 2 0.68 1.61
 1 -6 2 3.38 2.46
 -1 6 -2 4.9 1.58
 -1 -6 -2 1.32 1.44
 1 -6 2 3.99 3.86
 -1 -6 -2 -0.94 4.13
 1 -6 2 3.05 3.2
 1 -6 3 5.64 2.45
 1 -6 3 4.22 2.58
 -1 -6 -3 5.29 3.29
 1 6 3 4.09 2.27
 1 -6 3 3.65 3.27
 -1 6 -3 2.42 2.03
 -1 -6 -3 2.37 2.23
 -1 -6 -3 1.25 3.99
 -1 -6 -3 2.86 1.96
 -1 -6 -4 142.89 8.76
 -1 -6 -4 149.05 6.96
 1 -6 4 118.44 5.74
 1 -6 4 138.64 7.44
 1 6 4 136.04 7.29
 1 -6 4 136.76 7.33
 -1 6 -4 143.67 6.99
 1 -6 5 6.47 4.1
 -1 -6 -5 6.1 2.3
 -1 6 -5 5.38 3.03
 1 -6 5 5.73 3.11
 1 6 5 7.09 4.15
 -1 -6 -5 2.47 2.91
 -1 -6 -5 6.28 4.61
 1 -6 6 34.31 5.95
 1 -6 6 40.92 4.05
 -1 -6 -6 37.51 4.45
 1 6 6 28.53 5.96
 -1 6 -6 38.4 4.57
 -1 -6 -6 42.13 3.28
 -1 -6 -7 423.41 18.9
 1 -6 7 422.8 19.33
 -1 -6 -7 420 20.93
 1 6 7 402.84 19.26
 -1 6 -7 436.8 18.97
 1 -6 8 179.75 11.48
 -1 6 -8 206.44 11.26
 1 6 8 196.02 11.73
 -1 -6 -8 207.37 11.15
 -1 -6 -8 202.6 12.65
 -1 6 -8 200.06 11.97
 -1 -6 -9 11.53 4.27
 -1 -6 -9 13.91 5.48
 1 -6 9 11.85 6.05
 -1 6 -9 13.11 4.58
 1 6 9 9.64 6.1
 1 -6 10 71.76 5.69
 1 -6 10 83.95 5.8
 -1 -6 -10 77.94 5.81
 -1 -6 -10 77.75 5.41
 1 6 10 69.04 8.37
 -1 6 -10 65.87 5.98
 -1 -6 -10 81.06 6.87
 -1 6 -10 76.08 5.3
 -1 -6 -10 77.05 7.39
 -1 6 -10 86.83 7.59
 1 -6 10 74.44 8.46
 -1 -6 -10 68.1 8.13
 -1 -6 -11 203.39 11.7
 -1 -6 -11 203.46 12.93
 1 -6 11 191.35 14.07
 -1 -6 -11 194.95 13.64
 -1 -6 -11 224.41 10.51
 1 6 11 202.31 14.09
 -1 6 -11 215.34 11.45
 -1 6 -11 209.31 13.52
 -1 6 -11 220.86 13.14
 1 -6 11 211.99 10.84
 -1 -6 -11 204.31 10.56
 -1 6 -11 208.66 10.32
 1 -6 11 235.81 10.95
 -1 -6 -11 200.57 11.07
 -1 -6 -12 81.9 5.91
 -1 -6 -12 89.88 7.57
 1 -6 12 85.18 6.34
 -1 6 -12 83.21 6.19
 1 -6 12 78.31 9.47
 -1 -6 -12 76.69 6.81
 1 6 12 58 8.79
 -1 6 -12 86.93 8.67
 -1 -6 -12 80.28 6.01
 -1 6 -12 83.13 7.27
 1 -6 12 79.08 6.15
 -1 6 -12 71.19 8.59
 -1 6 -13 18.91 5.76
 1 -6 13 10.12 4.12
 1 6 13 9.19 6.69
 1 -6 13 14.29 3.91
 -1 -6 -13 9.36 4.44
 1 -6 13 4.19 6.64
 -1 -6 -13 9.66 3.44
 -1 6 -13 20.41 4.32
 -1 -6 -13 16.09 4.24
 -1 -6 -13 12.46 5.16
 -1 6 -13 14.51 5.09
 1 -6 14 8.37 3.57
 -1 6 -14 7.05 5.05
 -1 6 -14 9.32 3.94
 -1 -6 -14 15.81 4.93
 -1 -6 -14 8.28 3.99
 -1 -6 -14 15.18 5.51
 -1 -6 -15 10.62 3.81
 -1 6 -15 15.86 4.82
 1 6 15 21.27 4.48
 1 -6 15 27.5 4.88
 -1 -6 -15 17.74 5.52
 -1 6 -15 17.23 3.37
 -1 -6 -15 17.35 4.82
 -1 6 -15 10.48 3.83
 -1 -6 -15 19.96 3.57
 1 6 16 51.35 4.83
 -1 -6 -16 44.61 5.35
 -1 -6 -16 40.19 3.99
 -1 6 -16 40.67 4.03
 -1 -6 -16 51.38 5.97
 1 -6 16 58.8 5.12
 -1 6 -16 36.57 5.05
 -1 6 -17 10.43 3.58
 -1 -6 -17 12.58 3.73
 1 -6 17 28.36 4.6
 -1 -6 -17 14.1 3.11
 -1 -6 -17 19.48 4.46
 1 -6 17 21.87 3.57
 1 6 17 17.06 3.38
 -1 6 -17 11.49 2.9
 1 -6 18 44.55 3.57
 1 6 18 36.32 3.18
 -1 -6 -18 38.14 4.11
 1 -6 18 45.8 4.33
 -1 -6 -18 45.12 4.04
 -1 6 -18 35.97 3.51
 -1 -6 -18 45.29 3.46
 1 -7 -18 17.66 3.98
 -1 -7 18 28.08 3.52
 -1 -7 18 21.77 2.66
 1 -7 -18 19.54 3.36
 1 -7 -18 20.56 3.09
 1 -7 -17 60.09 4.85
 -1 -7 17 58.57 4.55
 1 -7 -17 60.64 5.99
 -1 7 17 51.52 4.11
 1 7 -17 45.57 4.35
 1 -7 -17 55 5.18
 1 7 -16 180.64 9.06
 1 -7 -16 197.55 10.88
 1 -7 -16 203.23 10.43
 1 -7 -16 182.68 9.03
 1 7 -16 172.55 9.59
 -1 -7 16 195.83 9.39
 1 7 -15 73.36 5.72
 -1 -7 15 78.16 5.95
 1 7 -15 76.91 5.42
 1 -7 -15 80 5.73
 1 -7 -15 82.2 7.43
 1 7 -15 87.57 6.78
 1 -7 -15 81.82 5.39
 1 -7 -15 97.67 7.21
 1 7 -14 14.1 4.68
 1 7 -14 7.53 3.21
 1 -7 -14 11.64 3.79
 1 7 -14 6.64 3.56
 1 -7 -14 14 4.93
 1 -7 -14 8.88 3.51
 -1 -7 14 6.49 4.09
 1 -7 -14 1.5 5.55
 1 -7 -14 4.01 3.01
 -1 -7 14 12.24 3.6
 -1 -7 13 174.42 9.22
 1 -7 -13 183.98 9.74
 1 -7 -13 168.72 10.46
 1 -7 -13 189.4 9.28
 -1 -7 13 201.44 10.53
 1 -7 -13 191.58 11.27
 -1 -7 13 192.3 9.9
 1 -7 -13 182.47 9.44
 1 7 -13 192.91 10.68
 1 -7 -13 150.15 12.78
 1 7 -13 189.45 9.27
 1 7 -13 172.27 12.67
 1 7 -13 185 9.44
 1 -7 -12 3.84 5.78
 1 -7 -12 8.53 3.2
 -1 -7 12 5.2 4.38
 1 7 -12 6.87 3.1
 1 7 -12 18.38 3.94
 1 -7 -12 9.93 3.91
 -1 -7 12 8.61 3.74
 -1 -7 12 6.97 6.5
 1 -7 -12 9.37 3.77
 1 7 -12 12.08 4.54
 1 -7 -12 18.46 4.73
 -1 -7 12 9.92 3.24
 1 -7 -11 23.73 4.65
 1 -7 -11 26.72 4.38
 -1 -7 11 18.76 3.51
 -1 7 11 32.62 7.12
 1 7 -11 24.41 4.68
 -1 -7 11 24.51 4.24
 1 -7 -11 21.69 6.57
 -1 -7 11 20.64 7.07
 1 -7 -11 28.11 3.59
 1 7 -11 20.87 3.36
 -1 -7 11 31.93 4.87
 -1 -7 10 72.64 5.75
 1 -7 -10 48.15 7.9
 1 -7 -10 63.87 5.14
 1 -7 -10 74.15 4.67
 1 7 -10 67.17 5.83
 -1 -7 10 47.65 7.52
 1 -7 -10 62.77 5.71
 1 -7 -10 57.65 5.55
 -1 7 10 55.49 7.15
 -1 -7 10 66.97 4.85
 -1 -7 10 51.61 5.18
 1 7 -10 66.5 7.44
 1 -7 -10 75.78 6.31
 1 7 -10 79.75 4.81
 1 -7 -9 205.14 10.41
 1 7 -9 194.66 8.9
 -1 -7 9 183.9 9.77
 -1 -7 9 185.96 11.91
 1 7 -9 197.83 12.35
 -1 -7 9 198.3 9.26
 1 -7 -9 194.88 8.87
 1 -7 -9 204.96 13.54
 -1 7 9 169.98 11.44
 -1 -7 8 31.79 3.49
 -1 -7 8 38.57 5.8
 1 7 -8 43.37 5.75
 -1 7 8 39.82 5.69
 1 -7 -8 36.6 6.79
 1 -7 -8 33.63 3.03
 1 -7 -7 108.27 9.62
 1 -7 -7 118.81 5.58
 -1 -7 7 111.94 7.81
 1 7 -7 117.72 8.44
 -1 7 7 101.91 7.5
 1 -7 -7 112.99 6.45
 -1 -7 7 115.69 6.08
 -1 7 6 218.62 11.37
 1 -7 -6 240.51 10.57
 -1 -7 6 212.25 11.42
 1 7 -6 260.22 12.83
 -1 -7 6 237.77 10.18
 1 -7 -6 243.45 14.19
 -1 -7 5 0.2 2.15
 -1 -7 5 5.64 3.26
 -1 7 5 1.53 3
 1 7 -5 -1.1 3.89
 1 -7 -5 -0.12 2.57
 -1 -7 4 80.62 4.46
 -1 7 4 71.18 4.78
 1 7 -4 85.89 6.23
 1 -7 -4 85.47 4.93
 -1 -7 4 81.19 5.05
 1 7 -3 20.93 3.6
 1 -7 -3 24.42 3.09
 -1 -7 3 22.67 3.25
 -1 -7 3 23.3 2.8
 1 -7 -3 23.92 5.94
 -1 -7 2 948.24 39.92
 -1 -7 2 988.76 38.13
 1 -7 -2 1014.15 40.01
 1 -7 -2 963.93 40.07
 1 7 -2 1026.51 38.84
 1 -7 -1 1052.54 41.54
 -1 -7 1 1079.93 41.69
 1 7 -1 1034.62 39.95
 1 -7 -1 1017.98 41.49
 -1 -7 1 1029.03 39.63
 -1 -7 1 1010.35 41.62
 1 -7 0 31.89 3.35
 1 -7 0 32.19 4.93
 1 7 0 32.88 2.72
 -1 -7 0 34.07 5.06
 1 -7 0 38.22 5.15
 -1 -7 0 31.24 3.23
 -1 -7 -1 532.57 20.81
 -1 -7 -1 509.27 20.58
 1 -7 1 520.93 22.52
 -1 -7 -1 558.15 22.73
 1 7 1 531.07 20.25
 -1 -7 -2 827.24 30.46
 1 -7 2 879.24 32.38
 1 -7 2 809.27 30.75
 1 -7 2 728.92 29.69
 1 -7 2 828.95 32.96
 -1 -7 -2 885.9 32.56
 -1 -7 -2 920.98 33.32
 1 -7 3 106.05 6.85
 -1 -7 -3 93.87 4.7
 -1 7 -3 92.93 4.76
 1 -7 3 88.22 4.81
 -1 -7 -3 110.95 7.23
 1 -7 3 106.81 7.88
 -1 -7 -3 94.35 5.15
 -1 -7 -3 97.35 5.22
 1 7 3 99.79 4.94
 -1 -7 -3 96.73 7.65
 1 -7 3 97.3 5.58
 1 7 4 11.94 4.18
 1 -7 4 2.89 3.86
 -1 -7 -4 0.5 2.12
 -1 -7 -4 4.51 2.75
 1 -7 4 2.74 3.35
 1 -7 4 3.69 3.12
 -1 -7 -4 1.87 4.46
 -1 -7 -4 4.38 2.43
 -1 7 -4 0.39 2.2
 -1 -7 -5 7.08 2.46
 1 7 5 0.56 4.34
 -1 7 -5 3.09 2.74
 1 -7 5 2.97 4.27
 1 -7 5 6.6 3.37
 -1 -7 -5 4.97 4.64
 -1 -7 -5 3.02 2.73
 1 -7 6 553.31 23.53
 1 -7 6 566.88 24.04
 -1 -7 -6 572.12 22.65
 -1 -7 -6 587.81 23.77
 -1 -7 -6 589.43 26.54
 -1 7 -6 586.16 23.82
 1 7 6 542.82 23.96
 -1 -7 -7 107.04 6.97
 1 -7 7 97.86 7.38
 -1 -7 -7 91.5 9.11
 -1 7 -7 105.93 7.05
 1 7 7 95.44 7.28
 -1 -7 -8 23.08 4.31
 1 7 8 19.75 5.26
 -1 -7 -8 19.07 6.18
 -1 7 -8 14.36 5.02
 1 -7 8 21.47 5.28
 -1 7 -8 18.59 4.21
 -1 7 -9 399.25 19.52
 1 -7 9 339.06 18.26
 1 -7 9 394.04 16.36
 -1 7 -9 385.58 16.66
 1 7 9 354.08 18.45
 -1 -7 -9 339.15 16.38
 -1 -7 -9 360.42 19.82
 -1 -7 -9 373.21 17.91
 1 -7 9 371.63 16.47
 -1 -7 -9 348.04 16.2
 -1 -7 -9 399.94 17.06
 -1 7 -9 365.95 17.89
 1 -7 10 4.59 3.68
 -1 -7 -10 2.63 4.51
 -1 7 -10 2.42 4.01
 -1 -7 -10 7.56 4.29
 1 -7 10 4.92 3.59
 -1 7 -10 5.63 4.11
 -1 7 -10 3.16 4.94
 1 -7 10 5.38 5.83
 -1 -7 -10 5.5 3.82
 -1 -7 -10 -1.16 5.33
 -1 -7 -10 5.81 3.69
 1 7 10 -0.44 5.43
 1 -7 11 213.36 14.47
 -1 -7 -11 239.68 11.23
 -1 -7 -11 243.8 11.9
 1 -7 11 253.22 12.21
 -1 -7 -11 236.87 12.91
 1 -7 11 238.04 11.91
 -1 -7 -11 226.47 15.18
 -1 -7 -11 237.3 12.12
 -1 7 -11 239.08 12.55
 -1 -7 -12 74.67 6.51
 1 -7 12 77.71 6.26
 -1 -7 -12 72.43 5.52
 -1 7 -12 65.13 5.42
 -1 -7 -12 62.71 5.65
 -1 7 -12 76.04 8.51
 1 -7 12 55.7 8.48
 -1 -7 -12 47.38 7.6
 -1 7 -12 66.45 6.72
 1 -7 12 73.08 6.16
 -1 -7 -12 72.57 7.15
 1 -7 13 12.03 4.19
 -1 7 -13 4.6 4.68
 -1 -7 -13 8.09 5.32
 -1 -7 -13 6.95 3.59
 1 -7 13 10.86 4.3
 -1 7 -13 4.39 3.64
 -1 -7 -13 15.71 4.81
 -1 -7 -13 2.28 3.47
 1 -7 14 8.88 3.87
 -1 -7 -14 6.64 3.12
 -1 -7 -14 5.2 2.86
 1 7 14 9.98 4.01
 -1 -7 -14 9.3 5.36
 -1 7 -14 1.8 2.96
 -1 7 -14 -6.1 3.66
 -1 7 -14 5.65 4.87
 1 -7 14 13.4 4.33
 -1 -7 -14 1.62 4.13
 -1 -7 -14 0.37 3.56
 1 7 15 44.61 4.56
 1 -7 15 44.91 4.76
 -1 -7 -15 29.14 3.4
 -1 -7 -15 45.5 6.08
 -1 -7 -15 26.22 4.76
 1 -7 15 24.71 3.91
 -1 7 -15 28.04 5.44
 1 7 16 82.59 5.72
 -1 -7 -16 98 6.3
 1 -7 16 100.02 6.96
 -1 -7 -16 103.02 6.8
 -1 -7 -16 118.79 7.62
 -1 7 -16 102.56 6.96
 1 -7 16 95.6 6.08
 1 -7 17 19.99 3.94
 -1 -7 -17 16.81 3.58
 -1 -7 -17 21.51 4.1
 -1 7 -17 12.37 3.55
 1 -7 17 13.7 2.95
 -1 -7 -17 19.33 3.24
 -1 7 -18 0.76 2.09
 1 -7 18 3.66 2.83
 -1 -7 -18 5.09 2.59
 -1 -7 -18 -2.69 2.74
 -1 -7 -18 2.47 1.98
 1 -8 -18 8.85 2.67
 1 -8 -18 1.46 2.33
 -1 -8 18 1.33 2.35
 1 -8 -18 -1.8 3.24
 1 -8 -17 6.02 3.22
 1 -8 -17 15.88 4.32
 -1 -8 17 6.94 2.49
 1 8 -17 8.76 2.99
 1 -8 -17 5.45 3.08
 -1 -8 17 10.32 3.32
 1 -8 -16 3.85 4.75
 1 -8 -16 7.23 4
 -1 -8 16 1.54 3.03
 1 8 -16 8.55 3.69
 1 -8 -16 1.62 3.4
 1 -8 -15 9.05 5.02
 -1 -8 15 5.25 3.35
 1 -8 -15 -0.25 4.21
 1 8 -15 -1.68 3.86
 1 -8 -15 -2.55 2.94
 -1 -8 15 -1.46 3.64
 -1 -8 14 94.64 6.92
 1 -8 -14 79.84 6.04
 1 8 -14 102.5 7.48
 1 -8 -14 86.05 7.12
 -1 -8 14 90.11 6.27
 -1 -8 13 47.68 5.04
 1 -8 -13 39.06 4.84
 1 8 -13 48.55 6.02
 1 -8 -13 51.4 5.79
 -1 -8 13 53.61 5.69
 1 -8 -12 0.68 5.74
 1 8 -12 4 5.2
 1 -8 -12 -0.54 3.96
 -1 -8 12 -3.96 4.44
 -1 -8 12 -0.54 2.79
 -1 -8 12 0.24 3.67
 1 8 -12 8.19 4.53
 1 -8 -12 0.24 3.97
 1 -8 -11 118.84 7.76
 1 8 -11 108.26 9.79
 -1 -8 11 107.75 6.4
 1 8 -11 118.67 7.9
 1 -8 -11 114.94 8.45
 -1 -8 11 108.01 7.64
 1 -8 -11 103.74 7.39
 1 -8 -11 110.1 10.8
 -1 -8 11 103.93 7.25
 1 8 -10 21.06 4.55
 1 -8 -10 22.25 6.86
 -1 -8 10 25.18 4.56
 -1 -8 10 22.86 4.41
 1 8 -10 18.65 5.65
 1 -8 -10 20.05 3.92
 -1 -8 10 26.12 3.54
 1 -8 -10 21.97 4.28
 1 -8 -10 20.1 5.29
 1 -8 -10 26.83 4.49
 1 8 -9 23.03 4.27
 1 -8 -9 26.19 4.07
 1 -8 -9 19.67 3.68
 1 -8 -9 23.98 6.73
 1 8 -9 23.43 5.79
 -1 -8 9 23.67 3.38
 1 -8 -9 18.86 5.01
 1 -8 -9 25.73 4.39
 -1 -8 9 21.38 4.12
 -1 -8 9 21.52 4.11
 1 8 -8 108.42 8.54
 -1 -8 8 101.51 6.49
 1 -8 -8 82.47 9.34
 -1 -8 8 78.09 7.13
 -1 -8 8 103.97 5.85
 1 -8 -7 418.67 17.46
 -1 -8 7 428.43 17.08
 -1 -8 7 364.4 18.17
 1 8 -7 429.88 20.22
 1 -8 -7 423.74 21.73
 1 -8 -6 77.52 5.09
 -1 -8 6 65.02 4.49
 1 8 -6 82.08 6.99
 -1 -8 5 58.83 3.81
 1 8 -5 49.19 5.44
 1 -8 -5 49.19 4.27
 1 -8 -4 405.44 17.02
 1 -8 -4 397.43 20.37
 -1 -8 4 424.88 16.77
 -1 -8 4 400.89 19.18
 1 8 -4 424.71 18.59
 1 -8 -3 135.94 6.89
 -1 -8 3 131.9 9.03
 1 8 -3 130.31 7.77
 -1 -8 3 134.72 7.17
 1 -8 -3 134.93 9.76
 1 -8 -2 35.24 5.64
 -1 -8 2 24.53 5.74
 1 -8 -2 29.76 6.08
 -1 -8 2 37.49 6.13
 1 -8 -2 32.67 5.33
 -1 -8 2 28.06 3.64
 1 8 -2 32.71 3.78
 1 -8 -2 27.12 2.91
 1 -8 -1 64.09 6.55
 1 8 -1 63.14 4.31
 -1 -8 1 69.11 6.89
 -1 -8 1 62.31 6.79
 1 -8 -1 69.89 6.61
 -1 -8 1 67.1 4.67
 1 -8 -1 58.89 3.79
 1 -8 0 456.64 18.47
 -1 -8 0 458.44 18.41
 -1 -8 0 456.03 20.84
 1 8 0 433.71 18.08
 -1 -8 0 458.31 20.61
 1 -8 0 464.76 20.61
 1 -8 0 466.92 20.83
 -1 8 0 458.36 18.51
 -1 -8 -1 223.51 9.83
 -1 -8 -1 225.68 12.4
 1 -8 1 232.64 12.26
 -1 -8 -1 234.3 10.23
 -1 -8 -2 77.14 7.46
 -1 -8 -2 77.12 4.79
 1 -8 2 75.58 6.6
 -1 -8 -2 74.5 6.79
 1 -8 2 78.63 5.1
 -1 -8 -3 38.11 3.46
 -1 -8 -3 34.84 3.32
 1 -8 3 34.14 4.78
 1 -8 3 35.71 3.73
 1 -8 3 33.09 3.84
 1 -8 3 38.87 6.13
 -1 -8 -3 31.31 4.77
 -1 -8 -3 33.2 5.95
 1 -8 4 22.71 5.62
 -1 -8 -4 21.73 5.7
 -1 -8 -4 24.91 3.08
 1 -8 4 20.34 4.42
 1 -8 4 23.76 3.56
 -1 -8 -5 2.13 2.44
 -1 -8 -5 8.03 4.88
 1 -8 5 9.55 5.28
 1 -8 5 1.98 3.31
 1 -8 5 3.31 3.22
 -1 8 -6 25.42 5.3
 1 -8 6 21.64 3.84
 -1 -8 -6 33.3 3.4
 1 -8 6 31.22 4.05
 -1 -8 -6 26.92 6.59
 -1 -8 -7 56.41 4.22
 1 -8 7 46.11 5.22
 -1 -8 -7 52.64 7.5
 -1 8 -7 56.92 6.6
 -1 8 -8 127.25 10
 1 -8 8 136.07 7.99
 1 -8 8 144.86 7.97
 -1 -8 -8 122.54 10.91
 -1 -8 -8 128.6 7.94
 -1 -8 -9 -0.24 3.78
 -1 -8 -9 0.84 3.28
 -1 8 -9 1.54 4.62
 1 -8 9 2.12 3.74
 1 -8 9 5.38 3.52
 -1 -8 -9 -1.82 5.57
 1 -8 10 1.61 3.91
 -1 -8 -10 7.41 4.06
 -1 -8 -10 9.55 3.97
 1 -8 10 10.23 4.12
 -1 8 -10 11.86 4.76
 -1 -8 -10 0.63 5.66
 -1 8 -10 2.21 5.25
 -1 -8 -10 10.19 5.61
 1 -8 11 70.09 6.3
 -1 8 -11 75.45 8.72
 -1 -8 -11 79.47 7.25
 1 -8 11 83.2 6.69
 1 -8 11 70.29 5.7
 -1 -8 -11 75.26 6.21
 -1 -8 -11 66.57 8.69
 -1 8 -11 62.24 6.52
 -1 -8 -11 56.66 5.91
 1 -8 12 31.37 4.5
 -1 -8 -12 25.8 6.88
 -1 -8 -12 41.16 5.11
 1 -8 12 38.87 5.26
 -1 -8 -12 29.84 6.22
 -1 -8 -12 30.97 5.04
 1 -8 12 37.44 4.98
 -1 8 -12 27.39 5.45
 -1 -8 -13 158.04 9.46
 1 -8 13 165 9.54
 1 -8 13 156.72 9.19
 -1 8 -13 155.61 9.83
 -1 -8 -13 150.64 8.77
 -1 -8 -13 175.97 10.49
 1 -8 14 12.44 3.61
 1 -8 14 6.64 3.83
 -1 -8 -14 9.4 4.2
 -1 -8 -14 8.37 4.04
 -1 -8 -14 3.24 3.17
 -1 8 -14 4.97 4.74
 -1 -8 -14 12.01 5.55
 -1 -8 -15 56.91 6.38
 -1 -8 -15 48.37 5.11
 -1 -8 -15 44.71 4.91
 -1 8 -15 49.47 5.9
 1 -8 15 48.05 4.53
 1 -8 15 58.31 5.47
 -1 -8 -16 2.46 3.03
 1 -8 16 4.32 2.59
 -1 -8 -16 4.41 4.43
 -1 8 -16 5.84 3.97
 -1 -8 -16 5.42 3.51
 1 -8 16 9.82 3.81
 -1 -8 -17 57.66 4.43
 -1 8 -17 50.39 4.58
 -1 -8 -17 65.96 4.3
 -1 -8 -17 54.26 5.04
 1 -8 17 54.54 4.59
 1 -9 -17 14.37 4.04
 1 9 -17 7.87 2.74
 -1 -9 17 9.69 2.46
 -1 -9 17 8.09 2.42
 1 -9 -17 11.17 3.1
 1 -9 -17 13.88 2.97
 -1 -9 16 7.33 3.03
 -1 -9 16 -0.97 2.99
 1 -9 -16 0.75 3.31
 1 -9 -16 6.2 3.53
 1 9 -16 0.19 3.29
 1 -9 -16 6.48 4.53
 1 -9 -15 6.16 3.98
 1 -9 -15 4.9 3.09
 -1 -9 15 6.39 3.22
 -1 -9 15 3.44 3.74
 1 -9 -15 1.32 3.84
 1 9 -15 3.43 3.87
 -1 -9 14 176.78 9.75
 -1 -9 14 168.55 9.44
 1 9 -14 179.16 10.14
 1 -9 -14 160.38 9.11
 1 -9 -14 162.75 9.76
 -1 -9 14 180.3 9.37
 1 -9 -14 180.55 9.83
 -1 -9 13 192.19 9.99
 -1 -9 13 184.27 10.24
 -1 -9 13 178.75 10.17
 1 -9 -13 175.46 9.88
 1 9 -13 183.39 10.72
 1 -9 -13 187.62 10.33
 -1 -9 12 78.55 6.88
 1 -9 -12 90.96 7.72
 -1 -9 12 90.6 6.67
 1 -9 -12 73.18 6.56
 1 -9 -12 80 6.59
 1 9 -12 77.66 7.13
 1 9 -11 105.56 7.88
 -1 -9 11 110.98 7.65
 1 -9 -11 111.49 7.44
 1 -9 -11 89.22 10.33
 1 -9 -11 105.76 8.2
 1 9 -11 91.25 9.29
 -1 -9 11 101.16 7.34
 1 -9 -11 106.8 7.61
 1 -9 -10 297.05 19.31
 1 -9 -10 325.57 16.09
 -1 -9 10 353.51 15.73
 1 9 -10 336.78 18.58
 -1 -9 10 331.4 14.46
 1 -9 -10 333.61 15.61
 1 9 -10 337.6 15.7
 -1 -9 10 322.83 15.54
 1 -9 -10 333.93 14.99
 1 -9 -10 333 15.45
 1 9 -9 101.43 7.09
 1 -9 -9 102.31 10.55
 1 -9 -9 115.31 6.79
 -1 -9 9 85.98 6.87
 1 -9 -9 104.67 6.84
 -1 -9 9 105.17 6.01
 -1 -9 9 97.93 7.16
 1 -9 -9 101.38 7.67
 1 9 -9 101.59 8.95
 1 -9 -9 95.09 7.18
 1 -9 -8 -0.78 3.19
 -1 -9 8 3 3.66
 1 -9 -8 5.79 3.13
 1 9 -8 2.33 3.49
 -1 -9 8 0.76 2.67
 1 -9 -8 5.55 6.07
 1 -9 -8 0.47 4.15
 1 -9 -8 8.48 3.97
 1 9 -8 -0.92 4.36
 -1 -9 7 171.48 9.46
 1 -9 -7 175 13.12
 -1 -9 7 196.84 8.97
 1 9 -7 197.57 11.68
 -1 -9 7 177.71 11.25
 1 -9 -7 191.05 9.46
 1 9 -7 201.2 9.68
 -1 -9 6 30.38 3.33
 1 9 -6 24.57 4.73
 -1 -9 6 31.5 5.59
 1 -9 -6 28.25 3.72
 1 -9 -5 385.44 20.03
 -1 -9 5 386.65 15.81
 1 -9 -5 375 16.21
 -1 -9 5 365.92 18.39
 1 9 -5 400.3 18.13
 -1 -9 4 42.58 4.41
 -1 -9 4 41.15 5.89
 1 -9 -4 44.37 4.02
 1 -9 -4 32.04 6.27
 1 9 -4 41.85 4.71
 -1 -9 3 31.25 6.05
 1 -9 -3 38.75 3.8
 1 -9 -3 37.82 6.29
 -1 -9 3 40.79 4.18
 1 9 -3 32.31 4.07
 -1 -9 3 42.85 6.54
 1 9 -2 136.66 7.63
 -1 -9 2 136.99 7.55
 1 -9 -2 154.68 7.36
 -1 -9 2 143.89 9.87
 1 -9 -2 141.74 9.64
 1 -9 -2 138.32 9.8
 1 -9 -2 141.64 9.93
 -1 -9 2 132.41 9.85
 1 -9 -2 135.55 6.72
 -1 -9 1 13.73 5.15
 1 -9 -1 19.17 5.28
 1 -9 -1 12.24 2.3
 1 -9 -1 14.5 4.79
 -1 -9 1 12.65 4.77
 1 -9 -1 10.25 5.17
 -1 -9 1 9.82 3.14
 1 9 -1 12.51 2.45
 1 -9 0 2792.47 107.21
 1 -9 0 2994 110.72
 -1 -9 0 2892.86 107.51
 1 -9 0 2983 110.46
 -1 -9 0 2878.07 107.91
 -1 -9 0 2923.92 110.51
 -1 -9 0 2934.53 110.81
 1 -9 0 2771.38 109.98
 1 -9 1 55.85 6.1
 1 -9 1 47.89 3.18
 -1 9 -1 45.29 4.17
 -1 -9 -1 40.71 3.73
 1 -9 1 43.9 5.27
 -1 -9 -1 40.99 6.06
 1 -9 2 90.23 6.72
 -1 -9 -2 109.76 5.76
 1 -9 2 109.76 7.88
 -1 -9 -2 97.65 8.01
 -1 9 -2 119.94 6.93
 1 -9 2 98.61 5
 1 -9 3 878.82 37.91
 -1 -9 -3 930.36 37.05
 -1 -9 -3 972.86 37.2
 -1 -9 -3 996.39 40.61
 1 -9 3 1005.03 37.61
 1 -9 3 983.51 40.47
 1 -9 3 978.41 39.44
 -1 -9 -3 987.48 39.82
 -1 9 -3 949.46 38.86
 1 -9 4 162.07 8.49
 1 -9 4 151.16 11.04
 -1 9 -4 165.29 9.76
 1 -9 4 168.62 9.78
 -1 -9 -4 160.23 7.96
 -1 -9 -4 190.61 11.55
 -1 9 -5 137.75 9.26
 1 -9 5 125.31 7.48
 1 -9 5 144.8 10.52
 1 -9 5 134.92 8.47
 -1 -9 -5 138.15 6.99
 -1 -9 -5 120.37 9.88
 -1 -9 -6 2.1 2.5
 1 -9 6 5.32 5.35
 -1 9 -6 2.45 4.44
 1 -9 6 4.2 3.39
 -1 -9 -6 2.8 5.77
 -1 -9 -7 46.71 8.04
 -1 -9 -7 40.32 5.07
 -1 9 -7 47.64 6.52
 -1 9 -7 45.15 4.77
 -1 -9 -7 45.81 4.43
 1 -9 7 44.17 7.52
 -1 -9 -7 42.91 4.03
 -1 -9 -7 43.81 5.22
 1 -9 7 44.78 4.91
 1 -9 7 40.82 4.62
 1 -9 8 1.09 5.5
 -1 -9 -8 1 4.31
 -1 -9 -8 -0.21 3.31
 1 -9 8 0.72 3.71
 -1 -9 -8 10.11 6.31
 -1 -9 -8 1.99 4.12
 -1 9 -8 1 4.51
 1 -9 8 0.64 3.57
 1 -9 8 4.32 3.76
 1 -9 9 85.79 9.31
 1 -9 9 96.94 6.76
 -1 -9 -9 84.85 6.16
 -1 9 -9 89.58 8.75
 1 -9 9 90.58 6.87
 1 -9 9 84.4 6.34
 -1 -9 -9 83.75 6.31
 -1 -9 -9 74.08 6.86
 -1 -9 -9 79.95 9.95
 -1 -9 -10 1.18 3.62
 -1 -9 -10 -0.68 5.96
 1 -9 10 1.19 5.35
 -1 9 -10 1.15 5.26
 1 -9 10 4.51 4.36
 -1 -9 -10 -5.03 4.42
 1 -9 10 5.79 3.97
 1 -9 10 5.35 4.17
 -1 9 -10 3.24 4.59
 -1 -9 -10 1.85 3.58
 1 -9 11 7.24 5.85
 1 -9 11 11.93 3.96
 -1 9 -11 9.59 5.5
 -1 -9 -11 12.81 4.45
 1 -9 11 12.23 4.52
 -1 -9 -11 3.43 5.88
 -1 -9 -11 8.62 4.06
 -1 9 -11 13.58 4.97
 -1 -9 -11 7.37 4.03
 1 -9 11 12.17 4.81
 -1 -9 -11 12.29 5.82
 -1 -9 -12 10.94 6.24
 -1 9 -12 -2.31 4.51
 -1 -9 -12 1.51 3.86
 1 -9 12 5.71 3.54
 1 -9 12 6.2 4.45
 -1 -9 -12 -0.25 3.78
 -1 -9 -12 2.73 4.09
 1 -9 12 -0.54 4.17
 1 -9 13 245.3 12.28
 -1 9 -13 238.42 12.93
 -1 -9 -13 244.52 12
 -1 -9 -13 244.74 12.16
 1 -9 13 228.02 11.98
 -1 -9 -13 261.68 13.39
 -1 -9 -13 230.05 12.18
 1 -9 13 259.82 12.64
 -1 -9 -14 2.02 3.67
 1 -9 14 8.05 4.07
 1 -9 14 4.87 3.94
 -1 -9 -14 6.2 3.76
 -1 -9 -14 3.46 3.33
 -1 9 -14 6.68 4.89
 -1 -9 -14 6.38 5.08
 -1 -9 -15 2.16 3.16
 1 -9 15 -2.83 3.19
 -1 -9 -15 0.3 2.64
 1 -9 15 0.38 3.56
 -1 9 -15 0.7 3.91
 -1 -9 -15 0.74 4.71
 -1 -9 -15 6.05 3.56
 -1 -9 -16 54.75 5.51
 1 -9 16 50.65 4.54
 -1 -9 -16 47.92 4.29
 -1 -9 -16 54.35 4.53
 -1 9 -16 43.19 4.83
 1 -9 16 49.27 3.83
 -1 9 -17 6.04 2.79
 -1 -9 -17 2.23 2.22
 -1 -9 -17 5.39 2.42
 1 -9 17 1.44 2.57
 -1 -9 -17 1.09 3.17
 1 10 -17 2.49 2.26
 1 -10 -17 3.31 2.47
 1 -10 -17 0.72 2.45
 -1 -10 17 4.04 1.98
 -1 -10 16 2.82 2.83
 1 -10 -16 2.86 3.15
 1 10 -16 1.5 3.07
 1 -10 -16 3.06 2.35
 1 -10 -16 0.98 2.9
 1 10 -15 19.2 4.35
 1 -10 -15 15.93 3.96
 -1 -10 15 24.95 4.1
 1 -10 -15 22.91 4.13
 1 -10 -15 13.48 3.26
 1 -10 -14 -0.23 3.72
 1 10 -14 1.25 4.28
 1 -10 -14 8.15 5.34
 -1 -10 14 -0.22 3.74
 1 -10 -14 5.85 3.55
 1 -10 -14 2.52 3.87
 -1 -10 14 5.11 3.75
 -1 -10 14 3.92 3.53
 1 -10 -13 5.24 5.5
 -1 -10 13 4.93 4.35
 1 -10 -13 7.2 4.06
 -1 -10 13 3.76 3.83
 1 -10 -13 4.2 3.89
 1 10 -13 -1.63 4.63
 1 -10 -13 2.01 4.25
 -1 -10 13 4.45 4.09
 -1 -10 12 61.12 6.09
 1 -10 -12 57.43 6.05
 1 -10 -12 59.77 5.98
 1 -10 -12 74.02 7.6
 -1 -10 12 66.13 6.56
 1 10 -12 63.43 6.78
 -1 -10 12 50.28 5.87
 1 -10 -12 60.34 5.86
 1 -10 -11 6.38 4.37
 1 10 -11 7.23 4.98
 1 10 -11 6.32 5.29
 -1 -10 11 7.42 4.2
 -1 -10 11 5.93 4.51
 -1 -10 11 7.43 4.45
 1 -10 -11 13.13 4.49
 1 -10 -11 13.21 6.5
 1 -10 -11 10.33 5.63
 1 10 -10 25.04 5.22
 1 -10 -10 20.1 4.19
 1 -10 -10 28.08 5.8
 -1 -10 10 24.63 5.09
 -1 -10 10 18.54 4.85
 1 10 -10 21.16 6.29
 -1 -10 10 23.11 4.93
 1 -10 -10 26.1 7.54
 1 -10 -10 21.3 4.28
 1 -10 -10 33.18 5.43
 1 -10 -9 735.45 30.27
 1 -10 -9 724.94 30.81
 1 -10 -9 785.07 30.48
 1 -10 -9 751.1 30.98
 1 10 -9 751.33 33.68
 -1 -10 9 733.05 29.57
 1 10 -9 743.78 30.67
 1 -10 -9 694.6 35.19
 -1 -10 9 753.39 30.82
 1 -10 -8 24.79 5.31
 1 10 -8 20.82 5.52
 1 -10 -8 20.98 3.86
 -1 -10 8 18.03 4.43
 1 -10 -8 24.55 4.08
 1 -10 -8 11.39 6.71
 1 10 -8 29.09 4.51
 -1 -10 8 23.83 4.5
 -1 -10 8 28.23 3.46
 1 -10 -8 18.32 4.18
 1 -10 -7 92.22 6.03
 1 10 -7 101.32 8.06
 1 -10 -7 78.49 5.81
 1 -10 -7 75.9 6.55
 1 -10 -7 83.87 6.9
 1 -10 -7 78.08 5.42
 1 -10 -7 92.38 5.88
 1 -10 -7 84.56 6.04
 -1 -10 7 92.1 6.31
 -1 -10 7 96.14 6.74
 1 -10 -7 78.98 6.22
 1 10 -7 82.37 6.13
 -1 -10 7 79.84 7.71
 1 -10 -6 5.06 3.2
 -1 -10 6 8.98 3.14
 1 -10 -6 9.51 6.22
 -1 -10 6 9.46 4.77
 1 -10 -6 7.98 3.93
 -1 -10 6 8.73 3.52
 1 10 -6 8.62 4.3
 1 -10 -6 11.74 3.44
 -1 -10 5 70.57 7.35
 1 -10 -5 76.43 8.79
 1 10 -5 96.96 7.18
 1 -10 -5 74.95 5.55
 1 -10 -4 8.75 5.94
 -1 -10 4 5.9 5.73
 -1 -10 4 2.33 3.59
 1 -10 -4 4.1 2.99
 1 10 -4 6.58 3.26
 -1 -10 4 1.65 4.98
 1 10 -3 427.39 18.95
 -1 -10 3 426.62 18.27
 1 -10 -3 423.43 21.23
 1 -10 -3 426.54 21.4
 -1 -10 3 454.12 21.63
 -1 -10 3 452.18 21.05
 1 -10 -3 419.77 17.96
 1 10 -2 -1.65 2.42
 -1 -10 2 -2.2 5.1
 -1 -10 2 1.25 5.28
 1 -10 -2 1.62 2.99
 1 -10 -2 -2.56 4.81
 -1 -10 2 0.52 3.22
 1 -10 -2 4.41 5.11
 1 -10 -2 3.72 4.72
 1 -10 -1 642.57 28.7
 -1 -10 1 672.61 29.3
 -1 -10 1 653.84 29.07
 1 -10 -1 622.5 25.28
 -1 -10 1 674.02 26.17
 1 -10 -1 714.53 29.36
 -1 -10 1 633.96 25.52
 1 -10 -1 637.04 29.02
 -1 -10 0 -0.43 5.18
 -1 -10 0 5.3 2.68
 1 -10 0 2.92 4.74
 -1 -10 0 8.07 5.07
 1 -10 0 6.87 2.19
 1 -10 0 5.93 4.71
 1 -10 0 4.48 4.19
 -1 -10 0 3.57 2.96
 -1 -10 -1 55.61 7.14
 -1 -10 -1 58.15 4.3
 1 -10 1 56.75 3.62
 1 -10 1 53.65 6.41
 1 -10 1 53.43 6
 -1 -10 -1 59.97 6.64
 -1 10 -2 13.33 3.38
 -1 -10 -2 13.33 4.88
 -1 -10 -2 13.39 3.02
 1 -10 2 15.57 3.91
 1 -10 2 15.29 4.93
 1 -10 3 274.45 14.64
 -1 -10 -3 278.64 15.85
 1 -10 3 278.55 15.94
 -1 -10 -3 265.86 12.21
 -1 10 -3 290.96 13.82
 -1 -10 -3 289.6 12.3
 1 -10 3 259.92 12.66
 -1 -10 -4 4.12 2.83
 -1 10 -4 3.42 3.55
 1 -10 4 2.45 5.22
 -1 -10 -4 1.44 5.14
 1 -10 4 3.1 3.4
 1 -10 4 4.22 3.9
 -1 10 -5 66.61 6.64
 -1 -10 -5 60.82 4.64
 1 -10 5 66.55 5.45
 1 -10 5 50.59 7.4
 -1 -10 -5 57.66 7.61
 1 -10 5 46.4 5.74
 -1 -10 -6 77.42 6.27
 -1 -10 -6 80.58 6.39
 -1 -10 -6 83.45 5.5
 1 -10 6 72.63 5.91
 1 -10 6 92.4 6.03
 -1 -10 -6 63.4 5.45
 -1 -10 -6 72.03 9.19
 -1 10 -6 75.56 7.34
 -1 10 -6 81.25 5.88
 1 -10 6 98.26 9.25
 -1 -10 -7 216.39 11.43
 -1 -10 -7 233.37 15.87
 -1 -10 -7 239.96 11.03
 -1 -10 -7 233.51 11.45
 1 -10 7 243.93 12
 -1 10 -7 226.99 13.94
 -1 -10 -7 249.55 12.29
 -1 10 -7 229.99 11.7
 1 -10 7 260.59 15.55
 1 -10 7 235.91 11.77
 -1 10 -8 240.41 12.18
 1 -10 8 246.04 12.12
 -1 -10 -8 252.21 12.72
 1 -10 8 254.94 15.97
 -1 -10 -8 213.99 15.74
 -1 -10 -8 238.87 11.85
 -1 10 -8 236.61 14.74
 1 -10 8 235.24 12.34
 -1 -10 -8 232.03 12.63
 1 -10 9 71.68 6.24
 1 -10 9 63.17 6.37
 -1 -10 -9 61.06 5.71
 1 -10 9 59.18 8.79
 -1 -10 -9 65.78 6.55
 -1 -10 -9 74.72 7.07
 -1 -10 -9 54.85 9.08
 1 -10 9 73.42 6.24
 -1 10 -9 63.93 7.98
 -1 -10 -10 6.5 6.4
 -1 10 -10 8.24 5.4
 1 -10 10 14.39 4.13
 -1 -10 -10 5.58 3.66
 -1 -10 -10 10.59 4.12
 -1 -10 -10 6.39 4.75
 1 -10 10 5.32 4.45
 1 -10 10 13.29 4.64
 1 -10 10 6.28 5.85
 1 -10 11 268.39 12.87
 -1 10 -11 256.11 13.32
 1 -10 11 262.36 13.25
 1 -10 11 260.5 12.65
 -1 -10 -11 254.15 12.74
 1 -10 11 248.72 12.13
 -1 -10 -11 230.26 12.84
 -1 -10 -11 247.09 12.4
 -1 -10 -12 148.47 9.88
 1 -10 12 136.63 8.16
 1 -10 12 156.5 9.26
 -1 -10 -12 145.15 8.63
 -1 -10 -12 144.93 8.86
 1 -10 12 131.41 8.28
 -1 10 -12 147.46 9.48
 1 -10 12 149.49 8.87
 -1 -10 -12 137.41 8.38
 1 -10 13 74.75 6.3
 -1 -10 -13 54.01 5.32
 -1 -10 -13 65.24 5.69
 -1 -10 -13 55.82 5.71
 1 -10 13 69.42 5.57
 1 -10 13 62.54 5.99
 -1 10 -13 63.65 6.75
 -1 -10 -13 71.3 7.24
 -1 -10 -14 43.69 4.52
 1 -10 14 45.86 4.56
 -1 -10 -14 47.13 4.92
 -1 -10 -14 48.55 4.62
 -1 10 -14 48.22 5.85
 -1 -10 -14 54.28 6.42
 1 -10 14 42.16 4.88
 1 -10 15 -4.15 3.02
 1 -10 15 6.48 3.02
 -1 10 -15 6.25 4.13
 -1 -10 -15 2.97 2.68
 -1 -10 -15 2.21 2.93
 -1 -10 -15 3.05 3.13
 -1 -10 -15 0.46 4.44
 -1 -10 -16 62.26 5.31
 -1 -10 -16 65.39 4.31
 -1 10 -16 61.02 4.99
 1 -10 16 59.97 4.16
 -1 -10 -16 68.79 4.64
 1 -10 16 66.28 4.3
 1 -11 -16 11.68 2.77
 1 11 -16 12.34 3.08
 -1 -11 16 9.96 2.83
 1 -11 -16 15.92 3.07
 1 -11 -16 12.84 2.39
 1 -11 -15 16.92 3.78
 1 11 -15 12.14 3.9
 1 -11 -15 19.52 3.41
 1 -11 -15 16.36 4.93
 -1 -11 15 21.9 3.9
 1 -11 -15 17.36 3.17
 -1 -11 14 2.93 3.64
 1 -11 -14 2.27 4.72
 1 -11 -14 4.1 3.6
 1 11 -14 5.14 4
 1 -11 -14 6.81 3.39
 -1 -11 14 8.48 3.63
 1 -11 -14 2.12 3.29
 -1 -11 14 4.25 3.42
 -1 -11 13 41.55 5.07
 1 11 -13 33.35 5.2
 1 -11 -13 44.95 6.4
 -1 -11 13 41.51 5.12
 1 -11 -13 39.73 4.92
 1 -11 -13 36.76 5.14
 1 -11 -13 34.38 4.59
 -1 -11 13 39.04 4.96
 -1 -11 12 10.62 4.63
 1 11 -12 4.15 4.94
 1 -11 -12 9.43 4.41
 1 -11 -12 1.77 4.31
 1 -11 -12 6.57 3.91
 -1 -11 12 7.8 4.29
 1 -11 -12 7.59 5.43
 -1 -11 12 3.1 4.05
 1 -11 -11 450.32 20.73
 -1 -11 11 448.99 20.02
 1 -11 -11 440.72 19.59
 -1 -11 11 424.31 19.97
 1 -11 -11 447.68 19.97
 1 11 -11 455.58 20.43
 -1 -11 11 459.75 19.98
 1 11 -10 11.56 4.85
 -1 -11 10 9.8 4.74
 1 -11 -10 13.89 3.87
 1 11 -10 3.89 5.15
 1 -11 -10 9.11 4.78
 1 -11 -10 9.84 6.86
 1 -11 -10 9.72 3.96
 -1 -11 10 8.53 4.49
 -1 -11 10 10.54 6.74
 1 -11 -10 16.5 5.48
 -1 -11 9 -0.69 6.37
 1 -11 -9 9.06 3.87
 -1 -11 9 11.56 4.7
 1 11 -9 2.37 4.4
 -1 -11 9 10.7 4.69
 1 11 -9 4.25 4.66
 1 -11 -9 13.41 4.11
 1 -11 -9 5.09 3.43
 1 -11 -9 10.43 6.89
 1 -11 -9 10.55 5.38
 -1 -11 8 4.02 4.43
 1 11 -8 4.2 4.2
 1 -11 -8 3.59 3.83
 1 -11 -8 6.55 4.97
 1 -11 -8 4.76 3.49
 1 11 -8 2.47 4.53
 -1 -11 8 -0.26 4.31
 1 -11 -8 2.44 4.33
 1 -11 -8 3.95 3.95
 -1 -11 8 8.72 6.72
 -1 -11 8 6.83 4.28
 1 -11 -8 6.87 4
 -1 -11 7 332.98 15.4
 -1 -11 7 328.01 14.85
 1 -11 -7 326.86 14.78
 1 -11 -7 318.38 14.24
 1 -11 -7 327.31 14.96
 -1 -11 7 312.39 15.13
 -1 -11 7 311.11 19.13
 1 -11 -7 333.02 14.81
 1 -11 -7 309.07 15.07
 1 -11 -7 319.89 15.28
 1 11 -7 338.68 17.17
 1 -11 -7 290.86 15.22
 1 -11 -6 96.85 6.69
 -1 -11 6 97.58 6.31
 1 -11 -6 87.19 6.23
 1 -11 -6 76.99 9.96
 1 -11 -6 87.35 6.73
 1 -11 -6 87.82 6.75
 -1 -11 6 76.97 8.09
 1 -11 -6 91.2 6.26
 1 -11 -6 76.18 5.55
 1 11 -6 92.48 7.69
 -1 -11 6 82.29 6.16
 1 -11 -5 29.55 4.28
 1 -11 -5 34.18 4.25
 1 -11 -5 33.23 4.52
 1 -11 -5 27.59 4.54
 1 11 -5 40.35 4.41
 1 -11 -5 28.23 7.02
 -1 -11 5 32.49 4.18
 -1 -11 5 25.43 5.95
 1 11 -5 29.36 4.95
 1 -11 -5 40.91 4.99
 -1 -11 5 33.63 4.08
 1 -11 -4 9.19 5.84
 1 -11 -4 7.17 4.28
 1 -11 -4 11.81 3.45
 -1 -11 4 8.42 4.98
 1 11 -4 13.01 3.67
 1 11 -4 7.99 3.29
 -1 -11 4 4.81 3.94
 1 -11 -4 5.9 3.76
 -1 -11 4 8.88 5.88
 1 -11 -4 12.17 3.44
 1 -11 -3 61.89 7.69
 -1 -11 3 61.22 5.55
 -1 -11 3 61.6 7.97
 -1 -11 3 63.64 7.49
 1 -11 -3 66.39 5.18
 1 -11 -3 70.78 8.26
 -1 -11 2 65.48 8.08
 1 -11 -2 78.61 8.16
 1 -11 -2 82.16 8.28
 -1 -11 2 77.52 4.97
 -1 -11 2 93.44 8.7
 -1 -11 2 79.46 5.95
 1 -11 -2 76.62 8.37
 1 -11 -2 77.9 5.6
 -1 -11 1 210.98 10.47
 -1 -11 1 203.33 13.28
 -1 -11 1 216.17 9.86
 -1 -11 1 221.93 13.7
 1 -11 -1 211.04 13.57
 1 -11 -1 229.18 13.46
 1 -11 -1 216.04 9.57
 1 -11 -1 191.63 12.89
 -1 -11 0 19.7 5.86
 1 -11 0 18.97 2.69
 -1 -11 0 24.87 3.34
 -1 -11 0 15.31 5.59
 1 -11 0 19.92 5.01
 1 -11 0 21.62 5.91
 1 -11 0 16.36 5.46
 -1 -11 -1 3.36 2.7
 -1 -11 -1 -3.01 5.16
 1 -11 1 2.65 4.83
 1 -11 1 7.36 5.3
 -1 -11 -1 4.54 5.15
 1 -11 1 0.77 4.18
 -1 -11 -2 34.28 3.69
 1 -11 2 37.61 6.12
 -1 -11 -2 44.38 4.2
 -1 -11 -2 27.92 5.82
 -1 -11 -3 6.83 5.67
 1 -11 3 5.27 5.6
 1 -11 3 4.15 4.16
 -1 -11 -3 4.24 3.07
 1 -11 3 0.63 3.63
 -1 -11 -3 4.68 2.97
 -1 11 -3 5.8 3.36
 -1 -11 -4 333.83 16.69
 1 -11 4 392.79 16.3
 1 -11 4 374.04 16.27
 -1 11 -4 384.66 18.15
 1 -11 4 375.55 16.83
 -1 -11 -4 395.33 16.21
 1 -11 4 364.69 18.33
 -1 -11 -4 395.84 17.15
 -1 -11 -4 371.33 16.76
 -1 -11 -4 356.99 20.05
 -1 11 -4 390.97 16.37
 1 -11 4 352.12 19.96
 -1 -11 -4 347.79 16.2
 1 -11 5 91.17 6.18
 -1 11 -5 90.3 6.14
 -1 -11 -5 71.35 9.86
 -1 -11 -5 79.28 6.54
 -1 -11 -5 88.23 6.1
 -1 -11 -5 92.71 9.46
 -1 -11 -5 91.25 6.89
 1 -11 5 93.17 9.54
 -1 -11 -5 88.11 5.92
 1 -11 5 84.28 6.48
 -1 11 -5 89.25 7.74
 -1 -11 -5 80.78 6.56
 1 -11 6 54.63 8.11
 1 -11 6 69.57 5.68
 -1 -11 -6 70.99 5.13
 -1 -11 -6 60.74 5.47
 -1 -11 -6 65.13 5.89
 -1 11 -6 79.06 5.89
 -1 11 -6 52.89 7.09
 -1 -11 -6 62.79 6.08
 1 -11 6 60.55 5.89
 -1 -11 -6 58.16 6.24
 -1 -11 -7 -10.7 5.63
 -1 -11 -7 3.88 4.76
 -1 11 -7 0.96 4.04
 1 -11 7 -0.98 3.86
 -1 -11 -7 -2.15 6.49
 -1 -11 -7 0.24 3.79
 -1 -11 -7 2.07 3.02
 1 -11 7 5.99 4.04
 1 -11 7 -0.62 5.63
 -1 -11 -7 3.42 3.64
 -1 11 -7 -4.99 4.73
 1 -11 8 20.48 6.62
 -1 11 -8 8.79 4.63
 1 -11 8 5.2 4.34
 1 -11 8 11.04 4.31
 -1 -11 -8 5.64 4.8
 -1 -11 -8 10.26 4.06
 -1 11 -8 8.11 5.03
 -1 -11 -8 8.16 7.18
 1 -11 9 474.47 25.58
 1 -11 9 513 21.7
 -1 -11 -9 447.25 25.91
 -1 11 -9 489.79 21.77
 -1 -11 -9 494.69 22.05
 1 -11 9 486.71 21.49
 -1 -11 -9 498.77 22.1
 -1 -11 -9 510.13 21.46
 -1 11 -9 495.37 24.69
 1 -11 9 480.67 21.82
 -1 -11 -10 572.02 24.68
 1 -11 10 579.22 24.37
 -1 -11 -10 539.34 23.84
 1 -11 10 586.29 24.17
 1 -11 10 533.11 23.75
 -1 -11 -10 549.48 24.32
 1 -11 11 53.96 5.51
 -1 -11 -11 58.35 6.28
 -1 -11 -11 56.87 5.68
 1 -11 11 52 6.18
 1 -11 11 60.31 6.33
 1 -11 12 49.2 5.06
 -1 -11 -12 48.56 4.84
 1 -11 12 64.15 6.05
 -1 11 -12 50.28 6.47
 -1 -11 -12 45.8 5.49
 1 -11 12 60.15 6.08
 -1 -11 -12 45.8 5.48
 -1 -11 -13 15.81 4.06
 -1 -11 -13 15.98 3.5
 1 -11 13 22.12 4.73
 -1 11 -13 13.03 4.92
 -1 -11 -13 18.42 4.24
 1 -11 13 12.56 4.47
 -1 11 -14 10.21 4.32
 -1 -11 -14 15.62 3.25
 -1 -11 -14 14.9 4.84
 -1 -11 -14 11.84 3.5
 -1 -11 -14 13.39 3.74
 1 -11 14 15 3.74
 -1 -11 -15 23.71 3.19
 -1 -11 -15 23.57 4.41
 1 -11 15 28.64 3.59
 -1 -11 -15 28.8 3.58
 -1 11 -15 26.65 4.3
 -1 -11 -15 25.01 3.07
 1 -11 16 10.88 2.33
 -1 11 -16 15.54 3.14
 -1 -11 -16 15.11 2.65
 -1 -11 -16 10.06 3.47
 1 12 -16 8.83 2.5
 1 -12 -16 5.58 1.89
 1 -12 -16 5.07 1.81
 -1 -12 16 9.42 2.39
 1 -12 -16 5.85 3.07
 1 -12 -16 6.5 2.5
 1 -12 -15 7.21 3.68
 1 -12 -15 9.09 2.77
 1 -12 -15 2.43 2.6
 1 12 -15 2.19 3.29
 1 -12 -15 5.91 3.08
 -1 -12 15 3.36 2.98
 1 -12 -14 9.14 3.65
 -1 -12 14 8.71 3.16
 1 -12 -14 3.59 3.04
 1 12 -14 8.43 4.1
 1 -12 -14 3.64 4.29
 -1 -12 14 7.2 3.7
 1 -12 -14 6.53 3.41
 1 -12 -13 12.18 4.1
 -1 -12 13 5.11 3.47
 1 -12 -13 5.71 3.41
 -1 -12 13 1.91 3.68
 1 -12 -13 -2.06 4.94
 1 12 -13 3.89 4.01
 -1 -12 13 4.82 4.16
 1 -12 -13 1.12 3.82
 1 12 -12 38.81 5.64
 -1 -12 12 36.54 5.15
 1 -12 -12 28.11 5.93
 1 -12 -12 31.53 4.96
 -1 -12 12 33.58 5.07
 1 -12 -12 34.92 4.39
 -1 -12 12 26.89 4.74
 -1 -12 11 26.58 5.06
 1 -12 -11 31.04 5.27
 1 -12 -11 27.01 4.17
 -1 -12 11 31.22 5.24
 1 12 -11 19.13 5.29
 1 -12 -11 26.54 5.55
 -1 -12 10 21.02 5.03
 1 12 -10 14.48 5.01
 1 -12 -10 21.66 3.89
 1 -12 -10 17.4 5.82
 -1 -12 10 16.37 4.85
 -1 -12 9 103.39 7.81
 1 12 -9 121.23 8.02
 -1 -12 9 101.67 7.8
 1 -12 -9 79.82 10.47
 -1 -12 9 69.2 10.19
 1 -12 -9 94.52 7.23
 1 -12 -9 98.47 6.75
 1 -12 -9 111.4 8.09
 1 12 -9 73.36 8.54
 -1 -12 9 124.97 7.83
 1 -12 -8 16.71 3.59
 1 -12 -8 23.24 4.76
 -1 -12 8 12.82 6.91
 -1 -12 8 22.99 5.06
 1 -12 -8 15.35 5.19
 -1 -12 8 19.07 4.6
 1 -12 -8 14.55 4.26
 1 -12 -8 19.5 5.08
 1 12 -8 12.44 5.08
 -1 -12 8 21.67 5.13
 1 -12 -7 139.69 7.88
 -1 -12 7 141.02 12.61
 1 -12 -7 147.79 8.76
 1 -12 -7 154.1 9.31
 1 -12 -7 139.33 12.95
 1 -12 -7 138.18 9.09
 1 -12 -7 141.22 9.07
 -1 -12 7 152.14 9.3
 -1 -12 7 156.2 8.82
 1 12 -7 129.37 10
 1 -12 -7 155.57 8.77
 -1 -12 7 129.08 8.92
 1 -12 -6 512.12 21.75
 1 12 -6 513.38 24.03
 -1 -12 6 517.41 22.12
 -1 -12 6 534.92 22.2
 1 -12 -6 502.02 26.98
 1 -12 -6 524.17 22.22
 1 12 -6 519.1 22.37
 1 -12 -6 531.99 22.32
 1 -12 -6 531.51 22.86
 -1 -12 6 469.02 24.8
 1 -12 -6 556.91 22.62
 1 -12 -6 508.29 22.6
 1 12 -5 252.45 12.06
 1 -12 -5 256.26 12.34
 1 -12 -5 211.03 15.9
 1 -12 -5 241.54 12.71
 -1 -12 5 248.41 11.91
 -1 -12 5 264.82 15.28
 1 -12 -5 251.77 12.03
 1 -12 -5 238.18 12.01
 1 -12 -5 226.18 12.31
 -1 -12 5 242.24 11.77
 -1 -12 5 248.86 12.45
 1 -12 -4 30.69 4.74
 1 -12 -4 24.36 4.33
 -1 -12 4 22.41 6.52
 1 -12 -4 30.88 5.2
 -1 -12 4 21.53 7.2
 1 -12 -4 24.09 4.2
 -1 -12 4 35.73 5.17
 -1 -12 4 30.49 4
 1 12 -4 26.48 4.3
 -1 -12 4 30.4 5.02
 1 -12 -4 32.51 4.32
 1 -12 -4 33.49 7.15
 1 12 -3 58.63 4.99
 -1 -12 3 50.94 4.44
 -1 -12 3 58.85 7.92
 -1 -12 3 61.92 6.08
 1 -12 -3 63.5 6.3
 1 -12 -3 50.42 4.84
 1 -12 -3 50.39 8.1
 -1 -12 3 48.98 5.41
 1 -12 -3 52.45 5.19
 -1 -12 3 53.47 7.87
 1 -12 -3 50.62 5.12
 -1 -12 3 54 4.31
 -1 -12 3 58.77 4.85
 -1 -12 2 25.35 6.8
 -1 -12 2 27.03 6.77
 1 -12 -2 28.51 3.89
 -1 -12 2 35.56 5.29
 -1 -12 2 25.13 4.53
 1 -12 -2 28.07 6.8
 -1 -12 2 34.35 4.09
 1 -12 -2 29.94 4.32
 -1 -12 2 28.37 3.56
 1 -12 -2 25.96 6.17
 1 -12 -1 22.46 3.33
 -1 -12 1 25.77 4.93
 -1 -12 1 23.5 3.77
 -1 -12 1 29.49 3.58
 1 -12 -1 26.97 6.66
 1 -12 -1 24.64 3.71
 1 -12 -1 21.94 4.76
 -1 -12 1 11.91 6.29
 1 -12 -1 20.51 4.11
 1 -12 -1 17.96 5.68
 1 -12 -1 27.69 6.46
 -1 -12 1 23.6 6.74
 -1 -12 0 112.34 7.88
 -1 -12 0 121.04 10.33
 -1 -12 0 115.01 6.47
 1 -12 0 123.35 6.92
 1 -12 0 107.25 9.84
 -1 -12 0 122.37 10.24
 -1 12 0 113.19 6.67
 -1 -12 0 119.84 6.96
 1 -12 0 107.59 5.96
 1 -12 0 111.5 7.97
 1 -12 0 111.5 9.8
 1 -12 0 101.7 9.09
 1 -12 0 117.44 6.62
 1 -12 1 87.34 8.5
 -1 -12 -1 88.36 5.62
 1 -12 1 87.71 5.75
 -1 -12 -1 73.7 6.26
 1 -12 1 77.11 7.54
 -1 -12 -1 94.37 9.04
 -1 12 -1 95.99 5.94
 1 -12 1 107.95 9.7
 1 -12 1 108 7.37
 -1 -12 -1 84.55 9.41
 -1 -12 -2 87.69 6.85
 -1 -12 -2 56.7 5.54
 -1 -12 -2 56.69 5.58
 -1 -12 -2 61.74 7.58
 1 -12 2 83.47 6.57
 1 -12 2 73.87 7.75
 -1 -12 -2 64.84 4.96
 1 -12 2 65.15 5.08
 1 -12 2 61.79 4.79
 -1 12 -2 74.27 5.28
 -1 -12 -2 63.26 5.31
 -1 -12 -3 188.34 10.69
 1 -12 3 195.68 9.44
 1 -12 3 194.65 9.63
 -1 -12 -3 168.55 10.11
 -1 -12 -3 173.9 10.17
 1 -12 3 169.92 11.96
 -1 12 -3 196.86 9.75
 1 -12 3 206.3 10.57
 -1 -12 -3 190.39 9.67
 -1 -12 -3 163.35 13.34
 -1 -12 -4 3.3 4.24
 1 -12 4 5.1 3.24
 1 -12 4 -0.8 3.23
 1 -12 4 0.61 5.77
 -1 -12 -4 -0.5 3.91
 -1 -12 -4 2.42 5.95
 -1 -12 -4 2.18 3.56
 -1 12 -4 2.75 3.47
 1 -12 4 1.22 3.99
 -1 -12 -4 -0.82 4.25
 -1 -12 -4 1.41 3
 1 -12 4 5.36 4.55
 -1 -12 -4 0.68 6.04
 1 -12 4 6.23 4.07
 -1 -12 -5 201.78 11.78
 -1 -12 -5 246.37 12.26
 -1 -12 -5 236.23 11.4
 -1 -12 -5 199.02 15.4
 1 -12 5 203.41 11.53
 -1 -12 -5 230.16 11.08
 -1 12 -5 243.48 11.58
 1 -12 5 232.67 11.86
 1 -12 5 256.92 16.07
 1 -12 5 219.03 11.27
 -1 -12 -5 219.32 11.79
 -1 12 -6 -2.4 4.22
 1 -12 6 -5.21 6.64
 -1 -12 -6 0.41 3.2
 -1 -12 -6 0.27 4.41
 -1 12 -6 -3.71 4.31
 1 -12 6 -0.77 4.27
 -1 -12 -6 -0.28 4.7
 1 -12 6 3.65 3.93
 -1 -12 -6 3.47 4.26
 -1 -12 -6 -3.74 3.67
 -1 -12 -7 127.42 7.59
 -1 12 -7 123.03 10.18
 -1 -12 -7 130.36 8.41
 1 -12 7 131.4 8.77
 -1 -12 -7 128.99 8.95
 -1 12 -7 138.96 8.6
 1 -12 7 155.63 12.62
 -1 -12 -7 131.91 8.84
 -1 -12 -7 136.13 8.32
 1 -12 7 145.91 8.6
 1 -12 8 212.26 10.72
 -1 -12 -8 181.12 10.07
 -1 -12 -8 164.58 10.07
 1 -12 8 190.44 10.72
 1 -12 8 193.76 10.54
 -1 12 -8 162.85 12.29
 -1 -12 -8 201.42 11.25
 -1 -12 -8 186.56 10.94
 -1 -12 -8 159.33 14.37
 -1 12 -8 197 10.68
 1 -12 8 178.25 14.11
 1 -12 9 40.34 5.93
 -1 12 -9 31.64 5.76
 -1 -12 -9 35.42 5.01
 1 -12 9 45.87 5.46
 -1 -12 -9 38.56 6.07
 -1 12 -10 34.41 5.87
 1 -12 10 35.02 5.13
 -1 -12 -10 36.14 5.7
 1 -12 10 37.15 5.56
 -1 -12 -10 39.05 5.21
 1 -12 10 39.27 5.27
 -1 -12 -10 31.79 6.06
 -1 -12 -11 44.72 6.32
 -1 -12 -11 41.29 5.75
 1 -12 11 47.68 5.61
 1 -12 11 42.59 5.05
 -1 -12 -11 40.52 4.98
 1 -12 11 39.73 5.52
 1 -12 12 28.99 4.98
 -1 -12 -12 28.75 4.82
 1 -12 12 25.34 3.98
 -1 -12 -12 25.8 4.67
 1 -12 12 34.08 5.15
 -1 -12 -13 5.04 3.59
 -1 -12 -13 3.26 3.53
 1 -12 13 1.02 3.86
 -1 12 -13 6.99 4.42
 1 -12 13 3.48 3.85
 -1 -12 -14 1.12 3.09
 -1 -12 -14 -1.03 3
 -1 12 -14 0.62 3.9
 1 -12 14 3.41 3.12
 -1 -12 -15 -1.06 3.57
 1 -12 15 2.62 2.61
 -1 12 -15 0.49 3.22
 -1 -12 -15 -2.44 2.59
 -1 -12 -15 1.67 2.34
 1 -13 -15 20.58 3.09
 1 13 -15 16.82 3.21
 1 -13 -15 13.2 3.38
 -1 -13 15 19.62 2.99
 1 -13 -15 19.14 2.75
 -1 -13 14 96.23 6.11
 1 -13 -14 99.78 5.9
 -1 -13 14 102.56 5.9
 1 -13 -14 94.72 6.08
 1 13 -14 94.4 6.35
 1 -13 -14 90.02 6.51
 -1 -13 13 8.24 3.95
 1 -13 -13 12.23 3.69
 1 13 -13 12.11 4.4
 1 -13 -13 12.4 4.47
 -1 -13 13 8.18 3.48
 -1 -13 13 12.09 3.61
 1 -13 -12 75.31 6.62
 -1 -13 12 66.48 5.9
 -1 -13 12 80.15 6.2
 1 13 -12 71.85 6.65
 1 -13 -12 67.19 6.11
 1 13 -11 2.92 4.78
 -1 -13 11 -2.05 3.86
 1 -13 -11 0.55 4.46
 -1 -13 11 -2.01 4.17
 1 -13 -11 -0.51 4.55
 1 -13 -10 31.57 5.6
 -1 -13 10 31.35 5.14
 1 13 -10 34.22 5.77
 -1 -13 10 28.64 5.16
 -1 -13 10 28.1 5.21
 1 -13 -9 40.7 5.57
 -1 -13 9 49.39 5.98
 1 -13 -9 48.09 5.99
 1 -13 -9 39.35 6.15
 1 -13 -9 48.64 5.56
 -1 -13 9 48.46 5.84
 -1 -13 9 56.58 5.95
 1 -13 -8 110.95 7.48
 1 -13 -8 92.07 7.3
 1 -13 -8 101.8 6.33
 -1 -13 8 99.44 7.14
 -1 -13 8 91.84 7.45
 1 -13 -8 105.59 7.87
 -1 -13 8 93.51 7.6
 1 -13 -8 94.77 7.46
 -1 -13 7 6.18 4.13
 1 -13 -7 14.99 4.97
 -1 -13 7 10.89 4.83
 1 -13 -7 2.31 6.15
 1 -13 -7 3.37 3.9
 1 13 -7 4.41 4.33
 1 -13 -7 7.82 3.45
 1 -13 -7 9.08 4.1
 1 -13 -7 8.1 4.5
 1 -13 -7 8.99 4.95
 -1 -13 7 7.98 4.91
 -1 -13 7 2.91 6.7
 1 13 -6 250.21 12.43
 -1 -13 6 245.11 12.52
 1 -13 -6 232.14 12.94
 1 -13 -6 247.97 12.51
 -1 -13 6 265.4 12.35
 1 -13 -6 248.38 12.42
 1 -13 -6 222.28 16.53
 1 -13 -6 252.61 12.35
 -1 -13 6 251.55 12.19
 1 -13 -6 238.76 12.88
 1 -13 -6 229.75 11.6
 1 -13 -5 27.48 4.69
 1 13 -5 31.85 4.87
 1 -13 -5 29.79 4.75
 1 -13 -5 20.91 5
 -1 -13 5 38.13 8.08
 1 -13 -5 35.42 5.74
 -1 -13 5 32.07 4.56
 -1 -13 5 33.04 7.05
 1 -13 -5 26.96 4.92
 1 -13 -5 32.95 8.09
 -1 -13 5 41.73 5.66
 -1 -13 5 29 5.46
 -1 -13 4 68.51 5.02
 1 -13 -4 77.83 6.22
 -1 -13 4 82.52 6.8
 -1 -13 4 73.71 5.76
 -1 -13 4 83.01 9.77
 1 -13 -4 76.41 6.39
 -1 -13 4 74.01 8.56
 1 -13 -4 78.24 9.65
 1 -13 -4 80.28 7.33
 1 -13 -4 70.54 6.11
 1 -13 -4 72.7 6
 -1 -13 4 83.57 7.11
 1 13 -4 76.88 6.19
 1 -13 -3 8.89 4
 1 -13 -3 2.41 4.93
 1 -13 -3 1.86 3.64
 -1 -13 3 4.09 5.81
 -1 -13 3 7.2 4.77
 -1 -13 3 0.77 4.25
 -1 -13 3 7.74 6.53
 1 13 -3 9.25 3.9
 -1 -13 3 7.19 2.94
 -1 -13 3 6.19 3.16
 1 -13 -3 3.38 3.47
 1 -13 -3 1.93 5.78
 -1 -13 3 6.11 3.59
 1 -13 -3 0.71 2.76
 -1 -13 2 20.28 7.11
 1 -13 -2 15.42 3.95
 -1 -13 2 16.17 3.32
 1 -13 -2 13.27 4.14
 -1 -13 2 5.6 6.27
 1 -13 -2 15.98 3.37
 -1 -13 2 14.89 5.23
 1 -13 -2 20.84 3.97
 -1 -13 2 23.02 4.02
 1 -13 -2 18.59 6.64
 1 13 -2 20.15 4.12
 -1 -13 1 5.35 3.15
 1 -13 -1 4.15 4.68
 1 -13 -1 4.11 3.07
 1 -13 -1 -4.73 5.85
 -1 -13 1 -1.04 3.2
 1 -13 -1 3.01 6.12
 1 -13 -1 -1.67 5.5
 1 -13 -1 3 3.35
 -1 -13 1 2.66 4.7
 -1 13 1 -0.95 2.93
 -1 -13 1 3.04 6.14
 1 -13 -1 0.47 3.79
 -1 -13 1 3.01 5.74
 -1 -13 0 314 13.87
 -1 -13 0 313.05 15.53
 1 -13 0 298.74 17.06
 1 -13 0 304.76 18.01
 1 -13 0 316.06 14.09
 1 -13 0 292.99 18.03
 -1 -13 0 328.64 18.24
 -1 -13 0 361.94 19.19
 1 -13 0 305.98 14.3
 1 -13 0 287.3 15.19
 -1 13 0 313.5 14.14
 -1 -13 0 324.83 14.6
 1 -13 1 784.68 35.03
 1 -13 1 713.29 31.02
 -1 13 -1 750.88 29.9
 -1 -13 -1 782.4 34.91
 -1 -13 -1 696.22 29.93
 -1 -13 -1 775.07 30.27
 -1 -13 -1 748.8 34.07
 -1 -13 -1 637.75 33.78
 1 -13 1 748.78 34
 -1 -13 -1 743.38 29.64
 1 -13 1 747.68 29.84
 -1 13 -2 87.35 6.07
 -1 -13 -2 76.38 6.25
 1 -13 2 82.62 5.92
 -1 -13 -2 81.58 7.59
 -1 -13 -2 73.65 9.19
 -1 -13 -2 71.31 9.46
 1 -13 2 77.41 8.7
 -1 -13 -2 90.45 6.41
 -1 -13 -2 88.71 6.69
 1 -13 2 75.02 5.53
 1 -13 2 75.05 7.11
 -1 -13 -3 114.26 8.14
 -1 -13 -3 103.03 8.48
 1 -13 3 95.6 9.46
 1 -13 3 126.82 8.37
 1 -13 3 119.24 7.13
 -1 13 -3 121.31 7.46
 -1 -13 -3 126.89 7.65
 -1 -13 -3 109.97 7.96
 1 -13 3 126.29 7.32
 -1 -13 -3 109.75 11.42
 -1 13 -4 383.52 16.65
 1 -13 4 375.47 16.26
 -1 -13 -4 321.86 20.94
 1 -13 4 369.23 20.97
 1 -13 4 358.63 17.05
 -1 -13 -4 377.85 21.08
 1 -13 4 378.17 16.46
 -1 -13 -4 373.25 16.32
 -1 -13 -4 348.3 16.95
 -1 -13 -4 326.66 16.74
 1 -13 4 387.6 17.08
 -1 -13 -4 350.67 17.37
 1 -13 5 32.04 7.65
 -1 -13 -5 27.69 5.59
 -1 -13 -5 41.49 5.55
 1 -13 5 33.83 4.6
 1 -13 5 30.28 5.48
 -1 -13 -5 35.09 5.8
 -1 -13 -5 41.16 5.03
 1 -13 5 29.28 5.19
 -1 -13 -5 37.09 4.76
 -1 -13 -5 29.05 7.96
 -1 13 -5 33.06 4.93
 -1 -13 -6 314.19 15.18
 -1 13 -6 313.02 14.69
 -1 -13 -6 267.63 19
 1 -13 6 317.84 15.09
 -1 -13 -6 320.35 14.17
 1 -13 6 300.02 18.76
 1 -13 6 281.84 14.27
 -1 -13 -6 300.49 15.03
 1 -13 6 303.03 14.9
 -1 -13 -6 300.27 15.06
 -1 -13 -6 300.67 14.43
 -1 -13 -7 56.67 6.57
 1 -13 7 62.48 6.05
 1 -13 7 56.01 5.71
 -1 13 -7 53.54 6.16
 -1 -13 -7 60.9 5.92
 1 -13 7 46.69 8.41
 -1 -13 -7 55.45 5.95
 -1 -13 -7 55.56 6.53
 -1 -13 -7 59.38 5.21
 -1 -13 -8 2.02 3.89
 -1 -13 -8 -1.02 3.9
 -1 13 -8 -1.92 4.66
 1 -13 8 1.5 4.26
 1 -13 8 2.17 4.34
 -1 -13 -8 -3.9 5
 -1 -13 -8 -0.3 4.98
 -1 -13 -9 323 16.17
 1 -13 9 327.36 16.1
 -1 -13 -9 334.06 15.73
 1 -13 9 332.63 15.75
 -1 13 -9 327.43 16.08
 1 -13 9 346.99 15.76
 -1 -13 -10 4.11 5.06
 1 -13 10 3.22 3.89
 -1 -13 -10 9.29 4.06
 -1 13 -10 6.33 5.1
 1 -13 10 12.23 4.81
 1 -13 11 5.05 4.22
 -1 -13 -11 1.96 4.86
 1 -13 11 -3.7 4.51
 1 -13 11 1.8 3.54
 -1 -13 -11 -0.75 4.39
 -1 -13 -11 2.07 3.8
 -1 -13 -12 0.26 4.5
 1 -13 12 9.02 4.23
 -1 -13 -12 7.11 3.73
 1 -13 12 8.82 4.11
 -1 -13 -12 12.03 4.02
 1 -13 13 63.02 5.2
 -1 13 -13 44.41 5.49
 1 -13 13 57.92 4.92
 -1 -13 -13 54.28 5.74
 -1 -13 -13 56.52 4.78
 -1 -13 -13 52.96 4.85
 -1 -13 -14 1.76 2.72
 -1 -13 -14 5.53 2.75
 -1 13 -14 0.71 3.45
 1 -13 14 5 2.92
 1 -13 15 2.57 2.14
 -1 13 -15 1.33 2.78
 -1 -13 -15 0.62 1.8
 -1 -13 -15 2.16 2.11
 -1 -14 14 1.77 2.69
 1 -14 -14 -3.3 3.25
 1 14 -14 -1.81 3.03
 1 -14 -14 3.63 2.65
 1 14 -13 10.69 3.89
 -1 -14 13 11.94 3.37
 -1 -14 13 13.78 3.37
 1 -14 -13 16.37 3.57
 1 -14 -13 6.41 3.75
 1 14 -12 2.44 4.17
 -1 -14 12 3.52 3.38
 1 -14 -12 -2.02 4.14
 -1 -14 12 2.78 3.62
 1 -14 -12 4.69 3.87
 -1 -14 11 13.35 4.16
 -1 -14 11 5.44 3.68
 1 14 -11 5.41 4.4
 -1 -14 11 8.54 4.14
 1 -14 -11 0.99 4.35
 1 -14 -10 65.77 5.62
 -1 -14 10 68.2 6.31
 -1 -14 10 70.73 6.18
 1 -14 -10 69.31 6.55
 1 -14 -10 74.62 6.66
 -1 -14 10 70.85 6.02
 -1 -14 9 2.2 4.38
 1 -14 -9 3.8 4.71
 -1 -14 9 2.73 4.44
 1 -14 -9 -2.99 4.09
 1 -14 -9 5.7 4.71
 -1 -14 9 2.36 4.12
 1 -14 -9 2.51 4.07
 1 -14 -8 193.13 10.38
 1 -14 -8 181.89 10.25
 -1 -14 8 181.25 9.74
 1 -14 -8 179.49 10.01
 1 14 -8 172.99 10.16
 -1 -14 8 159.3 10.12
 -1 -14 8 161.27 10.28
 1 -14 -8 154.18 9.94
 1 -14 -7 121.22 8.4
 1 -14 -7 117.81 7.18
 -1 -14 7 117.34 8.48
 1 -14 -7 128.89 8.2
 1 -14 -7 116.56 8.49
 1 14 -7 136.5 8.46
 1 -14 -7 122.78 7.91
 1 -14 -7 122.7 8.65
 -1 -14 7 129.33 8.01
 1 -14 -6 37.68 5.46
 1 -14 -6 26.09 5.01
 1 -14 -6 34.28 6.03
 1 -14 -6 34.08 4.93
 -1 -14 6 25.27 5.27
 -1 -14 6 28.6 4.96
 1 -14 -6 33.93 4.96
 1 14 -6 34.69 5.2
 1 -14 -6 34.22 4.29
 -1 -14 6 28.11 4.56
 -1 -14 5 4.37 6.67
 -1 -14 5 4.34 4.53
 1 -14 -5 18.09 5.44
 1 -14 -5 5.77 4.1
 -1 -14 5 8.2 3.78
 -1 -14 5 10.07 4.83
 1 -14 -5 14.24 4.52
 1 14 -5 9.99 4.64
 1 -14 -5 8.24 4.12
 1 -14 -5 7.41 3.54
 1 -14 -5 9.54 4.67
 1 -14 -5 12.63 6.77
 1 -14 -4 11.39 6.29
 -1 -14 4 12.59 5.96
 -1 -14 4 24.3 4.45
 -1 -14 4 16.09 5.14
 -1 -14 4 16.53 5.23
 1 14 -4 15.7 4.37
 -1 -14 4 13.9 3.76
 1 -14 -4 7.69 2.92
 1 -14 -4 19 5.62
 1 -14 -4 26.52 5
 1 -14 -4 15.36 4.58
 1 -14 -4 14.35 4.66
 -1 -14 4 14.99 7.05
 1 -14 -4 13.73 4.43
 -1 -14 3 161.3 8.47
 1 -14 -3 190.92 9.77
 -1 -14 3 169.08 8.74
 1 -14 -3 179.33 9.53
 -1 -14 3 171.63 9.48
 -1 -14 3 140.89 13
 1 -14 -3 170.98 13.35
 1 -14 -3 146.52 8.44
 1 -14 -3 173.21 9.76
 -1 -14 3 200.39 11.11
 1 14 -3 174.83 9.45
 -1 -14 3 166.79 12.88
 1 -14 -2 84.83 5.96
 -1 -14 2 106.84 10.5
 1 14 -2 102.68 6.89
 1 -14 -2 87.64 6.47
 1 -14 -2 89.43 8.12
 1 -14 -2 104.94 7.34
 1 -14 -2 75.73 9.3
 -1 -14 2 80.71 10.15
 -1 -14 2 108.65 8.44
 1 -14 -2 99.87 6.95
 -1 14 2 97.93 6.34
 -1 -14 2 98.15 6.75
 -1 -14 2 101.03 6.02
 -1 -14 1 1.97 6.07
 -1 -14 1 3.72 3.2
 -1 -14 1 12.15 5.64
 1 14 -1 4.93 3.75
 1 -14 -1 3.98 3.18
 -1 14 1 5.07 3.47
 -1 -14 1 9.62 3.97
 -1 -14 1 8.52 6.22
 1 -14 -1 11.12 4.12
 1 -14 -1 0.58 5.02
 1 -14 -1 11.21 5.47
 1 -14 -1 2.79 4.16
 1 -14 0 299.96 17.96
 1 -14 0 329.04 15.78
 1 -14 0 309.96 18.52
 1 -14 0 298.75 13.89
 -1 -14 0 300.98 13.65
 -1 14 0 309.14 14.01
 -1 -14 0 277.67 17.76
 -1 -14 0 334.55 19.01
 -1 -14 0 284.04 13.97
 -1 -14 0 293.56 18.01
 1 -14 0 320.24 14.69
 -1 -14 0 302.45 15.59
 1 -14 1 170.49 10.91
 1 -14 1 185.18 13.3
 -1 -14 -1 192.7 13.62
 -1 14 -1 184.01 9.55
 -1 -14 -1 180.35 9.87
 -1 -14 -1 185.63 9.87
 -1 -14 -1 165.98 9.37
 -1 -14 -1 198.39 14.16
 -1 -14 -1 147.52 13.12
 1 -14 1 177.61 13.59
 1 -14 1 182.91 9.5
 -1 14 -2 135.66 7.95
 1 -14 2 147.73 9.25
 1 -14 2 136.1 7.82
 -1 -14 -2 144.18 9.69
 -1 -14 -2 116.82 7.89
 -1 -14 -2 139.08 12.37
 -1 -14 -2 122.43 7.97
 1 -14 2 114.41 7.06
 1 -14 2 115.57 10.52
 -1 -14 -2 118.55 11.56
 -1 -14 -3 45.83 8.58
 -1 -14 -3 63.76 6.04
 -1 -14 -3 47.56 6.69
 -1 -14 -3 64.47 5.82
 -1 -14 -3 60.13 6.26
 1 -14 3 67.07 5.46
 -1 14 -3 50.89 5.53
 1 -14 3 47.24 6.41
 1 -14 3 50.85 4.86
 1 -14 4 17.74 6.8
 -1 -14 -4 13.87 6.97
 -1 -14 -4 20.44 4.27
 -1 14 -4 21.03 4.56
 -1 -14 -4 17.22 5.6
 1 -14 4 19.11 4.79
 1 -14 4 18.84 4.81
 1 -14 4 16.98 4.04
 -1 -14 -4 20.83 5.16
 -1 -14 -4 19.22 4.9
 1 -14 5 13.59 4.82
 1 -14 5 22.87 7.48
 -1 -14 -5 24.77 5.61
 -1 -14 -5 21.22 5.32
 -1 -14 -5 15.86 7.22
 -1 14 -5 21.17 4.73
 1 -14 5 24.62 4.73
 -1 -14 -5 26.51 5.42
 -1 -14 -5 17.28 4.11
 1 -14 5 16.54 4.21
 1 -14 6 64.34 6.57
 -1 14 -6 65.47 6.31
 -1 -14 -6 71.54 6.7
 -1 -14 -6 52.05 6.36
 1 -14 6 62.34 5.82
 -1 -14 -6 72.68 6.17
 -1 -14 -6 69.21 6.81
 -1 -14 -6 62.44 5.47
 -1 -14 -7 4.43 4.43
 -1 14 -7 0.27 4.43
 -1 -14 -7 -8.53 5.06
 -1 -14 -7 2.79 4.3
 1 -14 7 0.96 4.1
 -1 -14 -7 5.34 4.88
 1 -14 8 9.4 4.47
 -1 -14 -8 6.45 5.03
 -1 -14 -8 12.8 5.41
 -1 14 -8 11.11 5.11
 -1 -14 -8 15.53 4.54
 -1 -14 -8 16.12 4.39
 -1 -14 -9 14.35 5.17
 -1 -14 -9 3.89 4.44
 -1 -14 -9 16.97 4.46
 1 -14 9 11.86 4.89
 1 -14 9 13.94 4.33
 -1 14 -9 15.3 5.17
 1 -14 10 8.3 4.43
 -1 -14 -10 -0.27 5.05
 -1 14 -10 13.45 5.2
 -1 -14 -10 9.62 4.28
 1 -14 10 8.11 4.35
 -1 -14 -11 0.63 3.71
 -1 -14 -11 16.19 4.57
 1 -14 11 3.63 4.06
 -1 14 -11 11.32 4.7
 -1 -14 -11 3.05 4.68
 -1 -14 -12 44.34 5.52
 1 -14 12 52.55 5.15
 -1 -14 -12 52.77 4.97
 1 -14 12 52.96 4.88
 -1 -14 -12 48.65 4.73
 -1 -14 -13 10.35 3.17
 1 -14 13 13.42 3.19
 1 -14 13 16.84 3.47
 -1 -14 -13 14.82 3.07
 -1 -14 -13 12.24 4.09
 -1 -14 -14 17.93 3.48
 -1 -14 -14 24.94 2.87
 1 -14 14 23.13 2.98
 -1 14 -14 17.35 3.31
 -1 -14 -14 18.99 2.83
 -1 -15 13 62.78 4.31
 1 -15 -13 59.33 4.4
 1 15 -13 58.84 4.86
 1 -15 -13 55.83 4.61
 -1 -15 12 32 3.94
 1 -15 -12 27.54 4.24
 -1 -15 12 29.4 4.02
 1 15 -12 30.03 4.45
 1 -15 -11 149.42 8.69
 -1 -15 11 150.56 8.42
 1 -15 -11 160.51 8.83
 1 15 -11 165.42 9.03
 -1 -15 11 161.21 8.79
 1 -15 -10 40.31 5.2
 1 -15 -10 36.08 4.36
 1 -15 -10 44.39 5.33
 -1 -15 10 44.47 4.93
 1 -15 -10 38.93 4.85
 -1 -15 10 48.2 5.33
 -1 -15 10 37.54 4.81
 -1 -15 9 27.59 4.84
 -1 -15 9 38.04 5.32
 1 -15 -9 29.21 4.91
 1 -15 -9 23.81 4.73
 -1 -15 9 38.39 4.71
 1 -15 -9 26.23 5.15
 1 -15 -9 33.18 4.82
 1 -15 -8 14.92 4.62
 1 -15 -8 1.94 3.85
 1 -15 -8 0.26 4.36
 -1 -15 8 3.25 4.52
 -1 -15 8 3.56 4.24
 1 15 -8 6.21 4.72
 1 -15 -8 -0.8 4.27
 -1 -15 8 4.19 3.85
 1 -15 -7 15.4 4.33
 1 -15 -7 9.96 5.06
 -1 -15 7 9.5 4.04
 1 -15 -7 12.07 3.55
 1 -15 -7 10.7 4.38
 1 15 -7 8.57 4.76
 -1 -15 7 7.35 4.89
 1 -15 -7 12.45 4.85
 1 -15 -6 27.65 5.77
 1 -15 -6 41.63 5.09
 1 -15 -6 25.71 4.56
 -1 -15 6 29.47 4.48
 -1 -15 6 30.5 4.96
 1 -15 -6 29.95 4.21
 1 15 -6 26.22 5.04
 1 -15 -6 26 4.96
 1 -15 -6 26.11 4.66
 1 -15 -5 94.18 7.37
 1 -15 -5 113.03 7.69
 -1 -15 5 109.94 8.1
 1 -15 -5 116.24 8.85
 -1 -15 5 92.35 6.64
 1 -15 -5 99.69 6.78
 1 15 -5 97.23 7.55
 1 -15 -5 113.49 7.46
 1 -15 -5 108.06 7.48
 -1 -15 4 4.49 3.22
 1 15 -4 6.68 4.16
 1 -15 -4 1.07 2.82
 1 -15 -4 4.67 4.1
 1 -15 -4 5.64 5.31
 -1 -15 4 5.3 3.88
 1 -15 -4 4.92 4.24
 1 -15 -4 3.25 4.09
 -1 -15 4 1.84 4.67
 -1 -15 3 25.79 6.03
 -1 -15 3 19.6 4.38
 1 -15 -3 25.74 4.87
 1 15 -3 25.41 4.8
 1 -15 -3 27.65 3.69
 1 -15 -3 26.49 6.94
 1 -15 -3 28.49 4.8
 1 -15 -3 32.81 4.71
 1 15 -2 245.53 11.79
 1 -15 -2 219.22 11.04
 -1 -15 2 221.64 15.87
 1 -15 -2 225.73 13.12
 1 -15 -2 244.73 12.31
 -1 -15 2 212.61 15.42
 -1 -15 2 237.06 13.05
 -1 -15 2 214.18 11.54
 1 -15 -2 242.89 11.92
 -1 15 2 235.98 11.21
 -1 -15 1 221.74 12.86
 -1 -15 1 206.17 10.43
 -1 15 1 229.52 11.07
 1 15 -1 225.92 11.42
 1 -15 -1 217.86 12.85
 1 -15 -1 233.38 11.95
 -1 -15 1 198.78 15.02
 1 -15 -1 221.09 10.91
 -1 -15 1 210.46 15.45
 -1 -15 1 233.91 11.39
 -1 -15 0 2.11 6.35
 -1 -15 0 -2.7 6.39
 -1 15 0 0.22 3.46
 -1 -15 0 4.74 5.75
 -1 -15 0 0.23 3.65
 1 -15 0 -1.08 4.36
 1 15 0 1.6 3.87
 1 -15 0 2.32 5.41
 -1 -15 0 0.26 4.06
 1 -15 0 2.75 3.43
 -1 15 -1 8.06 3.85
 1 -15 1 8.13 5.44
 1 -15 1 4.8 3.43
 -1 -15 -1 8.36 4.24
 -1 -15 -1 7.15 5.84
 1 -15 1 12.58 4.76
 -1 -15 -1 5.34 3.46
 -1 -15 -1 3.38 5.76
 1 -15 1 13.56 6.94
 -1 -15 -1 -0.71 6.44
 1 -15 2 59.91 6.21
 -1 -15 -2 55.4 5.71
 1 -15 2 58.5 9.17
 1 -15 2 67.06 7.08
 -1 15 -2 63.88 5.75
 -1 -15 -2 39.78 8.34
 -1 -15 -2 50.64 5.07
 -1 -15 -2 58.68 5.76
 1 -15 2 55.34 5.21
 -1 -15 -2 32.2 7.61
 -1 -15 -3 379.82 18.64
 -1 -15 -3 391.08 17.57
 -1 -15 -3 360.8 16.82
 -1 -15 -3 382.11 17.4
 -1 15 -3 387.39 17.41
 1 -15 3 378.21 16.7
 1 -15 3 431.12 18.48
 -1 -15 -4 228.44 11.59
 1 -15 4 227.46 11.07
 -1 15 -4 241.05 11.9
 -1 -15 -4 240.04 12.94
 1 -15 4 210.45 11.86
 -1 -15 -4 217.81 11.97
 1 -15 4 224.95 12.16
 1 -15 5 10.72 4.66
 1 -15 5 13.85 4.65
 -1 -15 -5 16.28 5.79
 1 -15 5 15.59 3.99
 -1 15 -5 13.45 4.74
 -1 -15 -5 13.55 4.97
 -1 -15 -5 5.69 3.4
 -1 -15 -5 15.17 5.22
 -1 -15 -6 13.56 5.32
 -1 -15 -6 5.9 4.88
 1 -15 6 -4.2 4.53
 -1 -15 -6 3.86 3.39
 -1 -15 -6 3.09 4.8
 -1 -15 -6 2.76 4.19
 -1 15 -6 1.81 4.44
 1 -15 6 3.82 3.75
 -1 -15 -7 35.9 5.71
 -1 15 -7 33.26 5.42
 -1 -15 -7 35.98 5.27
 -1 -15 -7 30 5.66
 -1 -15 -7 23.84 4.87
 1 -15 7 39.59 4.88
 1 -15 7 34.04 5.19
 -1 15 -8 21.59 5.02
 -1 -15 -8 17.25 5.14
 1 -15 8 22.91 4.33
 -1 -15 -8 16.58 4.32
 -1 -15 -8 17.8 4.43
 -1 -15 -8 16.33 5.14
 -1 -15 -9 19.79 4.8
 -1 -15 -9 8.37 4.69
 -1 15 -9 15.13 4.87
 -1 -15 -9 11.65 4.14
 1 -15 9 15.98 4.23
 1 -15 10 17.22 4.64
 -1 -15 -10 27.55 4.33
 -1 -15 -10 25.4 4.65
 -1 15 -10 23.54 4.94
 -1 -15 -10 27.95 5.22
 1 -15 10 31.36 4.26
 -1 -15 -11 5.66 4.26
 -1 15 -11 3.95 4.09
 -1 -15 -11 7.83 3.44
 1 -15 11 3.92 3.6
 1 -15 12 8.86 3.25
 -1 -15 -12 13.61 3.97
 -1 -15 -12 5.83 2.84
 -1 15 -12 9.49 3.66
 -1 -15 -12 8.43 3.16
 -1 -15 -13 2.66 2.42
 -1 -15 -13 -0.62 2.5
 1 -15 13 3.71 2.48
 -1 -16 12 1.02 2.56
 -1 -16 12 1.59 2.58
 1 -16 -12 5 2.89
 1 16 -12 0.3 3.08
 -1 -16 11 11.41 3.44
 1 -16 -11 9.3 3.4
 1 -16 -11 11.17 3.21
 -1 -16 11 11.62 3.15
 1 -16 -10 15.23 3.73
 -1 -16 10 17.07 4.05
 1 -16 -10 14.61 4.05
 -1 -16 10 13.92 3.35
 1 -16 -10 26.69 4.16
 1 -16 -9 10.58 3.8
 1 -16 -9 9.05 4.04
 -1 -16 9 19.1 4.52
 1 -16 -9 11.48 3.87
 -1 -16 9 16.17 3.82
 1 16 -9 16.02 4.48
 1 -16 -8 10.35 4.11
 1 -16 -8 8.34 3.94
 1 16 -8 9.03 4.55
 -1 -16 8 6.75 3.58
 -1 -16 8 13.05 4.42
 1 -16 -8 9.09 4.4
 1 -16 -8 13.86 4.07
 1 -16 -7 20.97 4.21
 1 16 -7 18.54 4.65
 1 -16 -7 17.52 3.25
 -1 -16 7 20.44 3.84
 1 -16 -7 17.3 4.23
 -1 -16 7 24.19 4.94
 1 -16 -7 17.4 4.22
 1 -16 -7 20.4 5.24
 1 -16 -6 75.32 6
 -1 -16 6 70.86 5.58
 1 -16 -6 79.8 6.25
 1 -16 -6 91.27 6.44
 1 -16 -6 79.44 7.17
 1 -16 -6 65.77 5.39
 -1 -16 6 69.31 6.18
 1 16 -6 71.9 6.55
 1 -16 -5 22.56 4.37
 1 -16 -5 15.49 5.61
 1 -16 -5 20.18 3.84
 1 -16 -5 22.28 4.32
 -1 -16 5 23.25 5.06
 1 16 -5 19.67 4.79
 -1 -16 5 24.12 3.66
 1 -16 -5 24.36 4.65
 -1 -16 4 33.05 5.6
 -1 -16 4 38.35 4.99
 1 16 -4 36.06 5.17
 1 -16 -4 32.47 6.22
 1 -16 -4 32.04 4.58
 1 -16 -4 30.29 4.71
 1 -16 -4 35.97 4.96
 1 -16 -4 25.95 4.46
 -1 -16 3 3.14 5.25
 -1 -16 3 5.87 3.95
 1 -16 -3 5.72 3.64
 1 -16 -3 1.08 2.81
 1 -16 -3 2.36 4.01
 1 16 -3 2.87 4.1
 1 -16 -3 5.14 4.09
 -1 -16 2 191.74 11.3
 1 -16 -2 190.2 11.83
 1 16 -2 168.21 9.82
 1 -16 -2 184.13 10.23
 -1 -16 2 187.16 10.27
 -1 -16 2 186.01 9.82
 1 -16 -2 166.8 9.08
 1 -16 -1 55.42 4.96
 1 -16 -1 59.16 6.05
 1 -16 -1 61.61 7.37
 1 16 -1 52.53 5.51
 -1 16 1 59.75 5.26
 -1 -16 1 63.1 6.04
 -1 -16 1 65.57 7.5
 -1 -16 1 58.41 5.38
 -1 -16 0 69.45 6.21
 1 -16 0 59.51 7.5
 1 16 0 70.4 5.96
 1 -16 0 62.36 6.19
 1 -16 0 61.51 5.22
 -1 -16 0 60.86 5.52
 -1 16 0 68.91 5.58
 -1 -16 0 66.88 7.49
 -1 -16 -1 10.93 5.83
 -1 -16 -1 21.18 4.41
 -1 -16 -1 22.63 4.15
 1 16 1 14.95 4.01
 -1 16 -1 18.04 3.88
 1 -16 1 23.17 3.92
 1 -16 1 22.68 5.79
 1 -16 1 21.84 5.02
 1 16 2 -1.53 3.6
 1 -16 2 0.94 5.16
 -1 -16 -2 1.99 3.89
 1 -16 2 -1.66 4.07
 -1 -16 -2 1.1 3.39
 -1 -16 -2 0.21 3.29
 -1 16 -2 2.29 3.9
 1 -16 3 130.36 9
 1 -16 3 167.27 9.91
 1 -16 3 136.12 7.8
 -1 -16 -3 160.98 8.92
 -1 -16 -3 143.49 8.73
 -1 -16 -3 155.98 8.32
 -1 -16 -3 155.61 10.39
 -1 16 -3 146.65 8.81
 1 -16 4 180.78 10.57
 -1 16 -4 198.94 10.56
 1 -16 4 170.65 9.4
 -1 -16 -4 214.95 11.74
 -1 -16 -4 188.84 9.61
 1 -16 4 186.23 9.64
 -1 -16 -4 206.74 10.55
 1 -16 4 210.34 11.19
 -1 -16 -4 182.44 9.51
 -1 -16 -4 203.87 10.25
 -1 -16 -5 3.02 3.5
 -1 -16 -5 9.9 4.52
 -1 -16 -5 -1.64 3
 -1 16 -5 8.29 4.37
 -1 -16 -5 4.85 4.91
 1 -16 5 8.31 4.52
 1 -16 5 6.26 3.48
 1 -16 5 7.54 4.3
 -1 -16 -6 10.63 2.98
 -1 16 -6 14.67 4.84
 -1 -16 -6 14.01 5
 -1 -16 -6 17.23 4.85
 1 -16 6 15.31 3.7
 1 -16 6 17.75 4.65
 -1 -16 -7 26.67 4.86
 -1 -16 -7 30.28 5.02
 -1 -16 -7 19.33 4.63
 -1 -16 -7 33.06 5.22
 1 -16 7 35.73 4.38
 -1 16 -7 30.71 5.09
 1 -16 7 27.88 4.81
 -1 -16 -8 47.86 4.98
 -1 -16 -8 41.19 5.42
 -1 -16 -8 40.96 4.73
 1 -16 8 36.39 4.44
 -1 16 -8 41.45 5.35
 -1 -16 -8 39.25 5.36
 1 -16 9 54.18 4.73
 -1 -16 -9 48.11 5.38
 -1 -16 -9 45.56 5.23
 -1 16 -9 45.67 5.38
 -1 -16 -9 52.01 4.9
 1 -16 10 16.66 3.94
 -1 -16 -10 16.3 3.96
 1 -16 10 21.2 3.57
 -1 -16 -10 18.06 3.49
 -1 -16 -10 24.96 4.51
 -1 16 -10 18.83 4.04
 -1 16 -11 41.41 4.49
 1 -16 11 38.15 4.16
 -1 -16 -11 44.47 4.52
 -1 -16 -11 34.76 3.7
 1 -16 11 35.23 3.78
 -1 16 -12 7.58 3.05
 1 -16 12 8.45 2.77
 -1 -16 -12 6.92 2.48
 1 -17 -11 -0.25 2.36
 -1 -17 11 0.39 2.56
 1 -17 -11 2.71 2.65
 -1 -17 11 2.23 2.22
 -1 -17 10 48.84 4.47
 1 -17 -10 53.98 4.27
 -1 -17 10 49.91 3.89
 1 -17 -10 48.99 4.42
 1 17 -10 52.24 4.82
 1 -17 -9 9.78 3.45
 1 -17 -9 10.95 3.3
 -1 -17 9 12.97 2.99
 1 17 -9 10.85 3.98
 1 -17 -9 12.79 3.46
 -1 -17 9 10.73 3.68
 1 -17 -8 5.9 3.46
 1 17 -8 0.82 3.91
 -1 -17 8 5.31 3.03
 1 -17 -8 0.75 3.2
 1 -17 -8 2.75 3.74
 -1 -17 8 4.22 3.81
 1 -17 -7 15.7 4.47
 1 17 -7 17.66 4.58
 1 -17 -7 19.42 3.93
 1 -17 -7 17.63 3.82
 -1 -17 7 11.82 3
 1 17 -6 43.27 5.24
 1 -17 -6 50.16 6.15
 1 -17 -6 54.08 5.1
 -1 -17 6 32.74 4.73
 1 -17 -6 34.77 4.53
 -1 -17 6 41.49 4.02
 1 -17 -6 45 4.11
 1 -17 -5 66.85 5.62
 1 -17 -5 75.6 7.06
 1 -17 -5 66.15 5.19
 1 -17 -5 82.78 5.96
 -1 -17 5 64.94 6.32
 1 -17 -5 69.87 5.48
 -1 -17 5 53.74 4.52
 -1 -17 5 68.56 6.14
 1 17 -5 70.92 6.08
 -1 -17 4 7.39 4.62
 -1 -17 4 4.63 3.83
 1 -17 -4 4.46 3.46
 1 -17 -4 0.19 3.3
 1 -17 -4 12.94 5.5
 1 17 -4 6.37 4.2
 -1 -17 4 0.52 4.41
 1 -17 -4 9.04 3.94
 1 17 -3 35.07 4.8
 -1 -17 3 32.96 4.76
 1 -17 -3 33.22 4.45
 1 -17 -3 37.94 4.9
 1 -17 -3 26.81 3.53
 -1 -17 3 37.83 6
 -1 -17 3 43.46 4.73
 -1 -17 2 63.75 7.03
 1 17 -2 59.98 5.73
 -1 -17 2 75.21 5.7
 1 -17 -2 54.75 7.33
 1 -17 -2 54.37 4.66
 -1 -17 2 63.4 5.88
 1 -17 -2 62.61 5.87
 -1 -17 1 3.5 5.29
 -1 -17 1 4.35 3.95
 -1 17 1 1.36 3.14
 1 -17 -1 5.34 2.96
 1 -17 -1 4.7 4.1
 -1 -17 1 7.77 3.63
 1 17 -1 4.83 3.64
 1 -17 -1 7.07 5.44
 -1 -17 0 3.24 5.46
 -1 -17 0 2.54 3.5
 1 -17 0 -2.22 5.18
 1 17 0 3.44 3.82
 -1 17 0 2.44 3.32
 1 -17 0 0.53 3.79
 -1 -17 0 2.01 3.87
 -1 17 -1 10.73 3.79
 -1 -17 -1 10.72 5.61
 1 17 1 10.91 3.82
 1 -17 1 5.86 4.3
 1 -17 1 5.54 5.31
 1 -17 1 7.19 3.94
 -1 -17 -1 6.35 3.27
 -1 -17 -1 6.33 3.79
 1 -17 2 11.25 4.16
 1 -17 2 14.33 4.39
 -1 17 -2 4.32 3.78
 -1 -17 -2 9.15 3.91
 -1 -17 -2 11.62 3.52
 1 -17 2 12.95 5.25
 1 17 2 8.14 3.63
 -1 17 -3 93.85 6.58
 1 17 3 86 6.07
 -1 -17 -3 96.35 5.91
 1 -17 3 82.43 6.82
 -1 -17 -3 84.74 6.28
 1 -17 3 81.61 7.21
 -1 -17 -3 96.19 6.26
 -1 -17 -3 83.82 8.03
 -1 -17 -4 129.55 7.84
 1 -17 4 130.43 8.31
 1 17 4 134.67 7.42
 -1 17 -4 133.08 8.17
 1 -17 4 140.65 8.4
 -1 -17 -4 129.75 7.19
 1 -17 4 135.66 7.18
 -1 -17 -4 118.01 7.01
 -1 -17 -4 134.91 7.79
 -1 -17 -4 140.22 9.45
 -1 -17 -5 27.52 5.61
 1 -17 5 28.07 4.51
 1 -17 5 36.41 4.87
 1 -17 5 35.89 4.97
 -1 -17 -5 35.1 4.53
 1 -17 5 25.75 3.53
 -1 -17 -5 32.23 3.56
 -1 17 -5 28.96 4.63
 1 -17 5 28.67 3.76
 1 -17 6 4.38 4.14
 1 -17 6 5.54 3.07
 1 -17 6 2.82 2.67
 -1 17 -6 -0.44 3.98
 -1 -17 -6 0.28 2.37
 -1 -17 -6 8.83 4.5
 -1 -17 -6 3.43 3.68
 1 -17 6 1.61 3.52
 1 -17 7 94.11 5.93
 1 -17 7 110.14 6.37
 -1 17 -7 102.84 6.87
 1 -17 7 115.04 7.04
 -1 -17 -7 120.68 7.16
 1 -17 7 101.76 6.98
 -1 -17 -7 106.04 7.1
 1 -17 8 3.38 3.76
 1 -17 8 1.9 3.14
 -1 -17 -8 4.44 3.66
 -1 17 -8 3.92 3.82
 -1 -17 -8 3.05 3.2
 -1 -17 -8 4.59 3.27
 1 -17 8 1.91 2.9
 1 -17 8 0.42 2.5
 -1 -17 -9 2.94 2.88
 1 -17 9 -0.88 2.72
 1 -17 9 1.24 2.4
 -1 -17 -9 0.69 3.33
 -1 17 -9 3.39 3.46
 1 -17 10 5.13 2.58
 1 -17 10 1.24 2.03
 -1 17 -10 2.65 3.05
 -1 -17 -10 0.59 2.95
 -1 -17 -10 2.38 2.62
 -1 -18 9 9.31 2.93
 1 18 -9 10.15 3.2
 -1 -18 9 11.26 2.25
 1 -18 -9 6.71 2.63
 1 -18 -9 11.62 2.78
 -1 -18 8 21.73 2.71
 1 -18 -8 19.82 3.63
 1 18 -8 25 3.92
 1 -18 -8 19.77 3.33
 -1 -18 8 20.36 3.67
 -1 -18 7 -0.35 2.16
 1 18 -7 3.45 3.55
 1 -18 -7 1.07 2.87
 1 -18 -7 4.48 3.95
 1 -18 -6 50.92 3.87
 1 -18 -6 54.59 5.79
 1 -18 -6 59.3 4.57
 1 18 -6 60.08 5.23
 -1 -18 6 53.85 4.99
 1 -18 -5 50.62 4.1
 1 -18 -5 54.64 6.04
 1 -18 -5 47.19 4.19
 -1 -18 5 43.08 4.94
 1 -18 -5 44.05 4.46
 -1 -18 5 49.37 4.86
 -1 -18 5 46.87 5.16
 1 18 -5 40.31 4.87
 -1 -18 4 -1.14 3.56
 1 -18 -4 3.43 3.05
 1 -18 -4 3.56 5.18
 -1 -18 4 1.82 3.96
 1 18 -4 1 3.66
 1 -18 -4 2.5 3.4
 -1 -18 4 4 4.02
 1 -18 -3 1.32 3.47
 -1 -18 3 2.56 3.49
 -1 -18 3 4.12 4.55
 1 18 -3 6.03 3.71
 1 -18 -3 3.58 3.42
 -1 -18 3 3.47 3.86
 1 18 -2 81.07 5.98
 -1 -18 2 80.58 6.27
 1 -18 -2 82.55 7.39
 1 -18 -2 69.79 5.27
 -1 -18 2 80.59 6.92
 1 -18 -2 85.63 6.26
 1 -18 -1 95.93 6.78
 1 -18 -1 97.74 7.96
 -1 -18 1 101.64 6.29
 1 -18 -1 76.78 5.8
 -1 -18 1 106.15 6.83
 1 18 -1 105.22 6.5
 -1 -18 1 89.92 7.55
 -1 18 0 0.71 3.12
 1 -18 0 1.4 3.15
 -1 -18 0 1.13 3.47
 -1 -18 0 5.57 3.01
 -1 -18 0 3.5 4.98
 1 18 0 3.26 3.42
 1 -18 0 6.02 3.89
 1 -18 0 -0.29 4.83
 -1 -18 -1 78.46 5.42
 1 -18 1 85.05 7.16
 1 18 1 76.61 5.47
 -1 18 -1 77.38 5.61
 -1 -18 -1 78.87 5.86
 -1 -18 -1 90.06 7.58
 1 -18 1 63.08 5.63
 1 -18 1 79.77 6.24
 -1 -18 -2 10.49 3.09
 1 -18 2 5.05 3.57
 1 18 2 6.55 3.15
 1 -18 2 9.37 4.61
 -1 -18 -2 11.02 3.63
 1 -18 2 8.39 3.98
 -1 18 -2 13.72 3.65
 1 -18 3 29.01 5.08
 -1 -18 -3 38.7 4.28
 -1 -18 -3 37.31 3.72
 -1 -18 -3 28.33 3.65
 -1 18 -3 37.96 4.32
 1 18 3 40.82 3.96
 1 -18 3 27.2 4.42
 -1 -18 -3 34.71 5.82
 -1 18 -4 9.41 3.62
 -1 -18 -4 7.85 4.52
 1 -18 4 10.24 4.04
 -1 -18 -4 5.69 2.67
 1 -18 4 7.06 3.74
 -1 -18 -4 7.72 3.11
 1 -18 5 5.8 2.39
 -1 18 -5 8.46 3.6
 1 -18 5 9.04 3.54
 -1 -18 -5 6.4 3.1
 1 -18 5 10.19 3.71
 -1 -18 -5 7.25 2.32
 -1 -18 -5 4.8 4.45
 -1 -18 -6 4.87 3.94
 -1 -18 -6 2.84 3.12
 1 -18 6 0.26 2.37
 -1 18 -6 5.25 3.58
 1 -18 6 -0.19 3.33
 1 -18 6 0.59 3.15
 1 -18 7 67.48 4.47
 1 -18 7 62.51 5.17
 -1 -18 -7 70.47 5.3
 -1 18 -7 72.74 5.23
 -1 -18 -7 68.7 5.08
 1 -18 8 2.64 3.04
 -1 -18 -8 0.13 2.64
 -1 18 -8 5.69 3.14
 -1 -18 -8 2.17 2.85
 1 -18 8 2.82 2.27
 1 -18 9 29.05 3.37
 -1 18 -9 27.76 3.39
 1 -18 9 28.81 2.79
 -1 -18 -9 31.68 3.26
 1 -19 -7 11.01 3.27
 1 -19 -7 17.27 2.43
 1 19 -7 10.98 3.09
 1 19 -6 16.88 3.32
 1 -19 -6 13.47 3.84
 -1 -19 6 15.39 3.46
 1 -19 -6 11.35 2.42
 1 -19 -5 20.48 4.4
 -1 -19 5 17.26 3.36
 1 19 -5 24.73 3.73
 -1 -19 5 22.64 3.81
 1 -19 -5 17.44 2.53
 1 -19 -4 27.71 5.06
 -1 -19 4 33.44 4.08
 1 -19 -4 30.76 3.25
 1 19 -4 36.13 4.21
 -1 -19 4 27.06 4.22
 -1 -19 3 18.68 4.29
 -1 -19 3 13.71 3.7
 1 19 -3 16.32 3.55
 1 -19 -3 22.72 3.34
 -1 -19 2 39.12 4.17
 1 -19 -2 36 5.47
 1 19 -2 42.24 4.18
 1 -19 -2 35.61 4
 -1 -19 2 28.95 4.15
 -1 -19 2 35.26 5.15
 -1 -19 1 -2.99 3.29
 1 -19 -1 -2.96 3.14
 -1 -19 1 -0.19 3.18
 1 19 -1 1.8 3.05
 -1 -19 1 3.58 4.14
 1 -19 -1 -1.23 4.32
 1 -19 -1 0.43 2.5
 1 -19 -1 0.6 3.17
 1 -19 0 46.51 4.14
 1 19 0 52.66 4.38
 -1 -19 0 44.8 5.81
 1 -19 0 42.92 5.52
 1 -19 0 50.37 4.77
 1 -19 1 37.2 4.43
 -1 19 -1 36.74 3.73
 1 -19 1 38.62 5.18
 1 -19 1 38.41 3.98
 -1 -19 -1 31.62 5.47
 1 19 1 45.6 3.97
 -1 -19 -1 34.25 3.69
 1 -19 2 45.97 4.33
 1 -19 2 45.57 5.13
 -1 19 -2 45.36 4.2
 -1 -19 -2 43.43 3.71
 -1 -19 -2 50.8 3.89
 1 -19 2 48.22 4.8
 1 19 2 45.22 3.88
 -1 -19 -3 50.24 5.69
 1 -19 3 47.6 4.77
 1 -19 3 48.04 4.28
 -1 19 -3 44.15 4.28
 -1 -19 -3 49.95 3.62
 -1 -19 -4 14.61 4.38
 -1 19 -4 14.94 3.26
 1 -19 4 7.5 3.23
 1 -19 4 10.32 3.15
 -1 -19 -4 12.38 2.15
 1 -19 5 4.15 2.99
 -1 -19 -5 9.03 2.5
 -1 19 -5 12.02 3.2
 -1 -19 -5 4.81 3.74
 -1 -19 -6 1.34 2.34
 1 -19 6 2.14 2.74
 -1 -19 -6 3.74 3.21
 -1 19 -6 0.54 2.72
 -1 19 -7 57.39 4.08
 -1 -19 -7 52.39 3.7
 -1 -19 -7 47.52 3.94
 -1 -20 4 20.49 3.06
 1 -20 -4 24.67 3.92
 1 20 -4 20.61 3
 -1 -20 4 20.35 3.09
 1 -20 -3 1.82 2.11
 -1 -20 3 3.13 2.56
 -1 -20 3 3.54 3.07
 1 20 -3 5.09 2.65
 -1 -20 2 31.4 3.46
 1 -20 -2 29.61 3.09
 1 20 -2 33.3 3.34
 -1 -20 2 29.37 4.17
 1 -20 -2 22.92 4.3
 -1 -20 1 59.81 4.3
 1 -20 -1 69.3 4.39
 1 -20 -1 66.47 5.6
 -1 -20 1 63.37 5.36
 1 20 -1 57.92 4.24
 1 -20 0 8.39 3.76
 1 -20 0 4.75 2.07
 -1 -20 0 7.4 2.42
 1 20 0 3.78 2.42
 1 -20 0 6.32 2.78
 -1 -20 0 5.74 2.52
 -1 -20 0 11.33 3.83
 1 -20 1 -1.13 2.72
 1 -20 1 1.58 3.49
 1 -20 1 2.69 2.19
 -1 -20 -1 2.77 2.36
 -1 -20 -1 5.4 3.9
 -1 -20 -1 0.1 2.11
 -1 -20 -2 0.53 2
 1 -20 2 4.91 3.08
 1 -20 2 2.81 2.28
 -1 20 -3 10.32 2.25
 1 -20 3 8.59 2.79
 1 -20 3 17.65 2.59
 -1 -20 -3 14.93 3.93
 -1 -20 -4 25.69 3.84
 -1 20 -4 23.2 2.74
 1 -20 4 28.77 2.92
 2 0 -19 -3.56 3.25
 2 0 -19 4.07 2.74
 2 0 -18 17.18 3.88
 2 0 -18 29.36 4.49
 2 0 -17 2.1 3.77
 2 0 -17 5.85 4.46
 2 0 -16 28.98 4.87
 2 0 -16 26.26 5.4
 2 0 -16 27.52 4.36
 2 0 -15 -0.82 4.06
 2 0 -15 -2.4 4.46
 2 0 -15 5.9 3.73
 2 0 -14 89.65 7.13
 -2 0 14 74.64 11.08
 2 0 -14 89.02 6.37
 2 0 -14 86.43 7.54
 2 0 -13 -2.31 3.75
 2 0 -13 3.3 3.65
 2 0 -13 5.14 4.42
 -2 0 13 6.46 7.79
 2 0 -12 62.46 6.24
 2 0 -12 66.23 6.2
 -2 0 12 56.13 9.59
 -2 0 11 -2.99 7.08
 2 0 -11 6.2 3.71
 -2 0 10 597.61 28
 2 0 -10 613.52 26.07
 -2 0 9 3.28 5.37
 2 0 -9 2.31 3.34
 2 0 -8 0.83 4.2
 -2 0 8 0.62 5.89
 2 0 -8 2.25 3.09
 -2 0 7 -1.31 4.7
 2 0 -7 1.16 3
 2 0 -7 2.33 3.85
 2 0 -6 209.94 9.86
 2 0 -6 208.86 10.29
 2 0 -6 197.88 10.23
 2 0 -5 1.91 3.22
 2 0 -5 -0.14 2.64
 2 0 -4 326.36 14.17
 2 0 -4 338.96 13.96
 2 0 -3 1.48 3.08
 2 0 -3 1.09 2.52
 2 0 -2 1817.52 68.34
 2 0 -1 1.78 2.11
 2 0 0 103.53 4.87
 -2 0 0 100.3 5
 2 0 0 103 5.04
 -2 0 -1 -0.31 2.41
 2 0 1 -0.17 2.25
 -2 0 -2 263.54 10.58
 -2 0 -2 295.34 11.8
 2 0 2 297.63 12.04
 2 0 3 2.52 4.02
 -2 0 -3 0.8 3.56
 2 0 4 585.18 23.7
 -2 0 -4 563.27 23.08
 2 0 5 2.14 4.44
 -2 0 -5 -1.47 2.35
 -2 0 -5 1.01 3.49
 2 0 6 11.04 5.19
 -2 0 -6 14.65 4.16
 -2 0 -6 14.39 2.91
 2 0 7 -0.92 6.22
 -2 0 -7 -1.68 4.18
 -2 0 -7 1.42 2.53
 2 0 8 300.21 16.41
 -2 0 -9 1.48 4.18
 2 0 9 0.42 6.01
 -2 0 -10 406 19.16
 2 0 10 424.08 21.47
 -2 0 -10 413.4 20.59
 -2 0 -11 -0.23 3.49
 2 0 11 2.75 6.84
 -2 0 -11 1.13 3.84
 -2 0 -12 260.62 13.09
 -2 0 -12 269.07 12.81
 -2 0 -12 270.18 14.47
 2 0 12 268.67 17.44
 -2 0 -12 251.09 15.67
 -2 0 -13 2.93 4.26
 2 0 13 1.32 7.72
 -2 0 -13 4.02 3.7
 -2 0 -14 85.67 7.28
 -2 0 -14 100.76 6.84
 -2 0 -15 -0.52 4.26
 2 0 16 75.48 7.34
 -2 0 -17 2.77 4.05
 2 0 17 12.62 4.81
 2 0 18 104.25 6.63
 -2 0 -18 84.3 6.15
 2 0 18 106.06 6.63
 2 0 19 4.81 2.94
 2 0 19 4.05 3.02
 -2 0 -19 -0.13 2.52
 2 1 -19 17.36 3.49
 2 -1 -19 17.94 3.6
 2 1 -19 21.29 3.32
 2 -1 -19 20.38 3.65
 2 -1 -19 27.65 3.53
 2 1 -19 18.2 2.98
 2 -1 -18 12.42 3.86
 2 1 -18 21.54 4.21
 2 1 -18 13.51 3.55
 2 1 -18 12.79 3.08
 2 1 -18 15.67 4.21
 2 -1 -18 20.99 4.44
 2 -1 -18 16.11 3.19
 2 1 -17 10.18 3.53
 2 1 -17 8.69 4.35
 2 -1 -17 7.22 4.61
 2 -1 -17 5.29 3.33
 2 -1 -17 7.7 4.09
 2 1 -17 0.9 3.69
 2 1 -17 5.64 4.47
 2 1 -16 7.59 4.02
 2 -1 -16 6.34 4.73
 2 1 -16 4.64 3.34
 2 1 -16 12.03 4.82
 2 -1 -16 3.22 4.09
 2 1 -16 9.26 4.6
 2 -1 -15 44.2 6.26
 2 1 -15 54.5 5.83
 2 1 -15 51.92 6.21
 2 1 -15 45.98 5.15
 2 -1 -15 57.24 5.92
 2 1 -15 55.96 5.93
 2 -1 -14 44.34 5.54
 2 -1 -14 47.46 6.12
 2 1 -14 50.55 5.53
 -2 1 14 37.94 9.59
 2 1 -14 41.09 4.97
 2 1 -14 44.6 5.89
 2 1 -14 40.48 5.7
 2 -1 -14 47.52 5.59
 2 -1 -13 14.06 4.5
 2 1 -13 19.9 4.83
 2 1 -13 9.31 3.6
 2 -1 -13 8.64 4.68
 2 1 -13 11.37 4.16
 2 -1 -13 12.21 4.09
 -2 1 13 22.57 8.57
 2 1 -13 7.07 3.99
 2 -1 -12 53.04 5.76
 2 1 -12 56.36 5.17
 2 1 -12 45.09 5.46
 2 -1 -12 47.73 5.32
 -2 1 12 56.63 9.21
 2 1 -12 53.91 5.85
 2 -1 -12 56.84 5.2
 2 1 -11 10.23 3.85
 -2 1 11 7.48 7.15
 2 -1 -11 8.66 3.35
 -2 1 10 78.17 8.67
 2 1 -10 85.88 6.87
 2 -1 -10 104.53 6.79
 -2 1 9 4.72 5.72
 2 1 -9 -0.28 3.37
 2 -1 -9 4.21 2.93
 2 1 -8 16.08 4.67
 2 -1 -8 9.27 4.55
 -2 1 8 13.31 5.64
 2 1 -8 16.91 3.92
 2 -1 -8 13.58 3.26
 2 1 -7 21.98 3.81
 2 -1 -7 20.5 4.41
 2 1 -7 24.09 4.65
 2 -1 -7 15.75 3.16
 -2 1 7 24.13 5.37
 2 1 -6 227.86 10.94
 2 -1 -6 237.3 11.63
 2 1 -6 217.76 10.71
 2 1 -6 215.56 11.09
 2 -1 -6 221.28 10.26
 2 1 -5 52.7 4.55
 2 1 -5 55.27 4.81
 2 -1 -5 56.42 5.39
 2 -1 -5 59.24 4.04
 2 -1 -4 14.31 4.24
 2 1 -4 8.87 3.09
 2 -1 -4 12.98 2.55
 2 1 -4 15.23 3.43
 2 -1 -3 2464.42 90.31
 2 1 -3 2381.74 89.85
 2 -1 -3 2360.36 89.5
 2 1 -2 569.73 21.79
 2 1 -2 537.67 21.76
 2 -1 -2 564.54 21.55
 2 -1 -1 70.53 3.74
 2 1 -1 63.96 4.04
 2 1 -1 70.84 3.77
 -2 1 0 287.71 12.15
 2 1 0 304.58 12.13
 2 1 0 321.54 12.32
 -2 1 -1 25.57 3.05
 2 1 1 23.38 2.92
 2 -1 1 23.85 2.03
 2 1 2 1317.65 49.06
 -2 1 -2 1336.93 48.95
 -2 -1 -2 1240.93 48.42
 2 1 3 -2.66 5.54
 -2 -1 -3 2.44 2.08
 -2 1 -3 -1.15 3.21
 -2 1 -4 1191.85 42.55
 -2 1 -4 1052.78 41.3
 2 1 4 1126.9 42.88
 -2 1 -5 232.84 11.05
 -2 1 -5 229.21 9.51
 2 1 5 228.13 11.67
 -2 -1 -6 1054.15 41.6
 2 1 6 1050.37 42.81
 -2 1 -6 1063.6 41.88
 -2 1 -6 1068.31 40.4
 -2 1 -7 71.29 6.36
 2 1 7 56.63 7.45
 -2 -1 -7 62.58 5.35
 -2 1 -8 392.63 17.19
 -2 -1 -8 338.3 16
 2 1 8 365.49 18.77
 2 1 9 358.9 19.18
 -2 1 -9 377.07 18.37
 -2 -1 -10 17.79 3.98
 -2 1 -10 21.44 5.28
 2 1 10 16.47 6.93
 -2 -1 -11 1.55 3.49
 -2 1 -11 3.48 3.64
 -2 -1 -11 -1.03 3.56
 -2 1 -11 6.94 3.88
 -2 -1 -11 0.23 3.57
 -2 -1 -11 9.51 3.98
 -2 1 -11 5.3 4.11
 2 1 11 4.39 6.53
 -2 1 -11 3.39 5.07
 -2 -1 -12 262.78 12.28
 -2 -1 -12 262.53 12.49
 -2 1 -12 221.42 13.71
 -2 1 -12 254.99 12.64
 -2 1 -12 258.23 15.43
 -2 1 -12 253.09 12.21
 -2 -1 -12 227.42 14.91
 2 1 12 235.01 16.75
 -2 -1 -12 240.25 12.51
 -2 -1 -13 35.25 5.05
 -2 -1 -13 33.33 5.3
 2 1 13 32.92 8.72
 -2 1 -13 18.3 4.77
 -2 1 -13 25.75 5.38
 -2 1 -13 33.06 5.28
 -2 -1 -13 19.33 4.8
 -2 -1 -13 15.05 6.12
 -2 1 -13 15.05 6.24
 -2 -1 -14 224 11.81
 -2 -1 -14 214.4 11.95
 -2 -1 -14 237.99 12.07
 -2 1 -14 253.39 12.13
 -2 1 -14 223.22 12.11
 -2 1 -15 -2.33 4.48
 -2 -1 -15 0.77 3.88
 -2 1 -15 -4 4.37
 -2 -1 -15 -4.2 4.31
 -2 -1 -16 6.91 3.77
 2 1 16 15.45 5.55
 -2 1 -16 1.68 4.07
 -2 1 -16 0.22 4.17
 2 1 17 30.16 5.19
 -2 1 -17 26.51 3.58
 -2 -1 -17 24.34 3.66
 2 -1 18 10.88 4.08
 2 1 18 16.12 3.97
 -2 1 -18 2.68 3.32
 2 1 18 8.95 3.92
 2 -1 19 10.55 3.15
 -2 1 -19 0.62 2.43
 2 1 19 3.98 3
 2 1 19 6.78 2.72
 2 -2 -19 1.08 2.8
 2 2 -19 0.24 2.23
 2 2 -19 -4.7 3.16
 2 2 -19 3.28 2.6
 2 -2 -19 0.65 3.32
 2 -2 -19 -2.63 3.12
 2 -2 -18 12.07 4.06
 2 2 -18 11.64 3.22
 2 2 -18 11.79 3.13
 2 -2 -18 12.81 3.21
 2 -2 -18 17.32 4.04
 2 2 -18 11.59 3.6
 2 -2 -18 9.81 3.79
 2 2 -18 11.55 3.81
 2 2 -17 6.42 4.09
 2 2 -17 16.14 3.72
 2 2 -17 14.93 4.55
 2 -2 -17 9.38 3.31
 2 -2 -17 8.99 3.99
 2 -2 -17 19.94 4.98
 2 -2 -17 14.33 4.52
 2 2 -17 10.59 3.53
 2 -2 -16 40.21 5.38
 2 -2 -16 45.43 6.17
 2 2 -16 44.03 5.5
 2 -2 -16 28.28 5.4
 2 2 -16 38.33 4.82
 2 2 -16 39.27 4.62
 2 2 -16 39.74 5.48
 2 -2 -16 35.26 4.59
 2 -2 -15 15.14 5.35
 2 2 -15 16.35 4.87
 2 2 -15 18 4.37
 2 -2 -15 17.6 4.59
 2 2 -15 24.67 4.91
 2 -2 -15 18.88 4.97
 2 -2 -15 19.25 4.19
 2 2 -15 17.52 4.14
 2 -2 -14 319.68 16.44
 2 2 -14 385.32 17.05
 -2 -2 14 314.27 20.61
 2 2 -14 341.72 18.15
 2 2 -14 361.92 16.22
 2 -2 -14 356.96 15.94
 2 -2 -14 367.58 17.17
 -2 2 14 308.01 20.5
 2 -2 -14 361.29 16.23
 2 2 -14 355.01 15.99
 2 -2 -13 17.27 3.95
 2 2 -13 11.79 3.84
 2 -2 -13 17.63 4.8
 2 -2 -13 16.49 5.04
 -2 -2 13 10.96 8.5
 -2 2 13 12.83 8.65
 2 -2 -13 22.21 4.67
 2 2 -13 20.78 4.56
 2 2 -13 18.43 5.02
 2 2 -13 11.14 4.72
 2 -2 -12 98.65 6.61
 2 2 -12 112.14 6.81
 -2 2 12 101.69 11.3
 2 -2 -12 90.92 7.06
 2 2 -12 99.67 7.33
 2 2 -12 101.86 8.05
 -2 -2 12 113.35 11.64
 2 -2 -12 107.68 7.64
 2 -2 -11 18.13 3.58
 2 2 -11 27.32 4.88
 2 -2 -11 15.47 3.35
 -2 -2 11 16.08 7.02
 2 2 -11 23.66 3.78
 -2 2 11 11.45 7.04
 2 -2 -11 28.69 4.55
 2 -2 -10 86.02 6.09
 2 2 -10 99.39 7.6
 2 -2 -10 99.86 8.01
 -2 -2 10 85.93 8.79
 -2 2 10 94.38 8.66
 2 2 -9 43.34 5.27
 -2 -2 9 45.78 6.41
 2 -2 -9 39.57 5.91
 2 -2 -9 44.94 4.08
 -2 2 9 31.36 6.14
 -2 -2 8 120.82 8.92
 2 -2 -8 119.08 8.86
 2 2 -8 127.99 7.96
 2 -2 -8 123.72 6.91
 -2 2 8 115.47 8.76
 -2 2 7 277.8 14.22
 2 2 -7 288.12 13.39
 -2 -2 7 284.79 14.36
 2 -2 -7 291.69 14.43
 2 -2 -7 266.93 12.22
 2 -2 -6 209.21 9.46
 2 -2 -6 199.77 11.13
 2 2 -6 212.81 10.41
 -2 2 6 212.85 10.82
 2 2 -5 283.9 12.52
 2 -2 -5 302.12 13.5
 2 -2 -5 261.37 11.62
 2 -2 -5 285.73 12.53
 2 -2 -4 491 19.48
 2 -2 -4 480.43 20.02
 2 2 -4 508.26 20.13
 2 -2 -4 515.14 21.01
 2 2 -3 4863.4 182.67
 2 -2 -3 5003.6 182.28
 2 -2 -3 4957.33 183.39
 2 2 -3 4810.31 182.77
 2 -2 -3 4845.35 182.68
 2 2 -2 59.59 4.06
 2 -2 -2 61.81 3.68
 2 -2 -2 58.93 4.01
 2 2 -2 52.3 3.99
 2 2 -1 353.92 14.23
 2 2 -1 351.26 14.29
 2 -2 -1 370.91 14.67
 2 -2 -1 351.76 14.29
 2 -2 0 615.93 25.67
 -2 -2 0 666.24 25.51
 -2 2 0 651.69 25.53
 2 2 0 667.91 25.6
 2 -2 0 687.4 25.62
 2 2 0 693.23 25.51
 -2 -2 -1 1805.86 69.87
 2 -2 1 1894.38 70.34
 -2 2 -1 1894.85 70.3
 2 2 1 1927.26 70.37
 2 2 1 1867.56 70.09
 -2 -2 -1 1910.46 70.29
 2 -2 1 1860.98 70.28
 -2 -2 -2 2429.79 92.37
 2 -2 2 2483.59 92.54
 2 2 2 2544.01 92.61
 -2 2 -2 2460.97 92.36
 -2 -2 -2 2419.54 92.33
 2 2 3 694.45 27.41
 -2 -2 -3 688.88 26.71
 2 -2 3 651.48 27.21
 -2 -2 -3 676.19 26.47
 -2 2 -3 679.27 26.76
 -2 2 -4 1425.11 55.15
 -2 -2 -4 1451.37 54.86
 -2 -2 -4 1417.83 55.11
 2 -2 4 1438.43 55.57
 2 2 4 1483.39 55.65
 -2 -2 -5 2.7 3.25
 2 -2 5 4.74 5.1
 2 2 5 -0.22 5.27
 -2 2 -5 4.61 3.09
 2 2 6 464.01 20.44
 -2 -2 -6 451.35 19.56
 -2 2 -6 458.22 19.7
 2 -2 6 451.34 20.54
 2 -2 7 964.3 40.69
 -2 2 -7 1046.61 39.9
 -2 -2 -7 1015.24 39.67
 -2 -2 -7 944.35 39.53
 2 2 7 965.39 40.67
 -2 -2 -8 48.46 5.32
 2 -2 8 47.43 7.45
 2 2 8 56.26 7.65
 -2 2 -8 48.73 5.55
 -2 2 -9 151.38 10.33
 2 2 9 166.47 11.5
 -2 -2 -9 171.53 9.63
 2 -2 9 160.52 11.42
 -2 -2 -9 165.78 10.77
 -2 -2 -10 525.51 23.02
 -2 -2 -10 555.3 25
 2 -2 10 528.71 26.01
 -2 2 -10 540.76 24.9
 2 2 10 513.44 25.95
 -2 2 -11 6.99 4.31
 -2 -2 -11 13.6 5.35
 -2 2 -11 9.25 5.18
 -2 -2 -11 10.42 4.1
 -2 2 -11 8.87 3.74
 -2 2 -11 12.34 4.15
 2 -2 11 11.08 7.49
 -2 -2 -11 7.02 3.66
 2 2 11 5.97 6.79
 -2 -2 -11 8.38 3.95
 -2 2 -12 10.2 5.5
 -2 -2 -12 13.83 4.28
 2 2 12 11.51 7.52
 2 -2 12 6.8 8.07
 -2 -2 -12 26.61 4.88
 -2 -2 -12 9.12 5.85
 -2 2 -12 14.07 4.77
 -2 2 -12 14.92 4.43
 -2 2 -12 13.94 4.46
 -2 -2 -12 12.88 4.53
 -2 2 -13 92.34 9.39
 -2 -2 -13 71.91 6.68
 -2 2 -13 82.5 6.79
 2 -2 13 77.12 10.34
 -2 2 -13 81.73 8.1
 -2 -2 -13 89.55 6.91
 -2 2 -13 89.64 7.06
 -2 -2 -13 79.01 9.02
 -2 -2 -13 83.08 6.83
 2 2 13 88.07 10.68
 -2 2 -14 49.48 5.92
 -2 2 -14 48.94 5.92
 -2 -2 -14 59.82 5.93
 -2 -2 -14 51.21 5.88
 -2 2 -15 -8.54 4.62
 -2 2 -15 2.97 4.46
 -2 -2 -15 -1.15 4.4
 -2 -2 -15 0.97 4.19
 -2 2 -16 -3.2 4.38
 2 -2 16 8.69 5.42
 -2 -2 -16 2.54 4.24
 -2 -2 -16 4.69 3.84
 -2 -2 -16 -1.33 4.41
 -2 2 -16 3.65 4.01
 2 2 16 14.84 5.55
 -2 2 -17 23.2 3.56
 -2 -2 -17 19.85 3.43
 -2 -2 -17 24.68 3.84
 2 -2 17 26.4 4.86
 -2 2 -17 18.92 3.98
 -2 -2 -17 11.91 4.45
 2 2 17 28.61 4.92
 2 2 18 8.09 3.82
 2 2 18 11.21 3.52
 -2 2 -18 -1.53 3
 -2 -2 -18 4.53 3.5
 2 -2 18 12.09 4.03
 2 -2 18 4.88 3.75
 2 -2 19 9.33 2.94
 -2 2 -19 7.9 2.41
 2 2 19 7.84 2.4
 2 2 19 6.09 2.92
 2 -2 19 5.05 3.03
 2 -3 -19 40.21 4.34
 2 3 -19 27.06 2.85
 2 3 -19 35.4 3.72
 2 -3 -19 42.83 3.95
 2 -3 -19 36.39 3.74
 2 -3 -18 32.03 4.31
 2 3 -18 31.22 3.64
 2 3 -18 32.91 4.03
 2 -3 -18 29.51 4.47
 2 -3 -18 37.17 4.92
 2 3 -18 34.66 4.34
 2 3 -18 38.72 3.76
 2 -3 -18 35.58 3.75
 2 3 -17 10.64 4.12
 2 3 -17 3.13 3.29
 2 -3 -17 4.89 3.82
 2 3 -17 0.96 3.13
 2 3 -17 -0.9 3.8
 2 -3 -17 1.58 3.95
 2 -3 -17 7.97 4.49
 2 -3 -17 -0.19 3.08
 2 -3 -16 137.32 8.99
 2 3 -16 125.01 8.15
 2 3 -16 129.03 7.49
 2 -3 -16 135.88 8.03
 2 3 -16 127.88 8.07
 2 -3 -16 121.46 7.3
 2 -3 -16 113.75 8.25
 2 3 -15 391.95 19.15
 2 3 -15 448 19.17
 2 -3 -15 456.79 20.53
 2 3 -15 445.61 19.46
 2 -3 -15 460.74 19.22
 2 -3 -15 432.69 20.12
 2 -3 -15 444.28 19.37
 2 3 -15 454.59 20.05
 2 3 -14 105.87 7.28
 2 -3 -14 90 7.38
 -2 3 14 98.23 11.54
 2 -3 -14 110.52 7.33
 2 3 -14 106.37 6.85
 -2 -3 14 97.7 11.79
 2 3 -14 108.94 9.03
 2 -3 -14 102.19 8.26
 2 3 -14 106.75 7.77
 2 -3 -14 104.41 6.84
 2 -3 -13 3.39 4.03
 -2 -3 13 8.98 7.83
 -2 -3 13 5.37 3.57
 2 3 -13 4.89 3.95
 2 3 -13 -1.42 4.14
 2 -3 -13 2.05 3.25
 2 -3 -13 8.2 4.47
 -2 3 13 8.88 7.95
 2 3 -13 6.8 4.43
 2 3 -13 4.75 3.55
 2 -3 -13 7.62 5
 2 3 -12 8.29 4.1
 2 -3 -12 2.53 3.83
 2 3 -12 4.87 4.5
 2 -3 -12 2.73 4.43
 -2 -3 12 8.07 7.22
 2 3 -12 7.46 3.68
 2 -3 -12 0.78 3.69
 2 -3 -12 5.62 3.28
 2 3 -12 1.32 2.98
 -2 3 12 7.96 7.02
 2 3 -11 3.24 3.75
 -2 -3 11 2.02 6.37
 2 -3 -11 0.35 3.25
 2 -3 -11 -1.43 5.05
 2 3 -11 -0.18 3.21
 2 -3 -11 -0.25 3.98
 -2 3 11 3.48 6.78
 2 -3 -10 0.44 4.23
 -2 -3 10 -3.93 5.96
 -2 3 10 2.14 5.75
 2 3 -10 1.83 4.02
 2 -3 -10 0.62 2.26
 2 -3 -9 13 4.87
 2 3 -9 8.15 3.9
 -2 -3 9 11.17 5.47
 -2 3 9 13.5 5.39
 2 -3 -9 11.91 2.66
 -2 3 8 41.5 6.74
 -2 -3 8 26.59 6.23
 2 -3 -8 36.13 3.48
 2 3 -8 35.69 5.03
 2 -3 -8 39.59 6.04
 2 3 -7 50.8 5.37
 2 -3 -7 51.36 3.72
 2 -3 -7 56.93 6.67
 -2 -3 7 51.81 6.22
 -2 3 7 60.59 6.26
 -2 3 6 69.66 5.96
 2 -3 -6 76.11 6.87
 -2 -3 6 88.72 6.42
 2 -3 -6 76.38 4.44
 2 3 -5 190.42 9.54
 2 -3 -5 193.17 8.36
 2 -3 -5 212.35 10.75
 2 -3 -5 196.49 9.41
 2 3 -5 176.56 9.73
 2 3 -4 221.86 10.21
 2 -3 -4 219.73 11.25
 2 -3 -4 225.37 9.29
 2 -3 -4 214.26 10.09
 2 3 -4 226.45 10.49
 2 -3 -3 1679.23 62.26
 2 3 -3 1671.45 63.04
 2 3 -3 1624.49 62.72
 2 -3 -3 1653.7 62.73
 2 3 -2 101.67 5.49
 2 3 -2 106.97 5.3
 2 -3 -2 100.27 6.47
 2 -3 -2 95.83 5.17
 2 -3 -1 553.54 21.86
 2 3 -1 541.08 21.21
 2 -3 -1 549.79 21.14
 2 3 -1 538.13 21.05
 -2 -3 1 539.84 21.04
 -2 3 1 534.18 20.99
 2 -3 0 253.59 11.32
 2 3 0 262.7 10.77
 -2 -3 0 252.56 10.65
 -2 3 0 251.12 10.68
 2 -3 0 263.08 11.04
 2 -3 0 269.21 10.83
 2 3 0 268.66 10.71
 2 -3 1 791.29 31.11
 2 -3 1 816.97 30.77
 2 -3 1 813.2 30.5
 -2 -3 -1 778.23 30.71
 2 3 1 847.64 30.79
 -2 -3 -1 784.66 30.64
 2 3 1 787.62 30.45
 2 -3 1 802.31 30.66
 -2 3 -1 789.44 30.68
 -2 -3 -2 1753.44 67.1
 2 -3 2 1794.99 66.9
 2 -3 2 1797.71 67
 -2 -3 -2 1766.38 66.62
 2 3 2 1743.95 66.83
 -2 3 -2 1815.4 66.69
 2 -3 2 1727.57 66.15
 -2 -3 -2 1779.55 66.44
 -2 -3 -3 0.34 2.57
 -2 -3 -3 2.24 3.07
 -2 3 -3 -0.12 2.94
 2 -3 3 6.32 3.59
 2 3 3 -1.27 3.47
 2 -3 3 1.14 1.24
 -2 -3 -4 1666.12 65.03
 -2 -3 -4 1697.88 65.22
 2 -3 4 1707.43 65.54
 -2 3 -4 1736.59 65.17
 2 3 4 1766.97 65.69
 -2 3 -5 593.6 23.77
 -2 -3 -5 550.44 23.69
 2 3 5 586.56 24.4
 -2 -3 -5 598.25 23.79
 2 -3 5 579.03 24.36
 -2 -3 -6 398.78 17.27
 2 -3 6 364.75 19.09
 -2 3 -6 397.67 17.23
 2 3 6 383.48 18.9
 -2 -3 -7 40.63 5.27
 2 -3 7 39.19 7.11
 -2 3 -7 33.88 5.09
 2 3 7 36.7 6.82
 -2 -3 -7 48.38 5.54
 -2 -3 -8 164.97 10.1
 2 3 8 156.84 11.05
 2 -3 8 170.96 11.34
 -2 -3 -9 0.22 2.55
 -2 3 -9 -0.38 4.08
 2 3 9 8.83 5.84
 2 -3 9 7.29 5.68
 -2 -3 -9 0.35 3.72
 -2 -3 -9 2.64 4.35
 -2 -3 -10 137.48 10.22
 2 -3 10 148.45 11.68
 2 3 10 148.3 11.54
 -2 3 -10 130.14 9.95
 2 -3 11 11.7 7.67
 2 3 11 15.19 7.59
 -2 -3 -11 12.18 3.94
 -2 -3 -11 21.51 4.44
 -2 3 -11 19.13 4.11
 -2 -3 -11 11.79 3.96
 -2 3 -11 15.85 4.74
 -2 3 -11 12.14 4.33
 -2 -3 -11 12.68 5.29
 -2 3 -11 9.78 5.51
 -2 3 -12 3.22 5.26
 -2 3 -12 -0.5 4.52
 2 -3 12 -1.23 7.73
 -2 3 -12 -2.12 4.53
 -2 -3 -12 1.07 5.42
 2 3 12 10.15 7.74
 -2 -3 -12 13.75 4.62
 -2 3 -12 2.98 3.84
 -2 -3 -12 2.78 3.99
 -2 -3 -12 -1.29 3.89
 -2 3 -13 68.95 6.22
 -2 3 -13 83.19 6.94
 -2 -3 -13 77.11 6.46
 -2 -3 -13 75.89 6.68
 2 3 13 66.15 9.87
 -2 -3 -13 65.72 8.21
 2 -3 13 52.78 9.76
 -2 3 -13 77.22 8.55
 -2 3 -13 62.41 7.44
 -2 -3 -14 0.53 4.42
 -2 3 -14 5.36 4.59
 -2 -3 -14 6.25 4.19
 -2 3 -14 6.73 4.32
 -2 3 -15 72.53 6.21
 -2 -3 -15 62.99 6.1
 -2 -3 -15 63.19 6.19
 -2 3 -15 74.35 6.54
 2 -3 16 10 4.86
 -2 -3 -16 7.91 4.1
 2 3 16 7.1 4.7
 -2 3 -16 -2.92 4.04
 -2 -3 -16 0.52 4.47
 -2 3 -17 -2.59 3.44
 -2 -3 -17 6.85 3.5
 -2 -3 -17 5.11 4.03
 -2 3 -17 2.2 2.69
 -2 -3 -17 0.85 2.79
 2 3 17 13.05 4.45
 2 -3 17 11.18 4.45
 -2 3 -18 12.59 3.29
 2 3 18 13.34 3.76
 -2 -3 -18 12.57 2.47
 -2 -3 -18 18.99 3.74
 2 -3 18 25.38 4.04
 2 3 18 18.17 3.47
 2 -4 -19 -2.42 2.77
 2 -4 -19 3.98 2.86
 2 4 -19 -4.53 2.76
 2 -4 -19 4.2 3.61
 -2 -4 19 11.95 3.33
 -2 4 19 10.6 3.15
 2 -4 -18 5.12 3.59
 2 4 -18 6.8 2.42
 2 -4 -18 -3.54 4.4
 2 4 -18 -1.08 3.33
 2 4 -18 2.62 2.85
 2 -4 -18 -1.54 3.24
 2 4 -17 24.9 3.66
 2 -4 -17 32.62 5.25
 2 4 -17 16.99 3.4
 2 4 -17 26.43 4.19
 2 -4 -17 24.5 3.7
 2 -4 -17 21.72 4.22
 2 4 -17 25.98 4.29
 2 4 -16 12 4.27
 2 4 -16 11.02 3.6
 2 4 -16 13.92 3.69
 2 -4 -16 18.38 3.79
 2 4 -16 18.91 4.3
 2 -4 -16 17.65 5.08
 2 -4 -16 18.08 4.26
 2 -4 -15 35.45 6.13
 2 4 -15 33.51 4.9
 2 -4 -15 42.47 5.05
 -2 -4 15 37.58 4.62
 2 4 -15 33.64 5.31
 2 4 -15 40.65 4.72
 2 -4 -15 31.47 4.49
 2 4 -15 28.49 4.43
 -2 -4 14 6.49 3.52
 2 4 -14 4.1 4.65
 2 -4 -14 8.62 3.63
 2 -4 -14 2.13 3.48
 2 4 -14 4.57 4.47
 2 4 -14 6.86 3.6
 2 -4 -14 9.62 4.36
 2 4 -14 5.69 3.74
 -2 4 14 12.6 7.45
 2 -4 -14 12.83 5.14
 -2 -4 14 8.12 7.02
 2 4 -14 16.2 4.6
 2 4 -13 107.37 7.98
 2 4 -13 122.18 9.7
 -2 4 13 108.6 11.55
 2 -4 -13 130.91 8.7
 2 -4 -13 107.4 7.22
 2 -4 -13 114.55 7.44
 2 -4 -13 124.55 7.34
 2 4 -13 111.41 7.45
 2 4 -13 108.62 7.08
 -2 -4 13 105.95 11.99
 -2 -4 13 119.04 7.24
 2 4 -13 117.71 7.47
 2 4 -12 179.46 9.36
 2 -4 -12 151.94 12.07
 -2 4 12 159.28 12.96
 2 -4 -12 161.84 10.1
 2 4 -12 170.35 11.6
 2 -4 -12 192.72 9.05
 2 4 -12 170.88 9.24
 2 4 -12 185.14 9.13
 -2 -4 12 186.81 13.76
 2 4 -12 147.26 9.75
 2 -4 -12 173.63 9.19
 2 -4 -11 95.38 6.04
 2 -4 -11 97.34 5.84
 2 4 -11 80.66 6.57
 2 -4 -11 99.64 5.96
 2 4 -11 90.24 7.85
 -2 -4 11 91.02 10.07
 2 -4 -11 81.03 8.33
 -2 4 11 84.73 9.2
 2 4 -11 83.85 5.98
 2 4 -10 35.94 5.68
 -2 4 10 22.76 6.56
 -2 -4 10 29.14 6.97
 2 -4 -10 33.05 6.15
 2 4 -9 831.67 33.75
 2 -4 -9 777.82 34.38
 -2 -4 9 764.06 34.02
 -2 4 9 784.78 33.87
 2 -4 -8 22.09 5.66
 2 -4 -8 18.36 2.49
 -2 -4 8 18.2 5.21
 -2 4 8 24.26 5.15
 2 -4 -7 64.3 3.87
 2 -4 -7 74.26 7.25
 -2 -4 7 56.79 6.42
 -2 4 7 62.39 6.2
 2 4 -6 267.76 13.26
 2 -4 -6 282.24 14.51
 -2 4 6 277.8 13.27
 -2 -4 6 296.67 13.48
 2 -4 -6 268.35 11.34
 2 -4 -5 1165.95 45.67
 2 -4 -5 1232.31 46.87
 2 -4 -5 1226.5 48.22
 2 -4 -5 1248.76 45.98
 2 4 -5 1208.33 47.28
 2 4 -4 484.02 20.1
 2 -4 -4 500.24 19.61
 2 -4 -4 467.56 18.64
 2 4 -4 487.61 19.57
 2 -4 -3 682.72 26.67
 2 4 -3 679.75 27.24
 2 4 -3 687.1 26.69
 2 -4 -2 117.59 5.86
 2 -4 -2 141.96 7.74
 2 4 -2 123.94 5.9
 2 4 -2 126.48 6.39
 -2 -4 1 212.63 8.93
 2 4 -1 207.07 8.92
 2 -4 -1 212.27 8.98
 2 -4 -1 218.15 10.23
 -2 4 1 215.98 8.94
 2 4 -1 221.35 9.38
 -2 4 0 230.05 9.54
 2 -4 0 231.32 9.71
 2 4 0 224.74 9.64
 2 -4 0 234.39 10.45
 2 4 0 240.27 9.75
 2 -4 0 225.91 10.82
 -2 -4 0 229.02 9.53
 2 -4 0 248.29 10.5
 2 -4 1 1.74 2.55
 2 -4 1 2.38 3.28
 -2 -4 -1 3.76 2.22
 -2 -4 -1 3.89 2.64
 -2 -4 -1 3.04 3.9
 -2 4 -1 0.23 2.21
 2 -4 1 5.54 2.38
 2 -4 1 2.63 2.35
 2 4 1 2.77 1.76
 2 4 1 3.12 2.28
 2 -4 2 417.84 16.43
 -2 -4 -2 399.65 17.27
 2 -4 2 401.19 16.97
 -2 -4 -2 395.12 16.16
 2 -4 2 406.52 15.63
 2 4 2 396.21 16.37
 2 -4 2 400.81 16.16
 -2 -4 -2 410.27 16.47
 -2 4 -2 399.2 16.22
 -2 -4 -3 22.36 3.87
 2 -4 3 16.08 2.17
 -2 4 -3 22.3 2.93
 -2 -4 -3 19.21 2.8
 2 -4 3 20.53 3.38
 2 4 3 18.57 3.48
 -2 -4 -4 1220.77 45.44
 -2 4 -4 1264.52 46.34
 -2 -4 -4 1236.97 46.27
 2 4 4 1188.9 46.74
 -2 -4 -4 1242.6 46.84
 2 -4 4 1231.54 46.81
 2 -4 4 1128.53 45.17
 -2 -4 -5 403.43 15.58
 -2 -4 -5 386.65 16.06
 2 -4 5 379.67 16.12
 2 4 5 381.84 16.2
 -2 4 -5 383.39 15.5
 2 -4 6 1652.8 65.46
 -2 4 -6 1695.88 64.91
 -2 -4 -6 1705.34 64.85
 2 4 6 1658.54 65.56
 2 -4 7 578.36 25.93
 -2 -4 -7 577.93 25.41
 2 4 7 521.49 25.73
 -2 4 -7 594.46 24.58
 -2 -4 -7 580.89 24.49
 2 4 8 660.54 29.4
 2 -4 8 660.92 29.41
 -2 -4 -8 672.42 29.33
 -2 4 -8 681.17 28.93
 -2 -4 -8 685.91 28.97
 2 -4 9 669.71 30.07
 -2 -4 -9 685.64 29.48
 -2 4 -9 692.27 29.54
 -2 -4 -9 651.65 29.5
 2 4 9 646.19 29.78
 -2 -4 -10 16.72 4.32
 -2 -4 -10 12.16 5.18
 -2 -4 -10 13.14 4.37
 2 -4 10 8.4 6.72
 2 4 10 13.47 6.6
 -2 4 -10 14.16 3.58
 -2 -4 -10 15.75 3.66
 -2 4 -10 17.24 4.14
 2 -4 10 9.31 3.12
 -2 4 -10 15.26 4.99
 -2 -4 -11 14.76 4.05
 -2 -4 -11 18.5 4.6
 -2 4 -11 21.86 5.7
 2 -4 11 25.46 7.75
 -2 4 -11 11.72 5.44
 -2 4 -11 17.33 4.45
 2 -4 11 15.42 3.67
 -2 -4 -11 10.23 5.14
 -2 4 -11 14.51 3.88
 2 4 11 9.12 7.25
 2 -4 12 5.48 7.48
 -2 -4 -12 7.02 4.88
 -2 4 -12 12.42 4.76
 -2 4 -12 10.56 5.44
 -2 -4 -12 11.72 4.29
 -2 4 -12 16.04 4.41
 -2 -4 -12 14.36 5.39
 2 4 12 0.59 7.05
 -2 4 -12 4.8 5.14
 -2 4 -13 22.55 6.36
 -2 -4 -13 27.82 5.56
 -2 4 -13 21.55 5.29
 -2 -4 -13 22.8 4.75
 -2 4 -13 24.07 4.91
 2 -4 13 23.35 7.97
 -2 4 -13 24.95 5.95
 -2 -4 -13 36.61 6.96
 2 4 13 36.4 8.28
 -2 -4 -14 60.64 6.65
 -2 4 -14 59.65 6.05
 -2 4 -14 76.51 7.03
 -2 -4 -14 65.37 6.14
 -2 -4 -15 3.35 4.71
 2 4 15 16.29 4.99
 -2 -4 -15 6.66 4.61
 -2 -4 -15 -0.22 4.07
 -2 4 -15 3.26 4.43
 2 -4 15 15.78 4.83
 -2 4 -15 -1.08 4.12
 -2 -4 -16 13.88 4.74
 -2 -4 -16 16.3 4.45
 2 4 16 26.18 4.91
 -2 4 -16 15.37 3.53
 2 -4 16 25.27 4.89
 -2 -4 -16 9.74 3.22
 -2 4 -16 13.77 4.41
 -2 -4 -17 42.99 5
 2 4 17 42.87 4.81
 2 -4 17 49.47 5.04
 -2 -4 -17 38.38 3.76
 -2 4 -17 28.69 4.29
 -2 -4 -17 37.15 4.54
 -2 4 -17 44.92 3.96
 2 4 18 25.89 2.94
 2 -4 18 25.38 3.7
 -2 -4 -18 23.39 3.64
 -2 4 -18 15.46 3.05
 2 4 18 23.81 3.63
 -2 -4 -18 22.99 2.58
 -2 -4 -18 13.02 2.95
 -2 -5 19 21.82 3.15
 2 -5 -19 17.83 3.67
 -2 5 19 19.86 2.95
 2 5 -18 -1.93 2.98
 2 -5 -18 1.65 2.94
 2 -5 -18 6 4.05
 2 -5 -17 12.6 3.67
 2 -5 -17 8.82 4.89
 2 5 -17 10.84 3.11
 2 5 -17 14.98 3.79
 2 5 -17 18.29 3.81
 2 -5 -17 17.6 3.22
 2 -5 -16 20.69 5.59
 2 5 -16 20.99 4.23
 -2 -5 16 16.52 3.38
 2 5 -16 22.79 4.26
 2 -5 -16 17.9 4.31
 -2 -5 16 21.52 3.74
 2 -5 -16 14.06 3.43
 2 5 -16 19.3 3.66
 2 5 -15 87.57 6.85
 2 -5 -15 89.52 6.59
 2 -5 -15 100.44 8.08
 2 5 -15 82.27 5.98
 2 5 -15 86.27 6.55
 2 5 -15 62.13 5.65
 2 -5 -15 101.81 7.71
 2 5 -15 76.6 6.17
 -2 -5 15 91.16 6.31
 2 -5 -15 88.69 6.07
 2 -5 -14 50.49 6.14
 2 -5 -14 56.66 5.42
 2 -5 -14 58.97 5.11
 2 5 -14 48.92 5.35
 2 5 -14 60.62 5.68
 2 -5 -14 57.61 6.92
 2 5 -14 42.89 4.74
 2 5 -14 46.42 5.72
 -2 -5 14 47.84 5.2
 2 -5 -13 95.63 6.28
 2 5 -13 112.01 6.88
 2 -5 -13 97.2 6.7
 2 5 -13 79.68 6.65
 2 -5 -13 101.77 7.68
 2 5 -13 89.45 8.68
 -2 5 13 75.65 10.12
 -2 -5 13 82.8 6.74
 -2 -5 13 88.36 10.6
 2 -5 -13 99.15 6.67
 2 -5 -13 107.49 8.02
 2 5 -13 100.43 6.5
 2 -5 -13 107.96 6.54
 2 5 -13 82.6 7.28
 2 5 -12 15.44 4.55
 2 5 -12 19.05 4.15
 2 -5 -12 16.18 3.72
 -2 -5 12 26.34 8.25
 2 5 -12 16.48 4.13
 2 -5 -12 16.65 4.45
 2 -5 -12 16.98 6.11
 2 -5 -12 19.44 3.86
 -2 5 12 17.13 7.81
 2 -5 -12 19.66 3.94
 -2 -5 12 26.33 4.34
 2 5 -12 20.2 3.72
 2 -5 -12 18.89 3.57
 2 5 -12 24.45 5.97
 2 -5 -11 30.78 3.93
 -2 5 11 28.53 6.99
 2 -5 -11 33.29 4.82
 2 -5 -11 37.81 3.97
 2 5 -11 36.45 4.15
 2 -5 -11 35.07 4.3
 2 5 -11 35.19 3.9
 2 -5 -11 28.8 3.72
 2 5 -11 31.93 4.4
 2 5 -11 25.52 4.59
 2 -5 -11 28.72 6.38
 2 5 -11 42.25 5.91
 2 -5 -11 34.19 4.29
 -2 -5 11 27.53 7.44
 2 5 -10 86.35 7.82
 2 -5 -10 77.08 6.12
 2 -5 -10 85.05 8.68
 -2 -5 10 85.32 8.78
 2 -5 -10 93.79 5.54
 2 5 -10 92.37 5.41
 2 -5 -10 89.97 6.69
 -2 5 10 81.02 8.57
 -2 -5 9 -1.14 5.22
 -2 5 9 0.37 4.94
 2 -5 -9 2.2 2.36
 2 -5 -9 1.41 4.82
 2 5 -9 0.26 2.35
 2 -5 -8 -1.28 5.15
 2 -5 -8 2.01 2.32
 -2 -5 8 0.65 4.51
 -2 5 8 4.37 4.31
 -2 5 7 -1.05 4.17
 2 -5 -7 2 2.25
 -2 -5 7 -2.44 4.67
 2 5 -7 -0.38 2.07
 2 5 -7 -0.59 3.79
 2 -5 -6 35.14 6.45
 2 -5 -6 37.87 2.86
 2 -5 -6 34.76 2.28
 -2 5 6 27.12 4.38
 2 -5 -6 38.86 3.64
 2 5 -6 30.91 2.8
 2 5 -6 35.62 4.85
 -2 -5 6 38.11 5
 2 5 -5 922.89 37.42
 -2 5 5 943.98 36.98
 2 -5 -5 958.86 38.62
 2 -5 -5 912.09 36.01
 -2 -5 5 976.89 37.14
 2 -5 -4 169.28 7.8
 2 5 -4 148.73 8.54
 2 5 -4 167.04 7.8
 2 -5 -4 149.74 7.3
 2 -5 -3 78.72 4.68
 2 -5 -3 91.18 6.7
 2 5 -3 82.55 5.41
 2 5 -3 86.25 4.71
 2 -5 -2 524.22 20.41
 2 5 -2 527.07 21.04
 2 5 -2 515.89 20.38
 2 -5 -2 527.6 22.05
 2 -5 -1 45.15 2.84
 2 -5 -1 50.06 4.8
 2 5 -1 46.95 3.39
 2 -5 -1 50.16 4.74
 -2 -5 1 41.41 2.73
 2 5 -1 41.06 2.72
 -2 5 1 42.59 2.72
 -2 -5 0 243.57 11.01
 2 5 0 236.45 9.86
 -2 -5 0 226.51 9.47
 2 5 0 221.99 9.53
 -2 5 0 235.76 9.52
 2 -5 0 238.1 9.66
 2 -5 0 239.15 11.26
 2 -5 0 244.75 10.93
 2 -5 0 241.37 10.73
 2 -5 1 65.42 4.34
 2 5 1 63.56 3.72
 -2 -5 -1 64.33 3.67
 2 -5 1 72.65 5.38
 -2 -5 -1 63.37 4.94
 2 5 1 68.96 3.6
 2 -5 1 60.87 4.75
 -2 -5 -1 61.09 5.86
 -2 5 -1 71.08 3.79
 -2 -5 -2 40.76 3.05
 -2 5 -2 39.51 3.04
 -2 -5 -2 43.08 4.07
 2 -5 2 45.17 4.84
 2 5 2 44.59 3.41
 2 -5 2 42.77 2.95
 2 -5 2 41.19 3.31
 2 -5 2 40.81 3.63
 -2 -5 -2 35.81 4.73
 -2 -5 -3 1395.15 52.93
 2 -5 3 1368.98 53.25
 -2 -5 -3 1379.83 52.52
 -2 -5 -3 1427.41 54.25
 2 -5 3 1383.88 52.94
 2 5 3 1389.49 53.3
 2 -5 3 1401.42 54.22
 -2 5 -3 1412.88 52.98
 -2 -5 -4 1759.99 66.23
 2 -5 4 1734.15 66.65
 2 -5 4 1708.5 65.69
 2 5 4 1768.34 66.71
 -2 -5 -4 1859.94 67.47
 -2 5 -4 1794.78 66.33
 -2 -5 -4 1676.86 65.6
 2 -5 5 319.89 14.43
 -2 -5 -5 311.67 14.34
 2 5 5 313.81 14.5
 -2 5 -5 299.66 13.55
 -2 -5 -5 302 13.48
 2 -5 5 288.14 12.21
 -2 5 -6 64.11 5.45
 2 5 6 64.53 6.64
 2 -5 6 62.82 6.41
 -2 -5 -6 59.68 5.12
 -2 5 -7 612 27.21
 -2 -5 -7 660.47 27.43
 2 5 7 637.57 27.8
 -2 -5 -7 669.06 28.76
 2 -5 7 661.92 28.07
 -2 5 -8 277.97 14.57
 2 5 8 298.24 15.35
 -2 -5 -8 291.29 14.71
 2 -5 8 280.56 15.39
 -2 -5 -8 298.02 15.72
 2 5 9 103.1 9.65
 -2 -5 -9 92.07 8.63
 -2 -5 -9 95.57 7.89
 -2 5 -9 108.87 8.57
 2 -5 9 104.54 9.74
 2 5 10 109.85 9.77
 -2 -5 -10 117.52 6.85
 -2 5 -10 115.18 7.52
 2 -5 10 102.84 9.89
 -2 5 -10 112.63 9.39
 -2 5 -10 122.58 6.94
 -2 -5 -10 108.33 7.84
 -2 5 -10 99.12 8.74
 -2 -5 -10 116.95 9.19
 2 -5 10 117.58 7.02
 2 -5 10 107.43 6.64
 -2 -5 -10 102.7 9.08
 2 -5 11 72.54 5.57
 -2 5 -11 68.92 7.63
 -2 -5 -11 72.97 6.79
 2 -5 11 61.33 9.07
 -2 -5 -11 73.83 5.71
 -2 5 -11 72.33 8.23
 -2 5 -11 81.77 5.8
 -2 -5 -11 70.15 7.87
 2 5 11 51.52 8.75
 2 -5 11 74.92 5.99
 -2 -5 -11 71.55 5.55
 -2 5 -11 77.5 6.77
 2 -5 12 20.61 3.81
 2 5 12 19.6 7.93
 -2 5 -12 23.01 5.37
 -2 5 -12 20.37 4.35
 -2 -5 -12 23.03 4.45
 2 -5 12 29.11 4.55
 -2 -5 -12 30.37 5.92
 -2 5 -12 24.66 6.11
 -2 -5 -12 22.71 5.4
 2 -5 12 15.51 7.75
 -2 5 -12 20.01 5.76
 -2 -5 -13 11.07 4.35
 -2 5 -13 16.7 4.27
 2 -5 13 9.44 7.18
 -2 -5 -13 4.58 5.19
 -2 5 -13 15.56 5.05
 -2 5 -13 13.18 5.71
 2 5 13 9.1 7.17
 -2 5 -13 18.68 5.57
 -2 -5 -13 12.61 5.47
 -2 -5 -14 193.81 11.45
 -2 -5 -14 208.34 10.69
 -2 5 -14 188.19 10.56
 2 5 14 198.97 11.01
 2 -5 14 229.94 11.42
 -2 -5 -14 220.37 11.64
 -2 5 -14 196.59 11.51
 -2 -5 -15 237.59 12.95
 -2 5 -15 256.35 13.22
 2 5 15 256.6 12.63
 -2 -5 -15 270.97 13.31
 2 -5 15 262.16 12.85
 -2 -5 -16 15.71 4.49
 2 -5 16 25.28 4.55
 -2 -5 -16 15.42 3.25
 -2 5 -16 12.69 3.15
 -2 5 -16 17.99 4.39
 2 5 16 23.8 4.45
 -2 -5 -16 21.25 4.49
 2 -5 17 132.5 7.11
 -2 -5 -17 108.41 6.3
 -2 -5 -17 112.75 7.07
 2 -5 17 134.51 7.78
 -2 5 -17 101.15 7.01
 2 5 17 127.72 7
 -2 -5 -17 129.27 7.44
 2 -5 18 -4.77 2.92
 -2 -5 -18 3.04 2.44
 -2 5 -18 0.26 2.51
 -2 5 -18 1.43 2.2
 -2 -5 -18 1.24 1.93
 2 -5 18 7.32 3.52
 2 5 18 1.99 2.62
 -2 -5 -18 -0.89 2.85
 2 -6 -19 25.81 3.54
 -2 -6 19 23.91 2.93
 2 -6 -19 17.21 2.89
 2 -6 -19 19.45 2.77
 2 6 -18 74.18 4.92
 -2 -6 18 96.18 5.44
 -2 6 18 83.33 5.1
 2 -6 -18 89.86 5.85
 2 -6 -18 93.32 6.47
 2 -6 -17 81.72 5.2
 2 6 -17 76.46 5.44
 2 -6 -17 90.03 6.91
 2 -6 -17 85.58 5.52
 2 6 -17 82.54 5.22
 2 -6 -17 86.42 6.5
 2 -6 -16 -2.17 5.02
 2 -6 -16 0.18 2.88
 2 6 -16 0.84 3.38
 2 6 -16 5.12 3.57
 2 6 -16 1.36 3.16
 2 -6 -16 4.07 3.51
 2 6 -16 2.48 2.9
 2 -6 -16 3.6 4.54
 -2 -6 16 -1.12 3.21
 2 -6 -15 166.3 8.69
 -2 -6 15 162.1 8.74
 2 -6 -15 171.91 10.04
 2 -6 -15 179.4 10.63
 2 6 -15 156.75 9.21
 -2 -6 15 165.67 9.11
 2 -6 -15 169.38 9.05
 2 6 -15 157.06 9.35
 2 6 -15 175.06 8.83
 2 6 -15 161.27 8.99
 2 -6 -14 428.99 19.19
 2 6 -14 418.79 17.61
 -2 -6 14 422.71 18.17
 2 -6 -14 383.64 17.28
 2 -6 -14 390.75 17.52
 2 6 -14 405.97 18.14
 2 6 -14 395.47 17.53
 2 6 -14 379.95 18.21
 2 -6 -14 415.05 17.53
 2 -6 -14 407.02 18.73
 -2 -6 13 17.46 7.22
 2 6 -13 38.68 6.46
 2 6 -13 40.87 4.35
 2 6 -13 35.36 5.1
 2 -6 -13 26.72 6.77
 2 -6 -13 44.11 4.79
 2 -6 -13 39.54 4.34
 2 -6 -13 34.24 5.59
 2 -6 -13 44.01 4.65
 2 6 -13 44.9 4.62
 -2 -6 13 40.66 5.35
 -2 6 13 29.75 7.76
 2 -6 -13 39.93 4.66
 2 6 -13 30.64 5.21
 -2 -6 12 139.29 7.95
 2 -6 -12 155.25 8.01
 2 -6 -12 147.7 9.27
 2 -6 -12 152.78 8.46
 -2 -6 12 152.85 8.78
 2 6 -12 146.34 10.9
 2 6 -12 163.18 8.4
 2 6 -12 131.35 9.02
 2 6 -12 148.6 8.76
 2 -6 -12 155.31 12.25
 -2 -6 12 141.45 12.3
 2 -6 -12 153.35 8.56
 -2 6 12 125.26 11.75
 2 -6 -12 139.34 8.13
 2 6 -12 164.63 8.23
 2 -6 -11 114.59 6.75
 2 -6 -11 103.79 7.55
 2 -6 -11 103.96 10.28
 2 6 -11 103.81 6.55
 -2 -6 11 98.39 6.47
 -2 -6 11 114.75 10.18
 2 -6 -11 109.7 6.52
 2 6 -11 119.64 6.56
 2 6 -11 122.5 7.43
 2 -6 -11 117.23 7.12
 2 -6 -11 112.36 6.99
 -2 -6 11 127.01 7.41
 2 -6 -11 109.68 6.46
 -2 6 11 117.98 10.34
 2 -6 -11 120 8.09
 -2 -6 10 425.6 21.8
 2 6 -10 445.51 19.06
 2 -6 -10 444.45 19.63
 2 -6 -10 432.98 19.35
 2 -6 -10 431.61 22.97
 2 -6 -10 442.45 19.02
 -2 6 10 391.61 21.2
 2 6 -10 461.89 18.44
 2 -6 -10 468.01 18.44
 2 -6 -9 86.01 8.67
 2 -6 -9 84.77 4.97
 -2 6 9 74.39 7.45
 -2 -6 9 85.02 8.04
 2 6 -9 81.71 5.02
 2 6 -9 91.25 7.77
 2 -6 -8 2.81 4.83
 -2 -6 8 -0.97 4.67
 -2 6 8 -0.94 4.27
 2 6 -8 2 2.21
 2 -6 -8 0.89 2.2
 2 6 -8 -0.37 3.87
 2 -6 -7 58.16 3.77
 2 -6 -7 65.36 7.56
 2 6 -7 60.69 3.73
 -2 -6 7 65.91 6.01
 2 6 -7 60.29 6.07
 -2 6 7 63.91 5.68
 2 -6 -6 598.49 26.47
 -2 -6 6 592.52 24.43
 2 6 -6 569.11 22.48
 -2 -6 6 580.02 22.95
 2 -6 -6 583.8 22.51
 2 6 -6 587.68 25.02
 2 -6 -6 583.63 23.19
 -2 6 6 578.63 24.23
 -2 6 5 290.97 13.76
 -2 -6 5 315.3 13.02
 -2 -6 5 319.65 14.03
 2 6 -5 321.45 14.71
 2 -6 -5 313.88 13.18
 -2 -6 4 7.16 2.39
 2 6 -4 8.43 3.32
 2 -6 -4 7.37 2.67
 -2 -6 4 4.22 2.89
 -2 6 4 5.2 2.8
 2 -6 -4 7.75 5.07
 2 -6 -3 1058.98 41.33
 2 6 -3 1127.7 42.4
 2 -6 -3 1118.84 41.38
 2 -6 -3 1091.14 43.6
 -2 -6 3 1049.94 41.2
 2 -6 -2 514.48 19.61
 2 6 -2 501.51 19.55
 2 -6 -2 520.2 21.72
 2 -6 -2 488.34 21.62
 2 -6 -2 495.9 19.85
 2 -6 -2 540.78 21.96
 2 6 -2 519.73 20.61
 -2 6 2 502.49 19.53
 -2 -6 2 485.23 19.53
 2 -6 -1 21.83 4.41
 2 -6 -1 25.6 4.28
 -2 -6 1 19.1 1.79
 2 -6 -1 21.62 1.92
 2 6 -1 21.64 1.82
 -2 6 1 19.59 1.73
 2 6 -1 25.61 2.75
 -2 -6 0 49.43 2.69
 2 -6 0 58.41 4.56
 -2 -6 0 53.75 4.99
 -2 6 0 50.17 2.78
 2 -6 0 54.01 4.92
 2 6 0 48.6 2.69
 2 -6 0 52.56 5.27
 2 6 0 48.18 3.34
 -2 -6 0 49.87 5.55
 2 -6 0 51.73 2.84
 2 -6 1 878.99 34.4
 -2 6 -1 840.82 32.12
 2 -6 1 848.9 33.25
 2 6 1 850.24 32.19
 -2 -6 -1 853.94 33.9
 2 6 1 848.15 32.26
 -2 -6 -1 869.63 34.42
 2 -6 1 877.77 33.69
 2 -6 1 851.09 32.3
 2 -6 1 833.29 32.51
 -2 -6 -1 825.16 32.04
 2 -6 2 1270.1 49.61
 2 -6 2 1333.81 51.24
 -2 -6 -2 1372.44 51.43
 -2 -6 -2 1289.27 49.22
 2 -6 2 1293.84 49.4
 2 -6 2 1358.54 50.38
 2 6 2 1297.54 49.43
 -2 -6 -2 1335.23 50.66
 2 -6 2 1308.55 49.44
 -2 6 -2 1275.64 49.28
 -2 -6 -3 38.86 3.23
 2 -6 3 41.12 3.55
 2 -6 3 38.58 2.49
 2 -6 3 39.84 3.93
 -2 6 -3 34.98 3.12
 -2 -6 -3 35.94 5.6
 2 -6 3 36.19 3.4
 2 -6 3 39.8 5.32
 2 6 3 51.18 3.79
 -2 -6 -3 37.36 4.27
 -2 -6 -4 -0.98 2.52
 2 -6 4 1.73 3.54
 -2 -6 -4 -0.27 4.14
 -2 -6 -4 -1.22 2.54
 2 -6 4 2.53 2.45
 2 -6 4 4.9 4.32
 2 -6 4 0.33 2.68
 2 6 4 1.72 3.42
 -2 6 -4 -1.02 2.7
 2 -6 5 73.33 4.46
 2 -6 5 50.36 5.55
 2 -6 5 59.22 4.07
 2 6 5 50.57 5.68
 -2 -6 -5 67.19 6.38
 -2 6 -5 67.81 5.03
 -2 6 -6 13.79 3.75
 -2 -6 -6 5.25 4.33
 2 -6 6 5.26 4.57
 -2 -6 -6 8.82 3.61
 2 6 6 3.43 4.32
 -2 -6 -7 188.41 10.33
 -2 6 -7 198.19 10.43
 2 6 7 168.52 10.47
 2 -6 7 175.62 10.76
 -2 -6 -7 175.92 11.9
 2 -6 8 518.71 24.23
 -2 -6 -8 514.87 25.44
 -2 6 -8 559.99 24.08
 2 6 8 535.34 24.37
 -2 -6 -8 544.1 23.92
 2 6 9 21.79 6.44
 -2 -6 -9 24.95 4.84
 2 -6 9 24.3 3.86
 -2 6 -9 16.6 4.84
 2 -6 9 20.36 6.38
 -2 -6 -9 21.23 6.19
 -2 -6 -9 26.83 4.96
 2 -6 9 26.68 4.09
 2 -6 10 -1.93 6.31
 -2 -6 -10 1.72 4.28
 -2 6 -10 3.9 4.73
 2 -6 10 -1.19 3.24
 2 6 10 3.31 6.46
 -2 -6 -10 7.43 5.18
 -2 -6 -10 1.03 4.4
 -2 -6 -10 0.7 3.16
 -2 6 -10 0.87 3.05
 -2 -6 -10 6.87 3.8
 2 -6 10 3.54 3.57
 -2 6 -10 3.95 4.08
 -2 6 -11 96.39 8.81
 -2 -6 -11 113.99 8.07
 2 -6 11 100.83 10.47
 2 -6 11 94.92 6.67
 -2 6 -11 115.94 9.87
 -2 -6 -11 108.7 6.8
 -2 -6 -11 112.16 9.38
 -2 -6 -11 80.82 9.03
 -2 6 -11 107.61 6.67
 2 6 11 86.27 9.82
 -2 -6 -11 87.38 6.69
 -2 6 -11 108.96 7.8
 2 -6 11 111.81 7.21
 -2 -6 -12 298.2 14.24
 2 6 12 239.95 16.15
 -2 6 -12 281.43 13.92
 2 -6 12 303.28 13.5
 -2 6 -12 241.4 12.49
 -2 -6 -12 252.94 12.69
 -2 6 -12 259.92 15.59
 2 -6 12 265.73 16.77
 -2 -6 -12 259.5 13.56
 -2 -6 -12 269.37 12.73
 -2 6 -12 286.22 16.43
 -2 -6 -12 273.35 15.71
 2 -6 12 276.54 12.91
 -2 -6 -13 -2.9 4.08
 -2 -6 -13 4.97 5.09
 -2 6 -13 -0.41 3.88
 2 -6 13 6.85 4.33
 -2 6 -13 1.46 4.76
 -2 -6 -13 0.84 4.32
 2 6 13 9.23 4.4
 2 -6 13 -1.24 3.38
 2 -6 14 2.28 3.22
 -2 -6 -14 10.16 5.23
 -2 -6 -14 6.33 4.36
 2 -6 14 8.96 4.36
 2 6 14 6.44 4.17
 -2 6 -14 6.28 5.12
 2 -6 15 18.46 4.47
 -2 -6 -15 4.82 4.18
 -2 -6 -15 1.97 2.9
 -2 -6 -15 7.73 4.79
 -2 6 -15 6.12 3.07
 2 6 15 14.45 4.17
 -2 6 -15 6.09 4.36
 -2 -6 -16 1.39 2.58
 -2 -6 -16 9.97 4.09
 -2 6 -16 3.27 2.7
 -2 -6 -16 2.27 2.94
 2 6 16 2.89 3.47
 2 -6 16 4.47 4.36
 -2 -6 -16 9.7 4.51
 2 -6 16 5.03 3.65
 -2 6 -16 6.42 4.11
 2 -6 17 47.38 4.2
 -2 -6 -17 48.82 4.62
 -2 -6 -17 51.01 4.6
 -2 -6 -17 52.71 3.99
 2 -6 17 54.78 5.2
 -2 6 -17 58.53 4.88
 -2 6 -17 38.05 3.9
 2 6 17 48.28 4.13
 -2 -6 -18 2.09 2.53
 2 -6 18 0.95 2.21
 -2 -6 -18 2.37 1.81
 2 6 18 -0.61 1.89
 2 -6 18 4.69 3.06
 -2 6 -18 4.18 1.92
 -2 6 -18 0.72 2.39
 -2 -6 -18 0.13 2.49
 2 -7 -18 45.32 4.25
 2 -7 -18 43.88 4.78
 -2 -7 18 45.48 4
 2 -7 -18 40.4 3.9
 -2 -7 18 44.52 3.42
 2 -7 -17 -1.43 3.67
 -2 7 17 4.96 2.87
 -2 -7 17 10.59 3.38
 2 -7 -17 3.52 4.44
 2 7 -17 -1.38 2.57
 2 -7 -17 3.34 2.62
 -2 -7 17 0.84 2.62
 2 -7 -16 121.05 8.38
 -2 -7 16 121.61 7.02
 2 7 -16 114.05 6.93
 2 -7 -16 98.66 6.41
 2 -7 -16 127.37 7.99
 2 7 -16 116.19 6.6
 -2 -7 15 183.07 9.85
 2 7 -15 175.64 9.23
 2 7 -15 191.83 10.03
 2 -7 -15 183.67 9.29
 2 7 -15 182.73 9.14
 2 -7 -15 181.39 9.06
 2 -7 -15 188.51 10.41
 2 -7 -15 178.42 8.99
 2 7 -14 -0.76 3.88
 2 -7 -14 -2.57 2.98
 -2 -7 14 3.19 3.23
 2 -7 -14 4.06 3.39
 -2 -7 14 -3.09 4.31
 2 7 -14 0.18 2.88
 2 7 -14 4.78 3.58
 2 7 -14 1 4.03
 2 -7 -14 2.59 3.55
 2 -7 -14 4.8 4.55
 -2 -7 13 5.44 3.5
 2 -7 -13 12.63 3.93
 2 7 -13 10.78 4.28
 2 7 -13 2.81 5.01
 2 -7 -13 6.39 3.06
 -2 -7 13 6.53 3.42
 2 -7 -13 7.9 3.8
 2 -7 -13 5.66 4.31
 2 7 -13 8.68 3.79
 2 -7 -13 3.33 5.84
 2 7 -13 3.51 2.98
 2 7 -13 10.06 4.4
 2 -7 -13 3.76 3.69
 -2 -7 13 7.29 4.34
 2 7 -12 79.22 6.99
 -2 -7 12 93.69 6.38
 2 -7 -12 91.19 10.24
 2 -7 -12 84.85 7.3
 2 -7 -12 88.71 6.55
 2 -7 -12 98.89 6.74
 2 7 -12 98.75 6.24
 -2 -7 12 91.25 6.36
 2 7 -12 99.86 7.12
 -2 -7 12 104.97 7.29
 2 -7 -12 97.82 6.26
 2 7 -12 101.38 6.07
 -2 -7 12 76.22 9.21
 2 -7 -12 97.91 5.98
 2 -7 -12 95.45 7.78
 2 -7 -11 16.56 4.46
 2 -7 -11 19.81 5.22
 -2 -7 11 8.85 6
 2 -7 -11 17 3.39
 2 -7 -11 18.11 4.02
 2 -7 -11 16.55 6.52
 2 -7 -11 17.93 3.13
 2 -7 -11 18.85 3.85
 2 7 -11 20.16 3.24
 -2 -7 11 14.32 3.59
 -2 -7 11 15.59 3.65
 2 7 -11 20.59 4.44
 -2 7 11 10.3 6.08
 -2 -7 11 19.24 4.42
 -2 -7 10 0.18 2.89
 -2 -7 10 -3.06 5.44
 2 -7 -10 7.81 5.99
 2 7 -10 -0.73 2.41
 -2 -7 10 10.54 3.92
 2 -7 -10 -1.57 2.62
 2 7 -10 -1.94 3.57
 2 7 -10 -1.44 4.59
 -2 7 10 5.02 5.5
 2 -7 -10 0.7 3.63
 2 -7 -10 -0.87 3.44
 2 -7 -10 1.29 2.6
 -2 -7 10 4.19 3.21
 2 -7 -10 8.83 4.43
 2 -7 -10 1.25 3.25
 2 -7 -9 127.45 7.62
 2 7 -9 121.75 6.1
 2 -7 -9 112.78 7.19
 -2 -7 9 98.52 6.41
 2 7 -9 119.12 9.13
 2 -7 -9 115.26 6.02
 2 -7 -9 107.19 10.34
 -2 7 9 108.53 8.9
 -2 -7 9 114.77 9.17
 2 -7 -9 110.68 7.18
 2 -7 -8 108.4 9.9
 -2 -7 8 122.06 6.47
 2 7 -8 125.86 8.96
 -2 -7 8 117.23 8.57
 2 -7 -8 115.75 5.87
 -2 7 8 106.85 8.1
 2 -7 -7 128.61 5.91
 2 -7 -7 125.22 6.8
 2 -7 -7 126.07 10.25
 2 7 -7 133.57 8.84
 -2 7 7 110.74 7.74
 -2 -7 7 120.04 8.14
 -2 -7 7 111.73 6.45
 -2 -7 6 285.96 12.03
 2 -7 -6 301.71 12.4
 -2 7 6 254.38 12.9
 2 7 -6 282.63 14.14
 -2 -7 6 259.95 13.01
 -2 -7 5 430.17 17.81
 -2 -7 5 456.09 18.63
 -2 7 5 425.74 18.48
 2 7 -5 464.54 19.78
 2 -7 -5 439.83 18.12
 -2 -7 4 2131.73 76.13
 -2 7 4 1920.73 76.31
 -2 -7 4 1970.65 76.37
 2 7 -4 2131.34 77.8
 2 -7 -4 2062.25 79.29
 2 -7 -4 1975.99 76.26
 -2 7 3 58.71 3.4
 2 -7 -3 67.42 6.86
 2 -7 -3 61.86 4.24
 -2 -7 3 53.38 3.66
 2 7 -3 63.64 4.78
 -2 7 3 53.72 3.63
 -2 -7 3 64.41 4.06
 -2 -7 3 54.08 3.41
 2 -7 -2 2868.67 100.14
 2 7 -2 2853.15 98.63
 2 -7 -2 2783.27 100.03
 -2 -7 2 2545.16 96.99
 2 -7 -2 2815.26 100.19
 -2 -7 2 2427.63 97.04
 2 -7 -2 2754.83 97.8
 -2 -7 1 52.29 3.89
 2 7 -1 49.41 3.75
 2 -7 -1 46.36 5.44
 -2 -7 1 58.1 5.82
 2 -7 -1 48.72 5.55
 2 -7 0 67 6.05
 -2 -7 0 78.4 6.39
 2 -7 0 84.35 5.9
 2 7 0 70.05 4.16
 -2 -7 0 63.59 4.26
 2 -7 1 292.6 12.43
 -2 -7 -1 295.13 13.99
 2 -7 1 311.41 13.94
 -2 -7 -1 311.58 14.8
 2 -7 1 299.63 14.57
 2 -7 1 276.21 11.5
 -2 -7 -1 305.45 12.23
 -2 -7 -1 300.72 12.16
 2 -7 1 296.45 13.36
 2 7 1 289.55 11.86
 -2 7 -2 829.99 33.17
 2 -7 2 867.04 33.74
 -2 -7 -2 925.12 36.18
 2 -7 2 919.75 35.02
 -2 -7 -2 861.88 33.53
 2 -7 2 876.05 34.14
 -2 -7 -2 937.8 35.33
 2 -7 2 893.44 35.91
 2 -7 2 871.32 33.39
 -2 -7 -3 88.54 4.85
 -2 -7 -3 103.57 7.96
 2 -7 3 97.07 7.57
 -2 -7 -3 92.42 6.69
 2 -7 3 89.43 6.03
 -2 7 -3 79.64 4.79
 2 -7 3 88.65 4.72
 2 -7 3 93.5 5.44
 2 -7 3 104.73 5.35
 2 7 3 92.05 5.15
 2 7 4 13.48 3.16
 -2 -7 -4 14.96 2.44
 -2 -7 -4 15.39 4.92
 2 -7 4 15.85 3.25
 2 -7 4 20.2 5.07
 2 -7 4 18.5 3.18
 2 -7 4 14.65 3.26
 -2 7 -4 12.03 2.81
 -2 -7 -4 17.76 2.86
 2 -7 5 80.41 7.51
 2 -7 5 89.38 5.37
 2 -7 5 73.83 5.1
 -2 -7 -5 80.68 7.36
 2 -7 5 79.38 6.02
 -2 7 -5 77.75 5.61
 -2 -7 -5 83.22 5.55
 -2 -7 -5 90.06 4.63
 2 7 5 84.1 6.08
 2 -7 6 48.86 6.34
 2 -7 6 33.71 4.8
 2 7 6 36.85 4.92
 2 -7 6 48.58 4.25
 -2 -7 -6 38.71 4.36
 -2 7 -6 40.47 4.53
 -2 -7 -6 33.2 5.31
 -2 -7 -7 234.75 11.9
 -2 7 -7 233.92 11.94
 2 -7 7 233.22 10.64
 -2 -7 -7 235.4 14.22
 2 7 7 226.22 12.31
 2 -7 7 208.62 12.02
 -2 -7 -8 13.1 3.87
 -2 -7 -8 24.82 4.79
 2 7 8 6.09 4.99
 2 -7 8 15.73 5.31
 -2 -7 -8 15.91 6.01
 2 -7 8 22.26 3.47
 -2 7 -8 12.95 4.11
 2 -7 8 22.53 4
 -2 7 -8 16.82 3.87
 2 -7 9 -0.67 3.5
 -2 -7 -9 -2.62 3.93
 -2 7 -9 0.38 3.86
 -2 -7 -9 -1.48 3.27
 -2 -7 -9 2.03 3.58
 -2 7 -9 3 4.67
 2 -7 9 -0.54 3.01
 2 7 9 -2.87 4.81
 -2 -7 -9 -0.25 4.97
 -2 -7 -9 -5.61 5.6
 2 -7 9 -2.06 5.11
 2 -7 9 -1.41 3.28
 -2 -7 -10 304.79 15.16
 2 -7 10 342.47 15.07
 2 -7 10 358.02 15.5
 2 -7 10 318.06 14.63
 -2 -7 -10 339.18 17
 2 7 10 284.47 17.38
 -2 7 -10 324.38 16.91
 -2 -7 -10 359.49 16.07
 -2 -7 -10 352.16 18.97
 -2 -7 -10 318.11 15.1
 2 -7 10 311.19 17.74
 2 -7 11 589.43 24.14
 -2 -7 -11 574.96 24.63
 -2 -7 -11 523.22 23.76
 2 -7 11 543.68 23.06
 2 -7 11 534.61 26.55
 -2 -7 -11 543.31 23.57
 -2 -7 -11 555.44 22.99
 -2 7 -11 544.87 23.02
 -2 -7 -11 572.91 26.04
 -2 7 -11 599.06 24.49
 2 -7 11 605.87 23.79
 -2 -7 -11 502.64 26.92
 2 -7 12 9.14 3.96
 -2 -7 -12 -2.5 3.51
 -2 -7 -12 -2.08 5.27
 -2 -7 -12 -4.56 3.6
 -2 -7 -12 4.28 4.23
 -2 7 -12 -1.35 3.63
 2 7 12 6.26 3.83
 2 -7 12 1.13 3.73
 2 -7 12 2.85 4.22
 -2 7 -12 2.32 4.94
 -2 7 -12 5.39 5.42
 2 -7 13 13.43 4.32
 -2 -7 -13 12.14 5.64
 2 -7 13 4.77 3.82
 2 7 13 10.1 4.16
 -2 7 -13 -0.59 4.78
 -2 -7 -13 1.89 4.25
 -2 -7 -13 2.27 3.46
 -2 -7 -14 107.78 8.33
 -2 7 -14 113.41 8.2
 -2 -7 -14 96.43 7.51
 2 -7 14 105.33 6.72
 2 7 14 103.19 6.8
 2 -7 14 112.1 7.04
 -2 -7 -14 102.85 6.25
 -2 -7 -15 8.62 4.85
 2 7 15 8.55 3.36
 2 -7 15 11.62 3.79
 -2 -7 -15 2.83 3.89
 2 -7 15 11.75 4.68
 -2 -7 -15 6.97 3.29
 -2 7 -15 4.11 4.29
 -2 -7 -15 6.15 2.33
 2 -7 16 6.52 4.11
 -2 -7 -16 -1.49 4.04
 -2 -7 -16 1.39 3.39
 2 -7 16 -0.15 2.98
 -2 7 -16 3.48 3.89
 -2 -7 -16 0.17 2.88
 2 7 16 -2.52 2.86
 -2 7 -17 29.79 3.09
 2 -7 17 33.56 3.39
 -2 -7 -17 43.39 4.28
 -2 7 -17 41.76 4.22
 -2 -7 -17 39.43 3.37
 -2 -7 -17 42.85 4.09
 2 -7 17 40.26 4.43
 2 -8 -18 14.33 2.88
 -2 -8 18 9.82 2.32
 2 -8 -18 7.26 2.61
 2 -8 -18 18.07 3.8
 2 -8 -17 126.55 7.73
 -2 -8 17 105.92 6.16
 2 -8 -17 113.87 6.88
 2 -8 -17 127.22 6.86
 2 8 -16 1.29 3.29
 2 -8 -16 -0.67 3.84
 -2 -8 16 2.11 3.01
 -2 -8 16 0.72 3.3
 2 -8 -15 2.29 4.27
 2 8 -15 5.4 3.84
 2 -8 -15 2.84 3.1
 -2 -8 15 6.71 4.09
 -2 -8 14 31.42 5.07
 2 -8 -14 35.84 5.55
 2 -8 -14 28.16 4.27
 2 8 -14 34.9 5.21
 -2 -8 14 32.07 4.08
 -2 -8 13 8.76 3.37
 2 -8 -13 4.57 3.94
 -2 -8 13 9 4.71
 2 -8 -13 9.98 4.32
 2 8 -13 6.85 4.42
 2 -8 -13 0.3 5.41
 -2 -8 13 8.46 3.42
 2 -8 -13 6.11 3.61
 2 -8 -12 102.6 10.64
 2 8 -12 130.14 8.1
 -2 -8 12 110.72 7.8
 2 -8 -12 115.49 7.98
 2 -8 -12 113.33 8.53
 2 -8 -12 121.36 7.53
 2 -8 -12 98.09 6.93
 2 8 -12 100.46 7.38
 -2 -8 12 100.32 6.96
 2 8 -12 80.72 9.3
 -2 -8 12 121.46 7.01
 -2 -8 11 77.32 6.55
 2 -8 -11 68.78 6.12
 -2 -8 11 67.6 5.88
 2 8 -11 73.32 6.28
 2 -8 -11 66.84 5.06
 2 -8 -11 50.13 8.7
 -2 -8 11 68.26 5.44
 2 8 -11 60.09 7.72
 2 -8 -11 78.81 6.46
 2 -8 -11 64.96 5.73
 2 -8 -11 82.7 7.05
 2 -8 -10 263.12 13
 -2 -8 10 263.58 11.73
 -2 -8 10 248.35 12.36
 2 -8 -10 246.96 12.32
 -2 -8 10 239.91 12.02
 2 -8 -10 225.46 11.18
 2 -8 -10 237.29 16.01
 2 8 -10 250.88 12.31
 2 8 -10 269.76 15.04
 2 -8 -10 251.56 12.16
 2 -8 -10 264.85 12.46
 2 -8 -9 5.15 3.71
 -2 -8 9 3.44 2.98
 2 -8 -9 5.46 6.04
 -2 -8 9 7.3 3.57
 -2 -8 9 13.9 3.93
 2 8 -9 8.37 4.53
 2 -8 -9 17.19 4.53
 2 -8 -9 9.9 3.54
 2 -8 -9 4.8 3.63
 2 8 -9 10.35 3.77
 -2 -8 8 34.2 3.89
 2 -8 -8 46.76 7.58
 2 -8 -8 27.9 4.48
 -2 -8 8 32.24 5.25
 2 8 -8 39.43 5.74
 2 -8 -7 462.73 23.67
 2 8 -7 498.3 22.43
 -2 -8 7 494.08 19.67
 2 -8 -7 494.23 20.01
 -2 -8 7 424.07 20.57
 -2 -8 6 743.73 28.46
 2 -8 -6 689.22 28.69
 2 8 -6 737.02 30.83
 -2 -8 5 48.81 3.8
 2 -8 -5 44.31 4.11
 2 8 -5 48.76 5.14
 2 -8 -5 45.79 7.01
 2 8 -4 80.18 6.08
 2 -8 -4 82.18 5.12
 2 -8 -4 71.55 7.59
 -2 -8 4 81.29 4.89
 2 -8 -3 -0.72 4.69
 2 -8 -3 4.06 2.86
 2 8 -3 6.84 3.01
 2 -8 -2 161.88 8.23
 -2 -8 2 173.49 8.36
 -2 -8 2 179.67 10.77
 2 -8 -2 182.87 10.59
 2 8 -2 184.29 8.76
 2 -8 -2 153.23 10.46
 -2 -8 2 179.62 11.05
 2 -8 -2 165.11 10.52
 2 -8 -1 27.42 5.13
 -2 -8 1 24.44 5.95
 2 8 -1 24.43 2.91
 -2 -8 1 20.77 5.41
 -2 -8 1 22.19 3.33
 2 -8 -1 22.61 5.04
 -2 -8 0 54.13 5.87
 2 -8 0 56.98 5.78
 2 8 0 50.37 3.55
 -2 -8 0 53.58 4.06
 2 -8 0 48.27 5.29
 -2 -8 -1 42.49 5.32
 -2 -8 -1 34.42 3.5
 2 -8 1 36.07 3.76
 2 -8 1 36.91 4.38
 2 -8 1 45.58 5.13
 2 -8 1 48.82 6
 -2 -8 -1 40.61 3.53
 -2 -8 -1 38.71 6.41
 2 -8 2 28.58 3.58
 2 -8 2 34.43 4.79
 -2 -8 -2 32.06 3.44
 -2 -8 -2 34.93 6.14
 2 -8 2 34.9 5.92
 -2 -8 -2 33.97 4.79
 2 -8 2 29.26 3.7
 -2 -8 -3 190.74 10.49
 -2 -8 -3 183.58 11.53
 2 -8 3 197.79 11.55
 2 -8 3 187.45 9.01
 -2 -8 -3 184.41 8.64
 2 -8 3 182.21 9.84
 -2 -8 -3 185.22 8.46
 2 -8 4 79.62 7.69
 -2 -8 -4 74.3 7.55
 2 -8 4 76.57 5.23
 2 -8 4 76.34 5.69
 -2 -8 -4 80.52 4.61
 -2 -8 -5 17.55 5.36
 2 -8 5 17.62 3.51
 -2 -8 -5 20.73 2.77
 2 -8 5 25.02 5.81
 2 -8 6 6.35 4.91
 2 -8 6 10.68 3.49
 -2 -8 -6 11.05 4.67
 2 -8 6 11.05 3.24
 2 -8 7 712.39 27.68
 -2 -8 -7 653.41 31.61
 2 -8 7 641.78 28.81
 2 -8 7 712.79 30.98
 -2 8 -8 -1.94 4.5
 2 -8 8 1.36 3.63
 2 -8 8 4.35 3.34
 -2 -8 -8 9.28 4.61
 -2 -8 -8 0.59 5.45
 2 -8 8 3.25 3.26
 2 -8 8 2.88 5.06
 -2 8 -8 0.22 3.68
 2 -8 9 21.85 4.5
 -2 8 -9 16.57 5.33
 -2 -8 -9 20.37 6.81
 -2 -8 -9 28.61 5.47
 -2 -8 -9 14.05 4.33
 -2 -8 -9 14.87 3.62
 2 -8 9 17.72 3.74
 2 -8 9 24.85 6.04
 2 -8 9 12.44 3.88
 2 -8 10 237.87 11.41
 -2 -8 -10 202.77 11.05
 -2 -8 -10 190.44 14.25
 -2 -8 -10 229.43 12.06
 2 -8 10 189.74 10.24
 -2 -8 -10 192.1 10.61
 2 -8 10 188.21 13.21
 -2 8 -10 199.8 13.86
 2 -8 10 214.6 10.84
 2 -8 11 2.12 4.42
 -2 8 -11 5.38 5.44
 -2 -8 -11 -0.25 3.78
 2 -8 11 -2.13 4.11
 -2 -8 -11 2.56 5.28
 2 -8 11 1.87 3.27
 -2 -8 -11 2.52 4.18
 -2 -8 -11 7.73 5.3
 -2 -8 -12 232.33 11.23
 2 -8 12 215.83 11.13
 2 -8 12 238.97 11.88
 -2 -8 -12 228.41 12.41
 -2 -8 -12 185.47 11.11
 -2 -8 -12 200 10.93
 -2 8 -12 211.2 11.9
 2 -8 13 67.41 6.41
 -2 -8 -13 68.17 7.15
 -2 -8 -13 61.44 5.86
 -2 -8 -13 62.83 5.48
 -2 -8 -13 60.22 5.44
 2 -8 13 67.73 6.19
 -2 8 -13 50.75 6.69
 2 -8 13 52.03 5.34
 2 -8 14 3.44 3.37
 -2 -8 -14 4.16 5.34
 -2 -8 -14 -1.52 3.53
 -2 -8 -14 2.53 3.06
 -2 8 -14 1.37 4.56
 2 -8 14 8.03 4.62
 -2 -8 -14 3.82 3.82
 2 -8 14 -0.2 3.35
 2 -8 15 89.75 6.61
 -2 -8 -15 85.41 5.85
 -2 8 -15 82.14 6.68
 -2 -8 -15 78.21 6.02
 2 -8 15 83.19 5.45
 -2 -8 -15 97.91 7.25
 2 -8 16 145 8.32
 -2 -8 -16 164.49 8.87
 -2 -8 -16 161.15 7.91
 -2 8 -16 155.49 8.69
 -2 -8 -16 157.79 8.22
 -2 -8 -17 7.03 2.62
 -2 -8 -17 9.21 2.34
 -2 -8 -17 7.12 3.22
 2 -8 17 11.36 3.08
 -2 8 -17 9.77 3.17
 2 -9 -17 33.01 3.75
 -2 -9 17 36.5 3.34
 2 -9 -17 33.55 3.7
 2 -9 -16 27.08 4.2
 2 9 -16 18.55 3.64
 -2 -9 16 17.1 3.7
 2 -9 -16 20.96 2.97
 -2 -9 16 26.58 3.6
 2 -9 -16 19.65 3.95
 2 -9 -15 13.15 3.41
 -2 -9 15 18.6 4.07
 2 9 -15 14.1 4.08
 2 -9 -15 23.66 4.4
 -2 -9 15 19.07 4.16
 -2 -9 14 37.25 4.34
 2 -9 -14 39.64 4.7
 2 9 -14 50.4 5.56
 2 -9 -14 46.62 5.31
 2 -9 -14 43.96 6.57
 -2 -9 14 40.35 5.38
 2 -9 -13 112.86 8.91
 -2 -9 13 121.83 7.5
 2 9 -13 112.94 8.1
 2 -9 -13 116.62 8.18
 2 -9 -13 117.51 7.6
 2 -9 -13 111.74 7.32
 -2 -9 13 123.04 8.12
 -2 -9 12 22.42 3.78
 -2 -9 12 16.04 4.24
 2 -9 -12 26.24 4.98
 2 -9 -12 23.21 5.7
 2 -9 -12 13.79 4.07
 2 -9 -12 15.91 4.62
 2 9 -12 22.57 5.07
 -2 -9 12 17.4 5.01
 -2 -9 11 37.21 4.93
 2 -9 -11 20 7.39
 2 -9 -11 19.59 5.48
 2 -9 -11 26.99 4.84
 2 -9 -11 29.2 4.74
 -2 -9 11 30.71 5.13
 2 9 -11 26.94 5.12
 -2 -9 11 30.24 3.87
 2 9 -11 19.5 6.15
 2 -9 -11 33.51 5.01
 -2 -9 10 6.52 3.83
 -2 -9 10 1.51 3.18
 2 -9 -10 -5.96 4.82
 2 9 -10 0.25 4.09
 2 -9 -10 1.5 4.12
 2 9 -10 5.81 5.01
 -2 -9 10 2.37 4.48
 2 -9 -10 0.97 3.9
 2 -9 -10 4.15 6.46
 2 -9 -10 4.08 3.96
 -2 -9 9 371.82 15.92
 2 -9 -9 374.6 16.51
 2 -9 -9 357.82 15.68
 2 -9 -9 328.67 16.11
 -2 -9 9 354.23 16.45
 2 9 -9 395.44 16.59
 2 -9 -9 383.11 16.69
 2 -9 -9 370.01 16.9
 2 -9 -9 328.94 20.5
 2 9 -9 366.96 19.03
 2 -9 -8 360.12 16.75
 2 -9 -8 369.56 15.9
 2 -9 -8 374.33 16.57
 2 -9 -8 387.17 16.48
 -2 -9 8 366.13 16.45
 2 -9 -8 365.25 16.4
 2 9 -8 366.29 18.85
 -2 -9 8 393.54 16.01
 -2 -9 8 358.7 16.52
 2 9 -8 366.2 16.45
 2 -9 -8 360.68 20.59
 -2 -9 7 84.57 5.33
 2 9 -7 76.9 7.21
 2 -9 -7 87.53 5.9
 2 -9 -7 84.36 6.21
 -2 -9 7 85.09 5.94
 2 9 -7 75.61 5.65
 2 -9 -6 686.94 27.22
 -2 -9 6 677.51 26.85
 2 -9 -6 653.86 31
 2 9 -6 653.86 29.27
 -2 -9 5 4.37 2.69
 2 -9 -5 2.66 3.04
 2 -9 -5 8.79 5.49
 2 9 -5 7.48 3.61
 2 -9 -4 82.99 8.28
 2 9 -4 82.99 6.08
 -2 -9 4 76.51 7.87
 2 -9 -4 79.81 5.48
 -2 -9 3 28.02 3.91
 -2 -9 3 29.74 6.2
 2 -9 -3 29.94 5.72
 2 9 -3 26.81 3.72
 2 -9 -3 25.77 3.5
 -2 -9 3 39.93 6.31
 -2 -9 2 155.78 10.97
 2 -9 -2 158.85 10.52
 2 -9 -2 150.36 8.01
 2 -9 -2 149.51 10.62
 2 -9 -2 162.73 10.54
 2 9 -2 162.51 8.29
 -2 -9 2 181.08 11.07
 -2 -9 2 161.51 8.19
 2 9 -1 13.03 2.52
 -2 -9 1 13.25 3.22
 2 -9 -1 12.86 4.89
 -2 -9 1 15.19 5.04
 -2 -9 1 11.15 5.5
 2 -9 -1 13.92 4.55
 2 -9 0 336.19 16.38
 -2 -9 0 330.13 16.41
 -2 -9 0 333.69 14.07
 2 -9 0 313.55 15.82
 -2 -9 -1 233.14 10.29
 2 -9 1 221.49 13.17
 -2 -9 -1 237.29 10.49
 2 -9 1 212.72 11.63
 2 -9 1 235.02 12.53
 -2 -9 -1 228.42 12.67
 -2 -9 -1 247.64 13.74
 -2 -9 -2 39.16 3.69
 2 -9 2 35.36 3.94
 2 -9 2 47.33 6.52
 2 -9 2 33.88 4.02
 2 -9 2 37.36 4.83
 -2 -9 -2 47.19 6.73
 -2 -9 -2 38.53 5.29
 2 -9 3 16.98 3.63
 2 -9 3 18.77 5.46
 2 -9 3 21.34 4.1
 -2 -9 -3 21.09 2.95
 -2 -9 -3 22.88 5.76
 -2 -9 -3 18.8 3.22
 -2 -9 -3 16.46 4.21
 -2 -9 -4 159.24 7.87
 2 -9 4 168.1 9.46
 -2 -9 -4 162.33 8.21
 2 -9 4 179.88 8.66
 -2 -9 -4 150 11.15
 2 -9 4 183.18 11.44
 -2 -9 -5 5.54 2.6
 2 -9 5 4.86 3.16
 2 -9 5 7.25 5.09
 -2 -9 -5 9.83 5.36
 -2 -9 -6 20.47 5.74
 2 -9 6 32.02 4.08
 2 -9 6 29.76 6.07
 2 -9 7 262.26 12.41
 2 -9 7 273.31 12.44
 -2 9 -7 263.65 12.49
 2 -9 7 243.54 15.1
 -2 -9 -7 246.77 12.06
 -2 9 -7 247.28 14.76
 -2 -9 -7 266.38 16.64
 2 -9 8 73.96 6.32
 -2 -9 -8 85.09 6.91
 -2 -9 -8 94.94 7.25
 2 -9 8 94.68 9.26
 -2 9 -8 81.26 8.32
 2 -9 8 85.85 6.02
 -2 -9 -8 84.83 6.03
 2 -9 8 88.64 6.37
 2 -9 8 78.3 6.03
 -2 9 -8 88.19 6.68
 -2 -9 -8 67.93 9.17
 2 -9 9 19.39 4.58
 -2 9 -9 10.37 4.67
 -2 -9 -9 17.58 4.89
 -2 -9 -9 18.53 4.03
 -2 -9 -9 23.52 5.63
 -2 9 -9 15.17 5.98
 2 -9 9 19.91 4.11
 2 -9 9 18.61 4.14
 -2 -9 -9 13.42 6.49
 2 -9 9 28.75 6.88
 2 -9 9 15.29 4.72
 2 -9 10 4.62 3.55
 -2 -9 -10 7.02 3.45
 -2 -9 -10 2.43 4.5
 2 -9 10 11.98 3.95
 -2 9 -10 4.75 5.75
 -2 -9 -10 5.63 3.91
 2 -9 10 -3.96 5.54
 -2 -9 -10 13.29 5.57
 -2 -9 -10 0.68 6.09
 2 -9 10 -4.07 4.4
 2 -9 10 5.35 4.31
 2 -9 11 4.34 3.53
 -2 -9 -11 4.87 5.35
 -2 -9 -11 2.72 5.67
 -2 -9 -11 2.37 3.53
 -2 9 -11 10.96 5.83
 2 -9 11 8.35 4.23
 2 -9 11 4.93 4.32
 2 -9 11 2.76 4.57
 -2 -9 -11 6.03 3.87
 -2 -9 -11 3.69 4.55
 -2 -9 -12 104.15 7.44
 -2 -9 -12 101.76 8.52
 -2 -9 -12 96.8 7.02
 2 -9 12 108.82 7.92
 -2 9 -12 115.6 8.48
 -2 -9 -12 101.18 7.15
 2 -9 12 103.79 7.54
 2 -9 12 108.66 7.61
 2 -9 13 13.75 4.6
 -2 -9 -13 16.54 4.17
 2 -9 13 15.79 4.39
 -2 9 -13 10.22 4.81
 -2 -9 -13 16.21 3.95
 2 -9 13 12.8 4.11
 -2 -9 -13 10.3 3.88
 -2 -9 -13 14.91 5.77
 -2 -9 -14 40.94 5.87
 2 -9 14 36.32 4.76
 -2 -9 -14 38.91 4.18
 -2 -9 -14 36.48 4.45
 -2 9 -14 39.01 5.84
 2 -9 14 40.4 4.38
 -2 -9 -14 40.42 4.71
 2 -9 15 17.97 3.93
 2 -9 15 19.75 3.32
 -2 -9 -15 15.72 4.77
 -2 9 -15 15.23 4.52
 -2 -9 -15 23.45 3.73
 -2 -9 -15 30.43 3.82
 -2 -9 -16 76.06 5.67
 -2 -9 -16 68.9 4.73
 2 -9 16 66.74 4.99
 -2 -9 -16 69.82 4.6
 -2 9 -16 71.81 5.49
 -2 -9 -17 1.75 2.74
 -2 -9 -17 0.37 1.86
 -2 9 -17 1.04 2.55
 2 -9 17 1.44 2.14
 -2 -9 -17 0.45 1.72
 2 -10 -17 22.27 3.19
 2 -10 -17 13.19 3.76
 2 -10 -17 21.43 3.13
 -2 -10 17 21.59 2.74
 2 10 -16 3.56 2.91
 -2 -10 16 4.23 3.05
 2 -10 -16 3.04 2.3
 2 -10 -16 9.54 4.24
 2 -10 -16 2.77 3.14
 2 -10 -16 4.66 3.27
 -2 -10 15 41.14 4.57
 2 -10 -15 49.39 5.96
 2 10 -15 47.97 4.77
 2 -10 -15 42.08 4.22
 -2 -10 15 43.8 4.94
 2 -10 -15 48.42 4.92
 -2 -10 14 7.49 3.22
 2 10 -14 1.92 4.1
 2 -10 -14 7.32 3.99
 2 -10 -14 8.1 5.28
 -2 -10 14 5.47 3.97
 2 -10 -14 3.09 3.56
 -2 -10 14 7.1 4.44
 2 -10 -13 5.23 3.38
 2 -10 -13 14.98 5.7
 2 -10 -13 6.84 4.3
 2 10 -13 4.97 4.48
 -2 -10 13 11.21 4.21
 -2 -10 13 6.44 3.87
 2 -10 -13 6.8 3.87
 -2 -10 13 8.72 4.59
 2 -10 -12 130.69 9.62
 2 -10 -12 133.62 8.59
 2 -10 -12 141.97 8.26
 2 -10 -12 142 8.85
 2 10 -12 147.49 9.22
 -2 -10 12 147.17 8.72
 -2 -10 12 152.97 9.19
 2 -10 -11 38.33 6.3
 -2 -10 11 40.43 5.29
 2 -10 -11 42.25 5.09
 2 -10 -11 39.87 5.27
 2 -10 -11 38.56 5.14
 2 10 -11 28.26 6.21
 -2 -10 11 33.18 5.36
 2 -10 -11 15.61 7.18
 2 10 -11 40.84 5.78
 -2 -10 11 39.46 4.22
 2 -10 -11 43.56 5.41
 -2 -10 10 65.37 5.17
 2 -10 -10 66.5 6.26
 -2 -10 10 64.25 6.05
 2 -10 -10 51.06 5.61
 2 -10 -10 64.03 5.92
 2 10 -10 44.51 7.08
 2 -10 -10 52.62 8.87
 2 -10 -10 60.08 6.85
 2 10 -10 79.38 6.45
 2 -10 -10 62.04 5.75
 2 -10 -9 73.32 6.78
 2 -10 -9 85.54 6.35
 2 -10 -9 79.19 6.25
 2 -10 -9 75.43 5.55
 -2 -10 9 80.46 6.43
 2 -10 -9 63.92 5.96
 2 -10 -9 86.67 6.45
 2 10 -9 73.86 6.44
 2 10 -9 83.85 8.2
 2 -10 -9 59.12 9.37
 -2 -10 9 87.2 5.76
 -2 -10 8 5.91 3.38
 2 -10 -8 18.08 5.34
 2 -10 -8 -1.19 3.73
 2 10 -8 2.71 3.86
 2 -10 -8 3.56 3.75
 -2 -10 8 0.22 3.77
 -2 -10 8 0.99 3.75
 2 -10 -8 2.01 3.57
 2 10 -8 1.87 4.47
 -2 -10 8 6.34 5.12
 2 -10 -8 5.92 3.16
 2 -10 -8 2.77 3.45
 2 -10 -7 175.13 9.72
 -2 -10 7 200.44 9.33
 2 10 -7 188.5 9.87
 2 -10 -7 188.68 9.66
 -2 -10 7 206.87 9.78
 2 -10 -7 169.63 9.15
 2 -10 -7 184.99 10.14
 2 -10 -7 203.23 9.86
 2 10 -7 192.25 11.66
 2 -10 -7 179.73 10.05
 2 -10 -7 178.15 9.66
 -2 -10 7 183.82 12.27
 2 -10 -7 201.7 10.27
 -2 -10 7 177.2 9.69
 2 -10 -6 -0.59 3.33
 2 10 -6 4.49 3.31
 2 -10 -6 6.45 5.95
 2 10 -6 -0.38 3.75
 2 -10 -6 2.79 3.79
 -2 -10 6 2.05 2.95
 2 -10 -6 3.66 3.44
 2 10 -6 0.97 3.06
 2 -10 -6 3.09 3.66
 2 -10 -6 2.53 3.05
 -2 -10 6 7.7 5.28
 -2 -10 6 2.61 3.26
 -2 -10 5 134.98 10.17
 -2 -10 5 127.58 7.7
 2 -10 -5 129.87 10.69
 2 10 -5 122.88 8.47
 2 -10 -5 121.49 7.3
 -2 -10 4 133.04 7.93
 2 -10 -4 134.7 10.84
 -2 -10 4 142.99 10.4
 2 10 -4 139.98 8.33
 -2 -10 4 121.51 10.56
 2 -10 -4 140.45 7.55
 2 -10 -3 74.19 8.17
 2 10 -3 87.32 6.02
 -2 -10 3 100.29 9.04
 -2 -10 3 89.69 8.42
 -2 -10 3 90.73 6.09
 2 -10 -3 83.24 5.78
 2 -10 -2 4.2 3.04
 -2 -10 2 1.76 4.99
 2 -10 -2 -0.86 4.59
 2 -10 -2 -0.43 4.54
 -2 -10 2 0.44 5.31
 -2 -10 2 -0.52 3.29
 -2 -10 1 25.5 5.6
 2 -10 -1 17.27 5.21
 -2 -10 1 19.12 6.12
 2 -10 -1 28.59 5.7
 -2 -10 1 21.65 3.59
 2 -10 -1 29.86 5.33
 -2 -10 0 155.45 10.2
 -2 -10 0 144.58 7.33
 2 -10 0 149.1 9.9
 2 -10 0 143.26 9.44
 -2 -10 0 142.07 7.69
 -2 -10 -1 155.45 10.3
 2 -10 1 153.56 10.03
 2 -10 1 138.28 10.46
 -2 -10 -1 152.69 7.62
 2 -10 1 146.37 9.02
 -2 -10 -2 212.86 10.13
 2 -10 2 231.12 13.55
 -2 -10 -2 225.87 12.77
 2 -10 2 228.63 10.69
 2 -10 2 214.68 12.32
 -2 -10 -2 214.03 13.67
 -2 -10 -3 9.3 2.82
 -2 -10 -3 6.96 2.98
 2 -10 3 4.69 3.39
 2 -10 3 10.99 4.18
 2 -10 3 4.68 5.25
 -2 -10 -3 10.72 4.43
 -2 -10 -3 11.45 5.64
 2 -10 4 14.18 5.55
 -2 -10 -4 13.67 3.01
 -2 -10 -4 15.63 3.45
 2 -10 4 8.46 3.75
 -2 -10 -4 15.2 5.73
 2 -10 4 15.21 3.76
 2 -10 5 62.79 5.43
 -2 -10 -5 62.86 7.82
 -2 -10 -5 65.47 5.93
 2 -10 5 67.63 8.12
 2 -10 5 69.42 5.38
 2 -10 5 71.41 5.59
 -2 10 -5 70.28 6.98
 -2 -10 -5 66.42 4.69
 -2 -10 -5 60.54 5.01
 -2 10 -5 77.5 5.5
 -2 -10 -6 288.44 13.54
 2 -10 6 280.71 13.64
 2 -10 6 286.99 13.48
 -2 -10 -6 278.77 17.93
 -2 10 -6 317.75 16.33
 -2 -10 -6 287.48 13.24
 2 -10 6 287.61 13.4
 2 -10 6 283.15 16.81
 -2 10 -6 284.58 13.47
 -2 -10 -6 286.75 14.02
 2 -10 7 3.09 3.69
 -2 10 -7 8.43 4.07
 2 -10 7 8.39 5.64
 -2 -10 -7 8.29 3.61
 -2 -10 -7 5.44 6.06
 -2 10 -7 2.02 4.85
 -2 -10 -8 1.94 4.63
 -2 10 -8 7.65 5.33
 -2 10 -8 7.58 4.64
 2 -10 8 -2.05 3.67
 2 -10 8 -2.9 5.38
 -2 -10 -8 4.93 6.68
 -2 -10 -8 1.12 3.51
 2 -10 8 2.35 3.98
 2 -10 9 33.16 5.39
 -2 -10 -9 37.62 4.92
 -2 10 -9 35.44 6.89
 2 -10 9 39.88 5.11
 2 -10 9 41.85 5.26
 -2 -10 -9 38.53 5.69
 -2 10 -9 37.1 5.76
 -2 -10 -9 39.65 8.27
 2 -10 9 40.28 7.51
 2 -10 10 38.43 5.66
 -2 -10 -10 48.46 8.32
 -2 -10 -10 56.82 6.07
 2 -10 10 39.98 5.01
 -2 10 -10 43.23 6.03
 -2 -10 -10 48.17 6.74
 2 -10 10 35.53 7.29
 -2 10 -10 31.41 7.12
 2 -10 10 49.42 5.01
 -2 -10 -10 31.5 4.81
 2 -10 10 43.44 5.43
 -2 -10 -11 24.66 6.17
 -2 -10 -11 31.43 4.61
 2 -10 11 27.09 4.57
 2 -10 11 29.19 4.41
 2 -10 11 33 5.58
 -2 -10 -11 32.06 5.27
 2 -10 11 24.39 4.77
 -2 -10 -12 81.59 6.63
 -2 -10 -12 75.49 5.96
 2 -10 12 82.27 6.27
 -2 -10 -12 75.63 6.25
 -2 -10 -12 75.93 7.69
 2 -10 12 81.49 6.99
 2 -10 12 87.45 6.57
 2 -10 13 62.83 5.86
 2 -10 13 53.6 5.23
 -2 10 -13 57.18 6.52
 -2 -10 -13 46.39 4.82
 -2 -10 -13 57.83 5.35
 -2 -10 -13 57.32 5.32
 2 -10 13 48.62 5.3
 -2 -10 -13 50.12 6.69
 2 -10 14 29.54 4.08
 -2 -10 -14 25.95 3.74
 -2 -10 -14 31.72 4.12
 -2 10 -14 29.12 5.09
 -2 -10 -14 28.64 3.83
 2 -10 14 39.07 4.29
 -2 -10 -14 32.15 5.21
 -2 -10 -15 5.32 2.53
 -2 -10 -15 4.9 4.1
 -2 -10 -15 6.82 2.73
 2 -10 15 4.68 3.08
 -2 -10 -15 5.56 2.89
 -2 10 -15 3.3 3.88
 2 -10 15 7.75 2.86
 -2 -10 -16 41.05 3.17
 -2 -10 -16 34.14 4.34
 2 -10 16 47.63 3.22
 -2 10 -16 43.61 4.26
 -2 -10 -16 46.08 3.48
 2 -10 16 40.87 3.41
 2 -11 -16 1.41 2.3
 2 -11 -16 -2.65 2.79
 2 -11 -16 -0.18 3.45
 2 11 -16 0.13 2.61
 -2 -11 16 -1.38 2.77
 -2 -11 15 47.34 4.65
 2 -11 -15 40.21 4.37
 2 -11 -15 41.86 4.06
 2 11 -15 37.36 4.43
 2 -11 -15 40.73 5.45
 -2 -11 14 5.57 3.92
 -2 -11 14 3.33 3.64
 2 -11 -14 9.49 4.95
 2 11 -14 -1.8 3.94
 2 -11 -14 6.06 3.64
 -2 -11 14 1.99 2.92
 2 -11 -14 11.39 3.74
 -2 -11 13 67.2 5.65
 -2 -11 13 61.99 6.17
 2 11 -13 80.28 6.46
 2 -11 -13 67.17 7
 2 -11 -13 68.97 5.87
 -2 -11 13 63.51 6
 2 -11 -13 59.69 5.69
 2 -11 -12 13.73 5.43
 -2 -11 12 0.24 3.97
 -2 -11 12 6.6 4.54
 -2 -11 12 9.44 4.54
 2 -11 -12 12.8 3.94
 2 11 -12 3.23 4.42
 2 -11 -12 5.1 4.24
 2 -11 -12 4.54 4.39
 2 -11 -12 5.09 3.99
 -2 -11 11 25.91 4.99
 2 -11 -11 32.68 5.33
 2 -11 -11 30.09 4.85
 2 11 -11 24.69 5.42
 2 -11 -11 25.69 4.72
 2 -11 -11 29.49 4.47
 2 -11 -11 38.07 6.33
 -2 -11 11 23.98 5.08
 -2 -11 10 49.94 8.9
 2 -11 -10 54.88 5.61
 2 -11 -10 47.37 5.28
 2 11 -10 46.97 7.03
 2 -11 -10 58.05 6.66
 2 -11 -10 60.84 6.31
 2 -11 -10 35.75 8.17
 -2 -11 10 41.92 5.46
 -2 -11 10 49.34 6.13
 2 11 -10 49.04 6.03
 2 -11 -10 54.67 5.27
 2 -11 -9 53.13 5.7
 2 -11 -9 45.41 8.44
 2 -11 -9 49.45 5.6
 -2 -11 9 49.67 6.18
 2 -11 -9 58.4 5.66
 -2 -11 9 59.47 6.13
 2 -11 -9 69.5 5.04
 2 -11 -9 57.62 6.44
 2 -11 -9 58.05 5.57
 2 11 -9 64.95 7.51
 -2 -11 9 50.68 5.8
 2 11 -9 50.57 5.94
 2 -11 -8 243.92 12.93
 2 -11 -8 258.1 12.78
 2 -11 -8 245.94 12.11
 -2 -11 8 270.11 17.25
 2 11 -8 295.41 13.22
 -2 -11 8 249.07 13.1
 2 -11 -8 280.31 13.38
 2 -11 -8 259.92 12.87
 2 11 -8 265.46 15.17
 2 -11 -8 266.82 12.64
 -2 -11 8 268.31 12.99
 2 -11 -8 257.72 13.19
 -2 -11 7 1.27 3.43
 2 -11 -7 3.78 4.13
 -2 -11 7 4.35 3.86
 2 -11 -7 2.24 3.57
 2 11 -7 -0.88 4.19
 2 11 -7 3.87 3.95
 2 -11 -7 4.04 4.43
 2 -11 -7 -0.2 3.16
 2 -11 -7 6.19 3.95
 2 -11 -7 -1.36 6.45
 -2 -11 7 -4.45 5.12
 2 -11 -7 -0.78 4.16
 2 -11 -7 -1.42 3.44
 2 -11 -7 1.35 3.4
 2 -11 -6 168.25 9.42
 2 -11 -6 161.49 8.91
 -2 -11 6 186.54 9.63
 -2 -11 6 186.91 9.99
 -2 -11 6 184.29 9.24
 2 -11 -6 180.23 9.55
 2 -11 -6 171.65 9.72
 2 -11 -6 171.09 13.27
 -2 -11 6 180.24 13.47
 2 -11 -6 169.26 8.96
 2 -11 -6 169.2 9.93
 2 -11 -6 163.91 9.13
 2 11 -6 170.44 10.87
 -2 -11 6 166.72 11.92
 2 -11 -6 175.53 9.44
 -2 -11 6 167.58 9.12
 2 -11 -5 59.84 5.27
 -2 -11 5 44.38 4.68
 2 -11 -5 58.44 5.72
 2 -11 -5 62.89 5.46
 -2 -11 5 55.44 5.55
 -2 -11 5 64.21 5.73
 2 -11 -5 49.88 5.31
 -2 -11 5 59.28 4.82
 -2 -11 5 63.69 7.76
 -2 -11 5 65.55 8.5
 2 11 -5 57.08 5.17
 2 -11 -5 55.17 4.92
 2 11 -5 55.24 5.79
 2 -11 -5 40.82 7.88
 -2 -11 4 77.95 6.1
 2 -11 -4 82.46 6.42
 -2 -11 4 71.91 8.48
 2 11 -4 73.67 5.5
 2 11 -4 72.94 5.48
 -2 -11 4 84.9 8.96
 2 -11 -4 74.6 5.42
 2 -11 -4 77.17 5.83
 2 11 -4 69.89 5.96
 2 -11 -4 67.66 8.37
 -2 -11 4 73.76 5.96
 -2 -11 4 78.11 5.41
 2 -11 -4 62.06 5.54
 -2 -11 3 -2.08 3.51
 2 -11 -3 -4.14 5.1
 2 -11 -3 1.17 3.35
 -2 -11 3 4.74 5.55
 -2 -11 3 3.02 5.38
 -2 -11 3 -0.18 2.9
 2 -11 -2 70.78 5.3
 -2 -11 2 60.92 5.34
 2 -11 -2 49.66 7.04
 -2 -11 2 73.97 7.9
 -2 -11 2 54.96 7.71
 2 -11 -1 14.24 5.23
 2 -11 -1 17.15 3.74
 -2 -11 1 22.18 3.32
 -2 -11 1 14.84 3.69
 2 -11 -1 14.42 5.24
 -2 -11 1 18.27 6.2
 -2 -11 1 11.9 4.93
 2 -11 -1 11.76 5.57
 2 -11 0 78.46 7.08
 2 -11 0 69.05 7.68
 -2 -11 0 74.81 5.27
 -2 -11 0 71.48 7.53
 -2 -11 0 65.73 8.25
 -2 -11 0 84.72 5.58
 2 -11 1 24.44 5.55
 -2 -11 -1 28.72 3.78
 2 -11 1 25.95 4.59
 -2 -11 -1 22.77 5.63
 2 -11 2 1.54 5.17
 -2 -11 -2 0.49 3.07
 -2 -11 -2 2.64 4.19
 2 -11 2 -1.61 4.02
 -2 -11 -2 4.5 3.15
 -2 -11 -2 2.06 2.74
 -2 -11 -2 -0.53 5.37
 2 -11 3 317.46 18.01
 -2 -11 -3 317.67 14.5
 -2 -11 -3 334.71 15.34
 2 -11 3 326.63 16.52
 -2 -11 -3 322 14.29
 -2 -11 -3 316.88 14.37
 -2 -11 -3 315.35 15.02
 -2 -11 -3 332.77 18.35
 -2 11 -3 323.76 15.95
 2 -11 3 343.92 14.92
 2 -11 3 325.1 14.28
 2 -11 4 33.4 4.62
 2 -11 4 37.15 4.22
 -2 -11 -4 29.37 6.98
 2 -11 4 26.07 4.19
 -2 -11 -4 40.73 4.93
 -2 11 -4 26.26 5.03
 -2 11 -4 35.1 4.18
 2 -11 4 27 6.27
 -2 -11 -4 25.89 4.51
 -2 -11 -4 38.31 4.32
 -2 -11 -4 25.66 3.54
 2 -11 5 118.82 7.71
 -2 -11 -5 120.17 7.32
 2 -11 5 138.7 7.97
 -2 -11 -5 122.93 6.9
 -2 -11 -5 127.91 8.09
 -2 11 -5 122.03 7.51
 -2 -11 -5 122.15 10.53
 -2 11 -5 122.23 9.14
 2 -11 5 119.42 7.36
 2 -11 5 117.99 10.39
 -2 -11 -5 128.5 8.22
 2 -11 6 2.77 3.95
 -2 -11 -6 4.27 4.56
 -2 -11 -6 8.98 4.51
 -2 -11 -6 5.1 3.84
 -2 11 -6 1.93 4.64
 -2 11 -6 2.78 3.84
 2 -11 6 0.59 6.05
 2 -11 6 2.58 3.99
 -2 -11 -6 9.23 6.87
 -2 -11 -6 6.12 3.51
 2 -11 6 4.88 3.87
 -2 -11 -7 31.73 8.04
 -2 11 -7 31.96 5.06
 -2 -11 -7 31.72 5.6
 2 -11 7 36.25 4.92
 -2 11 -7 26.15 6.35
 -2 -11 -7 32.66 4.52
 -2 -11 -7 25.03 4.46
 2 -11 7 30.97 7.3
 -2 -11 -8 6.65 3.95
 -2 -11 -8 0.75 6.6
 -2 -11 -8 4.12 4.94
 -2 11 -8 4.51 4.44
 2 -11 8 -0.62 5.66
 -2 11 -8 11.71 5.81
 2 -11 8 4.15 3.9
 2 -11 9 194.77 10.29
 2 -11 9 185.74 10.92
 2 -11 9 169.58 13.51
 2 -11 9 196.7 10.54
 -2 -11 -9 172.36 14.45
 -2 11 -9 174.04 12.88
 -2 11 -9 185.23 11.01
 -2 -11 -9 193.13 11
 -2 -11 -9 187.08 10.12
 2 -11 10 3.33 4.29
 -2 -11 -10 2.02 4.66
 2 -11 10 2.83 4.35
 -2 11 -10 6.6 5.17
 2 -11 10 -1.9 3.87
 -2 -11 -10 -0.25 3.9
 -2 -11 -11 7.05 4.8
 -2 -11 -11 3.06 5.51
 2 -11 11 0.22 3.18
 -2 -11 -11 1.69 3.86
 -2 11 -11 5.45 4.97
 2 -11 11 4.14 4.58
 2 -11 11 4.25 4.26
 2 -11 12 88.07 6.68
 2 -11 12 89.6 7.14
 -2 -11 -12 73.28 6.32
 -2 -11 -12 84.28 6.38
 -2 -11 -12 77.67 7.59
 2 -11 13 -2.09 3.52
 -2 -11 -13 3.31 3.65
 -2 -11 -13 -1.34 4.76
 2 -11 13 3.52 4.1
 -2 -11 -13 4.53 3.51
 -2 -11 -14 73.27 5.31
 -2 11 -14 78.71 6.42
 -2 -11 -14 77.6 6.59
 -2 -11 -14 69.9 5.13
 2 -11 14 73.51 5.42
 2 -11 15 2.55 2.5
 -2 -11 -15 7.1 2.37
 -2 11 -15 2.36 3.44
 -2 -11 -15 2.63 2.67
 -2 -11 -15 3.81 3.73
 2 -11 16 22.22 2.21
 -2 11 -16 16.45 3.02
 -2 -11 -16 18.83 3.34
 -2 -11 -16 18.92 2.42
 2 -12 -16 11.43 2.3
 2 -12 -16 13.08 2.18
 2 -12 -16 13.89 3.12
 2 12 -16 12.07 2.41
 -2 -12 16 11.14 2.64
 2 12 -15 0.16 3.03
 2 -12 -15 -4.3 3.71
 2 -12 -15 0.14 2.77
 2 -12 -15 4.03 2.76
 -2 -12 15 1.58 3.09
 -2 -12 14 9.11 3.99
 2 -12 -14 7.35 3.3
 -2 -12 14 6.85 2.98
 -2 -12 14 3.82 3.33
 2 -12 -14 9.37 3.53
 2 -12 -14 2.46 4.38
 2 12 -14 1.83 3.58
 2 -12 -13 3.89 3.82
 2 12 -13 3.57 4.12
 -2 -12 13 6.34 3.96
 -2 -12 13 5.01 3.39
 2 -12 -13 3.78 4.63
 2 -12 -13 6.83 3.66
 -2 -12 13 12.68 4.35
 2 -12 -12 242.9 12.28
 2 12 -12 266.8 13.08
 -2 -12 12 254.62 12.92
 2 -12 -12 250.08 12.67
 2 -12 -12 275.65 12.86
 2 -12 -12 235.47 13.08
 -2 -12 12 275.87 13.06
 -2 -12 12 239.03 12.41
 2 -12 -11 39.81 5.91
 -2 -12 11 44.45 5.76
 2 -12 -11 34.15 4.63
 2 12 -11 43.44 5.66
 -2 -12 11 34.39 5.14
 2 -12 -11 34.05 5.27
 2 -12 -11 34.03 5.56
 2 12 -10 124.89 8.23
 -2 -12 10 118.57 8.26
 -2 -12 10 126.71 8.23
 2 -12 -10 110.13 7.67
 2 -12 -10 110.6 8.58
 2 -12 -10 105 7.74
 2 -12 -10 117.45 7.68
 -2 -12 10 110 7.97
 2 -12 -9 4.3 3.19
 -2 -12 9 5.72 4.75
 -2 -12 9 2.5 4.47
 -2 -12 9 6.65 6.86
 2 12 -9 -2.07 4.53
 2 12 -9 2.94 4.52
 2 -12 -9 -1.32 4.21
 2 -12 -9 0.22 3.7
 2 -12 -9 5 4.51
 2 -12 -9 -1.53 3.93
 2 -12 -9 4.93 4.78
 -2 -12 9 4.15 4.41
 -2 -12 8 134.09 8.8
 2 -12 -8 117.59 8.53
 2 -12 -8 116.18 12.03
 2 -12 -8 139.32 8.8
 2 -12 -8 133.71 7.64
 2 -12 -8 135.94 8.79
 2 -12 -8 124.83 8.15
 2 -12 -8 135.67 7.94
 2 12 -8 126.53 10.08
 2 12 -8 136.48 8.47
 -2 -12 8 139.89 8.43
 2 -12 -7 1.45 6.35
 2 12 -7 1.22 4.15
 2 -12 -7 2.65 4.48
 2 -12 -7 1.23 3.45
 2 -12 -7 -0.24 3.86
 2 -12 -7 4.57 3.35
 -2 -12 7 9.06 3.94
 -2 -12 7 2.1 5.52
 2 12 -7 -0.45 3.92
 2 -12 -7 -0.48 3.81
 -2 -12 7 -0.69 4
 2 -12 -7 1.49 4.09
 2 -12 -7 8.72 4.92
 2 -12 -6 80.63 6.43
 2 -12 -6 75.39 5.75
 -2 -12 6 83.13 7.04
 2 -12 -6 68.34 9.63
 2 -12 -6 92.18 6.86
 2 -12 -6 72.89 6.79
 -2 -12 6 75.16 6.62
 2 12 -6 65.55 6.91
 2 -12 -6 82.05 6.13
 2 -12 -6 72.49 6.25
 -2 -12 6 80.41 6.04
 -2 -12 6 81.06 9.06
 -2 -12 6 76.14 9.91
 -2 -12 6 78.59 6.2
 2 -12 -5 90.77 7.45
 -2 -12 5 92.43 6.35
 2 -12 -5 91.86 6.47
 -2 -12 5 96.41 7.15
 -2 -12 5 85.82 6.31
 -2 -12 5 87.38 7.13
 2 -12 -5 67.13 6.5
 -2 -12 5 105.35 10.89
 2 -12 -5 92.85 6.55
 2 -12 -5 100.34 6.55
 2 -12 -5 72.4 9.3
 -2 -12 5 87.44 9.58
 2 -12 -4 120.37 7.55
 2 -12 -4 119.92 7.65
 -2 -12 4 118.1 11.34
 2 -12 -4 115.13 10.64
 -2 -12 4 111.96 10.41
 -2 -12 4 124.65 7.35
 2 12 -4 125.69 7.44
 2 -12 -4 130.82 7.48
 -2 -12 4 124.88 8.21
 2 -12 -4 114.03 8.19
 -2 -12 4 126.12 8.11
 -2 -12 4 112.22 6.93
 -2 -12 3 175.72 12.62
 -2 -12 3 168.87 9.56
 -2 -12 3 172.59 9.96
 -2 -12 3 166.44 12.71
 2 -12 -3 163.52 9.07
 2 12 -3 177.71 9.08
 2 -12 -3 194.39 9.29
 2 -12 -3 160.82 12.36
 -2 -12 3 152.91 8.48
 2 -12 -3 187.77 9.53
 2 -12 -2 15.79 3.99
 -2 -12 2 14.93 4.75
 2 -12 -2 17.17 3.66
 2 12 -2 12.75 3.46
 -2 -12 2 11.74 6.05
 -2 -12 2 12.91 4.16
 2 -12 -2 16.78 3.53
 -2 -12 2 15.52 3.5
 2 -12 -2 8.97 5.31
 2 -12 -2 9.8 4.62
 -2 -12 2 12.47 6.11
 -2 -12 1 225.31 11.43
 -2 -12 1 240.7 15.3
 2 -12 -1 268.49 15.26
 -2 -12 1 226.95 10.91
 2 -12 -1 230.01 11.44
 2 -12 -1 229.98 13.89
 2 -12 -1 251.62 11.2
 2 -12 -1 223.56 10.69
 -2 -12 1 236.66 12.3
 2 -12 -1 225.02 12.15
 -2 -12 1 223.81 14.52
 2 -12 0 18.28 4.74
 -2 -12 0 16.9 3.65
 2 -12 0 14.32 3.11
 2 -12 0 11.38 4.34
 2 -12 0 15.5 3.18
 2 -12 0 23.46 3.61
 -2 -12 0 7.88 4.33
 -2 -12 0 21.24 3.78
 -2 -12 0 17.43 6.6
 -2 -12 0 27.97 6.32
 2 -12 1 102.82 6.33
 -2 -12 -1 111.83 6.66
 -2 -12 -1 114.87 9.84
 2 -12 1 113.83 7.6
 -2 12 -1 94.89 6.24
 -2 -12 -1 111.96 7.43
 2 -12 1 117.61 9.5
 -2 -12 -1 113.21 6.8
 2 -12 1 105.07 6.15
 -2 -12 -2 107.82 9.08
 -2 -12 -2 88.69 6.04
 2 -12 2 95.53 9.48
 -2 -12 -2 85.63 7.12
 2 -12 2 85 5.73
 -2 -12 -2 90.67 6.17
 -2 -12 -2 86.61 6.86
 -2 12 -2 84.37 5.91
 2 -12 2 81.35 5.73
 2 -12 2 81.4 6.79
 2 -12 2 77.71 7.83
 -2 -12 -2 86.29 5.97
 2 -12 3 23.1 4.61
 -2 -12 -3 23.35 4.7
 -2 -12 -3 29 3.82
 -2 12 -3 23.74 3.87
 2 -12 3 19 6.74
 -2 -12 -3 19.99 3.82
 -2 -12 -3 18.57 4.89
 -2 -12 -3 17.97 3.81
 -2 -12 -3 27.83 7.19
 2 -12 3 18.48 5.26
 2 -12 3 22.15 3.67
 2 -12 3 21.9 3.79
 2 -12 4 8.58 4
 -2 -12 -4 14.5 4.7
 -2 -12 -4 16.85 3.74
 -2 -12 -4 12.94 6.43
 -2 12 -4 13.23 3.9
 2 -12 4 7.93 6.29
 -2 -12 -4 13.81 4.47
 2 -12 4 16.01 3.72
 2 -12 4 13.86 4.2
 2 -12 4 12.92 4.33
 -2 -12 -4 14.78 3.75
 2 -12 5 14.13 4.43
 -2 -12 -5 18.16 6.99
 -2 -12 -5 10.07 4.7
 -2 12 -5 13.01 4.23
 2 -12 5 9.47 4.4
 -2 -12 -5 11.39 3.41
 2 -12 5 6.26 6.07
 -2 -12 -5 16.95 5
 2 -12 5 11.07 4.07
 -2 -12 -5 6.66 6.96
 -2 -12 -5 12.34 4.88
 -2 -12 -5 10.69 3.87
 -2 12 -5 15.5 4.74
 2 -12 6 70.29 6.46
 2 -12 6 72.97 6.13
 2 -12 6 71.28 6.22
 -2 12 -6 73.14 6.27
 -2 -12 -6 56.2 6.89
 -2 -12 -6 82.03 6.68
 -2 -12 -6 61.81 6.88
 2 -12 6 82.42 9.33
 -2 12 -6 67.47 7.38
 -2 -12 -6 71.36 6.01
 2 -12 7 465.44 20.33
 -2 12 -7 481.94 23.03
 -2 -12 -7 412.72 20.43
 -2 -12 -7 442.69 20.59
 2 -12 7 432.06 23.96
 -2 -12 -7 439.7 19.84
 2 -12 7 482.43 20.31
 -2 -12 -7 470.05 19.89
 -2 -12 -7 418.47 24.84
 -2 12 -7 439.54 20.17
 2 -12 7 465.37 20.06
 -2 12 -8 18.7 5.07
 -2 -12 -8 5.66 3.75
 2 -12 8 8.67 4.26
 2 -12 8 3.25 5.69
 -2 -12 -8 8.68 7.49
 -2 12 -8 4.46 4.63
 -2 -12 -8 6.98 5.04
 -2 -12 -9 64.72 7.1
 2 -12 9 65.06 5.81
 -2 -12 -9 63.36 5.96
 -2 12 -9 72.35 6.92
 -2 -12 -9 67.24 7.04
 -2 -12 -10 52.42 6.24
 2 -12 10 55.38 5.28
 -2 -12 -10 52.6 5.48
 2 -12 10 51.89 6.07
 2 -12 10 56.2 5.86
 -2 12 -10 52.88 6.5
 2 -12 11 7.42 4.85
 2 -12 11 11.07 4.52
 2 -12 11 5.61 3.3
 -2 -12 -11 14.17 4.86
 -2 12 -11 20.1 5.3
 -2 -12 -11 10.47 3.88
 2 -12 12 20.36 4.82
 2 -12 12 17.63 4.52
 -2 -12 -12 12.61 3.76
 -2 -12 -12 13.8 4.31
 2 -12 13 5.51 3.88
 -2 -12 -13 -0.19 3.32
 2 -12 13 7.09 3.61
 -2 -12 -13 0.19 3.11
 -2 -12 -13 4.41 4.5
 -2 -12 -14 30.99 4.7
 2 -12 14 31.74 3.75
 -2 12 -14 29.47 4.55
 -2 -12 -14 36.09 3.71
 -2 -12 -14 32.15 3.59
 -2 12 -15 -0.15 3.01
 -2 -12 -15 5.35 2.33
 -2 -12 -15 5.39 1.97
 2 -12 15 0.8 2.21
 -2 -12 -15 -0.97 3.32
 2 -13 -15 67.66 4.04
 2 -13 -15 63.59 4.91
 -2 -13 15 66.97 4.65
 2 -13 -15 69.04 4.32
 2 13 -15 62.2 4.52
 -2 -13 14 21.96 3.12
 2 -13 -14 13.54 2.92
 2 13 -14 22.18 3.93
 2 -13 -14 25.12 3.55
 -2 -13 14 20.71 3.8
 2 -13 -13 -1.11 3.77
 -2 -13 13 2.78 3.99
 2 13 -13 2.15 4
 2 -13 -13 3.73 3.61
 2 -13 -13 0.65 3
 2 -13 -13 2.81 3.54
 -2 -13 13 1.62 3.23
 -2 -13 13 -2.76 3.52
 -2 -13 12 72.13 5.89
 2 13 -12 76.43 6.45
 -2 -13 12 75.13 6.13
 2 -13 -12 63.52 6.15
 2 -13 -12 68.75 5.31
 2 -13 -12 67.11 5.91
 2 -13 -12 65.02 6.05
 2 13 -11 3.91 4.51
 2 -13 -11 1.84 4.54
 -2 -13 11 3.98 4.14
 -2 -13 11 5.95 4.41
 2 -13 -11 2.4 3.51
 2 -13 -11 5.55 4.11
 -2 -13 11 1.22 4.05
 2 -13 -10 111.15 8.02
 2 13 -10 105.86 8.04
 -2 -13 10 109 7.83
 2 -13 -10 108.76 7.97
 2 -13 -10 104.67 7.49
 -2 -13 10 109.76 7.83
 2 -13 -10 111.24 6.95
 2 -13 -10 117.91 7.65
 -2 -13 10 119.63 7.86
 2 -13 -9 56.74 6.01
 2 -13 -9 48.4 5.66
 2 -13 -9 44.62 4.83
 2 -13 -9 47.38 4.56
 2 -13 -9 48.61 6.13
 -2 -13 9 43.23 5.61
 -2 -13 9 47.89 5.81
 2 13 -9 49.97 5.83
 2 -13 -9 49.34 5.48
 -2 -13 9 49.34 5.95
 2 -13 -8 -2 4.42
 2 13 -8 8.48 4.58
 -2 -13 8 3.4 4.67
 2 -13 -8 -0.28 4.62
 2 -13 -8 7.09 4.13
 2 -13 -8 0.62 3.15
 2 -13 -8 4.77 4.52
 -2 -13 8 0.24 4.29
 2 -13 -7 352.6 16.46
 2 -13 -7 352.35 16.45
 2 -13 -7 346.05 21.23
 2 -13 -7 339.07 15.92
 2 -13 -7 355.23 16.52
 2 -13 -7 372.54 17.2
 2 -13 -7 368.17 16.86
 -2 -13 7 373.02 16.37
 -2 -13 6 160.46 9.37
 2 -13 -6 174.72 9.77
 2 -13 -6 184.28 9.82
 -2 -13 6 164.5 10.38
 2 -13 -6 154.53 13.55
 -2 -13 6 194.35 9.81
 2 -13 -6 178.12 9.97
 -2 -13 6 179.1 10.34
 -2 -13 6 170.6 14.27
 -2 -13 6 149.37 12.39
 2 -13 -6 179.21 9.55
 2 -13 -6 181.56 10.19
 2 -13 -6 170.89 10.57
 -2 -13 5 48.85 6.03
 2 -13 -5 55.39 5.33
 2 -13 -5 40.71 5.01
 2 -13 -5 53.74 5.76
 -2 -13 5 44.68 8.47
 2 13 -5 61.87 5.67
 2 -13 -5 56.8 5.52
 -2 -13 5 53.46 5.44
 2 -13 -5 52.54 6.63
 -2 -13 5 46.14 6.13
 2 -13 -5 48.12 5.16
 -2 -13 5 53.85 5.03
 2 -13 -5 47.89 8.45
 -2 -13 5 39.01 7.7
 -2 -13 4 468.79 21.43
 -2 -13 4 477.7 20.27
 -2 -13 4 489.71 20.95
 2 -13 -4 511.04 22.09
 2 -13 -4 492.48 21.05
 2 13 -4 500.03 21.01
 -2 -13 4 485.97 25.78
 2 -13 -4 499.88 21.17
 2 -13 -4 438.25 24.84
 2 -13 -4 486.73 20.92
 -2 -13 4 519.06 21.91
 -2 -13 4 489.22 24.92
 -2 -13 4 457.98 20.32
 -2 -13 3 330.5 15.52
 -2 -13 3 302.86 13.7
 -2 -13 3 323.23 18.62
 2 -13 -3 278.05 17.56
 -2 -13 3 319.37 18.64
 2 13 -3 299.31 14.22
 2 -13 -3 309.68 14.22
 2 -13 -3 300.08 14.17
 -2 -13 3 307.79 14.7
 2 -13 -3 301.65 14.42
 2 -13 -2 55.92 5.04
 2 -13 -2 43.51 4.17
 -2 -13 2 43.18 7.79
 -2 -13 2 61.26 6.52
 -2 -13 2 54.48 5.56
 -2 -13 2 47.5 5.01
 -2 -13 2 46.53 4.6
 2 -13 -2 57.34 5.54
 2 -13 -2 51.01 6.35
 2 -13 -2 47.15 4.31
 -2 -13 2 42.62 8.17
 2 -13 -2 43.23 7.31
 -2 -13 1 159.99 8.33
 2 -13 -1 141.81 7.93
 -2 -13 1 154.79 9.76
 2 -13 -1 160.16 8.11
 2 -13 -1 143.6 10.96
 -2 -13 1 146.47 11.93
 -2 -13 1 140.63 12.13
 2 -13 -1 152.27 8.96
 2 -13 -1 152.73 8.48
 2 -13 -1 140.08 9.66
 2 -13 0 50.28 6.37
 -2 -13 0 49.86 6.41
 2 -13 0 48.25 4.42
 2 -13 0 43.16 4.71
 -2 -13 0 39.68 7.24
 -2 13 0 46.83 4.56
 -2 -13 0 28.32 7.42
 -2 -13 0 49.2 4.81
 -2 -13 0 49.59 5.15
 2 -13 0 41.15 4.3
 2 -13 1 84.31 7.27
 -2 -13 -1 87.85 6.44
 -2 13 -1 88.72 6
 -2 -13 -1 100.29 9.47
 2 -13 1 87.93 5.74
 -2 -13 -1 94.61 6.39
 -2 -13 -1 72.1 6.43
 -2 -13 -1 89.78 10.07
 2 -13 1 92.17 5.97
 -2 -13 -1 98.93 6.31
 2 -13 2 142.37 8.97
 -2 -13 -2 135.27 8.71
 2 -13 2 142.33 7.56
 -2 -13 -2 146.22 9.5
 -2 -13 -2 127.63 7.93
 2 -13 2 133.59 7.67
 -2 13 -2 122.97 7.7
 -2 -13 -2 135.49 7.82
 2 -13 2 114.2 11.36
 -2 -13 -2 128.69 8.52
 -2 -13 -2 131.43 7.68
 -2 13 -3 47.4 4.92
 2 -13 3 53.47 8.29
 -2 -13 -3 45.24 5.79
 -2 -13 -3 34.58 5.39
 -2 -13 -3 42.76 4.64
 -2 -13 -3 42.27 6.14
 2 -13 3 39.45 5.48
 -2 -13 -3 37.23 8.11
 -2 -13 -3 35.84 4.86
 2 -13 3 41.34 4.49
 2 -13 4 5.24 4.2
 -2 -13 -4 -2.01 6.27
 -2 -13 -4 1.87 3.49
 2 -13 4 4.74 4.17
 2 -13 4 6.64 6.56
 -2 -13 -4 -1.9 3.73
 -2 -13 -4 4.19 4.84
 -2 -13 -4 -1.41 4.6
 -2 -13 -4 2.29 7.1
 -2 13 -4 3.74 4.03
 -2 -13 -4 2.4 4.86
 2 -13 4 3.05 3.59
 -2 -13 -5 48.86 8.89
 -2 -13 -5 36.28 5.68
 -2 -13 -5 38.89 6
 2 -13 5 33.58 7.84
 -2 -13 -5 32.18 4.86
 -2 13 -5 44.07 5.34
 -2 -13 -5 37.4 5.8
 2 -13 5 29.48 4.73
 2 -13 5 35.03 5.38
 -2 -13 -5 38.56 4.47
 2 -13 6 -4.74 6.61
 2 -13 6 4.33 3.92
 -2 -13 -6 5.62 4.48
 -2 -13 -6 6.84 5.07
 2 -13 6 3.61 4.35
 -2 -13 -6 8.45 5.11
 -2 -13 -6 4.43 4.01
 -2 13 -6 5.71 4.29
 -2 -13 -7 52.42 5.64
 -2 -13 -7 50.13 6.53
 -2 -13 -7 43.45 6.34
 -2 13 -7 51.64 5.94
 -2 -13 -7 52.92 5.61
 2 -13 7 48.53 5.71
 2 -13 7 51.01 6.08
 -2 -13 -8 3.98 5.47
 -2 -13 -8 16.37 5.8
 -2 -13 -8 2.4 3.81
 2 -13 8 10.54 4.37
 -2 13 -8 5.53 4.71
 -2 -13 -8 12.93 4.2
 -2 -13 -9 4.86 5.31
 -2 -13 -9 4.64 3.97
 -2 13 -9 0.83 4.89
 2 -13 10 2.88 4.49
 -2 -13 -10 -0.59 5.2
 -2 13 -10 4.35 4.99
 -2 -13 -10 4.39 4.92
 2 -13 10 1.85 4.59
 -2 -13 -10 4.91 3.8
 -2 -13 -11 26.97 4.99
 -2 13 -11 35.32 5.29
 2 -13 11 26.89 4.94
 -2 -13 -11 31.05 4.3
 2 -13 11 29.95 4.67
 2 -13 12 3.05 4.16
 -2 -13 -12 4.4 3.89
 2 -13 12 -0.4 3.42
 -2 13 -12 3.03 4.22
 -2 -13 -12 2.89 3.4
 2 -13 13 38.84 4.48
 -2 -13 -13 33.1 4.03
 2 -13 13 43.69 4.29
 -2 -13 -13 33.06 3.76
 -2 -13 -14 24.24 3.14
 -2 -13 -14 28.73 3.16
 -2 -13 -14 28.54 4.24
 2 -13 14 31.07 3.4
 -2 -14 14 12.56 2.51
 2 -14 -14 16.24 3.05
 2 -14 -14 10.92 3.22
 2 14 -14 11.11 3.06
 2 -14 -14 9.46 2.86
 -2 -14 14 8.61 3.06
 -2 -14 13 26.76 3.54
 2 -14 -13 15.38 3.92
 2 -14 -13 25.63 3.89
 2 14 -13 19.94 3.98
 2 -14 -13 19.36 3.57
 2 -14 -12 51.67 5.51
 -2 -14 12 55.9 5.06
 -2 -14 12 61.27 5.34
 2 -14 -12 64.07 5.33
 2 14 -12 55.36 5.66
 -2 -14 12 56.15 5.31
 -2 -14 11 16.96 4.24
 2 -14 -11 15.06 4.21
 -2 -14 11 18.06 4.37
 2 14 -11 17.69 4.76
 -2 -14 11 15.92 4.28
 2 -14 -11 12.57 3.92
 -2 -14 10 18.12 4.57
 2 -14 -10 11.7 4.49
 2 -14 -10 17.48 4.24
 -2 -14 10 18.23 4.59
 -2 -14 10 16 4.4
 2 14 -10 19.59 5.08
 2 -14 -10 15.57 4.09
 2 -14 -10 8.81 4.74
 2 -14 -9 7.16 4.52
 2 14 -9 8.48 4.77
 -2 -14 9 7.88 4.53
 2 -14 -9 6.81 3.13
 2 -14 -9 11.66 4.81
 -2 -14 9 13.81 4.47
 2 -14 -9 12.66 4.66
 -2 -14 9 16.95 4.64
 2 -14 -9 12.27 4.1
 2 -14 -8 0.86 4.67
 2 -14 -8 -0.26 4.13
 2 -14 -8 -0.2 3.33
 -2 -14 8 1.97 4.3
 2 -14 -8 2.17 4.26
 2 -14 -8 0.25 3.82
 -2 -14 8 4.47 4.1
 2 -14 -7 2.7 4.12
 2 -14 -7 -3.56 4
 2 -14 -7 -1.01 4.21
 -2 -14 7 2.36 4.33
 2 -14 -7 1.07 3.57
 2 -14 -7 -1.52 4.79
 -2 -14 7 -4.38 3.73
 2 -14 -7 3.25 4
 -2 -14 7 0.29 4.64
 -2 -14 7 -2.64 4.82
 2 -14 -6 128.42 8.3
 2 -14 -6 141.38 8.68
 -2 -14 6 137.52 9.17
 2 -14 -6 147.89 8.57
 2 -14 -6 121.26 9.27
 2 -14 -6 142.21 8.71
 2 14 -6 141.63 8.61
 -2 -14 6 125.11 8.84
 2 -14 -6 126.81 7.93
 -2 -14 6 149.49 8.51
 -2 -14 6 130.3 8.09
 -2 -14 5 74.89 7.16
 -2 -14 5 81.89 7.11
 2 -14 -5 86.56 6.42
 -2 -14 5 71.96 5.32
 2 14 -5 82.53 6.47
 2 -14 -5 78.43 6.05
 2 -14 -5 68.23 9.5
 2 -14 -5 76.17 7.53
 -2 -14 5 67.24 5.75
 -2 -14 5 73.6 6.28
 -2 -14 5 83.97 10.24
 -2 -14 5 65.46 8.55
 2 -14 -5 81.62 6.51
 2 -14 -5 79.09 6.65
 2 -14 -4 66.28 6.1
 -2 -14 4 70.77 5.25
 2 -14 -4 82 7.74
 2 -14 -4 73.71 6.43
 -2 -14 4 58.97 8.86
 -2 -14 4 71.65 9.78
 2 14 -4 81.06 6.57
 -2 -14 4 67.48 7.07
 -2 -14 4 67.86 6.84
 2 -14 -4 62.76 8.94
 2 -14 -4 73.4 6.07
 -2 -14 4 69.74 5.4
 -2 -14 3 -0.27 4.29
 2 14 -3 8.11 4.05
 -2 -14 3 5.93 3.39
 2 -14 -3 2.71 3.67
 -2 -14 3 -0.63 5.09
 2 -14 -3 1.87 3.79
 -2 -14 3 2.74 6.11
 2 -14 -3 3.11 4
 2 -14 -3 -3.2 5.71
 -2 -14 3 9.21 6.74
 -2 -14 2 81.48 7.88
 2 -14 -2 98.1 6.68
 -2 -14 2 91.5 9.74
 -2 -14 2 83.49 10.12
 -2 -14 2 91.1 6.04
 2 -14 -2 80.69 5.56
 2 14 -2 74.32 6.43
 -2 -14 2 84.86 6.44
 2 -14 -2 64.73 8.35
 2 -14 -2 78.43 7.81
 2 -14 -2 92.06 6.94
 2 -14 -1 142.92 8.68
 -2 -14 1 145.74 9.92
 -2 -14 1 127.03 11.9
 -2 -14 1 129.16 7.8
 2 -14 -1 140.37 9.7
 2 -14 -1 155.02 8.34
 2 -14 -1 128.35 7.54
 -2 -14 1 126.51 12.16
 -2 -14 1 143.87 8.3
 2 -14 -1 134.42 7.54
 2 -14 0 129.82 8.37
 -2 14 0 115.33 7.3
 -2 -14 0 121.37 9.27
 -2 -14 0 124.01 11.17
 2 -14 0 134.9 7.35
 2 -14 0 113.59 7.12
 -2 -14 0 120.53 11.97
 -2 -14 0 132.62 7.49
 2 -14 0 128.4 9.16
 -2 14 -1 374.64 15.61
 -2 -14 -1 366.26 15.79
 -2 -14 -1 335.07 15.36
 2 -14 1 356.71 16.84
 2 -14 1 318 14.82
 -2 -14 -1 341.61 20.31
 2 -14 1 316.47 15.06
 2 -14 1 355.76 15.41
 -2 -14 -1 310.14 15.56
 -2 -14 -1 356.11 15.85
 -2 -14 -1 353.33 19.31
 -2 -14 -2 103.63 11.41
 2 -14 2 132.41 8.84
 -2 -14 -2 123.42 7.54
 2 -14 2 118.33 6.85
 -2 -14 -2 116 8.87
 2 -14 2 111.95 11.32
 -2 -14 -2 114.4 7.6
 -2 -14 -2 105.28 7.8
 -2 14 -2 109.36 7.32
 2 -14 3 44.73 5.31
 -2 14 -3 42.46 5.24
 2 -14 3 43.31 8.35
 -2 -14 -3 43.23 5.83
 -2 -14 -3 46.34 8.79
 -2 -14 -3 44.8 5.97
 2 -14 3 43.04 5.85
 -2 -14 -3 41.85 5.28
 -2 -14 -3 42.64 8.38
 -2 -14 -3 50.56 6.68
 2 -14 3 39.87 4.6
 -2 -14 -3 48.79 5.03
 -2 -14 -4 258.59 12.78
 2 -14 4 233.28 12.23
 -2 -14 -4 237.98 11.92
 -2 -14 -4 231.46 11.47
 -2 -14 -4 221.58 12.43
 2 -14 4 233.63 12.23
 -2 14 -4 229.71 11.93
 -2 -14 -4 246.79 16.55
 -2 -14 -4 236.27 12.89
 2 -14 4 231.31 16.11
 -2 -14 -4 188.12 15.89
 2 -14 4 233.17 11.46
 2 -14 5 105.46 7.03
 -2 -14 -5 100.84 8.06
 -2 14 -5 100.12 7.64
 -2 -14 -5 94.68 8.13
 -2 -14 -5 111.47 8.32
 2 -14 5 116.04 7.88
 -2 -14 -5 108.79 7.41
 -2 -14 -5 103.48 6.81
 -2 -14 -6 102.14 8.02
 -2 -14 -6 93.05 7.91
 -2 14 -6 107.7 7.74
 2 -14 6 104.82 7.8
 -2 -14 -6 95.08 7.63
 -2 -14 -6 110.44 7.45
 2 -14 6 101.39 7.24
 2 -14 7 157.81 9.75
 -2 -14 -7 150.99 9.35
 -2 -14 -7 149.52 9.92
 -2 14 -7 172.36 9.71
 -2 -14 -7 158.86 9.35
 2 -14 7 152.39 9.12
 -2 -14 -7 156.5 9.83
 2 -14 8 3.55 4.75
 -2 -14 -8 -2.08 4.85
 -2 -14 -8 0.97 3.99
 -2 14 -8 10.52 4.89
 -2 -14 -8 4.97 5.17
 -2 -14 -8 -3.07 3.83
 2 -14 8 -1.44 4.18
 2 -14 9 5.59 3.94
 -2 -14 -9 5.8 5.05
 -2 14 -9 9.2 4.7
 -2 -14 -9 1.44 4.91
 -2 -14 -9 6.51 3.96
 -2 -14 -10 109.46 8.27
 -2 -14 -10 126.37 7.56
 -2 14 -10 122.66 8.29
 2 -14 11 60.07 5.33
 -2 -14 -11 60.01 5.8
 -2 14 -11 60.31 5.82
 -2 -14 -11 51.95 6.06
 2 -14 11 53.13 5.55
 -2 -14 -11 60.84 5.19
 -2 -14 -12 2.39 4.06
 2 -14 12 8.67 3.7
 -2 -14 -12 6.35 3.08
 -2 -14 -12 9.5 3.49
 2 -14 12 9.73 3.4
 -2 14 -12 5.88 4.08
 -2 -14 -13 5.65 2.68
 -2 -14 -13 9.93 3.04
 2 -14 13 6.99 2.8
 -2 14 -13 7.42 3.56
 2 -15 -13 1.38 2.67
 2 15 -13 5.33 3.2
 -2 -15 13 3.97 2.85
 2 -15 -13 5.91 2.93
 -2 -15 13 4.19 2.47
 2 -15 -13 4.69 2.96
 -2 -15 12 61.46 4.75
 2 15 -12 62.46 5.19
 2 -15 -12 54.2 4.85
 2 -15 -12 54.88 4.75
 -2 -15 12 58.52 4.8
 -2 -15 11 3.54 3.44
 -2 -15 11 4.55 3.6
 -2 -15 11 9.99 3.68
 2 -15 -11 5.69 3.66
 2 -15 -11 6.16 3.52
 2 15 -11 10.13 4.27
 2 -15 -11 8.53 3.88
 -2 -15 10 39.12 4.87
 2 15 -10 36.63 5.43
 -2 -15 10 36.89 4.92
 2 -15 -10 36.08 4.57
 2 -15 -10 32.27 4.4
 2 -15 -10 33.27 4.64
 2 -15 -10 40.93 5.25
 -2 -15 10 31.18 4.47
 2 -15 -9 -1.36 3.83
 2 -15 -9 3.89 4.41
 -2 -15 9 0.25 4.21
 2 -15 -9 4.55 2.81
 2 -15 -9 2.27 3.81
 2 -15 -9 2.22 4.27
 -2 -15 9 1.69 3.71
 -2 -15 8 52.36 5.98
 2 -15 -8 56.42 5.53
 2 -15 -8 53.89 6.24
 2 -15 -8 46.65 4.5
 2 -15 -8 55.39 5.93
 2 -15 -8 47.29 5.28
 -2 -15 8 53.05 5.35
 -2 -15 7 -0.84 4.45
 -2 -15 7 5.52 4.24
 2 -15 -7 8.34 4.04
 2 -15 -7 -0.41 3.22
 2 -15 -7 1.8 4.94
 2 -15 -7 2.56 4.33
 2 15 -7 6.71 4.7
 -2 -15 7 -2.01 4.66
 2 -15 -7 0.24 3.67
 -2 -15 7 4.54 3.71
 2 -15 -6 112.62 8.94
 -2 -15 6 113.94 8.57
 2 15 -6 130.74 8.33
 2 -15 -6 125.94 8.12
 2 -15 -6 128.18 7.72
 -2 -15 6 115.71 8.31
 2 -15 -6 127.63 7.91
 2 -15 -6 121.1 8.02
 -2 -15 6 114.72 7.41
 -2 -15 5 48.22 6.11
 2 -15 -5 48.57 5.28
 -2 -15 5 53.13 4.91
 2 -15 -5 51.39 6.96
 2 -15 -5 47.02 5.52
 -2 -15 5 54.63 6.67
 2 -15 -5 45.61 5.66
 2 -15 -5 55.6 5.67
 -2 -15 5 52.85 5.39
 2 15 -5 47.67 5.87
 -2 -15 4 23.81 5.75
 2 -15 -4 25.93 4.58
 2 15 -4 26.41 4.91
 2 -15 -4 26.39 4.58
 2 -15 -4 19.73 4.64
 2 -15 -4 24.68 6.23
 2 -15 -3 325.81 15.28
 -2 -15 3 297.93 14.08
 2 15 -3 322.28 15.06
 -2 -15 3 322.26 16.08
 -2 -15 3 321.79 14.94
 2 -15 -3 309.61 14.58
 2 -15 -3 332.94 15
 -2 -15 2 83.75 8.07
 -2 -15 2 74.48 5.5
 2 -15 -2 72.78 5.28
 2 -15 -2 94.76 8.15
 -2 -15 2 74.45 9.59
 -2 -15 2 83.4 6.31
 2 -15 -2 66.48 6.47
 2 15 -2 80.05 6.52
 2 -15 -2 85.68 6.3
 -2 -15 1 147.07 10.05
 -2 -15 1 115.2 12.15
 -2 -15 1 137.97 7.96
 2 15 -1 128.56 8.36
 2 -15 -1 153.29 10.02
 2 -15 -1 134.15 8.88
 -2 -15 1 141.25 8.44
 2 -15 -1 145.32 7.84
 -2 -15 1 135.27 12.17
 -2 -15 0 12.98 3.64
 -2 -15 0 18.71 4.42
 2 -15 0 16.07 3.43
 2 -15 0 15.65 4.83
 2 -15 0 32.76 6.22
 2 -15 0 18.19 3.68
 -2 -15 0 17.08 4.26
 -2 -15 0 12.3 7.02
 -2 -15 0 18.26 6.71
 -2 -15 0 23 6.63
 -2 15 0 19.92 3.93
 -2 -15 0 26.29 6.26
 2 -15 1 4 3.15
 -2 -15 -1 -0.24 3.74
 -2 -15 -1 5.97 3.62
 2 -15 1 4.48 5.43
 -2 15 -1 4.17 3.5
 -2 -15 -1 2.87 5.77
 2 -15 2 27.1 4.74
 -2 -15 -2 23.86 4.8
 -2 -15 -2 31.92 4.46
 -2 15 -2 46.93 5.04
 -2 -15 -2 43.18 6.82
 2 -15 2 26.2 4.07
 2 -15 2 33.14 6.05
 -2 -15 -2 36.05 5.23
 2 -15 2 33.82 4.03
 2 -15 3 127.01 8.55
 -2 -15 -3 134.18 8.19
 -2 -15 -3 137.65 8.79
 -2 -15 -3 151.44 10.11
 -2 15 -3 138.21 8.43
 2 -15 3 142.55 8.87
 2 -15 3 133.63 9.28
 -2 -15 -3 155.11 8.81
 2 -15 3 142.91 7.91
 2 -15 4 0.83 4.56
 2 -15 4 -2.71 4.39
 -2 -15 -4 2.84 3.6
 -2 -15 -4 1.93 5.22
 -2 -15 -4 5.79 4.18
 -2 -15 -4 -2.5 4.68
 -2 15 -4 -4.7 4.31
 2 -15 4 3.47 3.68
 -2 -15 -5 75.34 7.13
 -2 -15 -5 93.87 7.55
 -2 15 -5 72.47 6.54
 -2 -15 -5 68.7 7.04
 2 -15 5 72.33 6.72
 2 -15 5 78.82 6.09
 -2 -15 -5 75.15 6.34
 -2 15 -6 72.58 6.64
 2 -15 6 74.31 6.14
 -2 -15 -6 85.25 7.25
 -2 -15 -6 69.98 6.77
 2 -15 6 71.13 6.69
 -2 -15 -6 80.45 6.54
 -2 -15 -6 86.65 7.42
 -2 -15 -7 55.04 6.32
 -2 -15 -7 43.35 5.76
 -2 -15 -7 49.15 5.31
 2 -15 7 42.07 5.74
 2 -15 7 46.8 5.06
 -2 15 -7 49.57 5.85
 -2 -15 -7 41.26 5.31
 -2 -15 -8 6.4 3.66
 -2 -15 -8 4.8 4.72
 2 -15 8 2.02 4.37
 -2 -15 -8 1.82 4.01
 -2 -15 -8 7.72 4.71
 -2 15 -8 7.81 4.61
 2 -15 8 5.28 3.98
 -2 -15 -9 4.93 4.54
 -2 -15 -9 10.69 4.92
 -2 -15 -9 7.22 3.79
 2 -15 9 6.26 3.63
 -2 15 -9 1.67 4.36
 2 -15 10 57.39 5.12
 -2 15 -10 61.47 5.9
 -2 -15 -10 54.76 5.02
 -2 -15 -10 51.42 5.99
 2 -15 11 64.22 5.24
 -2 -15 -11 69.96 5.84
 -2 15 -11 43.5 5.14
 -2 -15 -11 53.6 4.66
 -2 -15 -12 6.29 3.06
 -2 -15 -12 7.94 2.76
 2 -15 12 2.29 2.7
 -2 15 -12 3.66 3.41
 2 -15 12 4.18 3.24
 -2 -16 12 3.29 2.48
 2 -16 -12 2.92 2.85
 2 16 -12 2.55 3.17
 -2 -16 12 2.43 2.52
 2 -16 -12 -0.13 2.51
 2 -16 -12 3.74 2.39
 2 -16 -11 8.3 3.03
 -2 -16 11 1.95 3.09
 2 -16 -11 3.17 2.99
 2 16 -11 1.99 3.52
 -2 -16 11 3.13 2.92
 2 -16 -11 2.34 3.27
 -2 -16 10 62.53 5.39
 2 -16 -10 65.54 4.94
 2 -16 -10 65.62 5.51
 -2 -16 10 62.8 4.96
 2 -16 -10 53 4.83
 2 16 -10 66.94 5.74
 2 -16 -10 69.15 5.19
 2 -16 -9 15.95 3.66
 -2 -16 9 2.66 3.98
 2 -16 -9 6.51 3.95
 2 -16 -9 2.41 3.8
 2 -16 -9 5.58 3.31
 -2 -16 9 0.54 3.12
 2 -16 -8 3.01 2.68
 2 -16 -8 2.48 3.43
 2 -16 -8 6.12 4.46
 -2 -16 8 6.84 4.2
 2 -16 -8 1.28 3.74
 2 -16 -8 4.68 4.14
 -2 -16 8 1.88 3.21
 -2 -16 7 -2.1 4.44
 2 -16 -7 1.98 4.77
 2 -16 -7 -0.22 3.57
 2 16 -7 -3.39 4.66
 2 -16 -7 0.46 3.87
 2 -16 -7 1.47 3.1
 -2 -16 7 0.19 3.26
 -2 -16 6 29.54 5.25
 2 -16 -6 28.96 4.77
 2 -16 -6 24.6 4.66
 2 -16 -6 16.74 5.63
 -2 -16 6 19.49 4.77
 2 -16 -6 22.7 3.85
 -2 -16 6 15.53 3.76
 2 -16 -6 24.51 4.25
 2 16 -6 28.67 4.91
 2 -16 -5 118.13 7.45
 2 -16 -5 110.98 7.19
 2 -16 -5 127.34 7.83
 -2 -16 5 95.64 6.41
 2 -16 -5 110.41 8.8
 2 -16 -5 118.19 7.58
 2 16 -5 118.92 7.77
 -2 -16 5 107.28 8.09
 2 -16 -4 3.05 3.85
 2 -16 -4 2.57 3.55
 2 -16 -4 3.29 5.7
 -2 -16 4 3.05 5.26
 2 -16 -4 -1.62 3.9
 2 -16 -4 5.77 4
 2 16 -4 2.68 3.97
 2 -16 -3 64.42 5.72
 2 16 -3 58.2 5.82
 -2 -16 3 54.88 6.8
 -2 -16 3 58.04 5.54
 2 -16 -3 62.41 6.06
 2 16 -2 138.46 8.18
 2 -16 -2 117.58 8.26
 -2 -16 2 127.9 7.26
 -2 -16 2 124.05 9.56
 2 -16 -2 133.78 7.22
 2 -16 -2 140.55 9.87
 -2 -16 2 124.72 8.17
 -2 -16 1 216.17 11.35
 -2 -16 1 248.64 13.09
 2 -16 -1 210.03 10.45
 2 -16 -1 217.31 12.53
 2 16 -1 212.19 11.24
 -2 -16 1 214 11.21
 2 -16 -1 216.54 11.75
 2 -16 0 97.79 7.12
 2 -16 0 89.86 7.92
 2 16 0 97.5 6.69
 -2 -16 0 76.1 6.49
 -2 16 0 89.58 6.26
 -2 -16 0 80.29 6.31
 -2 -16 0 86.39 8.36
 2 -16 1 20.33 5.71
 -2 -16 -1 18.33 4.03
 -2 16 -1 17.5 3.99
 2 -16 1 19.92 3.42
 2 -16 1 14.48 4.24
 -2 -16 -1 20.58 4.25
 -2 -16 -2 25.26 6.25
 2 -16 2 25.25 4.72
 -2 -16 -2 30.29 4.53
 -2 -16 -2 28.39 4.17
 -2 16 -2 23.79 4.47
 2 -16 2 24.94 3.66
 -2 -16 -2 22.01 4.45
 2 -16 2 21.98 3.75
 2 -16 2 32.99 5.76
 -2 -16 -3 184 10.34
 -2 -16 -3 194.5 11.72
 -2 -16 -3 190.46 9.96
 2 -16 3 187.13 9.51
 -2 -16 -3 193.05 10.05
 -2 -16 -3 221.55 10.7
 2 -16 3 189.5 10.45
 2 -16 3 179.77 9.68
 -2 16 -3 197.1 10.37
 2 -16 3 196.42 10.8
 2 -16 3 192.15 11.12
 -2 -16 -4 20.32 5.85
 2 -16 4 27.95 4.87
 2 -16 4 27.41 4.17
 -2 16 -4 29.94 4.83
 2 -16 4 32.7 5
 2 -16 4 31.74 4.16
 2 -16 4 34.65 5.35
 -2 -16 -4 30.22 4.86
 -2 -16 -4 34.11 4.94
 -2 -16 -4 26.76 3.83
 -2 -16 -5 6.47 4.35
 -2 -16 -5 16.66 4.47
 -2 -16 -5 9.07 5.09
 2 -16 5 7.81 3.49
 -2 16 -5 5.75 4.04
 2 -16 5 12.84 4.22
 2 -16 5 10.22 4.32
 -2 -16 -6 38.32 5.62
 -2 -16 -6 44.54 5.03
 2 -16 6 34.99 5
 2 -16 6 41.1 4.61
 -2 16 -6 43.08 5.18
 -2 -16 -6 38.36 5.6
 2 -16 6 41.66 4.98
 2 -16 7 61.8 5.94
 -2 -16 -7 59.56 6.1
 2 -16 7 69.11 5.38
 -2 -16 -7 68.84 5.54
 -2 -16 -7 55.64 5.69
 2 -16 7 61.78 5.53
 -2 16 -7 61.06 5.97
 2 -16 8 106.4 7.03
 -2 -16 -8 120.45 7.69
 2 -16 8 122.8 7.13
 2 -16 8 113.03 7.48
 -2 -16 -8 116.64 6.98
 -2 -16 -8 101.71 5.94
 -2 16 -8 125.67 7.74
 -2 -16 -8 119.67 7.25
 2 -16 9 3.02 3.17
 -2 -16 -9 2.52 3.97
 2 -16 9 -1.62 3.56
 -2 -16 -9 -3.51 3.25
 -2 16 -9 4.11 3.79
 -2 -16 -9 7.78 4.31
 2 -16 10 3.34 2.97
 -2 -16 -10 0.18 3.44
 -2 16 -10 0.92 3.54
 -2 -16 -10 4.03 2.98
 2 -16 11 1.77 2.71
 -2 -16 -11 0.8 2.6
 -2 16 -11 1.41 3.19
 -2 -17 11 27.52 2.84
 2 17 -11 29.14 3.64
 2 -17 -11 23.82 3.2
 -2 -17 11 27.86 3.19
 2 -17 -11 27.63 3.07
 -2 -17 10 98.56 5.95
 2 -17 -10 101.14 5.7
 -2 -17 10 106.91 5.52
 2 -17 -10 107.16 5.99
 -2 -17 9 4.25 3.46
 -2 -17 9 5.47 2.63
 2 -17 -9 6.65 3.4
 2 -17 -9 2.95 3
 2 -17 -9 2.56 3.22
 2 17 -8 0.62 3.7
 2 -17 -8 3.3 3.92
 -2 -17 8 2.51 3.87
 2 -17 -8 2.53 3.21
 2 -17 -8 4.59 3.54
 -2 -17 8 5.23 2.75
 2 -17 -7 13.85 4.67
 2 -17 -7 19.41 3.76
 2 -17 -7 11.8 3.51
 2 -17 -7 16.34 3.14
 -2 -17 7 13.79 4.55
 2 17 -7 13.18 4.27
 -2 -17 7 13.03 3.03
 2 -17 -6 16.25 3.7
 2 -17 -6 14.52 3.33
 2 -17 -6 12.19 5.17
 -2 -17 6 21.52 4.21
 2 17 -6 14.3 4.51
 2 -17 -6 15.9 3.77
 -2 -17 6 16.98 4.63
 -2 -17 6 14.06 2.97
 2 -17 -5 10.93 3.69
 2 -17 -5 2.28 3.29
 2 -17 -5 3.03 3.71
 -2 -17 5 5.13 4.21
 2 -17 -5 4.54 3.31
 2 17 -5 11.54 4.09
 2 -17 -5 5.92 5.12
 2 -17 -4 1.09 3.11
 2 -17 -4 5.94 3.62
 2 17 -4 0.46 4.06
 -2 -17 4 4.48 4.69
 2 -17 -4 2.93 3.79
 2 -17 -3 8.35 4.17
 -2 -17 3 12.57 4.27
 2 -17 -3 6.28 4.02
 -2 -17 3 8.93 5.02
 2 17 -3 16.54 4.46
 -2 -17 3 11.1 3.69
 2 -17 -2 4.77 5.63
 -2 -17 2 8.89 3.97
 -2 -17 2 8.39 5.7
 2 -17 -2 10.93 3.26
 2 -17 -2 12.72 4.28
 2 17 -2 12.82 4.26
 -2 -17 2 7.21 4.09
 2 -17 -1 4.87 3.34
 2 -17 -1 10.8 4.27
 -2 -17 1 9.02 3.89
 2 -17 -1 6.65 5.49
 -2 -17 1 4.85 3.4
 -2 -17 1 7.99 5.48
 2 17 -1 9.12 4.17
 2 -17 0 58.34 6.89
 2 -17 0 48.81 5.04
 -2 -17 0 60.29 7.32
 2 17 0 62.63 5.51
 -2 -17 0 58 5.15
 2 -17 0 61.05 5.79
 -2 -17 0 53.54 5.44
 -2 -17 -1 7.59 3.66
 2 -17 1 11.69 5.23
 2 -17 1 10.96 3.8
 -2 -17 -1 10.48 3.93
 2 17 1 11.6 3.99
 -2 17 -1 2.21 3.44
 2 17 2 8.58 3.83
 -2 -17 -2 0.32 5.5
 -2 -17 -2 2.38 3.35
 -2 17 -2 3.54 3.64
 -2 -17 -2 1.02 3.15
 2 -17 2 12.23 5.13
 2 -17 2 5.04 3.72
 -2 -17 -3 5.2 5.34
 2 -17 3 4.8 2.91
 2 17 3 8.28 3.67
 2 -17 3 4.86 4.08
 -2 -17 -3 3.12 3.56
 2 -17 3 6.94 3.94
 -2 -17 -3 4.26 3.08
 2 -17 3 2.64 2.72
 2 -17 3 6.08 4.65
 -2 -17 -3 7.76 3.23
 -2 17 -3 6.6 3.87
 2 -17 4 53.67 5.33
 2 -17 4 60.93 4.75
 -2 -17 -4 59.35 6.72
 -2 -17 -4 52.33 4.72
 2 -17 4 65.36 5.75
 2 -17 4 55.29 5.67
 2 -17 4 55.65 4.57
 2 17 4 63.64 5.11
 -2 17 -4 59.51 5.43
 -2 -17 -4 59.31 5.49
 2 -17 5 4.29 3.86
 -2 -17 -5 1.32 4.55
 -2 -17 -5 4.61 3.79
 2 -17 5 3.29 2.96
 2 -17 5 4.91 3.58
 -2 -17 -5 2.67 2.84
 -2 -17 -5 2.59 3.66
 2 -17 5 1.23 2.99
 -2 17 -5 1.49 3.76
 2 -17 6 100.3 6.71
 2 -17 6 91.8 6.02
 -2 -17 -6 89.23 5.64
 -2 -17 -6 114.08 7.42
 -2 -17 -6 111.48 7.02
 -2 -17 -6 110.49 6.94
 2 -17 6 101.17 6.22
 2 -17 6 109.61 7.02
 -2 17 -6 99.5 6.85
 2 -17 7 6.82 2.95
 -2 -17 -7 2.6 3.44
 2 -17 7 7.47 3.4
 -2 -17 -7 9.84 4.03
 -2 -17 -7 9.11 3.69
 -2 -17 -7 5.56 2.31
 -2 17 -7 9.91 3.91
 2 -17 7 8.02 3.22
 2 -17 7 8.12 3.79
 2 -17 8 118.31 6.45
 -2 -17 -8 97.47 6.24
 -2 -17 -8 112.89 6.94
 -2 -17 -8 116.53 6.72
 -2 17 -8 108.34 6.87
 2 -17 8 104.13 6.12
 2 -17 8 124.22 7.07
 2 -17 9 4.37 2.64
 2 -17 9 1.79 3.11
 2 -17 9 4.08 2.59
 -2 -17 -9 0.83 3.17
 -2 17 -9 2.32 3.12
 -2 -17 -9 4.23 2.85
 -2 17 -10 50.97 4.28
 2 -17 10 48.43 3.81
 -2 -17 -10 53.44 3.97
 -2 -17 -10 57.18 4.24
 2 -17 10 47.4 3.53
 -2 -18 9 -3.14 1.89
 2 -18 -9 -2.34 2.64
 -2 -18 9 1.01 2.84
 2 18 -9 2.99 3.09
 2 -18 -9 1 2.5
 2 -18 -8 -1.93 2.76
 2 18 -8 -0.17 3.18
 -2 -18 8 0.34 3.18
 2 -18 -8 3.85 3.42
 -2 -18 8 0.61 1.9
 2 -18 -7 23 3.32
 2 -18 -7 21.8 4.31
 -2 -18 7 25.26 3.96
 2 -18 -7 22.38 2.7
 2 18 -7 25.97 4.03
 2 -18 -6 7.35 4.66
 -2 -18 6 4.72 3.26
 -2 -18 6 5.52 3.5
 2 18 -6 9.74 3.96
 2 -18 -6 5.9 2.79
 2 -18 -6 10.12 3
 2 -18 -5 33.65 4.45
 -2 -18 5 37.95 4.5
 -2 -18 5 36.48 4.7
 2 -18 -5 36.42 4.04
 2 -18 -5 47.73 3.92
 2 -18 -5 43.12 5.81
 2 18 -5 39.51 4.61
 -2 -18 4 1.32 3.37
 -2 -18 4 1.83 3.9
 2 -18 -4 -0.86 3.22
 -2 -18 4 5.3 4.41
 2 -18 -4 8.36 3.44
 2 18 -4 2.4 3.57
 -2 -18 3 22.07 4.13
 2 18 -3 27.82 4.37
 2 -18 -3 17.86 3.95
 2 -18 -3 13.82 5.44
 -2 -18 3 24.5 5.17
 2 -18 -3 25.24 4.14
 -2 -18 2 80.3 5.97
 2 -18 -2 63.06 5.67
 2 18 -2 76.77 5.83
 -2 -18 2 80.95 5.73
 2 -18 -2 66.31 6.99
 2 -18 -2 76.9 6.15
 -2 -18 2 66.67 6.74
 2 -18 -1 85.58 5.9
 -2 -18 1 96.67 6.7
 -2 -18 1 114.77 6.7
 -2 -18 1 102.06 8.18
 2 18 -1 110.24 6.63
 2 -18 -1 103.48 8.2
 2 -18 -1 109.47 7.11
 -2 -18 0 5.27 3.34
 -2 -18 0 5.5 5.28
 2 -18 0 2.16 3.74
 2 18 0 3.9 3.56
 -2 -18 0 0.38 3.11
 2 -18 0 5.26 4.83
 2 -18 0 6.64 3.14
 2 -18 1 0.19 3.15
 2 18 1 2.27 3.41
 -2 -18 -1 2.81 3.18
 -2 -18 -1 3.68 2.98
 2 -18 1 1.06 4.66
 2 -18 1 -0.24 3.7
 2 -18 2 21.65 4.68
 2 18 2 20.69 3.55
 -2 -18 -2 22.98 3.62
 -2 18 -2 21.94 3.75
 -2 -18 -2 24.24 5.78
 2 -18 2 16.72 3.61
 -2 -18 -2 16.34 3.45
 -2 -18 -2 14.78 3.06
 -2 -18 -3 1.31 2.88
 2 18 3 7.53 3.29
 2 -18 3 -4.3 4.1
 -2 18 -3 5.8 3.35
 -2 -18 -3 4.29 4.56
 2 -18 3 3.87 3.42
 2 -18 3 -2.04 3.51
 -2 -18 -4 41.02 5.73
 -2 -18 -4 38.85 4.14
 2 -18 4 45.06 4.74
 2 18 4 45.03 4.08
 2 -18 4 40.37 3.54
 -2 -18 -4 43.83 3.91
 2 -18 4 50.92 4.57
 -2 18 -4 47.32 4.6
 2 -18 4 48.93 4.86
 2 -18 5 7.02 3.25
 2 -18 5 12.7 2.72
 2 -18 5 5.91 2.42
 -2 18 -5 18.48 3.71
 2 18 5 10.18 2.73
 -2 -18 -5 18 4.59
 -2 -18 -5 11.72 2.63
 -2 -18 -5 13.8 3.39
 2 -18 5 19.72 3.77
 2 -18 6 76.26 5.34
 2 -18 6 59.38 4.36
 -2 18 -6 85 5.48
 -2 -18 -6 72.83 4.24
 2 -18 6 69.46 4.56
 -2 -18 -6 76.14 5.76
 -2 -18 -6 76.36 5.35
 2 -18 7 11.06 2.66
 2 -18 7 10.74 2.43
 -2 -18 -7 15.92 3.37
 -2 -18 -7 9.49 3.15
 -2 18 -7 16.63 3.47
 2 -18 8 10.88 2.88
 2 -18 8 9.48 2.03
 -2 18 -8 16.97 3.24
 2 -18 8 11.07 2.42
 -2 -18 -8 16.36 3.12
 -2 -19 7 20.21 3.28
 2 -19 -7 23.35 2.57
 2 19 -7 29.71 3.58
 2 -19 -7 22.95 3.66
 2 -19 -6 57.78 5.27
 2 19 -6 61.61 4.65
 2 -19 -6 56.7 3.64
 -2 -19 5 3.42 3.12
 -2 -19 5 2.44 3.28
 2 -19 -5 2.52 3.84
 2 -19 -5 3.73 2.37
 2 19 -5 3.05 3.17
 2 19 -4 3.47 3.19
 -2 -19 4 5.15 3.4
 -2 -19 4 5.16 3.47
 2 -19 -4 6.5 2.86
 -2 -19 3 17.14 3.76
 -2 -19 3 17.18 4.29
 2 -19 -3 11.31 4.8
 2 19 -3 15.25 3.52
 2 -19 -3 12.3 3.13
 -2 -19 2 14.25 3.81
 2 -19 -2 19.19 5.07
 -2 -19 2 21.64 4.54
 2 -19 -2 15.95 3.48
 2 19 -2 20.47 3.62
 2 -19 -1 4.99 3.42
 -2 -19 1 1.9 4.46
 2 -19 -1 5.43 3.36
 2 19 -1 0.99 3.04
 2 -19 -1 -0.48 4.47
 2 19 0 0.16 2.99
 2 -19 0 1.97 2.4
 -2 -19 0 1.39 2.71
 2 -19 0 -4.62 4.31
 -2 -19 0 -0.24 4.32
 2 -19 0 1.02 3.28
 -2 -19 -1 3.43 2.42
 2 -19 1 6.86 3.4
 2 -19 1 8.31 4.27
 2 19 1 0.93 2.9
 2 -19 1 2.53 2.62
 -2 -19 -1 3.25 2.69
 -2 -19 -2 48.38 3.84
 2 -19 2 45.81 3.86
 2 -19 2 40.38 4.75
 2 19 2 44.07 3.96
 2 19 3 30.73 3.36
 2 -19 3 26.24 4.01
 -2 -19 -3 29.81 4.85
 -2 19 -3 30.53 3.41
 -2 -19 -3 29.15 3.13
 2 -19 3 32.72 3.55
 2 -19 4 12.15 3.01
 -2 -19 -4 16.56 4.17
 -2 -19 -4 16.97 2.36
 -2 19 -4 12.76 2.91
 -2 -19 -5 8.07 1.96
 -2 -19 -5 3.59 2.22
 2 -19 5 7.62 2.74
 -2 -19 -5 7.58 3.6
 -2 19 -5 9.35 2.7
 2 -19 6 11.03 2.7
 -2 -19 -6 7.21 2.41
 -2 19 -6 10.08 2.61
 -2 -19 -6 6.02 2.94
 2 -20 -4 88.86 4.61
 -2 -20 4 92.72 5.33
 2 20 -4 95.23 5.22
 -2 -20 3 7.92 2.71
 2 20 -3 11.02 2.75
 -2 -20 3 9.68 3.31
 2 -20 -3 10.67 3.85
 2 -20 -3 9.06 2.38
 2 -20 -2 -0.74 3.55
 -2 -20 2 3.11 3.46
 2 -20 -2 0.99 2.44
 2 20 -2 1.15 2.58
 -2 -20 2 -0.71 2.66
 -2 -20 1 16.5 3.99
 2 -20 -1 13.49 2.9
 2 20 -1 17.58 2.91
 2 -20 -1 6.24 3.86
 -2 -20 1 11.81 2.36
 -2 -20 1 16.01 3.01
 -2 -20 0 29.55 3.3
 2 20 0 26.66 3.13
 -2 -20 0 28 4.4
 2 -20 0 28.75 3.46
 2 -20 0 29.09 4.22
 -2 -20 0 20.78 2.44
 -2 -20 -1 16.05 4.08
 2 -20 1 18.47 3.18
 -2 -20 -1 10 2.7
 2 20 1 15.76 2.55
 2 -20 1 18.62 3.61
 -2 -20 -2 6.92 2.29
 2 -20 2 5.74 2.98
 2 -20 2 3.56 2.65
 2 -20 2 3.54 1.88
 2 20 2 6.06 2.04
 -2 -20 -3 7.4 2.11
 2 -20 3 9.52 2.01
 -2 -20 -3 14.64 3.58
 2 -20 3 14.05 2.58
 3 0 -19 47.09 4.58
 3 0 -19 41.74 3.82
 3 0 -18 2.91 4.23
 3 0 -18 -0.56 3.14
 3 0 -17 340.99 15.48
 3 0 -17 295.75 14.52
 3 0 -16 0.3 4.92
 3 0 -16 -1 3.67
 3 0 -16 -1.34 3.45
 3 0 -15 8.68 4.35
 3 0 -15 4.38 5.18
 3 0 -15 2.96 3.6
 3 0 -14 1.56 4.11
 -3 0 14 -0.71 8.28
 3 0 -14 -1.11 3.7
 3 0 -14 5.3 5.02
 3 0 -13 365.26 17.14
 3 0 -13 345.28 16.36
 3 0 -13 366.95 17.71
 3 0 -13 354.77 15.9
 -3 0 13 350.76 21.02
 3 0 -12 0.68 3.42
 3 0 -12 4.15 4.4
 3 0 -12 -0.75 3.23
 3 0 -12 -1.83 3.47
 -3 0 12 -1.15 7.21
 3 0 -11 272.88 14.26
 3 0 -11 287.06 13.71
 3 0 -11 278.78 12.64
 -3 0 11 287.73 16.81
 3 0 -10 1.47 2.67
 3 0 -10 -1.2 2.97
 -3 0 10 -0.88 5.51
 3 0 -9 252.79 12.31
 -3 0 9 266.8 14.17
 3 0 -9 231.25 10.8
 -3 0 8 -6.27 6.01
 3 0 -8 2.1 2.56
 3 0 -8 -0.23 3.13
 3 0 -7 130.01 7.37
 3 0 -7 114.53 5.99
 3 0 -7 135.55 8.11
 3 0 -6 0.62 3.39
 3 0 -6 -0.53 2.75
 3 0 -6 0.81 2.14
 3 0 -5 132.06 7.02
 3 0 -5 124.79 7.34
 3 0 -4 3.5 3.41
 3 0 -4 0.13 2.57
 3 0 -3 4850.82 182.45
 3 0 -3 4946.1 182.74
 3 0 -2 -0.12 3.39
 -3 0 1 845.17 33.39
 3 0 -1 888.84 33.6
 3 0 0 -0.1 2.89
 3 0 0 -2.27 3.19
 -3 0 0 2.52 3.2
 3 0 1 1715.1 65.84
 -3 0 -1 1762.68 65.83
 -3 0 -2 -1.52 3.49
 3 0 2 13.1 5.83
 -3 0 -3 1147.68 44.21
 -3 0 -3 1287.42 45.79
 3 0 3 1253.39 46.22
 -3 0 -4 -4 3.72
 3 0 4 -1.82 3.79
 3 0 5 698.91 29.16
 -3 0 -5 705.34 28.74
 -3 0 -6 2.92 4.27
 -3 0 -6 2.65 2.44
 3 0 7 510.58 23.34
 3 0 8 3.87 5.88
 3 0 9 82.89 8.64
 -3 0 -10 -0.45 4.74
 -3 0 -10 0.23 3.55
 3 0 10 -0.51 7.06
 -3 0 -11 7.98 4.14
 -3 0 -11 7.13 4.18
 -3 0 -11 12.24 5.67
 3 0 11 -2.28 7.88
 -3 0 -12 3.51 4.48
 -3 0 -12 1.68 4.06
 3 0 12 -3.14 8.12
 3 0 13 50.34 9.82
 -3 0 -13 64.95 6.49
 3 0 14 5.8 5.44
 -3 0 -14 0.57 4.53
 3 0 15 69 7.14
 -3 0 -15 59.33 6.06
 3 0 16 12.94 5.29
 3 0 17 73.03 6.41
 3 0 17 82.31 6.44
 3 0 18 1.93 3.55
 3 0 18 7.86 3.49
 3 -1 -19 90.31 5.73
 3 1 -19 70.92 4.67
 3 -1 -19 71.65 4.99
 3 1 -19 86.2 5.46
 3 -1 -19 81.96 5.46
 3 1 -19 79.1 5.45
 3 1 -18 -1.09 3.69
 3 1 -18 5.77 3.13
 3 -1 -18 8.14 4.31
 3 1 -18 3.44 3.83
 3 -1 -18 4.28 3.37
 3 1 -18 4.6 2.99
 3 -1 -18 0.71 2.93
 3 1 -17 38.83 5.6
 3 -1 -17 31.58 4.81
 3 1 -17 31.52 4.48
 3 1 -17 29.07 4.3
 3 -1 -17 38.3 5.71
 3 -1 -17 27.48 4.08
 3 1 -17 44.29 5.34
 3 -1 -17 40.69 4.49
 3 1 -16 -2.07 4.64
 3 -1 -16 4.79 4.89
 3 1 -16 -2.42 3.84
 3 -1 -16 5.97 4.32
 3 1 -16 4.1 4.72
 3 1 -16 1.11 3.57
 3 1 -15 194.1 11.1
 3 -1 -15 163.8 10.08
 3 1 -15 161.03 9.9
 3 1 -15 199.33 10.26
 3 1 -15 189.95 9.96
 3 -1 -15 188.11 10.97
 3 1 -14 22.26 4.82
 3 1 -14 27.11 5.42
 3 1 -14 18.53 4.31
 3 -1 -14 25.66 5
 3 -1 -14 20.92 5.32
 3 -1 -14 23.76 4.78
 3 1 -14 26.28 4.82
 -3 1 14 26.8 9.36
 3 1 -14 26.33 4.26
 3 1 -13 309.65 14.42
 3 -1 -13 327.05 14.56
 3 1 -13 264.95 13.04
 3 -1 -13 274.23 13.02
 3 1 -13 233.77 12.96
 3 -1 -13 256.72 13.33
 3 1 -13 268.97 12.98
 -3 1 13 274.96 18.27
 3 1 -13 295.09 15.08
 3 1 -12 308.55 14.92
 3 -1 -12 317.76 15.04
 3 1 -12 329.03 16.05
 3 1 -12 326.38 13.96
 3 1 -12 269.91 13.88
 3 -1 -12 315.37 14.03
 3 -1 -12 309.86 15.18
 3 -1 -12 284.03 14.17
 -3 1 12 305.33 18.7
 3 1 -12 305.04 13.97
 3 1 -11 27.74 3.69
 3 -1 -11 27.45 4.78
 3 1 -11 22.56 4.57
 -3 1 11 19.17 6.59
 3 -1 -11 24.24 3.81
 3 1 -11 22.86 3.82
 3 1 -11 18.03 4.27
 3 -1 -11 24.93 4.26
 3 1 -10 11.81 3.13
 -3 1 10 9.62 5.96
 3 -1 -10 6.9 3.03
 3 1 -10 11.22 3.68
 3 1 -9 13.22 2.88
 -3 1 9 13.31 5.93
 3 1 -9 7.4 3.72
 3 -1 -9 11 3.27
 3 1 -8 1.75 3.19
 3 1 -8 2.66 2.44
 3 -1 -8 1.5 2.9
 -3 1 8 -1.32 5.28
 3 1 -7 8.07 2.54
 3 1 -7 12.03 4.18
 3 1 -7 9.19 3.55
 3 -1 -7 8.2 2.91
 3 1 -6 605.48 23.8
 3 1 -6 581.82 24.02
 3 1 -6 570.04 22.37
 3 -1 -6 556.21 22.35
 3 -1 -6 582.89 23.35
 3 -1 -6 604.98 24.83
 3 1 -5 52.42 4.88
 3 -1 -5 55.88 5.61
 3 -1 -5 51.39 3.94
 3 1 -5 54.07 4.64
 3 -1 -4 153 7.73
 3 1 -4 169.13 8.46
 3 -1 -4 181.12 9.18
 3 -1 -3 24.19 3.04
 3 1 -3 30.85 3.72
 3 1 -2 1752.61 66.43
 3 1 -2 1732.23 66.51
 3 -1 -2 1782.59 66.32
 -3 1 1 219.04 10.24
 3 1 -1 225.43 10.26
 3 1 -1 242.54 10.13
 -3 1 0 14.01 3.55
 3 1 0 19.57 3.55
 3 1 0 15.78 3.14
 3 1 1 1174.44 44.86
 -3 1 -1 1167.26 44.79
 -3 1 -2 39.5 4.23
 3 -1 2 37.03 2.44
 3 1 2 36.86 5.43
 3 -1 3 159.74 6.87
 3 1 3 175.55 8.99
 -3 -1 -3 161.26 7.21
 -3 1 -3 174.63 8.5
 3 1 4 188.2 9.9
 -3 -1 -4 180.74 7.95
 -3 1 -4 191.7 9.36
 -3 -1 -5 172.01 7.37
 -3 1 -5 164.09 8.81
 -3 1 -5 169.13 7.31
 -3 1 -5 147.15 7.05
 3 1 5 163.23 9.56
 -3 1 -6 204.66 9.11
 -3 1 -6 218.5 10.86
 3 1 6 188.61 12.38
 -3 1 -7 22.61 4.95
 -3 -1 -7 25.71 3.81
 3 1 7 27.67 7.16
 -3 1 -8 3.37 4.37
 3 1 8 7.35 5.63
 -3 1 -9 229.63 13.15
 3 1 9 249.71 14.75
 3 1 10 397.16 21.84
 -3 -1 -10 434.26 18.34
 -3 -1 -10 422.42 18.79
 -3 1 -10 450.02 18.93
 -3 1 -10 404.62 20.9
 -3 1 -10 431.15 18.25
 3 1 11 175.26 13.74
 -3 1 -11 183.13 9.7
 -3 -1 -11 200.08 9.84
 -3 1 -11 177.14 12.3
 -3 -1 -11 177.55 10.06
 -3 -1 -11 169.34 10.6
 -3 1 -11 175.74 11.41
 -3 1 -11 181.67 10.18
 3 1 12 6.86 8.2
 -3 1 -12 1.12 5.33
 -3 -1 -12 2.8 5.41
 -3 -1 -12 4.57 4.13
 -3 1 -12 1.33 4.21
 -3 1 -12 2.74 4.37
 -3 1 -12 6.52 4.61
 -3 -1 -12 2 4.11
 -3 1 -13 112.8 10.24
 -3 -1 -13 100.36 7.68
 -3 1 -13 111.9 7.72
 -3 -1 -13 110.07 7.8
 -3 1 -13 103.07 7.99
 3 -1 13 106.4 12.15
 3 1 13 92.65 11.58
 -3 -1 -13 106.27 9.98
 -3 -1 -14 4.2 4.63
 -3 1 -14 2.63 4.6
 3 1 14 9.42 5.03
 -3 1 -14 11.43 4.96
 -3 -1 -14 0.96 4.65
 3 1 15 32.27 5.76
 -3 1 -15 18.49 4.85
 3 1 16 27.01 5.37
 -3 1 -16 21.18 4.69
 3 -1 17 24.59 4.69
 3 1 17 24 4.79
 -3 -1 -17 9.59 4.14
 3 1 17 20.48 4.33
 3 -1 18 5.27 3.42
 -3 1 -18 2.8 3.08
 3 1 18 -0.95 3.47
 3 1 18 4.23 3.28
 3 -2 -19 31.12 3.73
 3 2 -19 26.75 3.66
 3 2 -19 29.74 3.63
 3 2 -19 23.77 2.67
 3 -2 -19 29.68 3.59
 3 -2 -19 28.21 4.24
 3 -2 -18 12.17 4.43
 3 2 -18 2.87 2.85
 3 -2 -18 6.91 3.44
 3 -2 -18 1.72 2.74
 3 -2 -18 10.07 4.02
 3 2 -18 0.42 3.61
 3 2 -18 4.14 2.83
 3 2 -18 8.11 3.83
 3 2 -17 8.22 4.19
 3 -2 -17 6.42 4.04
 3 -2 -17 6.45 4.9
 3 2 -17 2.2 3.29
 3 -2 -17 2.88 4.15
 3 2 -17 0.77 4.12
 3 2 -17 2.21 3.17
 3 -2 -17 0.2 3.02
 3 2 -16 2.04 4.52
 3 -2 -16 5.67 5.18
 3 2 -16 2.47 4.32
 3 2 -16 -1.32 3.35
 3 2 -16 0.23 3.52
 3 -2 -16 -0.79 4.27
 3 -2 -16 0.66 3.22
 3 -2 -16 0.22 4.42
 3 -2 -15 9.4 5.46
 3 2 -15 8.35 3.76
 3 2 -15 12.04 4.19
 3 -2 -15 11.03 4.73
 3 2 -15 11.13 5.04
 3 -2 -15 13.87 4.77
 3 2 -15 18.71 4.89
 3 -2 -15 13.69 3.87
 3 2 -14 22.33 5.07
 3 2 -14 37.04 5.85
 3 -2 -14 29.04 5.27
 3 -2 -14 23.9 4.26
 3 -2 -14 31.43 5.71
 3 2 -14 27.71 5.14
 3 -2 -14 23.16 4.89
 3 2 -14 23.39 4.54
 -3 2 14 36.36 9.4
 -3 -2 14 28.62 8.67
 3 2 -14 22.06 4.43
 3 2 -13 48.12 5.1
 -3 -2 13 50.08 9.44
 3 -2 -13 56.04 5.14
 3 -2 -13 71.14 6.72
 3 2 -13 48.32 4.85
 3 -2 -13 49.64 5.69
 3 2 -13 49.03 6.24
 3 2 -13 53.1 5.53
 -3 2 13 55.85 9.95
 3 -2 -13 56.05 5.53
 3 2 -13 50.22 6.45
 -3 2 12 4.02 7.28
 3 -2 -12 1.94 4.27
 3 2 -12 1.13 4.27
 3 -2 -12 2.66 3.61
 3 2 -12 -0.42 3.71
 3 -2 -12 1.32 3.29
 3 -2 -12 -1.18 3.73
 3 -2 -12 1.56 3.56
 3 2 -12 -1.19 3.69
 -3 -2 12 -2.88 7.43
 3 2 -12 0.38 3.1
 3 -2 -11 7.58 4.15
 3 -2 -11 2.63 3.72
 3 -2 -11 13.98 3.44
 3 2 -11 4.89 4.1
 3 2 -11 3.89 2.97
 3 2 -11 1.24 3.3
 -3 -2 11 8.08 6.45
 3 2 -11 4.2 3.8
 3 -2 -11 7.27 3.37
 3 -2 -11 4.18 2.91
 -3 2 11 13.09 6.43
 3 -2 -11 5.21 3.09
 -3 -2 10 3.07 5.56
 -3 2 10 4.8 6.04
 3 2 -10 4.46 3.51
 3 2 -10 2.23 2.67
 3 -2 -10 1.48 2.63
 3 -2 -10 1.25 2.78
 3 -2 -9 18.64 5.16
 3 2 -9 15.24 3.92
 3 -2 -9 15.13 2.86
 -3 2 9 12.14 5.56
 -3 -2 9 8.01 5.59
 3 -2 -9 15.11 3.42
 3 2 -9 15.24 2.84
 -3 -2 8 -7.61 5.26
 3 -2 -8 1.23 2.35
 3 -2 -8 0.19 2.55
 3 -2 -8 0.36 4.86
 3 2 -8 7.25 3.7
 3 2 -8 0.56 2.39
 -3 2 8 0.33 5.42
 3 -2 -7 935.72 36.18
 3 -2 -7 876.25 35.2
 3 2 -7 945.66 37.23
 3 2 -7 974.73 37.1
 3 -2 -7 945.01 37.16
 3 2 -7 906.06 35.27
 3 -2 -7 944.52 38.05
 3 2 -6 2.44 2.16
 3 -2 -6 4.05 2.21
 3 -2 -6 2.79 4.49
 3 -2 -6 2.94 2.49
 3 -2 -6 0.41 3.48
 3 2 -6 3.94 3.62
 3 2 -6 1.44 3.23
 3 -2 -5 25.67 4.02
 3 -2 -5 23.99 3.07
 3 -2 -5 25.09 4.79
 3 2 -5 20.86 3.73
 3 -2 -4 17.65 3.26
 3 -2 -4 20.5 4.47
 3 -2 -4 18.44 2.63
 3 2 -4 22.18 3.53
 3 2 -3 37.83 3.88
 3 2 -3 38.24 3.78
 3 -2 -3 34.09 3.94
 3 -2 -3 37.91 3.35
 3 2 -2 479.8 19.1
 3 2 -2 474.19 18.94
 3 -2 -2 449.23 18.98
 3 -2 -2 466.01 19.55
 3 -2 -2 477.89 18.83
 3 -2 -1 1107.18 42.63
 -3 -2 1 1097.53 42.47
 3 2 -1 1159.1 42.7
 3 2 -1 1111.73 42.53
 -3 2 1 1087.56 42.48
 3 -2 0 3608.87 133.6
 3 2 0 3580.06 133.44
 -3 -2 0 3572.45 133.48
 3 2 0 3576.8 133.59
 -3 2 0 3528.51 133.48
 3 2 1 29.81 3.27
 3 -2 1 28.59 4.41
 -3 2 -1 34.89 3.83
 -3 -2 -1 30.9 3.92
 3 2 1 32.39 4.4
 3 -2 1 29.45 2.99
 -3 2 -2 822.04 33.06
 3 2 2 875.32 33.19
 -3 -2 -2 861.85 33.02
 3 -2 2 878.38 33.22
 3 -2 2 814.18 32.33
 -3 -2 -3 707.44 27.56
 -3 -2 -3 674.77 27.04
 -3 2 -3 706.29 27.55
 3 -2 3 721.12 28.02
 3 -2 3 684.49 26.81
 3 2 3 666.77 27.92
 -3 -2 -4 287.91 12.41
 -3 -2 -4 287.26 13.09
 -3 2 -4 296.6 13.35
 3 -2 4 309.55 14.02
 3 2 4 287.28 13.88
 3 2 5 322.35 16.54
 -3 2 -5 342.27 15.86
 3 -2 5 384.37 16.8
 -3 -2 -5 349 15.84
 -3 -2 -5 359.09 14.39
 -3 2 -5 368.4 14.45
 -3 2 -6 36.04 5.07
 -3 -2 -6 40.38 5.13
 3 -2 6 30.83 6.18
 3 2 6 24.01 5.95
 -3 -2 -7 349.55 15.68
 -3 2 -7 341.94 15.76
 3 -2 7 338 17.8
 -3 -2 -7 292.9 15.13
 3 2 7 319.33 17.43
 -3 -2 -8 974.31 37.9
 3 2 8 909.62 38.69
 -3 2 -8 943.76 37.67
 -3 -2 -8 860.13 36.98
 3 -2 8 879.69 38.69
 3 -2 9 31.47 6.79
 -3 2 -9 38.72 5.76
 3 2 9 43.53 7.15
 -3 -2 -10 10.91 5.18
 -3 -2 -10 17.74 4.28
 -3 2 -10 20.02 5.84
 3 -2 10 9.74 7.14
 3 2 10 14.12 7.32
 -3 2 -10 11.84 3.98
 -3 -2 -10 13.85 3.7
 -3 2 -10 11.65 3.51
 -3 -2 -10 9.35 3.48
 -3 -2 -11 19.26 4.31
 -3 2 -11 19.14 4.69
 -3 -2 -11 24.25 4.74
 -3 -2 -11 26.1 4.29
 3 -2 11 25.35 8.33
 -3 2 -11 18.13 4.24
 -3 -2 -11 15.35 5.64
 3 2 11 23.75 7.98
 -3 2 -11 24.58 6.17
 -3 -2 -12 25.15 6.46
 -3 2 -12 39.69 7.21
 -3 -2 -12 34.16 5.31
 3 2 12 29.11 8.58
 -3 -2 -12 26.8 4.89
 -3 2 -12 35.66 5.55
 -3 2 -12 25.81 5.45
 -3 -2 -12 34.59 5.27
 -3 2 -12 29.17 4.78
 3 -2 12 24.01 8.69
 -3 -2 -13 97 6.89
 -3 2 -13 95.73 9.92
 3 -2 13 81.38 10.89
 -3 2 -13 78.15 7.31
 -3 2 -13 101.59 7.23
 -3 -2 -13 85.09 9.57
 -3 -2 -13 86.34 6.82
 -3 -2 -13 84.26 7.25
 3 2 13 72.53 10.13
 -3 2 -13 105.02 9.05
 3 -2 14 4.72 5.37
 -3 2 -14 -0.47 4.73
 3 2 14 4.38 5.28
 -3 2 -14 3.17 4.64
 -3 -2 -14 1.91 4.38
 -3 -2 -14 0.24 4.8
 3 -2 15 10.35 5.54
 -3 -2 -15 7.35 4.07
 3 2 15 12.68 5.25
 -3 2 -15 2.73 4.29
 3 -2 16 47.48 5.86
 -3 2 -16 42.09 5.29
 3 2 16 56.77 6.05
 3 -2 17 138.39 8.15
 3 2 17 130.36 7.84
 -3 -2 -17 122.11 7.68
 3 -2 17 132.14 7.86
 3 2 17 130.64 7.47
 -3 -2 -17 118.97 6.81
 -3 2 -17 116.71 6.86
 3 2 18 13.39 3.25
 3 -2 18 18.59 3.91
 -3 2 -18 14.81 3.29
 -3 -2 -18 17.78 3.42
 3 2 18 16.86 3.61
 3 -2 18 12.14 3.51
 3 3 -19 63.75 4.41
 3 -3 -19 61.77 5.15
 3 -3 -19 60.75 4.63
 3 -3 -19 61.52 4.57
 3 3 -19 60.35 4.55
 3 3 -18 0.98 3.46
 3 -3 -18 7.67 3.52
 3 3 -18 1.65 2.39
 3 3 -18 5.36 3.64
 3 -3 -18 11.75 4.18
 3 -3 -18 4.53 3.49
 3 -3 -18 1.81 2.73
 3 3 -18 3.14 2.87
 3 3 -17 58.22 5.08
 3 3 -17 71.38 5.4
 3 3 -17 71.38 6.36
 3 -3 -17 69.27 5.37
 3 3 -17 83.37 6.09
 3 -3 -17 75.7 6.03
 3 -3 -17 72.83 6.74
 3 -3 -17 75.98 6.25
 3 3 -16 5.22 4.4
 3 3 -16 3.12 4.5
 3 3 -16 0.86 3.33
 3 3 -16 2.75 3.4
 3 -3 -16 -2.4 4.57
 3 -3 -16 3.82 3.53
 3 -3 -16 4.73 5.17
 3 -3 -16 2.62 4.22
 3 -3 -16 -0.64 3.32
 3 3 -15 10.66 3.81
 3 -3 -15 11.8 5.51
 3 3 -15 9.75 3.82
 3 -3 -15 12.13 5.01
 3 3 -15 13.35 4.49
 3 3 -15 8.85 4.73
 3 -3 -15 19.72 4.88
 3 -3 -15 11.1 3.95
 3 -3 -15 12.14 3.96
 3 3 -14 89.08 7.49
 3 -3 -14 93.53 7.87
 -3 -3 14 78.64 6.02
 3 -3 -14 88.73 7.11
 3 3 -14 80.53 6.46
 -3 3 14 74.02 10.61
 3 3 -14 77.09 6.19
 3 3 -14 94.53 6.28
 3 3 -14 74.64 7.82
 -3 -3 14 77.12 10.85
 3 -3 -14 79.66 6.67
 3 -3 -14 88.18 6.26
 3 -3 -13 108.78 7.31
 3 3 -13 108.01 8.19
 3 -3 -13 108.64 7.79
 3 3 -13 105.81 8.99
 3 3 -13 83.23 6.58
 3 3 -13 116.31 7.08
 3 -3 -13 111.04 6.93
 -3 3 13 83.79 11.02
 3 3 -13 107.52 7.07
 3 -3 -13 109.01 8.33
 -3 -3 13 100.95 11.61
 3 -3 -13 130.05 7.55
 3 -3 -12 510.41 21.01
 3 3 -12 465.63 21.57
 3 -3 -12 473.77 21.18
 3 3 -12 492.44 20.56
 3 -3 -12 494.78 20.37
 3 -3 -12 476.37 20.48
 -3 -3 12 466.12 24.92
 3 3 -12 483.6 23.12
 -3 3 12 441.72 24.65
 3 3 -12 499.31 20.51
 3 3 -11 20.61 4.58
 3 -3 -11 22.08 4.1
 3 3 -11 24.38 4.9
 -3 3 11 28.03 7.14
 3 -3 -11 28.88 3.59
 -3 -3 11 34.39 7.58
 3 -3 -11 27.23 3.81
 3 3 -11 23.3 3.46
 3 3 -11 24.07 3.81
 3 -3 -11 25.54 3.58
 -3 -3 10 42.39 6.88
 3 -3 -10 41.04 4.2
 3 3 -10 52.36 5.87
 3 -3 -10 36.98 6.37
 -3 3 10 41.9 6.72
 3 -3 -10 52.73 4.08
 3 3 -10 49.59 4.1
 -3 3 9 29.12 6.14
 -3 -3 9 32.94 6.4
 3 -3 -9 39.37 3.85
 3 3 -9 34.69 3.48
 3 -3 -9 33.46 3.45
 3 -3 -9 37.79 6.01
 3 3 -9 42.34 5.26
 -3 -3 8 2.33 5.29
 -3 3 8 -1.97 5.47
 3 -3 -8 4.57 4.84
 3 3 -8 3.47 3.64
 3 3 -8 4.39 2.36
 3 -3 -8 2.96 2.38
 3 -3 -8 6.92 2.62
 3 3 -7 77.37 6.23
 3 -3 -7 69.66 7.63
 3 3 -7 74.78 4.33
 3 -3 -7 66.56 4.39
 3 -3 -7 71.69 4.73
 3 -3 -7 69.88 6.04
 3 -3 -6 370.28 14.78
 3 -3 -6 380.31 16.48
 3 3 -6 355.59 16.35
 3 -3 -6 369.65 15.36
 3 -3 -6 361.82 17.74
 3 3 -6 368.28 14.78
 3 -3 -5 212.29 10.44
 3 -3 -5 219.52 9.53
 3 -3 -5 198.13 11.58
 3 3 -5 219.12 10.4
 3 3 -5 211.25 10.54
 3 -3 -4 167.66 8.62
 3 -3 -4 186.14 8.22
 3 3 -4 183.91 9
 3 3 -4 183.55 8.93
 3 3 -3 168.62 8.36
 3 -3 -3 179.31 8.45
 3 3 -3 182.1 8.64
 3 -3 -3 171.5 7.95
 3 -3 -2 2208.94 82.43
 3 -3 -2 2158.72 81.77
 3 3 -2 2192.17 81.83
 3 3 -2 2128.22 81.7
 -3 3 1 85.3 5.09
 3 3 -1 94.71 5.26
 3 3 -1 94.66 5.38
 3 -3 -1 86.79 5.29
 3 -3 -1 93.59 5.81
 -3 -3 1 85.33 5.08
 3 -3 0 184.07 8.65
 3 3 0 187.67 8.27
 3 -3 0 175.57 8.42
 -3 3 0 177.94 8.45
 -3 -3 0 176.58 8.38
 3 3 0 177.85 8.44
 3 -3 0 188.69 8.53
 -3 -3 -1 596.77 24.26
 3 3 1 668.64 25.06
 -3 3 -1 635.51 24.8
 3 -3 1 676.32 25.11
 3 3 1 617.36 24.58
 -3 -3 -1 618.99 24.76
 3 -3 1 623.66 24.89
 3 -3 2 14.07 3.32
 3 -3 2 8.02 2.89
 -3 -3 -2 10.87 1.83
 -3 -3 -2 19.24 3.5
 -3 3 -2 15.47 3.45
 -3 -3 -2 10.43 3.25
 3 3 2 16.46 3.23
 -3 -3 -3 108.68 6.26
 -3 3 -3 115.05 6.41
 3 -3 3 107.49 5.9
 3 -3 3 102.01 6.6
 -3 -3 -3 98.16 6.12
 3 3 3 90.85 6.35
 -3 3 -4 812.09 31.06
 3 3 4 754.52 31.44
 -3 -3 -4 793.07 30.88
 3 -3 4 758.08 30.61
 -3 -3 -4 797.43 31.09
 3 -3 4 751.49 31.45
 3 -3 5 125.7 8.75
 -3 3 -5 142.96 6.47
 -3 3 -5 140.31 8.01
 -3 -3 -5 129.95 7.28
 -3 -3 -5 132.96 6.32
 3 3 5 122.21 8.9
 -3 -3 -5 131.08 7.81
 -3 3 -6 199.22 10.47
 -3 -3 -6 204.16 10.46
 3 -3 6 183.87 12.6
 3 3 6 169.58 12.33
 -3 -3 -7 439.8 19.26
 -3 3 -7 423.39 19.24
 3 -3 7 402.91 20.45
 3 3 7 425.97 20.36
 -3 -3 -8 121.57 8.47
 3 -3 8 117.68 9.7
 -3 -3 -8 111.23 8.3
 3 3 8 116.98 9.56
 -3 3 -8 126.72 8.4
 -3 -3 -9 28.56 4.87
 3 -3 9 46.2 7.36
 3 3 9 53.07 7.17
 -3 3 -10 271.95 15.7
 -3 -3 -10 266.55 12.75
 -3 3 -10 274.01 12.74
 -3 -3 -10 298.55 13.39
 3 -3 10 294.15 16.9
 -3 -3 -10 280.09 13.38
 -3 3 -10 279.92 13.44
 -3 -3 -10 261.9 15.42
 3 3 10 267.33 16.27
 3 -3 11 11.54 7.18
 -3 -3 -11 13.95 4.71
 -3 3 -11 18.34 4.25
 -3 3 -11 24.01 4.78
 -3 -3 -11 14.42 3.92
 -3 -3 -11 9.74 4.33
 -3 3 -11 19.45 5.81
 3 3 11 11.81 6.79
 -3 -3 -11 12.27 5.52
 -3 -3 -12 247.68 14.94
 -3 -3 -12 223.54 12.08
 -3 3 -12 241.17 14.76
 3 3 12 228.33 15.94
 -3 -3 -12 230.94 11.87
 -3 3 -12 244.39 12.64
 -3 3 -12 241.85 11.95
 3 -3 12 233.37 16.31
 -3 3 -12 217.89 14.25
 -3 -3 -13 0.59 5.53
 -3 3 -13 6.44 5.48
 -3 -3 -13 6.96 4.76
 3 -3 13 15.34 7.8
 -3 -3 -13 9.08 4.67
 -3 3 -13 12.8 4.92
 -3 3 -13 8.33 4.35
 -3 3 -13 12.63 5.12
 3 3 13 4.54 6.98
 -3 -3 -14 5.98 4.33
 3 3 14 17.06 5.77
 3 -3 14 20.33 5.87
 -3 3 -14 5.2 4.81
 -3 3 -14 4.65 4.51
 -3 -3 -14 -0.93 4.63
 -3 -3 -15 3.39 3.86
 3 3 15 14.65 4.83
 -3 3 -15 0.82 4.29
 3 -3 15 12.03 5.02
 -3 3 -16 23.12 4.78
 3 3 16 34.89 5.03
 -3 -3 -16 18.88 3.83
 -3 -3 -16 24.45 4.89
 3 -3 16 28.43 4.89
 -3 -3 -17 27.39 4.38
 3 -3 17 33.28 4.94
 3 3 17 34.48 4.03
 -3 3 -17 21.1 3.28
 -3 3 -17 19.4 4.02
 3 -3 17 24.73 4.38
 3 3 17 24.29 4.48
 -3 -3 -17 21.73 3.22
 3 3 18 9.28 3.35
 3 3 18 5.75 2.56
 -3 3 -18 8.32 2.95
 -3 -3 -18 10.83 3.2
 3 -3 18 11.23 3.73
 3 -3 18 3.67 3.25
 3 -4 -19 66.97 5.41
 3 4 -19 65 4.29
 3 -4 -19 74.52 4.88
 3 -4 -19 68.56 4.56
 3 4 -19 71.73 4.64
 3 4 -18 66.68 5.32
 3 -4 -18 72.16 6.22
 3 -4 -18 76.21 5.72
 3 -4 -18 77.9 5.31
 3 4 -18 68.35 5.2
 3 -4 -17 3.32 2.97
 3 -4 -17 3.3 4.23
 3 4 -17 1.29 3.04
 3 -4 -17 9.05 5
 3 4 -17 2.98 3.76
 3 4 -17 1.16 3.95
 3 -4 -17 0.37 3.66
 3 -4 -16 102.35 6.44
 3 4 -16 80.64 6.01
 3 -4 -16 102 7.43
 3 4 -16 98.89 7.39
 3 -4 -16 111.86 7.1
 3 -4 -16 103.25 8.12
 3 4 -16 99.43 6.98
 3 -4 -16 95.77 6.31
 3 4 -16 94.09 6.47
 -3 -4 15 26.8 4.2
 3 4 -15 16.55 3.81
 3 -4 -15 28.97 5.47
 3 -4 -15 31.6 4.83
 3 4 -15 27.27 4.37
 3 4 -15 32.68 5.44
 3 4 -15 33.05 4.92
 3 -4 -15 35.43 6.16
 3 -4 -15 29.76 4.37
 3 -4 -15 32.05 4.22
 3 -4 -14 418.67 17.88
 3 -4 -14 401.05 18.02
 3 4 -14 402.04 18.78
 3 4 -14 329.63 17.16
 3 -4 -14 420.63 18.65
 3 -4 -14 413.13 17.77
 3 4 -14 407.11 20.6
 3 -4 -14 419.08 19.12
 -3 -4 14 385.6 22.53
 -3 4 14 373.52 22.42
 3 4 -14 426.99 17.82
 -3 -4 14 397.51 17.62
 3 4 -14 433.08 18
 3 4 -13 97.4 6.37
 3 4 -13 81.44 7.54
 3 -4 -13 100.78 7.33
 3 -4 -13 95.08 6.69
 3 -4 -13 92.85 6.39
 3 4 -13 101.75 6.84
 3 4 -13 94.81 8.72
 -3 -4 13 100.66 11.77
 -3 4 13 64.63 10.09
 3 -4 -12 67.06 6.02
 3 4 -12 57.67 6.21
 3 -4 -12 61.27 5.11
 3 -4 -12 58.37 4.97
 3 4 -12 62.87 5.31
 3 -4 -12 55.43 5.34
 3 4 -12 67.69 5.29
 -3 -4 12 53.35 8.91
 3 -4 -12 66.67 5.22
 3 4 -12 62.45 7.12
 -3 4 12 61.86 9.08
 3 -4 -11 17.57 4.26
 3 -4 -11 20.24 3.43
 3 -4 -11 15.35 4.44
 3 -4 -11 16.87 5.9
 3 4 -11 12.83 3.37
 3 -4 -11 16.03 3.64
 -3 -4 11 10.67 6.32
 3 4 -11 13.38 4.73
 3 4 -11 17.07 3.39
 -3 4 11 18.41 6.57
 3 -4 -11 21.7 3.34
 -3 4 10 173.67 12.2
 3 -4 -10 179.15 12.56
 -3 -4 10 188.25 12.25
 3 4 -10 191 11.45
 3 4 -10 182.28 8.94
 3 -4 -10 190.47 8.94
 -3 -4 9 -2.31 4.91
 -3 4 9 -0.75 4.54
 3 -4 -9 -1.45 2.54
 3 -4 -9 4.56 4.65
 3 4 -9 -2.1 3.71
 3 4 -9 0.92 2.36
 3 -4 -8 16.38 2.73
 3 -4 -8 13.58 5.39
 -3 -4 8 20.65 5.23
 3 4 -8 25.33 2.86
 -3 4 8 18.19 4.92
 3 -4 -8 20.09 2.88
 -3 4 7 6.75 4.36
 3 4 -7 9.83 2.48
 -3 -4 7 10.67 4.65
 3 -4 -7 8.12 5.3
 3 -4 -7 10 2.35
 3 -4 -7 6.25 2.39
 3 4 -6 451.85 18.52
 3 4 -6 469.96 20.61
 3 4 -6 504.03 20.36
 3 -4 -6 495.51 20.33
 3 -4 -6 473.43 18.64
 3 -4 -6 479.65 19.05
 3 -4 -6 450.71 21.99
 3 -4 -5 497.07 19.27
 3 -4 -5 499.52 21.7
 3 -4 -5 462.34 20.04
 3 4 -5 474.25 20.47
 3 4 -5 483.5 20.11
 3 -4 -5 473.49 19.23
 3 4 -4 8.93 2.96
 3 -4 -4 6.36 2.79
 3 -4 -4 5.69 2.13
 3 4 -4 6.92 3.15
 3 -4 -3 19.58 3
 3 4 -3 14.24 3.11
 3 4 -3 18.61 3.01
 3 -4 -3 19.44 4.45
 3 -4 -2 1978.68 75.19
 3 -4 -2 2009.39 76.1
 3 4 -2 1964.3 75.14
 3 4 -2 2020.85 75.4
 -3 4 2 1996.85 75.11
 3 4 -1 18.95 2.88
 3 4 -1 17.05 2.83
 3 -4 -1 17.77 2.85
 3 -4 -1 19.85 3.72
 -3 4 1 14.9 2.45
 -3 -4 1 10.87 2.57
 3 -4 0 464.85 19.96
 3 -4 0 469.99 19.4
 3 4 0 486.88 19.43
 3 4 0 475.79 19.27
 -3 4 0 485.82 19.34
 -3 -4 0 497.57 19.29
 3 -4 0 497.74 19.71
 3 4 1 266.04 11.1
 -3 -4 -1 253.91 11.2
 -3 4 -1 263.38 11.3
 -3 -4 -1 251.58 11.22
 3 -4 1 247.72 11.72
 3 -4 1 275.89 11.48
 3 4 1 276.01 11.45
 3 -4 1 255.84 11.03
 3 -4 2 95.15 5.97
 3 -4 2 107.25 5.85
 -3 -4 -2 98.46 5.72
 -3 -4 -2 94.5 5.19
 -3 4 -2 94.41 5.67
 -3 -4 -2 89.34 6.48
 -3 -4 -3 -0.72 2.93
 -3 4 -3 0.89 3.02
 3 -4 3 -1.02 2.79
 3 4 3 7.71 3.88
 -3 -4 -3 0.56 3.17
 3 -4 3 9.8 4.14
 -3 4 -4 59.81 4.91
 -3 -4 -4 65.11 4.91
 -3 -4 -4 56.28 3.82
 3 4 4 60.69 5.75
 3 -4 4 66.09 5.7
 3 -4 4 62.74 5.12
 -3 -4 -4 65.97 5.32
 -3 4 -5 238.3 11.55
 -3 4 -5 243.46 10.1
 -3 -4 -5 227.55 11.5
 3 -4 5 234.36 12.52
 -3 -4 -5 239.99 10.13
 -3 -4 -5 249.82 11.73
 3 4 5 230.9 12.21
 -3 -4 -6 121.26 7.72
 -3 4 -6 123.37 7.78
 3 -4 6 136.49 9.26
 3 4 6 115.34 9
 3 -4 7 132.12 9.56
 -3 -4 -7 137.23 8.51
 3 4 7 131.9 9.67
 -3 4 -7 148.17 8.87
 -3 -4 -8 165.66 10.61
 -3 4 -8 164.54 9.87
 3 -4 8 166.15 11.12
 3 4 8 163.95 10.89
 -3 -4 -8 165.03 9.92
 -3 -4 -9 29.77 5.51
 -3 4 -9 43.88 5.79
 3 -4 9 28.73 7.51
 3 4 9 35.02 7.38
 3 -4 10 142.77 7.79
 -3 -4 -10 121.45 8.33
 -3 4 -10 122.86 7.47
 -3 -4 -10 137.91 7.72
 -3 -4 -10 139.51 9.95
 -3 4 -10 130.11 9.86
 -3 4 -10 133.54 8.3
 3 -4 10 122.91 11.05
 3 4 10 111.09 10.63
 -3 4 -11 13.28 5.82
 -3 -4 -11 16.77 4.85
 3 -4 11 25.89 8.35
 -3 -4 -11 14.79 5.38
 3 4 11 14.54 7.9
 -3 4 -11 11.82 5.42
 -3 4 -11 15.94 4.13
 -3 4 -11 17.02 4.8
 -3 -4 -11 14.86 4.33
 -3 -4 -12 0.55 5.55
 -3 4 -12 7.17 5.72
 -3 -4 -12 -1.33 4.39
 3 4 12 -4.83 7.42
 -3 4 -12 -3.81 5.09
 -3 -4 -12 -1.99 4.4
 3 -4 12 11.85 7.81
 -3 4 -12 -1.75 4.01
 -3 4 -12 0.57 4.57
 3 4 13 10.66 5
 -3 4 -13 3.83 4.95
 3 -4 13 9.77 5.17
 -3 -4 -13 6.18 4.94
 -3 4 -13 7.72 4.5
 -3 -4 -13 2.06 4.3
 -3 4 -13 -2.21 4.49
 -3 4 -14 4.34 4.81
 -3 -4 -14 8.52 4.53
 3 4 14 10.12 4.99
 3 -4 14 15.68 5
 -3 -4 -15 60.16 5.93
 -3 -4 -15 56.78 6.28
 3 4 15 72.27 6.51
 3 -4 15 81.93 6.76
 -3 4 -15 62.89 6.49
 -3 -4 -16 8.56 3.75
 3 -4 16 14.93 4.43
 -3 -4 -16 10.84 4.19
 -3 4 -16 7.11 4.4
 3 4 16 19.97 3.8
 3 4 16 19.62 4.37
 -3 -4 -17 70.13 5.76
 -3 -4 -17 69.56 5.03
 3 -4 17 95.79 5.99
 3 4 17 81.4 5.12
 3 4 17 92.17 5.89
 -3 4 -17 69.08 5.68
 3 4 18 16.94 3.16
 -3 4 -18 19.23 3.02
 -3 -4 -18 23.51 3.35
 3 -4 18 19.4 3.27
 3 -5 -19 21.54 3.82
 -3 -5 19 23.89 3.04
 -3 5 19 21.26 2.91
 3 -5 -19 20.59 3.15
 3 -5 -19 14.51 2.63
 3 5 -19 14.28 2.61
 3 -5 -18 2.66 4.01
 3 5 -18 -0.77 2.89
 3 5 -18 2.07 2.94
 3 -5 -18 -0.14 2.93
 3 5 -17 3.39 3.64
 3 -5 -17 7.52 3.6
 -3 -5 17 2.96 2.99
 3 -5 -17 7.47 4.95
 3 5 -17 6.14 3.59
 3 -5 -17 4.44 2.89
 3 5 -17 4.79 2.98
 3 5 -16 4.1 4.11
 3 -5 -16 8.01 4.1
 3 -5 -16 6.51 5.13
 3 -5 -16 -0.58 3.29
 3 5 -16 1.17 3.12
 3 5 -16 9.53 4.12
 -3 -5 16 4.03 3.47
 3 -5 -16 -1.16 3.15
 -3 -5 16 1.62 3.34
 -3 -5 15 3.9 3.76
 3 -5 -15 1.12 3.64
 3 5 -15 2.49 3.27
 3 -5 -15 0.84 3.89
 3 5 -15 -0.83 3.85
 3 -5 -15 2.27 3.34
 3 5 -15 5.47 4.44
 3 -5 -15 10 5.68
 3 5 -14 47.21 6
 -3 -5 14 51.2 5.64
 3 -5 -14 50.54 4.68
 3 -5 -14 60.39 5.53
 3 5 -14 55.29 5.41
 3 -5 -14 55.79 5.5
 3 -5 -14 53.24 5.02
 3 5 -14 49.46 4.9
 -3 -5 13 3.73 7.17
 3 -5 -13 12.98 3.98
 3 -5 -13 5.37 3.98
 3 5 -13 13.93 5.02
 3 -5 -13 11.69 3.53
 -3 -5 13 18.68 4.47
 3 -5 -13 12.62 3.44
 3 5 -13 12.12 4.16
 3 5 -13 10.96 5.13
 -3 5 13 10.81 7.61
 3 5 -13 9.91 3.64
 3 -5 -12 11.12 3.22
 3 5 -12 3.79 4.56
 3 -5 -12 6.02 4.66
 3 -5 -12 14.02 3.85
 3 -5 -12 3 3.4
 -3 -5 12 11.97 7.31
 -3 5 12 8.26 7.18
 3 -5 -12 8.9 3.81
 3 5 -12 10.8 3.83
 3 5 -12 8.26 3.78
 3 -5 -12 11.42 4.08
 3 -5 -12 9.23 5.84
 3 5 -12 10.89 4.77
 3 -5 -12 7.46 3.31
 3 5 -12 8.66 3.16
 3 -5 -11 104.98 6.5
 3 -5 -11 95.4 7.56
 3 -5 -11 107.74 7.34
 3 -5 -11 117.43 10.34
 3 -5 -11 108.9 6.22
 3 5 -11 99.24 6.38
 3 5 -11 108.35 6.37
 3 5 -11 101.96 6.69
 3 -5 -11 100.77 6.28
 3 5 -11 101.75 8.68
 3 -5 -11 117.03 6.67
 3 -5 -11 96.36 6.35
 -3 -5 11 99.66 10.07
 -3 5 11 102.12 9.9
 3 -5 -10 54.07 5.41
 3 -5 -10 46.88 5.01
 3 -5 -10 58.89 4.38
 3 5 -10 45.3 4.04
 -3 5 10 45.95 7.18
 -3 -5 10 48.04 7.52
 3 -5 -10 58.7 7.85
 3 -5 -9 105.52 5.69
 3 -5 -9 92.58 9.21
 3 5 -9 96.85 5.58
 -3 -5 9 86.97 8.32
 -3 5 9 96.24 8.13
 -3 5 8 157.71 9.78
 3 -5 -8 149.66 10.92
 3 -5 -8 163.97 7.52
 -3 -5 8 159.51 10.03
 3 5 -8 160.04 9.78
 3 5 -8 150.32 7.36
 3 5 -7 50.23 5.62
 3 -5 -7 48.42 3.46
 -3 5 7 31.06 4.75
 3 -5 -7 42.66 7
 -3 -5 7 46.91 5.87
 3 5 -7 45.77 3.31
 3 -5 -6 1791.78 74.29
 3 -5 -6 2009.63 77.68
 3 5 -6 2048.14 76.48
 3 -5 -6 1993.25 75.82
 3 -5 -6 2050.97 74.78
 3 -5 -6 2037.55 74.24
 3 5 -6 2003.54 74.18
 3 -5 -5 16.69 3.11
 3 -5 -5 23.77 3.72
 3 5 -5 12.42 3.34
 3 5 -5 18.18 3.88
 3 5 -4 67.36 4.71
 3 -5 -4 62.38 4.65
 -3 -5 4 62.14 4.11
 3 5 -4 68.42 5.34
 3 -5 -4 80.12 7.07
 3 -5 -4 71.76 4.41
 -3 -5 3 24.11 2.92
 3 5 -3 30.39 3.22
 3 5 -3 24.36 3.44
 3 -5 -3 26.71 3.03
 3 -5 -3 19.34 4.5
 3 -5 -2 154.83 8.69
 -3 -5 2 146.04 6.97
 3 -5 -2 140.12 7.01
 3 5 -2 139.8 6.93
 3 5 -2 152.07 7.48
 -3 5 2 148.21 6.94
 -3 -5 1 87.09 4.75
 3 5 -1 85.38 4.77
 3 -5 -1 81.22 6.15
 3 -5 -1 85.71 4.9
 3 5 -1 92.88 5.15
 -3 5 1 84.84 4.6
 3 -5 -1 78.54 5.88
 3 5 0 105.27 5.61
 3 5 0 109.52 5.66
 3 -5 0 107.01 5.75
 3 -5 0 113.68 6.33
 -3 5 0 109.43 5.59
 3 -5 0 103.41 6.8
 -3 -5 0 109.58 5.61
 3 5 1 1441.07 54.48
 -3 5 -1 1444.34 54.39
 3 5 1 1427.11 54.25
 3 -5 1 1429.86 55.43
 -3 -5 -1 1444.31 54.84
 3 -5 1 1404.67 54.46
 3 -5 1 1448.87 54.55
 -3 -5 -1 1411.82 54.3
 3 -5 2 14.08 3.01
 3 -5 2 11.23 3.97
 3 5 2 4.57 2.67
 -3 -5 -2 10.6 2.74
 -3 5 -2 15.27 3.17
 -3 -5 -2 10.4 2.71
 -3 -5 -2 10.43 4.27
 -3 -5 -2 10.59 2.33
 -3 5 -3 78.61 5.09
 -3 -5 -3 66.91 5.82
 -3 -5 -3 72.42 4.9
 -3 -5 -3 71.27 4.27
 3 -5 3 71.81 5.23
 3 -5 3 70.17 5.56
 3 5 3 72.39 5.2
 -3 -5 -4 90.68 5.95
 -3 5 -4 99.29 6.17
 3 -5 4 103.57 6.97
 3 -5 4 106.34 8.36
 -3 -5 -4 87.05 5.17
 -3 -5 -4 99.65 6.96
 3 5 4 110.08 8.01
 3 -5 5 261.74 13.76
 -3 -5 -5 258.05 12.4
 -3 -5 -5 268.22 13.05
 -3 5 -5 271.41 12.55
 3 -5 5 265.41 11.25
 3 -5 5 271.94 13.08
 3 5 5 278.02 13.84
 -3 -5 -6 1093.62 43.05
 3 5 6 1061.53 43.87
 3 -5 6 1111.93 41.49
 3 -5 6 1128.48 43.55
 -3 5 -6 1065.31 43.07
 3 -5 6 1005.13 43.61
 -3 -5 -6 1073.41 43.36
 -3 -5 -7 16.19 4.12
 -3 5 -7 20.02 4.26
 3 -5 7 29.32 3.06
 3 5 7 23.3 5.66
 3 -5 7 20.89 5.41
 3 5 8 55.71 7.24
 3 -5 8 53.24 7.09
 3 -5 8 52.18 4.03
 -3 -5 -8 62.84 7.07
 3 -5 9 389.38 16.45
 -3 -5 -9 380.95 16.89
 -3 -5 -9 356.89 18.47
 -3 5 -9 361.79 18.57
 -3 -5 -9 361.32 19.01
 3 -5 9 382.76 19.62
 3 5 9 349.96 19.16
 -3 -5 -10 96.66 8.86
 -3 -5 -10 143.67 8.26
 -3 -5 -10 103.99 6.81
 3 -5 10 126.37 7.46
 -3 5 -10 109.45 6.92
 3 -5 10 115.25 6.73
 -3 -5 -10 109.51 6.95
 -3 5 -10 105.22 9
 3 5 10 116.55 10.76
 -3 -5 -10 106.81 9.14
 3 -5 10 116.95 11.2
 -3 -5 -11 104.06 9.46
 -3 5 -11 104.78 9.77
 -3 -5 -11 111.68 8.14
 -3 5 -11 105.16 7.02
 -3 -5 -11 111.22 7.35
 -3 5 -11 115.55 8.28
 3 -5 11 130.98 12.13
 -3 5 -11 112.06 9.92
 3 -5 11 132.86 7.75
 3 5 11 111.44 11.34
 3 -5 11 112.61 6.78
 -3 5 -12 134.9 8.91
 -3 5 -12 109.32 9.79
 3 5 12 135.32 8.03
 -3 -5 -12 127.61 8.65
 -3 -5 -12 110.73 10.12
 3 -5 12 124.3 11.61
 3 5 12 105.62 10.75
 -3 -5 -12 110.46 7.41
 3 -5 12 126.18 8.02
 -3 5 -12 101.65 7.35
 -3 5 -12 95.42 9.64
 3 5 13 31.19 5.21
 3 -5 13 30.16 5.35
 -3 5 -13 13.34 5.46
 -3 -5 -13 22.24 5.24
 -3 -5 -14 222.81 11.65
 -3 -5 -14 194.74 11.24
 -3 5 -14 202.57 11.78
 3 -5 14 226.36 11.45
 3 5 14 210.37 11.14
 -3 -5 -15 12.08 4.49
 -3 -5 -15 7.63 4.3
 3 5 15 16.23 4.41
 3 -5 15 9.62 4.42
 -3 5 -15 11.98 5.12
 -3 -5 -16 95.05 6.67
 -3 -5 -16 112.91 7.11
 3 5 16 94.73 6.51
 -3 5 -16 95.25 7.19
 3 -5 16 115.49 7.6
 3 -5 16 108.85 6.86
 -3 -5 -16 94.6 5.83
 -3 -5 -16 106.09 6.09
 -3 5 -16 104.35 6.09
 3 -5 17 9.36 4.06
 -3 -5 -17 4.76 3.21
 3 5 17 -2.48 3.06
 3 -5 17 -0.45 3.2
 -3 5 -17 3.08 3.39
 -3 -5 -17 6.21 2.94
 3 -5 18 2.38 3.13
 -3 5 -18 2.28 2.11
 -3 -5 -18 -0.13 2.43
 3 5 18 -3.21 2.37
 3 -6 -19 7.51 2.44
 3 -6 -19 14.67 3.38
 -3 -6 19 15.41 2.17
 -3 6 19 10.12 1.91
 3 -6 -18 7.65 4.2
 3 -6 -18 1.15 2.55
 3 6 -18 0.35 2.55
 3 6 -17 -1.5 3.3
 3 6 -17 2.56 3.2
 3 -6 -17 -3.31 3.14
 3 -6 -17 2.13 4.54
 -3 -6 17 3.8 2.83
 3 6 -16 210.17 11.2
 3 -6 -16 223.68 10.7
 3 -6 -16 217.56 11.63
 3 6 -16 224 10.52
 3 -6 -16 220.05 10.43
 -3 -6 16 216.13 10.58
 -3 -6 16 220.16 10.83
 3 6 -16 219.99 10.66
 3 6 -15 9.57 4.15
 3 6 -15 5.01 3.74
 3 -6 -15 7.95 3.89
 3 -6 -15 3.05 4.48
 -3 -6 15 1.69 3.35
 3 6 -15 4.09 3.08
 3 -6 -15 2.71 3.23
 3 -6 -15 11.51 3.27
 3 -6 -15 1.08 3.33
 -3 -6 15 12.21 4.29
 -3 -6 14 105.43 7.02
 3 -6 -14 97.1 7.9
 3 -6 -14 115.68 6.79
 3 6 -14 88.09 7.62
 3 6 -14 103.9 6.76
 3 6 -14 113.17 7.09
 3 -6 -14 115.84 7.42
 3 -6 -14 108.94 7.03
 3 -6 -14 111.52 6.79
 3 6 -14 107.11 7.09
 -3 -6 14 103.69 7.54
 3 6 -13 2.71 4.55
 3 -6 -13 7.09 4.62
 3 -6 -13 5.95 3.8
 3 6 -13 5.77 3.88
 3 6 -13 6.27 3.41
 3 6 -13 2.71 4.65
 3 -6 -13 5.13 3.92
 3 -6 -13 8.69 3.65
 3 -6 -13 3.69 3.1
 3 6 -13 6.49 3.73
 -3 -6 13 10.54 4.27
 3 -6 -13 6.98 5.03
 -3 -6 13 10.25 7.4
 -3 6 13 3.99 6.51
 3 6 -12 0.59 4.32
 3 -6 -12 0.91 3.08
 3 -6 -12 -4.58 4.15
 3 -6 -12 1.32 3.47
 3 -6 -12 3.38 3.95
 -3 6 12 1.6 6.24
 3 6 -12 -0.45 3.74
 3 -6 -12 0.18 3.04
 3 6 -12 5.81 3.62
 3 6 -12 1.04 4.66
 -3 -6 12 8.97 6.82
 3 -6 -12 10.44 4.96
 3 -6 -12 -2.6 5.92
 3 -6 -12 5.51 3.46
 3 -6 -12 2.14 3.49
 3 6 -12 1.48 3.04
 3 -6 -11 33.51 5.43
 3 6 -11 34.31 3.75
 3 -6 -11 32.2 4.91
 3 -6 -11 34.77 3.99
 3 -6 -11 15.49 6.23
 3 6 -11 29.17 4.34
 3 6 -11 32.81 4.09
 3 -6 -11 32.4 4.36
 3 -6 -11 27.76 3.81
 -3 -6 11 32.78 7.65
 -3 6 11 28.81 7.1
 3 -6 -11 27.54 4.58
 3 -6 -11 31.76 4.09
 3 -6 -11 31.31 3.77
 3 -6 -10 187.77 9.72
 3 -6 -10 187.11 8.67
 3 -6 -10 173.91 9.86
 3 -6 -10 165.33 9.35
 3 -6 -10 154.32 12.24
 -3 6 10 141.05 11.14
 3 6 -10 191.28 8.69
 3 -6 -10 174.21 8.83
 3 -6 -10 179.38 9.26
 -3 -6 10 158.04 11.76
 -3 6 9 2.21 4.15
 -3 -6 9 3.86 4.83
 3 -6 -9 8.52 6.02
 3 6 -9 7.22 4.18
 3 -6 -9 6.1 2.58
 3 6 -9 5.17 2.43
 3 6 -8 111.64 8.11
 3 -6 -8 100.06 9.44
 -3 -6 8 92.52 7.85
 -3 6 8 102.76 7.59
 3 -6 -8 114.52 5.77
 3 6 -8 114.76 5.75
 3 -6 -7 91.53 9.05
 3 6 -7 96.2 7.33
 -3 -6 7 94.27 7.28
 -3 6 7 94.03 7.02
 3 -6 -7 102.7 5.19
 3 6 -7 101.77 5.17
 3 -6 -6 42.35 4.08
 -3 -6 6 44.47 5.54
 -3 -6 6 44.62 3.83
 -3 6 6 42.98 5.03
 3 6 -6 44.67 3.07
 3 6 -6 42.91 5.12
 3 -6 -6 44.59 3.13
 3 -6 -5 221.35 10.03
 3 6 -5 226.83 11.35
 3 6 -5 226.91 10.61
 3 -6 -5 231.2 10.66
 -3 -6 5 211.12 9.93
 3 -6 -4 -0.81 2.69
 -3 -6 4 0.73 2.48
 3 6 -4 2.54 2.52
 3 -6 -4 -3.18 4.61
 3 6 -4 -1.08 3.1
 3 -6 -4 2.42 2.51
 3 -6 -3 2651.99 100.98
 3 6 -3 2618.61 100.93
 3 6 -3 2727.87 101.76
 -3 -6 3 2798.1 100.67
 -3 6 3 2673.09 100.93
 3 -6 -3 2580.31 102.95
 3 -6 -2 24.34 3.02
 3 -6 -2 28.96 2.78
 3 -6 -2 18.98 4.55
 3 6 -2 23.3 3.25
 3 6 -2 22.35 2.65
 -3 6 2 25.61 2.64
 -3 -6 2 23.33 2.73
 -3 -6 2 23.36 2.82
 3 -6 -1 1872.94 71.15
 3 -6 -1 1780.29 69.23
 3 -6 -1 1876.79 70.9
 3 6 -1 1769.91 69.24
 -3 6 1 1902.7 69.32
 3 -6 -1 1859.15 69.39
 3 6 -1 1920.76 69.9
 -3 -6 1 1814.4 69.26
 -3 -6 0 47.19 3.5
 3 6 0 51.61 3.78
 3 -6 0 42.48 5.22
 -3 6 0 49.37 3.51
 3 -6 0 51.34 4.38
 3 -6 0 55.01 3.63
 3 6 0 51.74 3.52
 -3 -6 0 53.83 4.97
 3 -6 1 228.61 11.42
 3 -6 1 225.45 10.17
 3 -6 1 224.24 9.87
 -3 -6 -1 223.54 11.94
 -3 -6 -1 213.88 9.56
 3 6 1 211.71 9.53
 -3 -6 -1 224.04 10.72
 -3 6 -1 227.34 9.7
 3 6 1 214.88 9.71
 -3 -6 -2 365.37 17.17
 3 -6 2 361.81 14.83
 3 -6 2 367.19 14.87
 -3 6 -2 370.96 15.17
 3 -6 2 357.62 16.56
 -3 -6 -2 354.66 15.79
 3 -6 2 374.83 15.39
 -3 -6 -2 353.43 14.78
 3 6 2 383.12 15.43
 -3 -6 -2 356.5 15.06
 -3 -6 -3 398.72 17.31
 -3 -6 -3 429.31 17.9
 3 6 3 441.82 17.87
 -3 6 -3 412.34 17.45
 3 -6 3 427.52 17.03
 -3 -6 -3 393.3 19.09
 3 -6 3 436.67 17.85
 -3 -6 -3 415.08 16.97
 3 -6 3 445.99 19.09
 3 6 4 409.35 19.04
 3 -6 4 462.82 19.33
 -3 6 -4 446.01 18.81
 3 -6 4 439.46 18.03
 -3 -6 -4 452.71 18.13
 -3 -6 -4 457.23 18.77
 -3 -6 -4 448.19 20.21
 3 -6 4 492.87 20.28
 -3 -6 -5 10.56 3.38
 -3 6 -5 10.2 3.23
 3 -6 5 17.19 5.86
 3 -6 5 12.76 2.68
 3 6 5 21.14 5.49
 3 -6 5 9.3 3.95
 -3 -6 -5 13.76 4.26
 -3 6 -6 -1.44 3.28
 3 -6 6 4.95 4.37
 3 6 6 2.63 3.97
 3 -6 6 2.5 4.07
 -3 -6 -6 3.46 3.86
 3 -6 6 3.49 2.59
 -3 -6 -6 -1.41 3.19
 3 -6 7 9.53 2.59
 3 -6 7 11.83 4.21
 3 6 7 10.94 4.97
 3 -6 7 10.91 4.8
 -3 6 -8 1.81 4.18
 -3 -6 -8 1.97 4.68
 3 -6 8 -2.18 3.83
 3 -6 8 2.74 2.58
 3 6 8 9.84 6.46
 -3 -6 -8 2.15 3.89
 3 -6 8 3.15 6.09
 -3 6 -9 45.1 5.39
 -3 6 -9 54.33 6.32
 3 -6 9 42.1 5.8
 -3 -6 -9 52.53 6.06
 3 6 9 52.13 7.42
 3 -6 9 48.87 4.73
 -3 6 -9 49.57 4.45
 3 -6 9 57.78 5.08
 -3 -6 -9 48.99 6.21
 3 -6 9 52.52 7.55
 -3 -6 -9 37.36 6.88
 3 -6 9 45.89 4.4
 -3 -6 -10 143.8 11.45
 3 -6 10 163.71 9.07
 -3 6 -10 150.48 10.87
 -3 -6 -10 157.06 8.34
 -3 -6 -10 141.72 8.72
 -3 -6 -10 166.65 9.83
 3 6 10 155.25 8.47
 3 -6 10 151.92 8.61
 3 6 10 142.18 11.56
 3 -6 10 157.85 11.89
 -3 -6 -10 149.49 10.83
 3 -6 10 161.55 8.59
 -3 6 -10 143.66 8.32
 3 -6 11 289.3 12.92
 -3 -6 -11 243.87 14.7
 3 6 11 260.75 12.34
 -3 -6 -11 266.69 13.31
 -3 6 -11 265.47 15.19
 -3 -6 -11 232.61 12.09
 3 -6 11 254.37 12.42
 3 -6 11 223.59 15.58
 -3 6 -11 229.92 11.79
 3 6 11 240.21 15.81
 -3 6 -11 231.03 15.57
 3 -6 11 250.55 12.07
 -3 -6 -12 53.61 6.7
 -3 -6 -12 38.57 6.73
 3 6 12 50.82 5.55
 -3 6 -12 40.31 6.69
 3 -6 12 47.81 4.83
 3 -6 12 25.1 7.52
 3 -6 12 44.94 5.49
 -3 -6 -12 37.56 4.54
 3 6 12 26.65 7.15
 -3 6 -12 44.28 6.11
 -3 6 -12 44.29 7.29
 -3 -6 -13 282.31 14.02
 3 -6 13 281.85 13.64
 -3 6 -13 295.67 14.78
 3 6 13 269.09 13.43
 3 -6 13 272.44 12.94
 -3 -6 -13 299.95 14.66
 -3 -6 -14 11 4.63
 3 6 14 20.76 4.37
 3 -6 14 24.07 5.6
 -3 -6 -14 19.55 5.2
 3 -6 14 22.72 4.68
 -3 6 -14 10.28 4.69
 3 -6 15 30.32 4.63
 -3 -6 -15 29.55 3.87
 -3 -6 -15 38.85 5.22
 -3 -6 -15 27.3 4.49
 3 6 15 31.23 4.43
 -3 6 -15 26.21 5.06
 3 6 16 4.75 3.23
 -3 -6 -16 4.66 3.79
 -3 -6 -16 9.2 3.72
 3 -6 16 6.33 3.45
 -3 6 -16 4.62 4.02
 3 -6 16 3.61 4.32
 -3 -6 -16 2.03 2.53
 -3 -6 -17 -2.12 2.72
 3 6 17 -3.8 2.77
 3 -6 17 0.51 2.73
 -3 -6 -17 -0.93 2.89
 3 -6 17 -0.34 3.61
 -3 6 -17 7.48 3.37
 3 -7 -18 91.14 6.11
 3 -7 -18 89.57 5.52
 -3 -7 18 75.56 4.62
 3 -7 -17 2.86 3.7
 3 7 -17 5.75 2.74
 3 -7 -17 3.96 2.62
 -3 -7 17 6.25 2.89
 3 -7 -16 17.91 4.62
 -3 -7 16 18.4 3.14
 -3 -7 16 18.53 4.09
 3 7 -16 25.63 4.18
 3 -7 -16 21.95 3.58
 3 7 -16 22.08 3.63
 3 7 -15 81.37 6.59
 3 7 -15 88.62 6.14
 3 -7 -15 87.41 7.18
 3 -7 -15 81.77 5.45
 -3 -7 15 81.12 5.77
 3 -7 -15 89.1 5.72
 3 7 -15 82.7 5.6
 3 -7 -15 85.09 5.87
 3 7 -15 73.28 5.69
 -3 -7 15 82.31 6.5
 3 -7 -15 85.3 6.08
 3 -7 -14 18.71 5.67
 3 -7 -14 30.29 5.36
 3 -7 -14 23.02 4.39
 3 7 -14 25.54 3.68
 -3 -7 14 25.67 4.14
 3 -7 -14 26.3 4.2
 3 -7 -14 21.6 3.55
 3 7 -14 27.79 4.11
 3 -7 -14 25.65 4.08
 3 7 -14 22.47 4.36
 3 7 -14 22.08 4.74
 -3 -7 14 20.22 4.9
 3 -7 -13 3.33 5.02
 -3 -7 13 0.44 3.35
 3 7 -13 4.47 3.07
 3 -7 -13 3.1 4.54
 3 7 -13 11.41 3.71
 3 -7 -13 -1.34 3.58
 3 7 -13 1.68 3.95
 3 -7 -13 2.23 3.58
 -3 -7 13 5.61 4.39
 3 -7 -13 5.7 3.15
 3 -7 -13 0.73 3.73
 3 7 -13 8.56 4.59
 3 7 -12 262.19 12.54
 -3 -7 12 279.75 13.1
 3 -7 -12 287.37 14.04
 3 -7 -12 256.91 12.51
 3 -7 -12 286.34 14.2
 3 -7 -12 290.14 13.54
 3 -7 -12 221.79 16.71
 3 7 -12 288.3 13.5
 3 -7 -12 288.6 13.29
 -3 -7 12 249.05 16.33
 -3 -7 12 264.35 13.41
 3 -7 -12 283.43 12.75
 3 -7 -12 299.94 12.71
 3 7 -12 264.54 12.44
 3 -7 -12 272.36 12.57
 -3 7 11 5.11 5.86
 3 -7 -11 3.15 3.67
 3 -7 -11 0.55 3.17
 3 -7 -11 0.26 3.85
 3 7 -11 1.15 2.7
 3 -7 -11 8.27 4.94
 3 -7 -11 -2.17 3.08
 -3 -7 11 -0.61 3.22
 3 7 -11 4.29 3.68
 3 -7 -11 3.95 6.03
 3 7 -11 4.61 4.56
 -3 -7 11 2.96 6.02
 3 -7 -11 1.43 3.6
 3 -7 -11 1.95 2.82
 3 -7 -11 2.19 3.05
 -3 -7 10 34.61 4.38
 3 -7 -10 49.55 5.38
 3 -7 -10 47.92 4.31
 3 -7 -10 39.57 4.27
 3 -7 -10 43.57 5.08
 3 -7 -10 46.51 8.1
 3 -7 -10 44.04 4.87
 -3 -7 10 35.87 4.22
 3 7 -10 43.87 4.79
 -3 7 10 44.79 7.05
 3 7 -10 42.11 6.33
 -3 -7 10 45.53 7.68
 3 -7 -10 47.63 5.01
 3 -7 -10 42.82 3.82
 3 7 -10 45.16 3.89
 3 7 -9 201.78 9.39
 -3 -7 9 181.54 9.28
 3 -7 -9 198.94 9.94
 3 7 -9 191.21 11.83
 3 -7 -9 197.09 10.06
 -3 -7 9 170.76 11.57
 -3 7 9 154.26 10.97
 3 -7 -9 181.13 9.73
 3 -7 -9 171.94 9.54
 3 -7 -9 189.11 8.67
 3 7 -9 186.15 8.63
 3 -7 -9 198.06 13.53
 -3 -7 8 184.82 9.14
 3 -7 -8 197.44 8.63
 3 -7 -8 178.75 12.85
 -3 7 8 168.14 10.45
 3 7 -8 196.37 8.61
 -3 -7 8 168.66 10.86
 3 -7 -7 98.32 4.96
 -3 -7 7 94.68 5.69
 3 7 -7 92.53 7.34
 -3 7 7 84.14 6.63
 3 -7 -7 94.51 8.98
 -3 -7 7 96.71 7.08
 -3 -7 6 117.34 6.3
 3 -7 -6 122.69 6.67
 -3 -7 6 125.28 7.56
 3 7 -6 116.41 7.84
 -3 7 6 99.34 6.96
 3 -7 -5 634.2 24.42
 -3 -7 5 633.43 24.23
 3 7 -5 614.21 25.86
 -3 -7 5 586.79 24.94
 3 -7 -5 601.08 27.43
 -3 7 5 564.14 24.76
 3 -7 -4 5.35 4.84
 3 -7 -4 6.26 2.97
 -3 -7 4 6.8 2.82
 3 -7 -4 6.34 2.46
 3 7 -4 8.94 3.56
 3 7 -3 311.38 14.19
 -3 -7 3 306.48 13.2
 3 -7 -3 313.2 13.15
 -3 -7 3 308.17 13.11
 3 7 -3 325.09 13.17
 3 -7 -3 342.18 16
 -3 7 3 310.77 13.07
 -3 -7 2 3.12 1.94
 -3 7 2 0.76 1.87
 3 -7 -2 4.28 1.91
 3 7 -2 3.47 1.82
 3 7 -2 6.44 2.83
 3 -7 -2 7.7 4.49
 3 -7 -1 114.64 6.02
 -3 -7 1 113.71 5.96
 3 -7 -1 107.41 5.47
 3 7 -1 119.45 6.37
 -3 7 1 119.09 5.46
 -3 -7 1 116.28 5.44
 3 -7 -1 105.79 7.86
 3 -7 -1 116.13 7.67
 -3 7 0 220.82 9.2
 -3 -7 0 210.5 9.1
 -3 -7 0 224.61 9.48
 3 7 0 219.12 9.77
 -3 -7 0 226.1 11.35
 -3 -7 0 218.41 12.45
 3 -7 0 213.33 11.6
 3 -7 0 221.18 10.95
 3 -7 0 206.08 9.25
 3 7 1 111.16 5.42
 -3 -7 -1 110.87 5.54
 -3 7 -1 97.83 5.34
 3 -7 1 124.08 8.07
 3 -7 1 112.01 5.64
 3 -7 1 122.9 6.58
 -3 -7 -1 99.6 5.24
 3 7 1 98.76 5.43
 -3 -7 -1 126.24 8.62
 -3 -7 -1 118.07 7.36
 3 7 2 1212.19 45.99
 3 -7 2 1197.69 48.09
 3 -7 2 1186.35 46.03
 -3 -7 -2 1238.63 48.49
 -3 7 -2 1180.19 45.81
 -3 -7 -2 1171.76 45.71
 3 -7 2 1204.71 45.95
 -3 -7 -2 1225.7 47.22
 3 -7 2 1226.2 46.15
 -3 -7 -3 827.75 34.39
 -3 -7 -3 804.95 31.28
 -3 -7 -3 777.9 31.79
 -3 7 -3 791.13 31.9
 3 -7 3 844.44 31.79
 3 7 3 816.88 32.21
 3 -7 3 807.81 32.19
 3 -7 3 862 34.09
 -3 -7 -3 820.15 31.76
 -3 -7 -3 866.35 33.07
 -3 -7 -4 385.58 16.27
 -3 7 -4 374.49 16.29
 3 -7 4 387.49 15.92
 -3 -7 -4 366.41 15.96
 3 7 4 379.75 16.69
 -3 -7 -4 407.78 18.61
 3 -7 4 385.53 16.75
 3 -7 4 415.08 18.42
 -3 -7 -5 17.11 5.02
 -3 -7 -5 21.8 3.38
 3 -7 5 19.02 4.82
 3 7 5 15.92 3.57
 3 -7 5 20.35 3.27
 -3 7 -5 14.66 3.26
 3 -7 5 22.63 3.88
 -3 -7 -6 224.43 12.44
 3 -7 6 219.81 12.47
 3 -7 6 222.66 10.14
 3 7 6 220.07 11.58
 3 -7 6 205.48 11.44
 -3 -7 -7 108.98 7.44
 -3 7 -7 90.21 7.09
 3 -7 7 104.57 5.94
 3 -7 7 98.49 8.17
 3 7 7 86.95 7.59
 3 -7 7 85.46 7.82
 -3 -7 -8 31.95 5.03
 -3 -7 -8 34.77 5.08
 -3 7 -8 28.29 4.71
 3 -7 8 26.03 3.65
 3 -7 8 36.25 5.72
 3 7 8 21.54 6.2
 3 -7 8 31.52 4.05
 -3 7 -8 27.95 4.47
 3 -7 8 28.71 6.17
 -3 -7 -8 23.06 6.4
 -3 -7 -9 6.02 4.43
 -3 7 -9 12.93 4.69
 3 -7 9 9.08 4.87
 3 -7 9 4.35 5.48
 3 -7 9 7.83 3.14
 -3 -7 -9 10.68 4.72
 3 -7 9 5.38 3.76
 3 7 9 4.35 5.38
 -3 -7 -9 5.75 5.67
 -3 7 -9 9.21 4.28
 3 -7 9 12.68 3.76
 -3 -7 -10 75.73 6.25
 -3 -7 -10 87.87 8.2
 3 -7 10 73.6 9.08
 -3 -7 -10 97.86 7.59
 -3 7 -10 86.85 7.16
 -3 -7 -10 74.48 6.36
 3 -7 10 95.53 6.45
 3 -7 10 90.96 6.78
 3 -7 10 90.09 6.44
 -3 -7 -10 83.86 9.14
 3 -7 11 175.5 9.42
 3 -7 11 147.38 8.39
 -3 -7 -11 161.42 10.05
 -3 -7 -11 143.75 10.66
 3 7 11 138.67 8.03
 3 -7 11 139.6 8.2
 -3 -7 -11 143.31 8.49
 3 -7 11 132.15 11.25
 -3 -7 -11 122.99 8.47
 3 -7 12 397.62 16.51
 -3 -7 -12 315.18 15.76
 3 -7 12 333.35 15.29
 -3 -7 -12 382.08 16.79
 3 7 12 336.13 15.21
 3 -7 12 341.39 15.37
 -3 -7 -12 293.95 15.13
 -3 -7 -13 15.05 4.38
 3 7 13 10.44 3.85
 -3 -7 -13 8.19 3.51
 3 -7 13 28.63 5.55
 3 -7 13 13.29 4.09
 -3 7 -13 9.96 5.26
 -3 -7 -13 10.78 3.72
 -3 -7 -13 14.72 5.43
 3 -7 13 7.99 3.45
 -3 -7 -14 10.96 5.1
 3 -7 14 12.12 4.88
 3 -7 14 15.29 3.4
 3 7 14 7.08 3.52
 -3 7 -14 2.5 4.61
 3 -7 14 12.48 3.83
 -3 -7 -14 10.54 3.53
 -3 -7 -14 13.57 4.11
 3 -7 15 35.34 5.16
 -3 -7 -15 31.97 4.48
 3 7 15 21.98 3.68
 3 -7 15 30.3 4.01
 -3 -7 -15 28.46 4.76
 -3 7 -15 37.17 5.34
 -3 -7 -15 32.63 3.84
 -3 -7 -16 3.16 3.18
 3 -7 16 13.94 4.17
 -3 7 -16 14.83 3.81
 -3 -7 -16 10.31 3.7
 3 7 16 4.21 2.63
 -3 -7 -16 13.08 2.7
 3 -7 16 11.69 3.02
 -3 7 -17 16.58 2.68
 -3 -7 -17 28.19 3.18
 3 -7 17 19.22 3.72
 -3 -7 -17 22.39 3.36
 -3 7 -17 27.29 3.63
 -3 -8 18 3.54 2.06
 3 -8 -18 3.07 2.7
 3 -8 -17 9.06 3.56
 -3 -8 17 9.19 2.87
 3 -8 -16 90.69 7.17
 3 -8 -16 91.66 6.55
 3 -8 -16 83.44 5.23
 -3 -8 16 87.86 5.99
 3 8 -15 7.35 3.78
 3 -8 -15 11.25 5.24
 -3 -8 15 13.02 3.05
 3 -8 -15 7.43 4.28
 3 8 -15 10.22 3.71
 3 -8 -15 9.3 3.36
 3 -8 -15 6.47 3.25
 -3 -8 15 11.28 4.36
 -3 -8 14 -2.44 3.31
 3 -8 -14 -1.76 5.37
 -3 -8 14 2.91 4.48
 3 -8 -14 -0.21 3.33
 3 -8 -14 3 4.22
 3 8 -14 1.87 3.92
 3 -8 -14 2.66 3.68
 3 8 -14 3.71 3.9
 3 8 -13 0.29 4.32
 -3 -8 13 2.13 3.41
 3 -8 -13 -6 5.71
 3 -8 -13 3.6 3.87
 3 -8 -13 2.09 3.54
 3 8 -13 -0.74 3.93
 -3 -8 13 1.51 4.27
 3 -8 -13 6.71 4.52
 -3 -8 12 11.41 3.56
 3 -8 -12 16.8 5.29
 -3 -8 12 13.28 3.85
 3 -8 -12 18.61 4.71
 3 -8 -12 12.86 3.57
 3 8 -12 18.19 4.55
 3 -8 -12 7.14 6.2
 3 -8 -12 14.15 4.39
 3 8 -12 11.76 5.43
 3 -8 -12 6.66 4.13
 3 -8 -12 10.91 3.45
 -3 -8 12 17.87 4.74
 3 -8 -11 375.44 21.48
 3 -8 -11 353.92 16.09
 3 8 -11 400.23 20.19
 3 -8 -11 383.75 17.27
 3 -8 -11 352.29 16.2
 3 -8 -11 406.13 17.74
 3 8 -11 384.96 16.97
 3 -8 -11 384.58 17.05
 -3 -8 11 385.77 16.56
 -3 -8 11 342.39 16.38
 3 -8 -11 382.41 17
 -3 -8 11 377.55 17.12
 3 -8 -10 116.1 7.94
 3 -8 -10 110.86 7.43
 3 -8 -10 103.28 6.51
 3 -8 -10 120.06 7.63
 3 -8 -10 107.36 10.62
 3 -8 -10 112.54 6.69
 -3 -8 10 98.06 6.89
 3 8 -10 110.67 7.36
 3 8 -10 110.28 9.32
 -3 -8 10 118.83 6.91
 3 -8 -10 103.54 7.31
 -3 -8 9 115.52 7.29
 -3 -8 9 136.25 7.29
 3 8 -9 120.51 7.3
 3 -8 -9 112.88 7.61
 3 -8 -9 130.44 8.04
 3 8 -9 127.84 7.45
 3 -8 -9 131.86 7.11
 3 -8 -9 116.5 7.45
 3 8 -9 123.4 9.66
 3 -8 -9 120.09 6.87
 3 -8 -9 118.27 7.64
 3 -8 -9 127.78 7.75
 3 -8 -9 101.88 10.6
 3 -8 -8 11.76 3.63
 3 -8 -8 15.66 3.73
 3 -8 -8 4.6 6.02
 -3 -8 8 13.84 3.59
 3 8 -8 5.38 4.24
 3 8 -8 12.57 3.3
 3 -8 -8 8.75 3.56
 -3 -8 7 224.27 10.47
 3 -8 -7 232.87 10.77
 3 8 -7 242.98 12.73
 -3 -8 6 497.7 22.49
 -3 -8 6 544.02 21.91
 3 8 -6 562.57 24.07
 3 -8 -6 528.3 25.76
 3 -8 -6 562.52 22.2
 3 8 -5 18.89 3.99
 3 -8 -5 11.31 3.17
 -3 -8 5 18.71 3.16
 3 -8 -5 10.11 5.28
 3 -8 -4 13.12 3.21
 -3 -8 4 17.98 3.07
 3 -8 -4 20.78 5.46
 3 8 -4 16.32 3.56
 3 8 -3 3.34 2.87
 3 -8 -3 7.23 4.68
 -3 -8 2 171.68 8.16
 3 8 -2 161.6 8.52
 3 -8 -2 161.43 10.28
 3 -8 -1 21.41 3.28
 3 -8 -1 22.99 5.37
 -3 -8 1 26.7 3.24
 -3 -8 1 25.94 5.12
 3 8 -1 22.74 3.11
 3 -8 -1 32.66 4.96
 3 -8 0 3.64 4.39
 -3 -8 0 -0.47 2.61
 -3 -8 0 4.72 4.25
 3 8 0 -0.85 2.14
 3 -8 0 0.76 3.38
 -3 -8 0 7.84 5.72
 -3 -8 -1 354.22 14.61
 3 -8 1 387.57 17.57
 -3 -8 -1 344.24 16.55
 -3 -8 -1 345.74 17.73
 -3 -8 -1 345.25 14.69
 3 -8 1 353.47 15.8
 3 -8 2 592.56 24.01
 -3 -8 -2 629.61 27
 3 -8 2 577.33 24.08
 3 -8 2 606.54 26.54
 -3 -8 -2 628.11 25.66
 -3 -8 -3 17.26 2.52
 -3 -8 -3 16.17 5.49
 3 -8 3 15.31 3.13
 -3 -8 -3 13.85 3.69
 3 -8 3 15.28 4.67
 3 -8 4 74.81 7.2
 -3 -8 -4 71.66 5
 3 -8 4 77.78 5.07
 -3 -8 -4 82.24 7.75
 3 -8 5 82.77 5.97
 -3 -8 -5 104.7 8.25
 3 -8 5 102.52 8.08
 3 -8 5 92.08 5.7
 3 -8 6 224.98 13.25
 3 -8 6 226.73 10.55
 3 -8 6 219.69 11.46
 -3 -8 -6 221.17 13.16
 3 -8 7 3.65 3.21
 -3 -8 -7 8.12 4.41
 3 -8 7 7.9 4.88
 -3 -8 -7 3.46 2.87
 3 -8 7 3.49 3.25
 -3 8 -7 4.76 3.7
 3 -8 8 7.83 5.02
 3 -8 8 18.7 4.57
 3 -8 8 8.01 3.2
 -3 8 -8 5.02 3.86
 -3 -8 -8 19.59 5.01
 -3 -8 -8 9.05 3.37
 -3 -8 -8 9.14 5.84
 3 -8 8 14.17 3.85
 3 -8 9 543.08 22.15
 -3 -8 -9 458.71 25.41
 3 -8 9 489.95 24.1
 -3 -8 -9 528.32 22.75
 -3 -8 -9 479.02 21.36
 3 -8 9 489.63 21.11
 -3 -8 -9 486.27 21.87
 3 -8 9 557.41 22.02
 -3 8 -9 496.39 22.17
 3 -8 9 522.48 21.72
 3 -8 10 591.19 23.64
 -3 -8 -10 511.89 23.26
 -3 -8 -10 588.59 24.05
 -3 -8 -10 474.56 22.56
 3 -8 10 565.12 23.24
 -3 8 -10 530.9 26.66
 -3 8 -10 562.45 23.66
 -3 -8 -10 524.19 26.95
 -3 -8 -10 518.47 22.7
 3 -8 10 549.49 22.93
 -3 -8 -11 343.44 17.12
 -3 -8 -11 319.74 15.72
 3 -8 11 362.05 16.17
 -3 -8 -11 320.1 15.93
 3 -8 11 368.56 16.43
 3 -8 11 396.05 16.96
 -3 -8 -11 354.44 16.25
 -3 8 -11 365.16 20.01
 3 -8 12 0.27 4.56
 3 -8 12 14.82 5.15
 -3 -8 -12 4.29 3.94
 -3 -8 -12 4.42 4.06
 -3 -8 -12 2.41 5.33
 -3 -8 -12 1.37 3.47
 3 -8 12 4.31 3.79
 -3 8 -13 10.08 5.04
 -3 -8 -13 0.29 5.19
 -3 -8 -13 0.48 3.77
 -3 -8 -13 7.88 3.62
 3 -8 13 8.01 4.61
 3 -8 13 5.04 3.5
 3 -8 13 5.09 3.4
 -3 -8 -13 3.7 3.6
 -3 -8 -14 124.81 8.63
 -3 -8 -14 129.92 7.74
 3 -8 14 131.59 8.31
 3 -8 14 129.07 7.22
 -3 8 -14 109.89 8.39
 -3 -8 -14 126.55 7.31
 -3 -8 -15 39.49 5.17
 -3 -8 -15 45.31 4.54
 3 -8 15 44.3 5.1
 -3 -8 -15 43.35 4.12
 -3 8 -15 44.35 5.51
 -3 -8 -16 142.49 7.82
 -3 8 -16 146.22 8.12
 -3 -8 -16 135.7 7.25
 3 -8 16 159.93 7.95
 -3 -8 -16 132.9 6.82
 -3 -8 -17 16.75 2.49
 -3 8 -17 15.76 3.08
 -3 -8 -17 12.97 2.84
 3 -9 -17 20.03 4.27
 3 -9 -17 15.26 3.4
 -3 -9 17 20.62 3.1
 3 -9 -16 191.25 9.87
 3 -9 -16 181.86 9.28
 3 -9 -16 169.91 8.16
 -3 -9 16 188.98 8.99
 3 9 -15 104.52 6.95
 3 -9 -15 121.12 8.34
 3 -9 -15 118.57 7.48
 -3 -9 15 116.91 7.31
 3 -9 -15 107.43 6.64
 3 -9 -15 122.33 7.64
 -3 -9 14 30.22 5.3
 3 -9 -14 30.22 4.46
 3 -9 -14 38.32 5.99
 3 -9 -14 33.04 4.96
 3 9 -14 26.88 4.56
 -3 -9 14 27.09 3.73
 3 9 -14 31.53 4.73
 3 -9 -14 26.32 4.07
 -3 -9 13 23.97 3.96
 3 -9 -13 20.54 5.6
 -3 -9 13 26.13 4.03
 -3 -9 13 23.3 5.13
 3 9 -13 26.65 4.99
 3 9 -13 30.86 4.77
 3 -9 -13 27.66 4.58
 3 -9 -13 29.38 4.62
 3 -9 -13 30.53 5.08
 -3 -9 12 161.64 9.42
 3 -9 -12 187.72 10.92
 3 -9 -12 186.4 9.28
 3 -9 -12 175.8 10.1
 3 -9 -12 195.24 10.56
 3 9 -12 192.25 10.45
 3 -9 -12 175.67 9.14
 -3 -9 12 180.77 9.58
 3 -9 -12 177.74 9.99
 -3 -9 12 190.59 10.6
 -3 -9 11 144.24 8.49
 -3 -9 11 148.68 8.34
 3 -9 -11 148.26 8.85
 3 -9 -11 136.31 7.88
 3 -9 -11 141.11 9
 3 -9 -11 139.11 12.65
 3 -9 -11 147.53 8.04
 3 9 -11 143.43 8.8
 3 9 -11 151.24 11.23
 3 -9 -11 151.27 9.61
 -3 -9 11 143.43 9.05
 3 -9 -11 144.51 8.85
 3 -9 -10 15.51 5.2
 -3 -9 10 19.49 3.91
 3 -9 -10 13.74 3.51
 3 -9 -10 20.46 4.44
 3 -9 -10 19.28 4.49
 -3 -9 10 27.06 4.93
 -3 -9 10 18.76 3.98
 3 9 -10 18.91 4.28
 3 9 -10 20.84 5.83
 3 -9 -10 11.96 6.71
 3 -9 -10 24.67 3.92
 3 -9 -10 16.13 4.49
 3 -9 -9 89.78 7.55
 -3 -9 9 106.7 6.84
 3 -9 -9 101.72 6.33
 3 -9 -9 123.88 7.49
 3 -9 -9 106.59 6.6
 3 -9 -9 110.79 7.29
 -3 -9 9 101.13 6.99
 3 -9 -9 101.6 7.11
 3 9 -9 118.84 9.25
 3 -9 -9 90.72 10.4
 3 9 -9 116.53 7.23
 3 -9 -9 100.24 7.21
 3 -9 -8 41.41 3.98
 3 -9 -8 50.36 5.16
 3 9 -8 41.66 4.51
 3 -9 -8 42.42 4.76
 3 9 -8 47.19 4.75
 3 -9 -8 40.66 4.27
 -3 -9 8 49.66 4.42
 3 -9 -8 38.55 4.9
 3 9 -8 41.38 5.9
 3 -9 -8 39.89 5.26
 -3 -9 7 95.64 6.17
 -3 -9 7 110.37 6.37
 3 9 -7 105.47 8.08
 3 -9 -7 101.4 6.6
 3 9 -7 101.99 6.45
 3 -9 -7 102.86 9.96
 3 -9 -7 103.71 6.8
 3 -9 -7 101.21 6.74
 3 -9 -7 104.26 6.87
 -3 -9 6 91.95 5.68
 3 9 -6 81.37 7.11
 3 -9 -6 90.26 6.05
 3 -9 -6 81.44 9.01
 3 9 -5 120.37 8.05
 3 -9 -5 120.53 9.94
 -3 -9 5 119.9 6.78
 3 -9 -5 127.23 7.07
 3 -9 -4 2.5 3.01
 3 9 -4 3.02 2.81
 3 -9 -4 2.23 5.12
 3 9 -3 125.56 7.4
 3 -9 -3 128.74 6.97
 3 -9 -3 114.75 9.1
 -3 -9 3 124.62 7.08
 -3 -9 2 0.15 2.93
 -3 -9 2 7.34 5.04
 3 9 -2 2.28 2.6
 3 -9 -2 0.74 4.27
 -3 -9 2 2.49 5.74
 3 -9 -1 26.26 5.58
 -3 -9 1 30.61 5.69
 -3 -9 1 27.31 3.49
 3 9 -1 28.87 3.36
 3 -9 -1 31.87 3.71
 3 -9 -1 28.74 4.73
 -3 -9 0 38.7 3.7
 -3 -9 0 38.23 5.46
 3 -9 0 30.08 6.03
 3 -9 0 37.41 4.85
 -3 -9 0 35.06 6.6
 -3 -9 -1 259.1 13.42
 -3 -9 -1 243.92 14.38
 -3 -9 -1 248.87 11.11
 3 -9 1 241.85 12.15
 3 -9 1 267.07 14.15
 -3 -9 -1 253.66 11.26
 -3 -9 -2 99.28 7.46
 -3 -9 -2 96.21 5.92
 -3 -9 -2 98.62 8.92
 3 -9 2 116.47 8.57
 -3 -9 -3 100.07 5.52
 3 -9 3 106.61 6.32
 3 -9 3 98.89 8.61
 -3 -9 -3 110.99 9.15
 -3 -9 -3 101.63 7.55
 3 -9 4 76.78 7.65
 -3 -9 -4 63.04 7.53
 3 -9 4 63.99 5
 3 -9 5 0.54 3.09
 -3 -9 -5 0.46 4.81
 3 -9 5 2.24 4.79
 -3 -9 -6 272.14 13.35
 -3 9 -6 276.4 12.86
 3 -9 6 284.18 12.63
 3 -9 6 264.66 12.86
 3 -9 6 284.42 15.72
 -3 -9 -6 275.3 15.55
 -3 -9 -6 251.51 12.4
 3 -9 6 280.61 12.77
 3 -9 7 4.42 5.08
 3 -9 7 1.54 3.64
 -3 -9 -7 1.03 4.36
 -3 9 -7 2.55 3.87
 3 -9 7 1.9 3.45
 3 -9 7 3.51 3.44
 -3 -9 -7 3.58 3.13
 3 -9 7 -0.23 3.46
 -3 -9 -8 66.58 6.77
 -3 9 -8 57.84 6.22
 3 -9 8 68.61 5.24
 3 -9 8 72.7 6.06
 3 -9 8 66.67 7.77
 -3 -9 -8 57.24 5.2
 -3 -9 -8 64.69 8.84
 3 -9 8 60.94 5.77
 -3 9 -9 5.4 4.5
 3 -9 9 3.07 3.3
 -3 -9 -9 3.54 4.48
 3 -9 9 7.82 4
 -3 -9 -9 2.05 5.22
 -3 9 -9 -0.58 5.09
 -3 -9 -9 3.34 3.42
 -3 -9 -9 8.2 6.32
 3 -9 9 4.96 3.97
 3 -9 10 -0.82 4.47
 -3 -9 -10 2.74 5.18
 3 -9 10 -0.24 4.1
 -3 -9 -10 2.19 4.39
 -3 9 -10 0.61 5.43
 -3 9 -10 -2.57 4.86
 3 -9 10 3.06 3.98
 -3 -9 -10 2.08 3.53
 -3 -9 -10 -1.37 5.98
 3 -9 11 14.49 4.43
 3 -9 11 13.3 4.4
 3 -9 11 4.16 4.57
 -3 -9 -11 13.26 5.85
 -3 -9 -11 13.74 4.81
 -3 -9 -11 11.35 3.66
 -3 9 -11 15.86 5.08
 -3 -9 -11 14.68 3.92
 3 -9 12 1.09 4.44
 -3 -9 -12 5.17 3.73
 -3 -9 -12 -0.3 5.41
 3 -9 12 -0.24 4.2
 -3 -9 -12 2.43 4.05
 3 -9 12 0.92 3.97
 -3 -9 -12 -1.14 3.36
 -3 -9 -13 -2.12 3.5
 3 -9 13 3.45 4.1
 -3 -9 -13 2.72 3.57
 -3 -9 -13 -7.37 5.59
 -3 -9 -13 2.32 3.4
 3 -9 13 9.46 3.76
 3 -9 14 15.45 4.23
 -3 -9 -14 13.37 4.82
 3 -9 14 18.79 3.67
 -3 -9 -14 21.74 3.67
 -3 -9 -14 9.69 3.12
 -3 9 -14 11.28 5.06
 -3 -9 -14 14.1 3.4
 3 -9 15 13.37 2.76
 -3 -9 -15 14.95 4.28
 -3 9 -15 8.6 4.15
 3 -9 15 7.87 3.7
 -3 -9 -15 9.52 2.81
 -3 -9 -15 10.41 2.88
 -3 -9 -16 5.64 2.15
 3 -9 16 11.66 2.85
 -3 9 -16 5.91 3.26
 -3 -9 -16 5.33 3.38
 -3 -9 -16 5.78 2.09
 -3 -10 17 5.93 2.52
 3 -10 -17 7.6 3.53
 3 -10 -17 4.57 2.77
 3 -10 -16 20.64 3.77
 3 -10 -16 31.59 4.7
 3 -10 -16 27.68 3.06
 -3 -10 16 18.86 3.63
 3 10 -16 17.31 3.11
 3 -10 -16 19.12 3.59
 3 -10 -15 43.82 5.54
 3 -10 -15 34.81 4.41
 -3 -10 15 32.54 4.64
 3 -10 -15 29.68 3.79
 3 10 -15 33.93 4.2
 3 -10 -15 26.85 4.4
 -3 -10 15 25.89 4.21
 3 -10 -14 0.48 3.61
 3 -10 -14 9.51 5.11
 -3 -10 14 3.48 3.99
 3 10 -14 -0.22 3.83
 3 -10 -14 3.54 3.73
 -3 -10 14 5.77 4.22
 3 -10 -14 -0.47 3.92
 3 -10 -14 -0.58 3.29
 -3 -10 13 11.43 3.61
 3 -10 -13 22.54 5.71
 3 -10 -13 19.77 4.68
 -3 -10 13 23.71 3.6
 3 -10 -13 26.5 4.69
 3 -10 -13 21.14 4.34
 3 -10 -13 19.93 4.28
 3 10 -13 30.85 4.64
 -3 -10 13 13.75 4.97
 3 -10 -12 17.33 3.5
 -3 -10 12 12.5 4.06
 3 10 -12 9.92 4.2
 3 -10 -12 17.23 4.59
 3 10 -12 12.22 4.86
 3 -10 -12 13.41 4.64
 3 -10 -12 16.42 4.6
 -3 -10 12 7.99 4.86
 3 -10 -12 19.87 5.5
 -3 -10 12 10.58 3.57
 3 -10 -12 11.85 4.21
 -3 -10 11 31.24 4.78
 -3 -10 11 33.89 4.29
 3 -10 -11 28.59 4.86
 3 -10 -11 34.26 4.05
 3 -10 -11 34.56 5.17
 3 -10 -11 31.78 5.8
 3 10 -11 29.2 5.31
 3 -10 -11 30.69 4.25
 3 -10 -11 37.98 5.37
 -3 -10 11 41.71 5.66
 3 -10 -11 40.31 5.3
 -3 -10 10 103 7.23
 3 -10 -10 111.13 7.41
 3 -10 -10 112.69 8.02
 3 -10 -10 109.95 6.84
 3 -10 -10 109.36 7.58
 3 -10 -10 115.4 7.86
 3 10 -10 112.43 7.8
 -3 -10 10 107.5 6.82
 3 10 -10 104.02 9.53
 3 -10 -10 105.4 7.41
 3 -10 -10 104.96 11.34
 3 -10 -10 106.51 6.59
 3 -10 -10 103.56 7.47
 3 -10 -9 129.64 8.01
 3 -10 -9 126.7 8.24
 3 -10 -9 121.55 8.46
 -3 -10 9 145.02 7.73
 3 -10 -9 119.18 7.45
 3 -10 -9 121.22 7.21
 3 -10 -9 137.05 8
 -3 -10 9 130.91 8.34
 -3 -10 9 125.56 10.49
 3 10 -9 137.61 8.21
 3 10 -9 124.21 10.05
 -3 -10 9 116.32 7.82
 3 -10 -9 130.84 8.32
 3 -10 -8 33.9 3.92
 3 -10 -8 34.01 5.11
 3 -10 -8 37.34 5.05
 3 -10 -8 45.04 4.74
 3 -10 -8 42.82 4.41
 3 10 -8 39.73 4.79
 -3 -10 8 34.76 4.43
 -3 -10 8 26.91 4.68
 3 -10 -8 26.29 5.01
 3 10 -8 28.68 5.63
 3 -10 -8 32.82 4.43
 -3 -10 8 44.54 7.23
 3 -10 -8 35.25 4.85
 3 -10 -7 28.55 4.44
 3 -10 -7 31.57 4.66
 -3 -10 7 34.94 4.15
 3 -10 -7 34.56 3.71
 3 10 -7 38.8 4.55
 3 -10 -7 36.67 4.14
 3 -10 -7 45.14 4.51
 3 -10 -7 31.49 4.97
 3 -10 -7 32.6 4.68
 3 10 -7 28.1 5.21
 3 -10 -7 38.97 4.76
 3 10 -7 29.69 4.28
 -3 -10 7 33.27 4.06
 3 -10 -7 20.75 6.82
 3 -10 -7 28.39 4.13
 -3 -10 7 41.1 4.81
 3 10 -6 87.78 5.88
 3 -10 -6 78.06 5.66
 3 10 -6 76.17 5.69
 3 -10 -6 71.65 5.62
 3 -10 -6 77.2 5.55
 3 10 -6 83.03 6.95
 -3 -10 6 102.5 9.31
 -3 -10 6 88.9 5.68
 3 -10 -6 78.69 6.46
 3 -10 -6 82.73 6.12
 3 -10 -6 70.68 8.54
 -3 -10 6 85.78 5.73
 3 -10 -6 86.75 6.31
 3 -10 -6 91.39 6.26
 3 -10 -5 27.63 4.22
 3 10 -5 25.12 3.72
 3 10 -5 18.39 3.56
 3 10 -5 13.97 4.18
 3 -10 -5 31.3 6.79
 3 -10 -5 22.53 4.07
 -3 -10 5 37.76 7.02
 3 10 -4 86.13 6.31
 -3 -10 4 84.91 6.08
 -3 -10 4 88.99 8.91
 3 -10 -4 78.48 8.28
 -3 -10 4 84.16 8.86
 3 -10 -4 81.21 5.86
 -3 -10 3 66.24 5.2
 -3 -10 3 60.25 7.73
 3 -10 -3 59 4.99
 3 10 -3 62.31 5.28
 3 -10 -3 61.11 7.24
 -3 -10 3 63.58 7.93
 -3 -10 2 74.86 7.66
 -3 -10 2 72.79 5.33
 -3 -10 2 65.86 8.14
 3 -10 -2 71.86 7.42
 -3 -10 1 92.85 5.83
 -3 -10 1 87.32 8.07
 3 -10 -1 90.78 7.38
 -3 -10 0 49.77 6.52
 -3 -10 0 58.78 4.44
 3 -10 0 57.94 6.94
 3 -10 0 56.39 5.9
 -3 -10 0 52.37 4.59
 -3 -10 -1 96.85 6.05
 -3 -10 -1 96.94 7.84
 3 -10 1 95.88 8.77
 -3 -10 -1 85.06 8.93
 3 -10 1 104.57 6.93
 3 -10 2 12.4 5.15
 -3 -10 -2 6.81 5.49
 -3 -10 -2 5.98 4.25
 -3 -10 -2 11.15 3.47
 -3 -10 -3 127.13 6.87
 -3 -10 -3 136.88 7.49
 3 -10 3 135.6 10.33
 -3 -10 -3 138.19 10.64
 3 -10 4 0.39 3.22
 3 -10 4 1.3 3.18
 -3 -10 -4 -1.52 5.41
 3 -10 4 1.96 5.17
 -3 -10 -4 -1.67 2.82
 -3 -10 -4 2.83 3.96
 3 -10 5 36.08 4.59
 -3 -10 -5 38.59 4.17
 3 -10 5 48.2 4.8
 3 -10 5 37.04 6.6
 -3 10 -5 39.86 4.59
 -3 -10 -5 51.04 7.36
 3 -10 5 39.55 4.48
 3 -10 6 63.6 5.47
 -3 10 -6 64.91 5.72
 -3 -10 -6 62.92 8
 3 -10 6 70.35 7.86
 -3 -10 -6 58.97 5.11
 3 -10 6 68.14 5.86
 -3 -10 -6 65.14 5.45
 -3 -10 -7 4.2 6.48
 -3 -10 -7 6.23 3.54
 3 -10 7 4.33 5.66
 -3 10 -7 5.77 4.98
 -3 -10 -7 5.29 4.77
 3 -10 7 4.95 3.81
 3 -10 7 5.51 4.05
 -3 10 -7 6.89 4.35
 3 -10 7 7.73 4
 -3 -10 -8 0.85 4.79
 -3 -10 -8 0.59 5.26
 3 -10 8 3.31 5.21
 3 -10 8 1.53 3.64
 -3 10 -8 9.48 4.73
 3 -10 8 2.87 4.12
 -3 -10 -8 5.62 3.6
 3 -10 8 1.67 3.58
 -3 -10 -8 -2.89 6.54
 -3 10 -8 -3.4 5.43
 3 -10 9 91.56 6.65
 -3 -10 -9 97.33 7.81
 -3 -10 -9 84.7 8.06
 3 -10 9 99.09 6.76
 -3 10 -9 115.95 10.3
 -3 10 -9 104.33 7.77
 -3 -10 -9 83.22 10.43
 3 -10 9 99.53 7.24
 -3 -10 -9 101.1 6.85
 3 -10 10 92.51 7.21
 -3 -10 -10 79.37 7.48
 -3 10 -10 90.53 7.5
 3 -10 10 62.77 5.42
 -3 -10 -10 62.97 6.86
 -3 -10 -10 76.12 6.17
 3 -10 10 82.72 6.42
 3 -10 10 83.31 6.62
 3 -10 11 1.11 4.74
 -3 -10 -11 0.31 5.24
 3 -10 11 -0.23 3.96
 -3 -10 -11 4.66 3.69
 -3 10 -11 2.92 4.96
 -3 -10 -11 -0.81 4.29
 3 -10 11 -2.69 4.21
 3 -10 12 3.99 4.36
 -3 10 -12 5.91 5.15
 -3 -10 -12 -1.48 5.24
 3 -10 12 3.75 3.88
 -3 -10 -12 7.05 4.36
 -3 -10 -12 1.11 3.52
 3 -10 12 5.97 4.11
 -3 -10 -13 6.54 4.62
 -3 -10 -13 3.88 3.46
 3 -10 13 7.17 3.74
 -3 -10 -13 2.8 3.26
 3 -10 13 6.55 3.53
 -3 -10 -14 121.46 7.95
 3 -10 14 127.59 6.85
 3 -10 14 115.59 6.88
 -3 -10 -14 115.45 6.53
 -3 -10 -14 104.86 6.56
 -3 -10 -15 109.23 6.71
 -3 10 -15 86.95 6.36
 3 -10 15 108.27 5.9
 -3 -10 -15 90.22 5.46
 3 -10 15 99.39 5.54
 -3 -10 -16 63.3 4.59
 3 -10 16 64.16 3.86
 -3 10 -16 68.69 4.79
 -3 -10 -16 58.02 3.59
 3 -11 -16 10.56 3.76
 3 -11 -16 16.8 3.24
 -3 -11 16 22.97 3.42
 3 -11 -16 14.26 3
 3 -11 -16 23.92 2.84
 3 11 -16 12.87 2.51
 3 -11 -15 91.27 6.58
 3 -11 -15 80.53 5.78
 3 11 -15 75.5 5.54
 3 -11 -15 89.38 5.88
 3 -11 -15 86.81 5.47
 -3 -11 15 81 5.94
 3 11 -14 1.89 3.67
 3 -11 -14 9.19 4.71
 3 -11 -14 -1.28 3.85
 -3 -11 14 8.58 4.07
 -3 -11 14 9.44 2.95
 3 -11 -14 3.15 3.57
 3 -11 -14 6.02 3.6
 -3 -11 14 6.04 4.1
 -3 -11 13 6.15 3.3
 3 -11 -13 19.57 5.01
 3 -11 -13 10.62 4.18
 -3 -11 13 12.72 4.55
 3 -11 -13 11.87 4.02
 3 11 -13 10.09 4.26
 3 -11 -13 15.95 3.77
 3 -11 -13 6.17 3.93
 -3 -11 13 14.38 4.9
 -3 -11 12 9.07 3.93
 3 -11 -12 7.19 4.98
 3 -11 -12 5.25 4.24
 -3 -11 12 4.72 4.31
 3 -11 -12 9.75 4.16
 3 11 -12 6.18 4.5
 3 -11 -12 0.25 3.87
 3 -11 -12 0.25 3.83
 -3 -11 12 2.28 4.64
 3 11 -11 202.48 11.96
 3 -11 -11 232.84 11.84
 -3 -11 11 214.41 11.42
 -3 -11 11 224.12 12.21
 3 -11 -11 224.79 11.8
 3 -11 -11 241.88 12.06
 3 -11 -11 240.22 12.33
 3 -11 -11 216.14 10.82
 3 -11 -11 230.31 11.71
 -3 -11 10 1.28 4.02
 3 -11 -10 10.34 5.02
 3 -11 -10 -0.99 3.7
 3 -11 -10 3.02 3.34
 -3 -11 10 12.06 4.95
 3 11 -10 9.43 4.57
 3 11 -10 6.48 4.97
 3 -11 -10 3.82 6.14
 3 -11 -10 -0.75 3.87
 -3 -11 10 1.77 4.51
 3 -11 -10 3.82 4.33
 3 -11 -10 8.4 4.29
 -3 -11 9 74.79 6.38
 3 -11 -9 68.9 5.68
 3 -11 -9 77.86 6.69
 3 -11 -9 66.93 5.22
 3 -11 -9 81.38 6.19
 3 11 -9 71.9 7.86
 3 -11 -9 72.14 6.55
 3 -11 -9 71.12 6.61
 3 11 -9 81.05 6.58
 -3 -11 9 81.07 6.58
 3 -11 -9 78.97 6.28
 3 -11 -9 66.34 6.41
 3 -11 -8 275.17 13.08
 3 -11 -8 288.52 13.7
 3 -11 -8 286.73 12.65
 3 -11 -8 299.49 13.52
 -3 -11 8 279.73 14.15
 3 -11 -8 259.63 13.85
 3 11 -8 296.51 16.09
 3 -11 -8 281.54 13.82
 3 -11 -8 284.14 13.53
 3 -11 -8 265.58 17.81
 3 11 -8 280.1 13.69
 -3 -11 8 256.95 16.15
 3 -11 -8 293.2 13.83
 -3 -11 8 262.8 13.39
 -3 -11 7 617.8 29.06
 3 -11 -7 618.48 25.75
 3 -11 -7 600.93 25.81
 3 -11 -7 604.35 25.83
 3 11 -7 654.39 25.89
 3 -11 -7 655.09 25.66
 -3 -11 7 639.85 26.22
 -3 -11 7 647.01 25.5
 3 -11 -7 559.42 26.1
 3 -11 -7 633.4 25.95
 -3 -11 7 573.64 25.42
 -3 -11 7 616.21 25.8
 3 -11 -7 604.08 24.92
 3 11 -7 611.44 27.83
 3 -11 -7 586.43 25.24
 3 -11 -7 656.83 25.7
 3 -11 -7 535.93 29.84
 3 -11 -6 141.83 7.58
 3 -11 -6 128.58 7.54
 3 -11 -6 121.71 6.98
 3 -11 -6 123.99 8.41
 3 11 -6 129.6 7.68
 -3 -11 6 114.26 7.9
 3 11 -6 116.79 8.73
 3 -11 -6 120.44 7.85
 3 -11 -6 122.71 7.82
 -3 -11 6 119.77 11.19
 3 -11 -6 111.3 7.24
 3 11 -6 115.66 7.57
 -3 -11 6 130.49 7.45
 -3 -11 6 121.55 10.76
 -3 -11 6 135.96 8.3
 3 -11 -6 130.48 7.87
 3 -11 -6 130.9 7.5
 3 -11 -6 119.48 10.98
 -3 -11 6 122.92 7.38
 3 -11 -5 39.6 4.59
 3 11 -5 31.26 4.79
 -3 -11 5 27.26 3.89
 -3 -11 5 35.15 4.92
 3 -11 -5 35.84 3.92
 3 11 -5 35.04 4.25
 3 -11 -5 34.73 4.13
 3 -11 -5 32.34 4.52
 3 -11 -5 34.11 5.24
 -3 -11 5 35.27 7.31
 -3 -11 5 36.97 7.13
 3 11 -5 32.4 4.33
 -3 -11 5 37.46 4.24
 -3 -11 5 29.57 5.02
 3 -11 -5 18.95 6.48
 3 -11 -5 34.64 4.18
 3 -11 -5 34.95 4.63
 3 -11 -4 285.25 17.11
 3 11 -4 292.87 14.62
 3 11 -4 314.21 13.7
 3 -11 -4 318.25 14.11
 -3 -11 4 266.41 16.84
 -3 -11 4 320.65 14.16
 3 -11 -4 302.79 14.54
 -3 -11 4 281.65 13.54
 3 -11 -4 273.69 13.66
 -3 -11 4 314.24 14.39
 3 -11 -4 295.62 13.92
 3 -11 -4 313.47 13.6
 -3 -11 4 308.54 17.76
 -3 -11 3 143.06 8.6
 3 -11 -3 140.61 8.22
 3 11 -3 147.51 7.86
 -3 -11 3 120.97 10.91
 3 -11 -3 143.57 10.92
 -3 -11 3 156.04 11.56
 -3 -11 3 149.33 8.32
 3 -11 -2 163.25 9.45
 -3 -11 2 170.35 8.86
 -3 -11 2 176.29 11.78
 -3 -11 2 171.05 9.53
 -3 -11 2 160.7 12.29
 3 -11 -2 144.72 11.02
 -3 -11 1 23.83 3.91
 -3 -11 1 23.67 5.81
 -3 -11 1 23.24 3.59
 -3 -11 1 22.08 4.85
 3 -11 -1 19.71 4.33
 -3 -11 1 26.79 6.67
 3 -11 -1 17.54 4.83
 -3 -11 1 27.12 3.78
 3 -11 0 4.35 3.32
 -3 -11 0 0.18 2.94
 3 -11 0 1.53 5.17
 -3 -11 0 0.45 4.4
 -3 -11 0 3.33 3.21
 3 -11 0 2.21 3.62
 -3 -11 0 2.6 3.18
 3 -11 1 17.48 5.79
 -3 -11 -1 9.64 4.52
 -3 -11 -1 12.62 3.4
 -3 -11 -1 17.3 4.33
 -3 -11 -1 13.36 3.52
 -3 -11 -1 12.53 6.3
 -3 -11 -1 15.3 4.39
 -3 -11 -2 118.87 6.6
 -3 -11 -2 113.29 8.95
 -3 -11 -2 117.55 6.89
 -3 -11 -2 123.24 7.94
 3 -11 2 117.14 9.91
 -3 -11 -2 113.97 10.36
 -3 -11 -2 107.86 6.74
 -3 -11 -2 110.49 7.86
 3 -11 2 112.04 6.59
 3 -11 3 34.01 4.43
 -3 -11 -3 47.71 4.22
 -3 -11 -3 41.81 5.29
 -3 11 -3 46.58 4.49
 3 -11 3 41.74 7.09
 3 -11 3 42.39 4.37
 -3 -11 -3 43.35 4.53
 -3 -11 -3 45.99 5.28
 -3 -11 -3 48.77 7.9
 -3 -11 -3 47.41 4.66
 3 -11 4 33.68 4.56
 3 -11 4 44.53 7.05
 -3 -11 -4 45.53 5.38
 -3 -11 -4 29.81 5.23
 -3 11 -4 48.98 4.77
 3 -11 4 40.09 4.51
 -3 -11 -4 50.69 7.58
 -3 -11 -4 41.11 4.43
 3 -11 5 56.37 8.14
 -3 -11 -5 52.54 6
 -3 -11 -5 66.52 5.8
 -3 -11 -5 49.65 4.97
 3 -11 5 64.93 5.61
 3 -11 5 54.37 5.16
 3 -11 5 51.11 5.31
 -3 -11 -5 63.26 8.27
 -3 11 -5 63.12 5.51
 -3 11 -5 43.79 6.46
 3 -11 6 17.19 4.52
 -3 11 -6 19.57 4.46
 -3 11 -6 18.23 5.6
 3 -11 6 16.11 3.96
 -3 -11 -6 18.68 4.37
 3 -11 6 15.03 6.08
 -3 -11 -6 15.88 3.83
 3 -11 6 17.38 4.32
 3 -11 7 5.29 5.71
 -3 11 -7 6.03 5.03
 3 -11 7 3.26 3.91
 3 -11 7 10.05 4.36
 -3 11 -7 13.74 4.69
 -3 -11 -7 12.87 7.29
 -3 -11 -7 11.44 3.87
 3 -11 8 29.29 5.3
 3 -11 8 26.33 4.48
 3 -11 8 27.13 6.77
 -3 -11 -8 27.48 5.57
 -3 -11 -8 24.22 4.47
 -3 -11 -8 29.12 7.85
 -3 11 -8 20.87 6.45
 3 -11 8 33.92 4.94
 -3 11 -8 30.83 5.5
 -3 -11 -9 2.5 5.28
 3 -11 9 -0.68 3.49
 -3 -11 -9 5.06 4.95
 -3 11 -9 1.99 4.64
 -3 -11 -9 3.35 3.88
 3 -11 9 6.1 4.3
 -3 -11 -10 30.36 5.84
 3 -11 10 26.49 4.19
 3 -11 10 36.81 4.46
 -3 -11 -10 32.84 5.75
 -3 11 -10 27.05 5.73
 -3 -11 -10 31.55 4.71
 3 -11 10 33.76 5.19
 3 -11 11 41.82 4.57
 -3 -11 -11 36.48 6.05
 -3 11 -11 44.47 6.22
 3 -11 11 45.01 5.93
 -3 -11 -11 49.85 5.67
 -3 -11 -11 38.48 4.88
 3 -11 11 43.28 5.24
 3 -11 12 -3.28 4.35
 -3 -11 -12 -0.47 3.97
 -3 11 -12 5.33 5.16
 -3 -11 -12 0.57 5.06
 3 -11 12 3.65 3.34
 -3 -11 -12 2.95 3.58
 3 -11 12 0.89 3.77
 -3 -11 -13 15.12 3.81
 3 -11 13 13.72 3.75
 -3 -11 -13 5.85 4.59
 3 -11 13 12.45 3.24
 -3 -11 -13 15.64 3.5
 3 -11 14 14.76 3.22
 -3 -11 -14 9.89 4.22
 -3 -11 -14 14.22 3.04
 -3 -11 -14 9.3 2.94
 3 -11 14 11.99 2.87
 -3 -11 -15 10.47 3.68
 3 -11 15 10.3 2.53
 -3 11 -15 15.44 3.61
 -3 -11 -15 12.6 2.43
 3 -12 -16 -0.82 2.81
 3 -12 -16 -2.25 2.15
 3 -12 -16 1.61 2.25
 3 -12 -16 5.97 2.39
 -3 -12 16 2.37 2.52
 3 -12 -15 7.66 3.68
 3 -12 -15 1.33 2.87
 -3 -12 15 -3.67 3.11
 3 12 -15 5.19 2.78
 3 -12 -15 4.3 2.98
 3 -12 -15 8.03 2.89
 -3 -12 14 4.1 2.73
 3 -12 -14 -5.55 4.33
 3 -12 -14 0.91 3.42
 3 -12 -14 8.15 3.53
 -3 -12 14 4.2 3.44
 3 12 -14 7.22 3.52
 3 -12 -14 3.08 3.36
 -3 -12 14 9.34 3.97
 3 -12 -13 13.72 4.13
 3 -12 -13 6.61 3.83
 -3 -12 13 11.88 4.17
 -3 -12 13 12.82 3.41
 3 -12 -13 3.85 4.39
 3 12 -13 7.42 4.14
 3 -12 -13 9.85 3.96
 -3 -12 13 8.67 4.34
 -3 -12 12 3.5 3.73
 3 -12 -12 1.3 4.38
 3 -12 -12 -2.93 3.92
 3 -12 -12 -0.48 4.19
 -3 -12 12 2.93 4.1
 3 12 -12 1.5 4.24
 3 -12 -12 8.78 4.23
 -3 -12 11 8.5 3.89
 3 -12 -11 16.03 5.19
 3 -12 -11 4.84 3.18
 3 12 -11 16.77 4.56
 3 -12 -11 14.12 4.09
 -3 -12 11 15.56 4.98
 -3 -12 11 17.21 4.8
 3 -12 -11 13.6 4.34
 3 -12 -11 15.59 4.38
 3 12 -10 65.38 6.66
 3 -12 -10 70.58 6.24
 -3 -12 10 56.96 6.04
 3 -12 -10 84.27 6.52
 3 -12 -10 63.49 6.34
 3 -12 -10 73.72 5.56
 3 -12 -10 77.15 6.9
 3 -12 -10 76.53 6.38
 -3 -12 10 69.22 6.62
 -3 -12 9 2.15 4.35
 3 -12 -9 5.44 4.52
 3 12 -9 1.83 4.3
 3 -12 -9 -0.23 3.93
 3 -12 -9 5.47 3.52
 3 -12 -9 -3.33 4.4
 3 -12 -9 1.82 4.51
 3 -12 -9 6.99 4.5
 3 -12 -9 3.48 3.85
 -3 -12 9 -1.73 4.28
 -3 -12 8 124.21 8.63
 3 -12 -8 141.27 8.95
 3 -12 -8 143.72 8.75
 -3 -12 8 141.66 9.27
 3 12 -8 128.06 10.04
 3 -12 -8 138.43 8.19
 3 -12 -8 148.3 8.44
 3 -12 -8 137.78 8.84
 3 -12 -8 139.02 9.18
 -3 -12 8 126.26 12.6
 3 -12 -8 150.38 8.57
 3 -12 -8 101.17 11.68
 3 12 -8 150.33 8.79
 -3 -12 8 133.75 8.61
 -3 -12 7 526.82 23.31
 3 -12 -7 531.16 23.03
 3 -12 -7 528.86 22.24
 -3 -12 7 564.75 23
 3 -12 -7 550.83 22.81
 -3 -12 7 542.78 23.68
 3 -12 -7 532.31 23.75
 3 12 -7 550.27 23.36
 3 -12 -7 536.01 23.47
 3 -12 -7 546.14 22.85
 -3 -12 7 523.68 26.64
 3 -12 -7 493.92 27.73
 3 12 -7 547.98 25.2
 -3 -12 7 533.02 28.05
 3 -12 -7 553.3 23.07
 3 -12 -7 532.55 23.37
 -3 -12 7 530.62 22.92
 3 -12 -7 591.62 23.59
 3 -12 -6 80.01 6.04
 3 -12 -6 75.65 5.46
 3 12 -6 87.41 6.53
 3 -12 -6 85.58 6.72
 -3 -12 6 83.09 10.14
 -3 -12 6 82.82 6.85
 -3 -12 6 86.04 7.11
 3 -12 -6 97.95 7.65
 -3 -12 6 90.1 6.38
 3 -12 -6 76.38 6.16
 3 -12 -6 88.3 6.71
 3 -12 -6 79.05 9.78
 -3 -12 6 58.71 8.9
 -3 -12 6 84.39 6.23
 3 -12 -6 81.39 6.14
 3 -12 -5 56.29 6.58
 3 -12 -5 53.2 5.23
 3 12 -5 64.39 5.45
 3 -12 -5 59.06 5.13
 -3 -12 5 52.98 5.94
 -3 -12 5 65.36 6.29
 3 -12 -5 58.62 4.88
 3 -12 -5 69.88 5.91
 -3 -12 5 57.74 5.25
 -3 -12 5 60.2 8.96
 3 -12 -5 60.2 5.42
 3 -12 -5 55.71 8.57
 -3 -12 5 49.24 8.27
 -3 -12 5 64.32 5.29
 3 -12 -5 58.37 5.67
 -3 -12 4 23.1 4.95
 3 -12 -4 18.32 4.37
 3 -12 -4 14.39 3.36
 3 12 -4 19.27 3.9
 -3 -12 4 16.57 4.33
 -3 -12 4 18.66 3.73
 -3 -12 4 20.44 6.84
 3 -12 -4 17.29 4.11
 -3 -12 4 23.21 7.16
 3 -12 -4 17.75 5.15
 3 -12 -4 25.69 6.48
 3 -12 -4 8 3.47
 -3 -12 4 19 3.81
 3 -12 -3 254.08 11.96
 3 12 -3 283.84 12.37
 -3 -12 3 248.94 12.23
 -3 -12 3 274.04 12.78
 -3 -12 3 254.04 15.98
 -3 -12 3 271.39 13.36
 3 -12 -3 251.79 12.25
 3 -12 -3 244.52 15.49
 -3 -12 3 236.09 16.21
 3 -12 -3 255.26 12.13
 3 -12 -3 259.92 12.69
 -3 -12 2 144.78 7.59
 3 12 -2 143.64 7.68
 -3 -12 2 129.42 11.53
 -3 -12 2 124.17 7.96
 -3 -12 2 138.28 8.78
 3 -12 -2 136.23 8.78
 3 -12 -2 128.93 7.35
 -3 -12 2 128.11 11.06
 3 -12 -2 142.54 10.69
 3 -12 -2 118.02 7.27
 3 -12 -1 70.51 5.36
 -3 -12 1 93.7 5.84
 -3 -12 1 67.34 9.12
 3 12 -1 82.9 5.55
 -3 -12 1 78.13 5.98
 3 -12 -1 74.23 6.66
 -3 -12 1 79.05 8.77
 -3 -12 1 70.52 6.76
 3 -12 -1 83.37 5.54
 3 -12 -1 60.92 7.22
 3 -12 0 128.53 7.83
 3 -12 0 117.29 7.16
 -3 -12 0 111.03 9.89
 3 -12 0 136.64 8.54
 -3 -12 0 131.6 7.43
 3 -12 0 125.01 10.71
 3 -12 0 117.76 6.77
 3 -12 0 133.64 6.97
 3 -12 0 131.66 7.99
 -3 -12 0 114.07 7.39
 3 -12 0 133.34 7.17
 -3 -12 -1 196.57 12.71
 3 -12 1 179.29 13.34
 3 -12 1 201.25 10.48
 -3 -12 -1 203.38 11.11
 -3 -12 -1 197.28 9.98
 3 -12 1 197.91 10.89
 -3 -12 -1 194.58 13.96
 -3 12 -1 188.1 9.6
 3 -12 1 190.33 9.52
 3 -12 1 207.37 9.68
 -3 -12 -1 198.2 10.06
 3 -12 2 278.22 14.18
 -3 -12 -2 318.31 14.08
 -3 -12 -2 310.88 15.24
 -3 -12 -2 320.27 14.19
 3 -12 2 308.64 14.96
 3 -12 2 326.23 18.43
 -3 -12 -2 308 15.27
 -3 -12 -2 323.8 18.82
 -3 12 -2 323.62 14.17
 -3 -12 -2 312.02 17.02
 3 -12 2 322.97 14.07
 -3 -12 -2 314.55 14.33
 3 -12 3 107.05 7.31
 -3 -12 -3 119.05 6.73
 -3 -12 -3 122.21 8.41
 3 -12 3 113.44 6.97
 -3 -12 -3 107.52 7.21
 3 -12 3 125.81 7.84
 -3 -12 -3 120.17 11.12
 3 -12 3 120.54 10.74
 -3 -12 -3 112.12 7.16
 -3 -12 -3 105.8 7.98
 -3 12 -3 118.93 7.25
 3 -12 4 23.62 4.44
 -3 -12 -4 40.35 5.48
 -3 -12 -4 10.7 6.42
 -3 -12 -4 27.44 4.33
 -3 -12 -4 18.75 5.37
 -3 12 -4 33.91 4.64
 3 -12 4 26.08 6.91
 3 -12 4 27.72 4.4
 3 -12 5 10.72 4.29
 -3 12 -5 7.1 4.77
 -3 -12 -5 0.29 4.81
 3 -12 5 13.57 6.19
 -3 -12 -5 11.17 4.59
 -3 -12 -5 10.16 6.57
 -3 12 -5 5.76 4.07
 -3 -12 -5 13.05 4.02
 3 -12 5 7.55 4.03
 3 -12 6 18.82 4.72
 3 -12 6 23.66 6.66
 -3 12 -6 24.42 4.92
 -3 -12 -6 17.07 5.42
 -3 -12 -6 36.43 5.25
 -3 -12 -6 22.79 8.06
 -3 -12 -6 18.55 4.24
 -3 12 -6 17.93 5.54
 3 -12 6 22.77 4.64
 3 -12 7 42.23 5.53
 3 -12 7 33.09 7.14
 -3 -12 -7 38.15 6.36
 -3 -12 -7 44.31 6.33
 -3 -12 -7 37.53 8.7
 -3 12 -7 53.96 5.87
 -3 -12 -7 46.86 5.12
 -3 12 -7 48.26 7.19
 -3 -12 -7 40.97 5.11
 3 -12 7 45.22 5.52
 -3 -12 -8 116.94 7.69
 3 -12 8 116.9 8.2
 -3 12 -8 119.92 8.39
 -3 12 -9 17.76 5.23
 -3 -12 -9 20.92 5.66
 -3 -12 -9 16.05 4.42
 3 -12 9 15.47 4.85
 -3 -12 -10 5.51 5.17
 -3 -12 -10 10.17 5.1
 -3 12 -10 10.33 5.13
 -3 -12 -10 13.68 4.11
 3 -12 10 15.02 4.58
 3 -12 11 1.78 4.53
 -3 -12 -11 -2.62 5.46
 -3 -12 -11 -0.76 4.1
 -3 12 -11 2.14 4.9
 3 -12 11 4.16 3.81
 -3 -12 -11 -3.47 3.49
 3 -12 12 9.04 4.32
 -3 -12 -12 0.87 4
 -3 -12 -12 4.77 4.59
 -3 12 -12 4.44 4.44
 -3 -12 -12 4.26 3.32
 3 -12 12 10.37 3.78
 -3 -12 -13 3.91 4.3
 -3 12 -13 7.81 4.24
 -3 -12 -13 1.94 3.25
 3 -12 13 5.46 3.36
 -3 -12 -13 2.29 2.9
 3 -12 14 6.65 2.77
 -3 -12 -14 -3.57 3.72
 -3 -12 -14 3.17 2.48
 -3 -12 -14 0.13 2.35
 -3 -12 -15 11.32 1.95
 3 -12 15 15.46 2.23
 -3 -12 -15 16.66 3.34
 3 -13 -15 6.51 2.31
 3 -13 -15 4.9 2.89
 3 13 -15 4.18 2.38
 -3 -13 15 4.52 2.78
 3 -13 -15 6.39 2.68
 3 -13 -15 12.45 2.61
 -3 -13 14 20 2.86
 3 -13 -14 21.86 3.96
 3 -13 -14 25.98 3.33
 3 13 -14 18.53 3.58
 3 -13 -14 26.94 3.76
 3 -13 -14 18.46 3.45
 -3 -13 14 22.4 3.76
 -3 -13 13 0.33 2.88
 -3 -13 13 -1.97 3.45
 3 -13 -13 -0.84 3.82
 3 -13 -13 2.73 3.18
 3 -13 -13 2.54 3.58
 3 13 -13 0.61 3.7
 3 -13 -13 0.39 3.2
 3 -13 -12 39.47 5.14
 3 -13 -12 49.8 4.75
 3 13 -12 39.09 5.12
 3 -13 -12 40.02 5.18
 -3 -13 12 46.84 5.31
 -3 -13 12 40.61 4.46
 3 -13 -12 44.57 5.06
 -3 -13 11 9.98 4.1
 3 -13 -11 0.99 4.1
 3 -13 -11 5.64 3.6
 3 -13 -11 8.93 3.88
 -3 -13 11 5.94 4.33
 3 -13 -11 3.57 3.02
 -3 -13 11 7.07 4.44
 3 13 -11 10.11 4.72
 3 -13 -11 5.37 3.92
 3 -13 -10 -0.26 4.46
 -3 -13 10 1.27 4.16
 3 -13 -10 -2.53 4.17
 3 -13 -10 4.75 3.68
 3 -13 -10 -0.77 4.1
 3 13 -10 1.32 4.57
 -3 -13 10 6.81 4.35
 3 -13 -10 1.7 3.79
 3 -13 -10 -1.32 3.34
 -3 -13 9 102.23 7.77
 3 -13 -9 115.35 7.56
 3 -13 -9 98.76 7.94
 3 -13 -9 118.74 7.27
 3 -13 -9 102.66 6.79
 3 13 -9 121.54 8.14
 -3 -13 9 114.64 7.55
 3 -13 -9 112.77 7.57
 3 -13 -9 107.23 7.78
 -3 -13 8 2.5 4.52
 3 -13 -8 3.02 3.59
 3 -13 -8 0.49 3.95
 3 -13 -8 1.89 4.61
 3 -13 -8 -0.66 3.52
 3 -13 -8 5.05 4.89
 3 13 -8 2.09 4.26
 -3 -13 8 9.59 4.13
 3 -13 -8 2.94 3.8
 -3 -13 8 3.23 4.67
 3 -13 -7 0.52 4.05
 3 -13 -7 -0.31 4.87
 3 -13 -7 -1.59 4.17
 -3 -13 7 0.75 6.66
 3 -13 -7 -0.42 3.53
 -3 -13 7 -1.74 4.79
 -3 -13 7 2.17 4.28
 3 13 -7 6.9 4.24
 3 -13 -7 1.18 3.82
 -3 -13 7 6.76 3.8
 -3 -13 7 -1.79 5.92
 3 -13 -7 3.73 6.06
 3 -13 -7 1.93 3.72
 3 -13 -7 4.08 3.54
 -3 -13 7 4.85 4.05
 3 13 -6 7.46 4.29
 3 -13 -6 8.72 3.99
 -3 -13 6 7.91 3.88
 -3 -13 6 1.98 4.62
 3 -13 -6 3.09 4.29
 3 -13 -6 6.18 4.36
 -3 -13 6 1.45 6.88
 3 -13 -6 2.8 5.11
 -3 -13 6 -0.62 6.22
 3 -13 -6 2.14 5.85
 3 -13 -6 7.97 3.7
 -3 -13 6 11.05 4.88
 -3 -13 6 7.03 3.88
 -3 -13 5 989.07 40.01
 3 -13 -5 910.97 43.63
 3 -13 -5 974.17 38.58
 3 -13 -5 1018.79 39.29
 -3 -13 5 974.75 39.84
 3 -13 -5 1032.46 39.51
 -3 -13 5 986.06 43.71
 -3 -13 5 1004.57 39.28
 3 -13 -5 976.42 39.64
 -3 -13 5 1005.4 44.73
 3 -13 -5 948.4 39.14
 3 -13 -5 961.88 40.19
 -3 -13 5 956.05 38.82
 3 -13 -4 786.63 32.25
 3 -13 -4 844.34 32.97
 -3 -13 4 843.74 37.99
 -3 -13 4 854.18 33.47
 -3 -13 4 866.27 33.97
 -3 -13 4 797.72 32.97
 -3 -13 4 794.37 37.36
 3 -13 -4 794.39 33.18
 3 -13 -4 747.29 36.88
 3 -13 -4 852.84 32.87
 -3 -13 4 751.12 32.22
 3 -13 -3 56.39 5.23
 3 -13 -3 66.42 5.02
 -3 -13 3 61.58 5.56
 -3 -13 3 52.83 8.34
 -3 -13 3 57.53 6.52
 3 13 -3 64.53 5.43
 -3 -13 3 67.53 5.39
 3 -13 -3 52.58 6.78
 -3 -13 3 57.48 5.85
 -3 -13 3 59.22 9.09
 3 -13 -3 60.27 5.2
 3 -13 -3 50.29 7.64
 3 -13 -3 57.99 5.99
 3 -13 -2 64.71 5.09
 -3 -13 2 68.32 5.49
 -3 -13 2 62.84 5.92
 3 -13 -2 74.55 7.12
 3 13 -2 68.61 5.45
 3 -13 -2 69.64 6.16
 -3 -13 2 49.27 8.02
 -3 -13 2 65.41 6.89
 3 -13 -2 57.75 5.14
 -3 -13 2 52.56 8.96
 3 -13 -2 66.77 8.1
 3 -13 -1 2.38 2.57
 3 -13 -1 3.21 3.15
 -3 -13 1 11.87 5.48
 -3 -13 1 0.79 3.55
 3 -13 -1 0.4 3.04
 3 -13 -1 5.08 5.06
 -3 -13 1 -0.66 6.76
 -3 -13 1 2.33 5.83
 3 -13 0 27.86 3.66
 3 -13 0 40.67 4.41
 -3 -13 0 46.38 4.83
 3 -13 0 43.03 5.2
 3 -13 0 31.35 5.74
 -3 -13 0 38.14 6.7
 -3 -13 0 41.46 8.06
 3 -13 0 37.29 3.95
 -3 -13 0 43.81 4.85
 3 -13 1 54.05 5.6
 -3 -13 -1 52.34 5.14
 3 -13 1 52.41 8.55
 3 -13 1 51.48 4.67
 -3 -13 -1 53.6 5.11
 -3 -13 -1 53.35 6.71
 3 -13 1 56.26 6.31
 3 -13 1 48.15 5.58
 -3 -13 -1 46.65 7.54
 -3 13 -1 57.39 4.87
 -3 -13 -1 61.23 5.48
 3 -13 2 18.52 4.29
 3 -13 2 23.22 7.22
 -3 -13 -2 23.57 4.26
 -3 -13 -2 30.97 4.24
 3 -13 2 33.06 4.78
 -3 -13 -2 31.15 6.01
 -3 -13 -2 23.24 4.38
 3 -13 2 20.46 5.06
 -3 13 -2 26.82 4.06
 -3 -13 -2 25.62 7.65
 3 -13 2 20.57 3.86
 3 -13 3 11.65 4.23
 -3 -13 -3 33.64 5.8
 -3 -13 -3 14.76 4.12
 -3 13 -3 14.78 4.17
 -3 -13 -3 18.97 5.62
 3 -13 3 18.89 4.79
 3 -13 3 11.09 6.5
 -3 -13 -3 14.48 3.56
 -3 -13 -3 10.84 7.11
 3 -13 3 10.93 3.84
 3 -13 4 415.99 19.61
 -3 -13 -4 407.33 20.27
 -3 13 -4 454.32 19.6
 3 -13 4 451.66 19.47
 -3 -13 -4 479.09 20.65
 3 -13 4 467.49 24.1
 -3 -13 -4 451.55 24.37
 -3 -13 -4 457.32 19.58
 3 -13 5 21.51 4.63
 -3 -13 -5 28.42 5.59
 3 -13 5 22.41 6.83
 -3 13 -5 25.2 4.76
 3 -13 5 24.6 4.55
 -3 -13 -5 27.28 5.42
 -3 -13 -5 12.22 6.73
 -3 -13 -5 21.04 7.79
 -3 -13 -5 20.48 4.33
 -3 -13 -5 14.98 5.45
 3 -13 6 40.37 5.55
 -3 -13 -6 38.85 6.27
 -3 -13 -6 33.01 5.36
 -3 -13 -6 32.32 5.98
 3 -13 6 45 5.35
 3 -13 6 39.99 7.75
 -3 -13 -6 30.91 4.85
 -3 13 -6 35 5.39
 -3 -13 -7 -1.25 5.07
 -3 -13 -7 1.55 5.06
 3 -13 7 2.22 4.34
 -3 -13 -7 7.35 4.15
 -3 13 -7 -0.27 4.42
 -3 -13 -7 5.6 4.05
 3 -13 7 6.74 4.13
 -3 -13 -8 2.49 5.24
 -3 -13 -8 0.3 5.11
 3 -13 8 0.83 4.47
 -3 13 -8 -0.28 4.62
 -3 -13 -8 5.54 3.71
 -3 -13 -9 82.28 6.31
 -3 13 -9 86.52 7.17
 3 -13 9 100.27 7.61
 -3 -13 -10 20.19 5.21
 -3 13 -10 15.48 5.13
 -3 -13 -10 17.12 4.2
 3 -13 10 13.24 4.48
 -3 -13 -11 61.56 5.82
 -3 -13 -11 53.59 5.02
 -3 13 -11 60.93 6.19
 3 -13 11 53.85 5.24
 3 -13 12 23.66 4.49
 -3 -13 -12 16.63 4.63
 -3 -13 -12 26.48 4.17
 3 -13 12 19.2 3.9
 -3 -13 -12 22.87 3.69
 -3 13 -12 23.41 4.7
 3 -13 13 7.85 3.02
 -3 -13 -13 2.99 3.81
 -3 -13 -13 7.64 3.07
 -3 -13 -13 7.22 2.75
 -3 13 -13 2.41 3.51
 -3 -13 -14 16.46 2.62
 3 -13 14 16.89 2.71
 -3 -13 -14 19.24 2.43
 -3 13 -14 17.29 3.23
 -3 -13 -14 18.36 3.54
 -3 -14 14 23.91 2.52
 3 -14 -14 20.2 3.27
 3 -14 -14 22.24 3.23
 3 14 -14 25.63 3.36
 3 -14 -14 27.3 3.26
 -3 -14 13 39.62 3.7
 3 -14 -13 42.44 4.14
 3 14 -13 44.84 4.47
 3 -14 -13 30.82 4.03
 3 -14 -13 41.42 4.28
 3 -14 -13 37.3 3.52
 -3 -14 12 8.57 3.44
 3 -14 -12 8.41 3
 -3 -14 12 10.64 3.79
 3 14 -12 9.84 4.09
 3 -14 -12 8.02 3.37
 3 -14 -12 5.88 3.77
 -3 -14 12 8.69 3.85
 -3 -14 11 5.95 3.84
 3 -14 -11 4.95 3.78
 3 -14 -11 4.07 4.33
 3 -14 -11 6.9 3.09
 3 -14 -11 4.14 3.44
 -3 -14 11 7.21 4.09
 3 14 -11 7.24 4.39
 3 -14 -11 7.19 3.48
 -3 -14 11 6.78 3.87
 -3 -14 10 12.67 4.09
 3 -14 -10 10.05 3.13
 3 14 -10 20.5 5.05
 3 -14 -10 12.45 3.57
 3 -14 -10 14.72 4.48
 -3 -14 10 15.25 4.46
 3 -14 -10 11.78 4.49
 3 -14 -10 11.99 3.84
 3 -14 -10 14.56 3.91
 3 -14 -9 115.36 7.64
 -3 -14 9 122.14 8.01
 3 -14 -9 108.92 6.93
 3 -14 -9 119.34 8.37
 3 -14 -9 125.24 7.17
 3 -14 -9 126.89 8.22
 3 14 -9 127.09 8.15
 -3 -14 9 120.35 7.79
 3 -14 -9 119.56 7.62
 -3 -14 8 62.2 6.38
 3 -14 -8 57.23 5.68
 3 -14 -8 68.84 5.64
 -3 -14 8 73.87 6.79
 3 -14 -8 67.08 6.96
 3 -14 -8 65.31 5.87
 3 -14 -8 77.09 6.68
 3 14 -8 78.13 6.46
 -3 -14 8 67.81 6.05
 3 -14 -7 46.27 5.44
 3 -14 -7 55.67 6.93
 -3 -14 7 53.59 6.2
 3 -14 -7 41.06 4.88
 3 -14 -7 61.95 6.18
 3 14 -7 52.22 5.9
 -3 -14 7 42.49 5.89
 3 -14 -7 45.13 5.27
 -3 -14 7 49.03 5.21
 -3 -14 6 6.12 4.78
 3 -14 -6 3.32 4.21
 -3 -14 6 7.82 3.38
 -3 -14 6 5.74 3.85
 3 -14 -6 3.51 3.74
 3 -14 -6 3.86 5.02
 3 -14 -6 4.24 4.21
 3 -14 -6 4.52 3.72
 -3 -14 6 4.94 4.73
 -3 -14 6 -2.17 3.67
 -3 -14 5 33.87 5.52
 3 -14 -5 43.42 5.1
 3 -14 -5 29.75 6.21
 3 -14 -5 32.74 4.83
 3 -14 -5 36.46 5.31
 -3 -14 5 44.05 6.13
 -3 -14 5 22.52 7.4
 -3 -14 5 40.85 4.5
 3 -14 -5 35.57 4.79
 -3 -14 5 32.25 4.32
 -3 -14 5 37.3 4.85
 -3 -14 5 33.47 7.93
 3 -14 -5 29.92 7.19
 3 -14 -4 0.56 2.94
 -3 -14 4 3.32 4.48
 3 -14 -4 4.35 3.74
 3 -14 -4 3.71 3.67
 -3 -14 4 3.51 6.72
 3 14 -4 1.73 4.16
 -3 -14 4 2.81 4.98
 3 -14 -4 -1.06 4.17
 3 -14 -4 -3.94 5.66
 -3 -14 4 -10.82 7.48
 -3 -14 4 -0.48 3.9
 -3 -14 4 1.19 3.52
 3 -14 -3 24.18 4.88
 3 -14 -3 29.97 3.87
 3 -14 -3 41.17 6.41
 -3 -14 3 33.04 7.71
 -3 -14 3 31.52 5.1
 3 -14 -3 32.93 4.49
 -3 -14 3 26.28 7.71
 -3 -14 3 25.4 4.19
 3 14 -3 31.26 4.93
 -3 -14 3 35.92 4.83
 3 -14 -3 27.57 6.58
 3 -14 -3 35.76 4.5
 -3 -14 3 35.1 6.21
 3 -14 -2 421.84 18.57
 -3 -14 2 411.59 23.69
 3 -14 -2 425.69 20.23
 -3 -14 2 441.5 18.74
 -3 -14 2 466.34 20.61
 -3 -14 2 408.98 22.93
 3 -14 -2 441.59 18.94
 3 -14 -2 438.87 19.5
 3 -14 -1 116.53 7.21
 3 -14 -1 117.45 6.71
 -3 -14 1 124.31 7.49
 3 -14 -1 118.13 8.86
 -3 -14 1 100.91 11.31
 -3 -14 1 119.57 9.21
 -3 -14 1 114.17 10.55
 -3 -14 1 115.03 7.55
 3 -14 0 4.23 3.5
 3 -14 0 9.72 5.29
 -3 -14 0 1.81 5.48
 -3 -14 0 1.7 3.58
 -3 -14 0 1.43 6.37
 3 -14 1 51.69 5.13
 3 -14 1 48.74 5.1
 3 -14 1 53.07 5.83
 -3 14 -1 47.21 4.7
 -3 -14 -1 49.48 5.31
 -3 -14 -1 44.8 5.74
 -3 -14 -1 49.38 6.94
 3 -14 1 47.18 6.23
 -3 -14 -1 57.32 5.28
 -3 -14 -1 42.39 7.29
 3 -14 1 49.38 4.57
 -3 -14 -1 62.8 5.55
 3 -14 2 3.73 3.25
 3 -14 2 -1.49 3.71
 3 -14 2 4.51 4.18
 -3 -14 -2 3.59 7.08
 -3 -14 -2 2.44 3.86
 -3 -14 -2 1.32 5.43
 3 -14 2 3.87 4.87
 3 -14 2 3.46 6.46
 -3 -14 -2 1.08 3.16
 -3 14 -2 0.66 3.57
 -3 -14 -2 1.71 3.88
 -3 -14 -2 3.72 4.3
 3 -14 3 4.61 4.13
 -3 -14 -3 3.53 3.41
 -3 -14 -3 5.18 5.34
 3 -14 3 4.24 4.1
 3 -14 3 10.95 3.77
 -3 -14 -3 7.88 4.79
 3 -14 3 0.85 4.34
 -3 -14 -3 6.47 6.85
 3 -14 3 9.7 6.73
 -3 -14 -3 3.92 3.91
 -3 14 -3 10.54 4.16
 3 -14 4 116.28 7.81
 -3 -14 -4 108.52 8.34
 -3 -14 -4 111.48 8.55
 3 -14 4 110.87 7.69
 3 -14 4 103.03 10.83
 -3 -14 -4 105.74 8.41
 -3 14 -4 115.66 7.59
 -3 -14 -4 115.39 7.45
 3 -14 4 106.23 7.21
 -3 -14 -4 85.15 11.4
 3 -14 5 162.81 9.55
 -3 -14 -5 165.9 10.09
 -3 -14 -5 145.03 10.01
 -3 -14 -5 143.99 9.85
 3 -14 5 182.12 9.28
 -3 14 -5 151.57 9.37
 -3 -14 -5 147.92 9.02
 -3 -14 -6 86.16 7.4
 -3 -14 -6 115.67 8.6
 -3 -14 -6 91.79 8.1
 -3 14 -6 95.34 7.46
 3 -14 6 95.17 7.5
 -3 -14 -6 96.34 7.1
 3 -14 6 98.36 7.19
 3 -14 7 465.22 20.54
 -3 -14 -7 459.08 21.05
 -3 -14 -7 453.23 20.28
 -3 14 -7 472.45 20.63
 -3 -14 -7 463.88 20.2
 -3 -14 -7 438.11 20.97
 3 -14 7 477.56 20.24
 3 -14 8 45.97 5.57
 -3 -14 -8 48.53 6.78
 -3 -14 -8 66.55 6.57
 -3 14 -8 48.85 5.89
 3 -14 8 50.51 5.55
 -3 -14 -8 44.03 5.07
 3 -14 9 33.37 5.18
 -3 -14 -9 36.44 5.96
 -3 14 -9 27.44 5.06
 -3 -14 -9 32.12 4.66
 -3 14 -10 37.45 5.44
 -3 -14 -10 38.56 4.47
 3 -14 11 2.26 3.39
 -3 -14 -11 4.74 3.9
 -3 -14 -11 -1.23 3.04
 -3 14 -11 1.29 3.82
 3 -14 12 7.52 3.39
 -3 -14 -12 6.72 3.38
 3 -14 12 7.06 3.2
 -3 -14 -12 6.1 2.85
 -3 14 -12 9.13 3.56
 3 -14 13 13.37 2.84
 -3 -14 -13 7.44 2.67
 -3 14 -13 13.46 3.29
 -3 -14 -13 10.01 2.38
 3 -15 -13 17.01 2.95
 -3 -15 13 15.29 3.2
 3 15 -13 11.63 3.16
 -3 -15 13 16.6 2.55
 3 -15 -13 19.33 2.97
 -3 -15 12 34.52 3.81
 3 -15 -12 40.13 3.88
 3 15 -12 39.56 4.53
 -3 -15 12 35.36 3.97
 3 -15 -12 40.81 3.98
 3 -15 -11 1.2 3.18
 -3 -15 11 1.48 3.33
 -3 -15 11 7.89 3.58
 3 -15 -11 8.31 3.76
 3 15 -11 6.63 3.97
 -3 -15 11 1.99 3.48
 3 -15 -11 -0.37 3.24
 3 -15 -10 0.66 3.82
 -3 -15 10 4.75 3.82
 3 -15 -10 2.45 3.38
 3 -15 -10 8.15 2.87
 3 15 -10 8.93 4.09
 3 -15 -10 9.11 3.86
 3 -15 -10 3.02 3.52
 -3 -15 10 9.62 3.74
 3 -15 -9 4.09 4.43
 3 -15 -9 3.29 4.13
 -3 -15 9 1.21 4.04
 -3 -15 9 3.16 4.12
 3 15 -9 0.49 4.38
 3 -15 -9 4.08 3.57
 3 -15 -9 -5.15 3.53
 3 -15 -9 6.57 3.12
 -3 -15 9 -2.68 3.6
 -3 -15 8 2.1 4.24
 3 -15 -8 3.91 4.07
 3 -15 -8 0.28 4.8
 -3 -15 8 6.08 4.55
 3 15 -8 -1.01 4.62
 3 -15 -8 -0.59 3.31
 3 -15 -8 -0.67 3.62
 -3 -15 8 6.73 3.86
 -3 -15 7 5.11 4.47
 3 -15 -7 3.89 3.75
 3 -15 -7 10.33 3.72
 3 -15 -7 8.38 4.33
 -3 -15 7 8.39 4.56
 -3 -15 7 10.75 4.79
 3 -15 -7 3.98 5.29
 -3 -15 7 5.86 3.75
 -3 -15 6 4.02 3.93
 3 -15 -6 -1.84 4.02
 3 -15 -6 1.14 3.88
 -3 -15 6 4.46 3.52
 -3 -15 6 0.86 4.58
 3 -15 -6 7.07 5.2
 3 -15 -6 3.41 4.1
 -3 -15 6 0.86 4.63
 3 -15 -6 3.01 3.98
 -3 -15 6 0.36 2.81
 -3 -15 5 5.79 3.93
 -3 -15 5 6.41 5.19
 3 -15 -5 14.47 4.53
 -3 -15 5 11.12 4.72
 3 -15 -5 11.56 4.01
 -3 -15 5 10 3.36
 3 -15 -5 4.24 4.06
 3 15 -5 10.65 4.69
 3 -15 -5 6.44 4.14
 3 -15 -5 8.27 5.65
 -3 -15 5 8.03 3.45
 3 -15 -4 124.44 7.36
 -3 -15 4 113.79 6.86
 3 -15 -4 100.86 7.45
 -3 -15 4 113.74 8.92
 3 15 -4 111.92 7.87
 -3 -15 4 105.25 7.54
 3 -15 -4 110.99 7.27
 3 -15 -4 101.59 7.73
 3 -15 -3 40.01 5.49
 3 -15 -3 34.11 3.94
 3 15 -3 35.02 5.27
 3 -15 -3 36.35 6.8
 -3 -15 3 35.82 4.5
 -3 -15 3 32.22 6.43
 3 -15 -3 38.4 4.65
 -3 -15 2 892.26 36.72
 3 15 -2 880.63 35.44
 -3 -15 2 855.55 34.92
 3 -15 -2 879.71 36.58
 3 -15 -2 836.91 34.67
 3 -15 -2 935.76 36.01
 3 -15 -1 3.02 3.37
 -3 -15 1 4.12 3.86
 3 -15 -1 5.45 3.25
 3 -15 -1 8.95 5.65
 -3 -15 1 7.17 5.71
 -3 -15 1 7.63 3.8
 3 -15 0 4.33 3.54
 3 -15 0 -0.21 3.12
 -3 -15 0 0.24 3.37
 -3 -15 0 1.3 3.73
 3 -15 0 2.27 5.35
 -3 -15 0 -0.72 3.66
 3 -15 1 45.48 5.14
 -3 -15 -1 59.32 5.33
 3 -15 1 46.17 4.9
 3 -15 1 64.95 6.96
 -3 -15 -1 49.5 5.19
 -3 -15 -1 44.58 5.54
 3 -15 1 49.01 4.59
 3 -15 1 55.4 5.86
 3 -15 2 10.58 3.45
 3 -15 2 4.23 3.79
 -3 -15 -2 5.48 4.46
 3 -15 2 9.83 3.81
 -3 -15 -2 9.89 3.58
 3 -15 2 -0.3 4.9
 3 -15 2 14.24 4.64
 -3 15 -2 7.41 3.91
 -3 -15 -2 7.77 5.66
 -3 -15 -2 3.25 4.01
 3 -15 3 0.86 3.41
 3 -15 3 10.43 4.33
 -3 -15 -3 -1.32 5.32
 3 -15 3 8.94 4.47
 3 -15 3 1.37 3.64
 3 -15 3 4.58 4.65
 -3 15 -3 9.4 4.25
 -3 -15 -3 9.44 4
 -3 -15 -3 6.05 4.83
 3 -15 4 5.56 3.72
 3 -15 4 -0.26 3.92
 -3 -15 -4 5.13 4.78
 3 -15 4 -0.26 3.99
 3 -15 4 7.16 4.15
 -3 -15 -4 1.48 4.11
 -3 -15 -4 6.94 5.22
 -3 15 -4 2.43 3.94
 3 -15 5 1.82 4.31
 -3 -15 -5 -0.3 4.7
 3 -15 5 -0.26 3.89
 3 -15 5 2.72 3.81
 -3 -15 -5 5.49 4.96
 -3 15 -5 2.24 4.27
 -3 -15 -5 0.24 3.98
 3 -15 6 324.21 14.66
 -3 -15 -6 274.04 14.97
 -3 15 -6 311.17 14.74
 3 -15 6 317.42 14.4
 3 -15 6 306.97 14.86
 -3 -15 -6 314.71 15.15
 -3 -15 -6 297.54 14.81
 -3 -15 -6 305.76 14.5
 3 -15 7 28.21 4.39
 3 -15 7 20.79 4.63
 -3 -15 -7 40.18 6.25
 -3 -15 -7 24.7 5.58
 -3 -15 -7 22.76 4.61
 -3 15 -7 21.16 4.96
 -3 -15 -7 24.53 4.31
 3 -15 7 22.62 4.5
 3 -15 8 9.08 4.46
 -3 -15 -8 5.99 3.66
 3 -15 8 11.2 4
 3 -15 8 3.13 3.21
 -3 -15 -8 13.05 4.81
 -3 15 -8 9.12 4.11
 3 -15 9 6.62 3.81
 -3 -15 -9 2.14 4.31
 3 -15 9 3.09 2.84
 -3 -15 -9 4.31 3.42
 -3 15 -9 2.49 4.15
 3 -15 9 6.85 3.67
 3 -15 10 69.65 5.56
 -3 15 -10 57.68 5.53
 -3 -15 -10 67.18 5.14
 -3 -15 -11 -0.73 2.7
 -3 15 -11 -0.72 3.42
 -3 -15 -11 0.69 3.13
 -3 -15 -11 9.94 4.22
 -3 -15 -12 29.54 3.38
 -3 -15 -12 21.89 2.77
 3 -15 12 25.5 3.11
 -3 15 -12 18.83 3.5
 -3 -16 12 3.84 2.39
 3 -16 -12 2.3 2.79
 3 16 -12 2.14 2.91
 3 -16 -12 3.54 2.31
 -3 -16 12 -2.19 2.54
 -3 -16 11 60.44 4.72
 3 -16 -11 66.12 5
 3 16 -11 64.97 5.15
 3 -16 -11 68.49 4.7
 -3 -16 11 63.62 4.76
 -3 -16 10 49.56 4.73
 3 -16 -10 63.17 5.06
 3 -16 -10 53.09 4.79
 -3 -16 10 44.5 4.41
 3 -16 -10 57.75 4.64
 3 16 -10 46.58 5.09
 -3 -16 9 58.38 5.28
 3 -16 -9 45.36 5.21
 3 -16 -9 60.34 5.26
 3 16 -9 59.9 5.65
 3 -16 -9 48.46 4.07
 3 -16 -9 56.14 4.74
 -3 -16 9 47.64 4.55
 -3 -16 8 11.64 4.19
 3 -16 -8 16.45 4.02
 3 -16 -8 12.53 3.77
 3 -16 -8 15.08 4.92
 3 -16 -8 9.26 3.19
 -3 -16 8 4.48 3.24
 -3 -16 7 42.66 5.56
 -3 -16 7 40.23 5.12
 3 -16 -7 43.34 4.67
 3 -16 -7 49.88 5.07
 3 -16 -7 46.16 6.16
 3 -16 -7 46.38 4.85
 -3 -16 7 48.37 4.48
 -3 -16 6 9.69 4.88
 3 -16 -6 13.9 4.12
 -3 -16 6 11.26 3.38
 -3 -16 6 9.09 4.56
 3 -16 -6 8.93 3.79
 3 -16 -6 13.8 5.41
 3 -16 -6 14.02 4.09
 3 -16 -6 10.06 3.73
 3 16 -6 12.88 4.85
 3 -16 -5 56.34 5.3
 3 -16 -5 47.44 6.75
 3 16 -5 62.49 5.92
 -3 -16 5 68.24 5.85
 3 -16 -5 54.91 5.34
 3 -16 -5 56.51 5.7
 -3 -16 5 55.64 6.5
 3 -16 -5 59.76 5.34
 -3 -16 4 54.34 5.38
 -3 -16 4 39.54 4.33
 3 16 -4 47.53 5.56
 -3 -16 4 56.84 6.61
 3 -16 -4 38.76 5.11
 3 -16 -4 51.24 4.82
 3 -16 -4 53.26 5.08
 3 -16 -4 53.09 5.74
 -3 -16 3 8.06 5.45
 3 -16 -3 8.93 4.21
 3 -16 -3 0.66 5.46
 3 16 -3 3.89 4.11
 -3 -16 3 -1.52 3.15
 -3 -16 2 116.98 8.93
 -3 -16 2 104.45 6.74
 3 -16 -2 110.02 9.04
 -3 -16 2 109.51 7.49
 3 -16 -2 112.86 7.84
 3 16 -2 111.17 7.54
 3 -16 -1 33.88 4.22
 -3 -16 1 33.59 4.84
 3 -16 -1 40.31 4.17
 -3 -16 1 33.7 4.88
 -3 -16 1 50.01 4.8
 3 16 -1 37.37 5.18
 -3 -16 1 36.54 6.79
 3 -16 -1 31.89 6.14
 3 -16 0 18.89 3.89
 -3 -16 0 24.89 6.4
 -3 -16 0 18.35 4.35
 -3 -16 0 19.18 4.24
 3 -16 0 26.7 6.04
 3 -16 0 28.27 3.88
 3 -16 1 125.9 8.38
 3 -16 1 112.49 7.58
 -3 -16 -1 124.62 7.68
 3 -16 1 115.23 7.22
 -3 -16 -1 124.88 7.74
 3 -16 2 3.99 3.67
 -3 -16 -2 5.09 3.26
 3 -16 2 4.6 3.48
 -3 -16 -2 4.98 5.54
 3 -16 2 7.85 4.18
 3 -16 2 5.02 4.83
 3 -16 2 2.26 2.96
 -3 -16 -2 4.54 4.11
 -3 16 -2 1.94 3.54
 -3 -16 -2 6.3 3.85
 3 -16 3 108.48 7.31
 3 -16 3 107.15 7.59
 -3 16 -3 105.84 7.01
 -3 -16 -3 103.89 8.48
 -3 -16 -3 91.63 7.26
 3 -16 3 112.67 7.87
 3 -16 3 104.07 6.83
 3 -16 3 100.02 6.39
 3 -16 4 46.53 5.28
 3 -16 4 53.66 5.52
 -3 -16 -4 50.66 6.53
 -3 -16 -4 54.25 5.89
 3 -16 4 47.88 5.04
 -3 -16 -4 55.57 5.38
 3 -16 4 47.9 5.6
 -3 16 -4 54.94 5.49
 3 -16 4 56.26 5.07
 3 -16 5 16.52 3.96
 -3 -16 -5 24.17 4.47
 3 -16 5 19.22 4.24
 3 -16 5 23.68 4.53
 -3 -16 -5 23.08 5.34
 -3 -16 -5 20.81 4.97
 3 -16 5 22.15 4.1
 -3 16 -5 21.65 4.25
 3 -16 6 7 3.98
 3 -16 6 0.23 3.51
 -3 16 -6 0.46 3.97
 -3 -16 -6 2.4 3.69
 3 -16 6 0.41 3.38
 -3 -16 -6 2.56 4.32
 -3 -16 -6 0.75 4.14
 3 -16 7 145.27 8.57
 -3 -16 -7 131.99 8.24
 -3 -16 -7 161.92 9.23
 3 -16 7 163.35 8.42
 -3 16 -7 149.9 8.75
 3 -16 7 149.28 8.41
 -3 -16 -7 151.72 8.35
 3 -16 8 1.67 3.17
 3 -16 8 4.54 3.74
 -3 -16 -8 4.32 3.24
 3 -16 8 0.36 2.93
 -3 -16 -8 -0.22 4.13
 -3 16 -8 2.71 3.77
 3 -16 9 31 4.32
 -3 -16 -9 21.97 4.24
 3 -16 9 26.94 3.91
 -3 16 -9 23.46 4.27
 -3 -16 -9 35.4 3.89
 3 -16 10 2.09 2.78
 3 -16 10 6.62 3.2
 -3 -16 -10 7.42 3.44
 -3 16 -10 -0.5 3.15
 -3 -16 -10 4.4 2.73
 3 16 11 3.45 2.44
 -3 -16 -11 0.9 2.11
 -3 16 -11 -0.83 2.9
 -3 -17 11 13.44 2.58
 3 -17 -11 11.3 2.77
 3 -17 -11 12.71 2.45
 3 17 -11 13.78 3.1
 -3 -17 11 12.43 2.38
 -3 -17 10 15.28 3.21
 3 17 -10 17.79 3.67
 3 -17 -10 18.73 3.19
 3 -17 -10 14.67 2.83
 -3 -17 10 15.09 2.6
 -3 -17 9 14.72 3.53
 3 -17 -9 9.3 2.96
 3 -17 -9 10.01 3.6
 3 -17 -9 9.93 3.33
 3 17 -9 14.72 3.82
 -3 -17 9 7.71 2.58
 -3 -17 8 20.47 4.09
 3 -17 -8 24.81 3.57
 3 -17 -8 23.97 3.16
 -3 -17 8 25.43 3.16
 3 -17 -8 25.98 3.92
 3 -17 -8 19.01 4.34
 -3 -17 7 7.85 4.35
 3 -17 -7 9.66 4.61
 -3 -17 7 15.56 2.82
 -3 -17 7 10.64 3.79
 3 -17 -7 18.48 3.46
 3 -17 -7 12.35 3.52
 3 -17 -7 18.99 3.43
 -3 -17 6 6.07 4.1
 -3 -17 6 -0.24 4.16
 3 -17 -6 6.12 3.27
 3 -17 -6 3.83 3.38
 3 17 -6 2.85 4.15
 3 -17 -6 -1.94 4.78
 3 -17 -6 3.35 3.23
 3 -17 -5 0.71 3.55
 -3 -17 5 1.05 4.45
 3 -17 -5 -1.63 3.49
 3 -17 -5 0.29 5.12
 3 17 -5 4.47 4.24
 3 -17 -5 -1.96 3.04
 3 -17 -4 1.97 3.67
 -3 -17 4 2.83 4.85
 3 -17 -4 1.96 3.7
 3 17 -4 0.68 4.15
 3 -17 -3 27.6 4.74
 3 -17 -3 28.16 4.71
 -3 -17 3 28.08 4.36
 -3 -17 3 18.26 5.73
 3 -17 -3 19.36 5.81
 3 17 -3 26.68 4.72
 3 -17 -2 12.94 4.52
 3 17 -2 6.76 4.15
 -3 -17 2 4.2 3.67
 -3 -17 2 8.09 5.57
 3 -17 -2 12.83 5.89
 -3 -17 2 8.01 3.83
 3 -17 -1 25.1 4.74
 -3 -17 1 27.64 4.42
 -3 -17 1 22.91 6.55
 3 17 -1 21.94 4.56
 -3 -17 1 23.26 4.22
 3 -17 -1 26.31 6.11
 3 -17 0 -0.57 3.13
 3 -17 0 6.16 2.89
 3 17 0 8.41 3.93
 -3 -17 0 10.89 5.65
 -3 -17 0 -2.39 3.4
 3 -17 0 9.65 5.14
 -3 -17 0 3.06 3.54
 3 -17 1 70.1 5.03
 3 -17 1 64.16 5.35
 3 17 1 65.79 5.73
 -3 -17 -1 75.39 5.78
 3 -17 1 68.82 6.94
 -3 -17 -1 55.5 5.19
 3 -17 1 68.91 6.07
 3 17 2 3.41 3.71
 3 -17 2 1.25 3.3
 3 -17 2 5.95 3.14
 -3 -17 -2 1.85 5.13
 -3 -17 -2 3.3 3.34
 3 -17 2 5.43 4.44
 -3 -17 -2 8.45 3.58
 3 -17 2 2.28 3.92
 3 -17 3 144.97 8.77
 3 -17 3 136.78 7.84
 -3 -17 -3 152.39 9.55
 3 -17 3 140.12 7.58
 -3 -17 -3 149.54 8.46
 3 -17 3 144.55 8.28
 -3 17 -3 152.17 8.2
 -3 -17 -3 145.82 8.06
 3 -17 3 152.83 9.02
 -3 -17 -4 7.25 4.06
 3 -17 4 3.58 3.56
 -3 17 -4 3.43 3.66
 3 -17 4 0.55 3
 3 -17 4 4.44 3.79
 3 -17 4 1.52 3.56
 3 -17 4 3.33 2.94
 -3 -17 -4 2.04 2.94
 -3 -17 -4 2.73 4.43
 3 -17 5 67.86 5.73
 3 -17 5 70.86 5.26
 -3 -17 -5 88.32 6.29
 -3 -17 -5 69.47 6.4
 3 -17 5 76.97 5.21
 -3 17 -5 73.12 5.73
 3 -17 5 73.32 5.67
 -3 -17 -5 62.22 4.98
 3 -17 6 2.39 3.08
 -3 -17 -6 1.07 3.79
 -3 -17 -6 -1.22 2.61
 3 -17 6 0.6 3.19
 -3 -17 -6 -1.68 3.9
 3 -17 6 2.75 3.09
 -3 17 -6 2.32 3.62
 3 -17 6 -0.2 3.54
 -3 -17 -7 166.26 8.27
 3 -17 7 188.62 8.94
 -3 17 -7 184.04 9.27
 -3 -17 -7 163.79 8.9
 -3 -17 -7 188.95 9.55
 3 -17 7 189.3 9.33
 3 -17 7 185.47 8.86
 3 -17 8 3.81 3.18
 -3 17 -8 2.49 3.28
 -3 -17 -8 2.59 1.99
 3 -17 8 4.9 2.74
 -3 -17 -8 2.86 3.43
 3 -17 8 8.95 3.03
 3 -17 9 11.78 3.15
 -3 -17 -9 7.22 3.15
 3 -17 9 7.47 2.44
 3 -17 9 5.82 2.71
 -3 17 -9 10.94 3.11
 3 -17 10 13.89 2.72
 3 -17 10 12.49 2.55
 -3 -17 -10 14.19 2.79
 -3 17 -10 9.79 2.72
 3 -17 10 13.01 2.37
 -3 -18 9 81.44 4.88
 3 -18 -9 77.46 4.86
 3 -18 -9 78.78 4.56
 -3 -18 8 4.7 2.96
 3 -18 -8 0.35 3.42
 3 -18 -8 0.37 2.06
 3 -18 -8 1.16 2.53
 -3 -18 7 105.57 6.52
 3 -18 -7 97.87 5.68
 3 -18 -7 102.16 5.57
 3 -18 -7 102.46 7.01
 3 18 -7 98.79 6.32
 3 -18 -6 39.13 3.67
 -3 -18 6 36.8 4.29
 3 -18 -6 46.3 5.66
 3 -18 -6 37.9 3.82
 3 18 -6 40.44 4.76
 -3 -18 6 32.5 4.62
 -3 -18 5 3.65 3.34
 -3 -18 5 7.41 3.93
 3 -18 -5 3.83 4.67
 3 -18 -5 3.9 3
 3 18 -5 2.72 3.83
 -3 -18 5 0.65 3.93
 -3 -18 4 23.72 4.87
 3 -18 -4 30.93 4.23
 3 -18 -4 25.09 3.9
 -3 -18 4 25.47 4.05
 3 18 -4 29.37 4.44
 -3 -18 3 6.43 3.48
 -3 -18 3 5.21 4.55
 -3 -18 3 7.51 3.52
 3 -18 -3 2.48 4.99
 3 -18 -3 2.39 3.36
 3 18 -3 8.99 3.91
 3 -18 -3 8.3 3.86
 3 -18 -2 4.15 3.55
 -3 -18 2 3.68 3.39
 3 -18 -2 3.06 5.05
 3 -18 -2 1.45 3.62
 -3 -18 2 0.82 5.07
 3 18 -2 5.59 3.8
 -3 -18 2 7.77 3.43
 -3 -18 1 103.85 7.9
 3 -18 -1 77.61 7.51
 -3 -18 1 101.27 6.36
 -3 -18 1 92.1 6.21
 3 -18 -1 82.16 6.53
 3 18 -1 97.53 6.45
 3 -18 -1 95.12 6.67
 -3 -18 0 12.19 5.42
 3 18 0 7.99 3.7
 -3 -18 0 11.7 3.12
 -3 -18 0 8.38 3.43
 3 -18 0 8.51 4.79
 3 -18 1 8.78 3.02
 3 -18 1 4.38 3.65
 3 -18 1 9.09 4.79
 -3 -18 -1 2.22 3.05
 3 18 1 3.42 3.39
 3 -18 2 4.89 2.95
 3 -18 2 4.54 2.6
 3 -18 2 8.85 4.21
 -3 -18 -2 5.84 3.08
 3 -18 2 5.6 3.67
 -3 -18 -2 7.04 4.94
 3 18 2 3.84 3.35
 3 -18 3 1.02 2.92
 3 -18 3 3.64 3.55
 3 -18 3 4.9 2.58
 -3 -18 -3 0.25 4.61
 -3 -18 -3 0.64 2.95
 -3 -18 -3 2.33 2.91
 3 18 3 4.15 3.14
 3 -18 3 4.55 3.67
 -3 -18 -4 6.05 4.49
 3 -18 4 -1.35 3.01
 3 -18 4 3.41 3.25
 3 -18 4 0.28 2.57
 3 18 4 2.39 2.82
 -3 18 -4 2.57 2.96
 -3 -18 -4 -2.28 2.72
 -3 -18 -4 4.01 3.16
 3 -18 5 14.47 2.83
 3 18 5 13.36 2.98
 -3 -18 -5 16.69 3.48
 -3 -18 -5 21.9 4.17
 3 -18 5 18.4 3.37
 -3 18 -5 18.24 3.33
 -3 -18 -5 10.38 2.64
 3 -18 6 6.34 2.54
 3 -18 6 11.48 3.18
 -3 18 -6 4.59 2.98
 -3 -18 -6 4.15 3.06
 3 -18 6 4.49 2.51
 3 18 6 1.28 2.17
 -3 -18 -6 4.98 2.17
 -3 -18 -6 8.35 3.33
 3 -18 7 2.16 2.34
 3 -18 7 2.5 2.65
 3 -18 7 1.79 2.12
 -3 -18 -7 0.59 2.83
 -3 -18 -7 -0.13 2.53
 -3 -18 -7 0.59 1.74
 -3 18 -7 6.71 2.78
 3 -18 8 14.63 2.8
 3 -18 8 10.84 2.21
 -3 -18 -8 15.16 2.9
 -3 18 -8 10.74 2.7
 -3 -19 7 4.79 2.76
 3 -19 -7 -1.58 3.01
 3 19 -7 3.82 2.8
 -3 -19 6 4.51 3.05
 3 -19 -6 6.86 2.19
 3 -19 -6 -0.19 3.72
 3 19 -6 4.18 3.19
 -3 -19 6 2.47 2.71
 3 -19 -5 13.59 4.31
 -3 -19 5 10.73 3.25
 3 -19 -5 11.58 2.65
 3 19 -5 14.95 3.48
 -3 -19 4 10.9 3.94
 3 -19 -4 12.91 3.06
 3 19 -4 13.04 3.52
 -3 -19 3 12 3.75
 3 -19 -3 21.89 4.98
 -3 -19 3 21.67 4.49
 3 -19 -3 21.37 3.46
 3 19 -3 19.84 3.59
 -3 -19 2 2.02 4.29
 3 -19 -2 9.66 4.54
 3 19 -2 2.99 3.18
 3 -19 -2 4.25 3.13
 3 19 -1 44.34 4.26
 3 -19 -1 45.81 4.48
 -3 -19 1 49.01 5.64
 3 -19 -1 38.78 5.35
 -3 -19 1 42.52 4.17
 -3 -19 0 3.53 4.48
 3 -19 0 12.68 3.54
 3 19 0 10.26 3.29
 -3 -19 0 13.86 2.99
 3 -19 0 5.45 4.05
 3 19 1 2.46 2.95
 3 -19 1 -2.03 3.54
 -3 -19 -1 1.78 2.85
 3 -19 2 3.32 2.37
 -3 -19 -2 8.41 4.26
 3 -19 2 3.83 3.54
 3 19 2 3.47 2.83
 -3 -19 -2 3.06 2.63
 3 -19 3 7.13 2.4
 3 19 3 8.18 2.77
 -3 -19 -3 12.12 4.2
 -3 -19 -3 11.31 2.64
 3 -19 3 3.22 2.95
 3 -19 4 3.68 2.25
 3 19 4 6.63 2.41
 -3 -19 -4 9.16 3.68
 -3 -19 -4 5.67 2.26
 3 -19 5 55.13 3.82
 -3 -19 -5 56.9 4.59
 -3 -19 -5 50.82 3.61
 -3 -19 -5 53.55 3.46
 3 -19 6 20.12 2.59
 -3 -19 -6 21.29 2.7
 -3 -19 -6 15.33 2.69
 -3 -20 4 0.91 2.52
 3 -20 -4 2.33 2.01
 -3 -20 4 1.98 2.72
 3 20 -4 3.87 2.58
 -3 -20 3 18.81 3.18
 3 -20 -3 18.87 2.74
 3 20 -3 19.95 3.04
 -3 -20 3 13.78 3.34
 3 -20 -3 22.51 3.92
 -3 -20 2 9.9 3.5
 3 -20 -2 6.44 3.57
 3 -20 -2 5.21 2.54
 3 20 -2 1.26 2.61
 -3 -20 2 7.67 2.85
 -3 -20 1 20.97 3.22
 3 -20 -1 22.86 3.92
 -3 -20 1 22.2 3.94
 3 -20 -1 23.64 3.21
 3 20 -1 25.93 3.14
 -3 -20 0 11.58 2.81
 3 20 0 14.21 2.73
 3 -20 0 15.47 3.57
 3 -20 0 14.37 3.07
 -3 -20 0 20.18 4.07
 3 -20 1 2.18 2.92
 3 20 1 0.88 2.25
 -3 -20 -2 3.63 3.17
 3 20 2 1.66 2.08
 3 -20 2 1.7 2.59
 4 0 -19 1.88 2.44
 4 0 -19 5.67 3.51
 4 0 -18 -0.33 2.89
 4 0 -18 5.09 4.11
 4 0 -18 -0.35 2.91
 4 0 -17 0.21 3.6
 4 0 -17 -3.04 4.75
 4 0 -16 116.14 8.7
 4 0 -16 113.41 7.46
 4 0 -16 105.71 7.18
 4 0 -15 0.76 3.59
 4 0 -15 0.32 5.07
 4 0 -15 -2.97 3.54
 4 0 -14 15.02 4.51
 4 0 -14 21.97 5.54
 -4 0 14 23.35 9.13
 4 0 -14 20.08 4.42
 4 0 -13 2.49 4.76
 4 0 -13 3.32 4
 4 0 -13 2.31 3.55
 -4 0 13 -2.61 8.21
 4 0 -13 -0.41 3.78
 4 0 -12 3.31 3.67
 4 0 -12 2.31 4.33
 4 0 -12 -1.32 3.27
 -4 0 12 12.31 6.72
 4 0 -12 3.81 3.66
 4 0 -12 5.56 3.66
 -4 0 11 4.17 6.32
 4 0 -11 -1.59 3.88
 4 0 -11 -1.75 3.52
 4 0 -11 -0.34 3.2
 -4 0 10 25.41 6.4
 4 0 -10 22.74 4.15
 4 0 -10 23.46 3.51
 -4 0 9 -3.27 5.72
 4 0 -9 -1.21 2.66
 4 0 -9 0.57 3.26
 4 0 -8 258.34 11.39
 4 0 -8 276.04 13.66
 4 0 -8 264.71 12.88
 4 0 -7 4.46 4.28
 4 0 -7 1.57 3.28
 4 0 -7 -0.41 2.35
 4 0 -6 22.29 4.2
 4 0 -6 22.94 2.75
 4 0 -6 26.67 3.98
 4 0 -5 -0.21 3.38
 4 0 -5 0.36 2.88
 4 0 -5 3.81 2.19
 4 0 -4 4992.24 186.5
 4 0 -4 4968.52 186.17
 4 0 -3 6.35 3.55
 4 0 -3 3.7 2.91
 -4 0 2 1402.94 54.82
 4 0 -2 1466.56 55.08
 -4 0 1 -0.14 3.48
 4 0 -1 -0.94 3.48
 4 0 -1 0.7 3.06
 -4 0 0 149.41 8.11
 4 0 0 157.29 8.2
 4 0 0 151.02 7.78
 -4 0 -1 2.57 3.63
 4 0 1 -1.46 3.68
 -4 0 -2 107.85 7.04
 4 0 2 116.29 7.08
 4 0 3 2.05 4.02
 -4 0 -3 -0.66 1.33
 -4 0 -3 1.63 3.8
 -4 0 -4 286.13 13.86
 4 0 4 292.23 14.1
 -4 0 -5 -5.68 4.92
 4 0 5 21.8 9.38
 4 0 6 437.52 21.01
 4 0 7 -2.93 6
 4 0 8 110.15 9.66
 4 0 9 1.91 7.08
 4 0 10 1223.31 52.55
 -4 0 -10 1257.4 49.26
 -4 0 -11 3.23 5.02
 -4 0 -11 1.35 4.34
 4 0 11 13.14 8.24
 4 0 12 32.26 5.68
 4 0 12 41.41 9.1
 -4 0 -12 36.15 5.72
 4 0 13 13.54 5.52
 -4 0 -13 4.12 4.81
 -4 0 -14 13.31 5.14
 4 0 14 35.35 5.98
 4 0 15 11.34 5.11
 -4 0 -15 -1.61 4.56
 4 0 16 34.78 5.1
 4 0 16 27.58 5.24
 4 0 17 -2.76 4.17
 4 0 17 -0.55 3.61
 4 0 18 19.34 3.45
 4 0 18 10.15 3.33
 4 1 -19 5.14 3.32
 4 -1 -19 3.22 3.59
 4 1 -19 0.66 2.09
 4 -1 -19 0.13 2.53
 4 1 -19 3.15 3.3
 4 -1 -19 2.3 3.21
 4 1 -18 9.45 2.95
 4 1 -18 14.96 4.18
 4 -1 -18 12.76 4.62
 4 1 -18 9.79 4.21
 4 -1 -18 11.15 3.35
 4 -1 -18 7.37 2.98
 4 1 -17 12.9 3.52
 4 1 -17 14.2 3.58
 4 -1 -17 17.79 3.98
 4 -1 -17 14.92 3.65
 4 1 -17 12.15 4.45
 4 1 -17 6.59 4.77
 4 -1 -17 7.45 4.74
 4 1 -16 235.64 12.61
 4 -1 -16 224.09 12.6
 4 1 -16 207.43 11.07
 4 -1 -16 210.28 11.34
 4 1 -16 229.3 11.57
 4 1 -16 228.38 11.18
 4 -1 -15 6.44 5.41
 4 1 -15 12.24 4.09
 4 -1 -15 15.35 4.59
 4 1 -15 17.87 4.77
 4 1 -15 12.3 5.19
 4 1 -15 14.83 4.01
 4 1 -14 87.35 7.9
 4 -1 -14 111.3 8.39
 4 1 -14 107.03 7.35
 4 1 -14 96.9 6.81
 4 -1 -14 85.4 7.08
 -4 -1 14 73.2 11.31
 4 -1 -14 95.58 7.23
 4 1 -14 92.08 8.12
 -4 1 14 90.44 11.6
 4 1 -14 92.22 6.67
 4 -1 -13 111.36 7.59
 4 1 -13 105.24 8.34
 4 -1 -13 121.91 8.51
 4 1 -13 104.92 7.13
 4 -1 -13 119.81 7.52
 -4 1 13 86.04 11.44
 4 -1 -13 101.21 7.13
 4 1 -13 99.6 7.03
 4 1 -13 107.29 8.64
 4 1 -13 113.04 7
 4 1 -12 25.75 4.39
 4 -1 -12 32.73 4.71
 4 -1 -12 25.99 4.4
 4 1 -12 26.68 5.13
 4 -1 -12 31.4 5.26
 4 1 -12 25.6 4.15
 4 -1 -12 34.03 4.55
 -4 1 12 26.95 7.39
 4 -1 -12 30.36 4.69
 4 1 -12 24.32 5.07
 4 1 -12 23.77 4.35
 4 1 -12 35.36 4.07
 4 -1 -11 135.7 7.41
 4 -1 -11 119.4 7.46
 4 1 -11 144.28 7.33
 4 -1 -11 114.77 7.27
 4 1 -11 132.89 7.43
 4 1 -11 124.92 8.9
 4 1 -11 124.04 8.33
 -4 1 11 150.68 11.37
 4 -1 -11 134.85 8.67
 4 1 -10 128.37 6.97
 4 1 -10 136.29 8.92
 -4 1 10 132.6 10.88
 4 -1 -10 133.03 8.28
 4 1 -9 397.48 16.58
 4 1 -9 406.38 18.59
 4 -1 -9 410.75 18.14
 -4 1 9 390.23 20
 4 1 -8 34.3 5.1
 4 1 -8 45.87 4.93
 4 1 -8 34.61 3.46
 4 -1 -8 37 4.41
 4 1 -7 57.91 4.06
 4 1 -7 52.24 5.81
 4 -1 -7 54.12 4.84
 4 1 -7 65 5.47
 4 1 -6 108.95 7.38
 4 -1 -6 121.24 6.81
 4 1 -6 110.52 7.14
 4 -1 -6 111.63 5.66
 4 1 -6 119.59 5.76
 4 1 -5 54.56 3.49
 4 1 -5 58.88 5.12
 4 -1 -5 55.39 4.37
 4 1 -5 51.6 4.73
 4 -1 -5 52.67 3.48
 4 -1 -4 1263.68 48.66
 4 1 -4 1261.31 49.08
 4 1 -3 3689.43 139.15
 4 -1 -3 3718.65 138.9
 4 1 -2 430.43 17.54
 4 1 -2 397.24 17.04
 4 -1 -2 416.67 17.14
 -4 1 2 402 17.18
 4 1 -1 193.27 9.76
 -4 1 1 193.85 9.73
 4 1 -1 210.05 9.43
 4 1 0 1220.46 46.22
 4 1 0 1176.58 46.37
 -4 1 0 1206.29 46.41
 4 1 1 875.22 34.04
 -4 1 -1 851.55 33.87
 -4 1 -2 1459.93 56.13
 4 1 2 1456.13 56.27
 4 1 3 290.37 13.3
 -4 -1 -3 264.42 11.45
 -4 1 -3 297.28 12.98
 -4 1 -4 5.26 4.36
 4 -1 4 1.97 0.94
 -4 -1 -4 3.8 1.8
 -4 -1 -4 3.79 2.5
 -4 1 -4 5.36 2.57
 4 1 4 2.87 4.65
 -4 1 -5 773.66 31.47
 -4 -1 -5 766.85 29.77
 -4 1 -5 770.97 29.76
 4 1 5 765.62 32.58
 -4 1 -6 195.69 10.43
 -4 -1 -6 172.43 8.28
 -4 1 -6 171.24 8.29
 4 1 6 169.03 11.15
 -4 1 -7 279.31 14.33
 4 1 7 282.41 15.11
 -4 1 -8 56.01 6.35
 4 1 8 56.73 7.74
 -4 1 -9 34.08 5.8
 -4 -1 -9 30.21 5.8
 4 1 9 20.06 7.2
 -4 1 -10 435.64 19.19
 -4 -1 -10 453.17 19.97
 4 1 10 472.76 23.6
 -4 -1 -10 440.98 19.29
 -4 1 -10 475.9 20.06
 -4 1 -11 102.75 10.07
 -4 1 -11 108.56 7.36
 4 1 11 128.94 8.25
 -4 1 -11 118.03 8.27
 -4 -1 -11 131.5 8.43
 -4 -1 -11 118.17 7.55
 -4 -1 -11 121.59 10.4
 4 1 11 102.84 11.76
 4 1 12 73.95 10.33
 -4 -1 -12 76.88 8.79
 4 1 12 86.48 7.09
 -4 1 -12 68.13 8.74
 -4 1 -12 67.76 6.38
 -4 -1 -12 65.97 6.45
 -4 -1 -12 77.3 7.15
 -4 1 -12 69.38 7.67
 -4 1 -12 74.17 7.08
 -4 -1 -13 3.52 4.5
 -4 1 -13 3.56 4.93
 4 1 13 8.27 5.3
 4 1 14 68.24 6.85
 -4 -1 -14 66.75 6.55
 -4 1 -14 54.36 6.51
 -4 1 -15 124.72 8.89
 4 1 15 151.47 9.2
 4 1 16 50.71 5.43
 4 1 16 56.29 6.01
 4 -1 16 57.88 6.05
 4 -1 17 5.85 4.03
 4 1 17 3.27 3.92
 4 1 17 3.82 3.69
 -4 -1 -17 1.19 3.68
 -4 -1 -18 44.37 4.11
 4 -1 18 52.19 4.41
 4 1 18 40.75 3.88
 4 1 18 55 4.41
 4 2 -19 5.19 3.27
 4 -2 -19 13.45 3.8
 4 -2 -19 6.13 2.8
 4 2 -19 6.06 3.21
 4 -2 -19 3.31 3.09
 4 2 -18 17.2 4.2
 4 2 -18 14.1 2.81
 4 -2 -18 17.38 3.68
 4 -2 -18 21.09 4.83
 4 -2 -18 18.08 4.09
 4 2 -18 27.8 4.35
 4 -2 -18 12.21 3.04
 4 -2 -17 67.42 6.67
 4 2 -17 46.27 4.5
 4 -2 -17 51.78 5.33
 4 -2 -17 56.69 5.68
 4 -2 -17 40.9 4.67
 4 2 -17 55.85 5.67
 4 2 -17 54.46 4.93
 4 -2 -17 53.49 4.84
 4 2 -17 40.9 5.63
 4 2 -16 2.74 4.83
 4 -2 -16 1.22 5.07
 4 2 -16 5.27 3.4
 4 -2 -16 2.28 3.93
 4 -2 -16 3.6 4.37
 4 -2 -16 0.44 3.37
 4 2 -16 6.95 4.39
 4 2 -16 1.98 3.33
 4 -2 -15 51.03 5.86
 4 2 -15 44.91 6.31
 4 2 -15 44.84 5.68
 4 2 -15 40.29 4.86
 4 -2 -15 39.75 5.43
 4 -2 -15 44.44 6.66
 4 -2 -15 50.93 4.98
 4 2 -15 44.42 5.02
 4 2 -14 27.76 4.73
 4 -2 -14 32.02 5.01
 4 2 -14 24.08 4.33
 4 -2 -14 34.91 5.13
 4 2 -14 21.53 5.62
 4 -2 -14 32.89 5.14
 4 2 -14 27.46 5.59
 4 -2 -14 28.05 5.95
 -4 -2 14 29.99 9.05
 -4 2 14 25.21 9.01
 4 -2 -14 34.97 4.66
 4 2 -14 36.98 4.54
 4 2 -13 33.56 4.6
 4 -2 -13 40.69 5.13
 4 -2 -13 33.64 5.12
 -4 -2 13 27.16 8.74
 4 -2 -13 39.98 5.13
 4 2 -13 40.79 5.22
 4 2 -13 38.91 5.86
 4 2 -13 49.03 6.28
 -4 2 13 37.64 9.26
 4 -2 -13 44.1 4.9
 4 2 -13 50.67 5
 4 -2 -12 55.14 5.62
 4 2 -12 54.94 6.35
 4 2 -12 53.74 4.94
 4 -2 -12 66.39 5.62
 4 -2 -12 54.21 5.28
 -4 2 12 62.58 8.89
 4 2 -12 54.35 5.15
 4 2 -12 58.36 6.62
 4 2 -12 61.72 5.2
 -4 -2 12 57.77 8.61
 4 -2 -12 59.32 5.22
 -4 -2 11 24.38 7.04
 4 -2 -11 22.11 4.01
 4 -2 -11 21.04 4.02
 4 -2 -11 25.84 3.75
 4 2 -11 22.01 3.68
 -4 2 11 28.57 7
 4 2 -11 22.06 4.88
 4 -2 -11 23.83 3.8
 4 -2 -11 13.14 3.42
 4 2 -11 24.6 3.73
 4 2 -11 28.77 4.98
 4 -2 -10 142.58 7.66
 -4 -2 10 143.69 10.89
 4 2 -10 144.65 7.63
 4 -2 -10 144.4 8.46
 4 2 -10 153.02 9.56
 -4 2 10 144.29 11.19
 4 2 -9 78.38 5.09
 4 -2 -9 77.11 4.94
 4 2 -9 81.4 6.75
 4 -2 -9 69.24 5.63
 -4 -2 9 91.15 8.43
 -4 2 9 85.11 8.23
 4 -2 -8 1062.79 40.46
 4 2 -8 1023.94 40.35
 4 -2 -8 1040.84 41.52
 4 2 -8 1081.83 42.49
 4 -2 -8 1088.84 42.79
 4 2 -8 1040.27 42.53
 4 2 -7 32.06 4.94
 4 -2 -7 29.62 4.85
 4 -2 -7 32.86 3.96
 4 2 -7 30.87 4.82
 4 -2 -7 28.26 3.17
 4 2 -7 29.66 3.17
 4 -2 -6 112.02 7.56
 4 2 -6 105.14 7.48
 4 -2 -6 123.13 6.8
 4 2 -6 125.73 7.8
 4 -2 -6 114.36 5.86
 4 2 -6 117.35 5.76
 4 2 -5 1.03 2.15
 4 2 -5 0.62 3.48
 4 -2 -5 1.3 2.14
 4 -2 -5 6.45 2.72
 4 -2 -5 3.95 3.62
 4 -2 -4 941.66 35.86
 4 -2 -4 904.19 35.24
 4 2 -4 900.2 35.73
 4 2 -4 866.08 35.6
 4 2 -3 1073.17 42.48
 4 -2 -3 1103.63 42.57
 4 -2 -3 1121.13 42.2
 4 2 -3 1060.21 42.3
 4 -2 -2 435.4 18.23
 -4 2 2 414.1 18.02
 -4 -2 2 439.09 17.98
 4 2 -2 437.59 18.06
 4 -2 -2 444.68 17.87
 4 2 -2 409.95 17.9
 4 -2 -1 64.3 5.04
 4 2 -1 63.06 4.67
 4 2 -1 68.39 4.95
 -4 -2 1 58.16 4.82
 -4 2 1 63.93 4.75
 -4 2 0 63.28 4.99
 4 2 0 74.56 5.33
 4 -2 0 71.53 5.36
 4 2 0 72.52 4.93
 -4 -2 0 71.55 5.32
 4 2 1 255.72 11.48
 -4 -2 -1 238.88 11.24
 4 2 1 237.71 11.03
 -4 2 -1 244.25 11.41
 4 -2 1 258.94 11.45
 -4 -2 -2 1669.35 64.81
 4 -2 2 1720.45 65.05
 -4 2 -2 1666.64 64.88
 4 2 2 1735.63 65.17
 4 -2 3 346.57 16.2
 -4 2 -3 380.39 15.98
 4 -2 3 353.91 14.31
 -4 -2 -3 354.49 15.87
 -4 -2 -3 343.38 14.84
 4 2 3 372.37 16.17
 4 -2 4 345.19 15.02
 -4 -2 -4 384.7 16.88
 -4 2 -4 383.63 16.92
 -4 2 -4 400.44 15.26
 -4 -2 -4 395.56 15.23
 4 -2 4 350.13 16.97
 4 2 4 364.18 17.14
 -4 -2 -4 377.75 15.6
 -4 -2 -5 343.93 15.43
 -4 2 -5 340.43 15.49
 4 -2 5 292.1 13.37
 4 -2 5 337.32 16.17
 -4 -2 -5 319.77 13.79
 4 2 5 327.49 16.23
 -4 -2 -5 358.27 13.72
 -4 2 -5 341.64 13.65
 -4 -2 -6 2.85 4.19
 4 -2 6 5.14 5.79
 4 2 6 14.5 6.28
 -4 2 -6 12.76 4.81
 -4 -2 -6 1.65 2.85
 -4 2 -6 -2.31 3.05
 -4 -2 -7 105.26 8.02
 -4 2 -7 98.56 7.97
 4 2 7 100.96 9.11
 -4 -2 -8 226.22 12.35
 -4 2 -8 215.12 12.29
 4 -2 8 214.71 13.13
 4 2 8 195.13 12.95
 -4 -2 -9 -0.77 4.54
 -4 2 -9 -2.31 4.42
 4 -2 9 2.9 7.13
 4 2 9 -0.48 6.56
 -4 2 -10 569.05 23.93
 -4 -2 -10 590.82 24.06
 -4 -2 -10 585.28 24.74
 4 -2 10 590.08 28.25
 4 2 10 567.52 27.95
 4 2 11 71.88 6.48
 -4 2 -11 56.04 7.6
 4 -2 11 63.23 10.19
 -4 -2 -11 62.4 6.34
 4 -2 11 74.07 6.62
 4 2 11 50.32 9.63
 -4 -2 -11 49.97 5.68
 -4 2 -11 57.83 5.63
 -4 -2 -11 66.81 8.14
 -4 2 -11 57.01 6.32
 -4 -2 -12 2.32 5.82
 -4 2 -12 -2.06 4.39
 -4 2 -12 -5.23 5.95
 -4 -2 -12 -3.71 4.43
 4 -2 12 4.27 4.69
 4 2 12 9.86 4.72
 -4 2 -12 0.87 4.72
 -4 -2 -12 2.59 4.77
 -4 2 -12 -2.02 4.84
 4 -2 12 -1.95 7.3
 4 2 12 3.19 7.38
 4 -2 13 67.09 6.85
 -4 2 -13 60.85 6.76
 4 2 13 73.15 6.74
 4 -2 14 266.6 13.04
 4 2 14 264.17 12.97
 4 -2 15 32.16 6.03
 4 -2 15 19.88 5.25
 4 2 15 21.48 5.24
 -4 2 -15 18.38 5.22
 -4 2 -16 95.67 7.28
 4 2 16 115.88 7.42
 4 2 16 103.38 6.93
 4 -2 16 116.47 7.92
 4 -2 16 112.48 7.41
 4 2 17 5.7 3.28
 4 -2 17 6.47 4.01
 4 2 17 -2.46 3.85
 -4 -2 -17 3.26 3.59
 4 -2 17 -0.35 3.77
 4 -2 18 -6.49 3.14
 -4 2 -18 1.25 2.64
 -4 -2 -18 0.7 2.62
 4 -2 18 0.43 3.11
 4 2 18 -1.72 2.35
 4 2 18 -1.59 3.03
 4 3 -19 10.69 3.05
 4 -3 -19 5.26 2.99
 4 -3 -19 -0.69 3.54
 4 3 -19 1.67 2.88
 4 -3 -19 4.65 2.81
 4 3 -18 2.08 3.86
 4 -3 -18 12.52 4.52
 -4 -3 18 9.43 3.11
 4 -3 -18 10.4 3.5
 4 3 -18 14.61 3.82
 4 -3 -18 15.67 3.92
 4 3 -17 27.08 5.04
 4 -3 -17 23.52 5.21
 4 -3 -17 25.15 4.6
 4 -3 -17 23.91 4.58
 4 3 -17 23.2 4.46
 4 -3 -17 17.65 3.69
 4 -3 -17 21.68 3.77
 4 3 -17 28.18 3.85
 4 3 -16 3.58 4.68
 4 -3 -16 5.09 5.42
 4 -3 -16 3.47 3.54
 4 -3 -16 3.63 3.47
 4 3 -16 2.5 3.08
 4 -3 -16 4.92 4.27
 4 3 -16 6.09 4.29
 4 -3 -16 7.86 4.32
 4 3 -16 2.36 3.55
 4 3 -15 10.08 3.38
 4 -3 -15 18.64 4.9
 4 3 -15 19.19 3.98
 4 3 -15 14.44 5.13
 4 -3 -15 10.63 3.78
 4 -3 -15 13.86 5.75
 -4 -3 15 18.84 4.2
 4 -3 -15 11.4 4.54
 4 3 -15 10.89 4.25
 4 3 -14 8.18 4.96
 4 3 -14 -1.07 3.27
 4 -3 -14 5.51 4.47
 4 -3 -14 -0.23 4.06
 4 3 -14 5.65 4.32
 4 -3 -14 1.1 3.51
 4 3 -14 -1.99 4.28
 -4 -3 14 -4.12 7.61
 -4 3 14 -7.54 7.8
 4 3 -14 -2.21 3.73
 4 -3 -13 95.33 7.21
 4 3 -13 103.21 7.99
 4 3 -13 89.91 6.63
 4 3 -13 81.87 6.17
 4 -3 -13 99.27 7.26
 4 3 -13 92.5 8.56
 -4 -3 13 88.43 10.97
 4 -3 -13 99.91 6.95
 -4 3 13 91.98 11.31
 4 -3 -13 87.1 6.16
 4 3 -13 95.54 6.53
 4 -3 -12 6.33 4.11
 4 -3 -12 5.17 4.66
 4 -3 -12 5.2 4.03
 4 -3 -12 9.08 3.79
 4 -3 -12 7.44 3.21
 4 3 -12 3.61 3.73
 4 3 -12 0.6 4.56
 4 3 -12 7.25 4.46
 -4 -3 12 6.96 6.63
 -4 3 12 1.73 6.8
 4 -3 -12 3.08 3.23
 4 3 -12 6.39 3.17
 4 -3 -12 4.02 3.6
 4 -3 -11 82.8 6.63
 4 -3 -11 86.72 6.02
 4 3 -11 90.69 7.86
 4 -3 -11 86.21 6.33
 4 -3 -11 87.48 5.89
 4 -3 -11 97.23 6.17
 4 3 -11 85.96 5.85
 4 -3 -11 99.82 7.14
 -4 -3 11 95.65 9.35
 -4 3 11 87.45 8.99
 4 -3 -11 89.59 5.99
 4 3 -11 96.96 5.84
 4 3 -10 164.59 8.2
 4 3 -10 165.92 10.27
 4 -3 -10 162.86 8.86
 -4 -3 10 165.43 11.65
 -4 3 10 147.59 11.24
 4 -3 -10 167.52 8.31
 -4 3 9 54.49 7.27
 4 3 -9 56.51 5.99
 -4 -3 9 54.02 7.32
 4 3 -9 57.73 4.38
 4 -3 -9 58.02 4.76
 4 -3 -9 54.83 4.23
 4 -3 -8 0.97 2.48
 4 3 -8 5.43 4.19
 4 -3 -8 2.23 2.61
 4 -3 -8 -0.3 3.87
 4 -3 -8 -0.42 5.18
 4 3 -8 6.04 3.59
 4 3 -8 2.14 2.45
 4 3 -7 239.81 12.1
 4 -3 -7 231.92 11.98
 4 -3 -7 239.35 13.42
 4 -3 -7 239.77 10.2
 4 3 -7 231.92 10.1
 4 -3 -7 225.22 10.97
 4 3 -6 9.31 3.99
 4 -3 -6 9.7 2.41
 4 -3 -6 13.31 3.12
 4 -3 -6 16.47 4.28
 4 -3 -6 17.01 5.5
 4 3 -6 11.46 2.5
 4 3 -5 129.55 7.98
 4 3 -5 139.37 8.18
 4 -3 -5 142.57 7.39
 4 -3 -5 149.42 6.64
 4 3 -5 153.76 6.7
 4 -3 -5 138.92 8.3
 4 3 -4 629.51 26.06
 4 -3 -4 635.82 26.15
 4 3 -4 638.39 26.24
 4 -3 -4 653.16 25.64
 4 -3 -3 123.86 8.1
 4 -3 -3 126.89 7.19
 4 3 -3 130.55 7.37
 4 -3 -3 127.36 6.82
 4 3 -3 142.74 7.29
 4 3 -2 242.36 11.17
 -4 -3 2 240.28 11.17
 4 3 -2 253.12 11.36
 4 -3 -2 251.73 11.42
 -4 3 2 229.42 11.06
 4 -3 -2 256.35 11.84
 4 3 -1 1266.18 48.25
 -4 -3 1 1287.82 48.12
 4 3 -1 1285.96 48.13
 -4 3 1 1195.8 47.98
 4 -3 -1 1217.36 48.19
 4 3 0 26.92 3.75
 4 -3 0 35.73 3.99
 4 3 0 32.59 3.71
 -4 -3 0 26.63 3.79
 -4 3 0 32.41 3.91
 -4 -3 -1 8.36 3.23
 4 -3 1 2.34 3.02
 4 3 1 4.07 2.68
 -4 -3 -1 3.65 1.8
 -4 3 -1 1.99 3.36
 4 3 1 4 3.35
 -4 -3 -2 449.89 19.23
 -4 3 -2 465.72 19.31
 4 -3 2 444.35 18.63
 4 -3 2 470.98 19.42
 4 3 2 475.73 19.46
 -4 3 -3 119.43 7.09
 4 -3 3 108.09 6.02
 4 -3 3 110.5 7.21
 -4 -3 -3 111.33 6.97
 -4 -3 -3 111.42 6.74
 -4 3 -3 120.18 5.59
 4 3 3 116.67 7.3
 -4 3 -4 15.17 4.66
 -4 -3 -4 22.37 3.57
 4 -3 4 24.25 3.15
 4 -3 4 29.75 6.3
 -4 -3 -4 20.1 4.65
 4 3 4 35.73 6.33
 -4 -3 -4 19.55 2.64
 -4 3 -4 25.37 3.11
 -4 -3 -4 23.83 3.01
 4 3 5 40.32 7.32
 -4 -3 -5 27.21 3.19
 -4 3 -5 32.4 4.94
 -4 -3 -5 28.65 3.7
 4 -3 5 27.88 3.33
 -4 3 -5 27.81 3.17
 -4 -3 -5 42.53 4.98
 4 -3 5 40.08 7.48
 -4 3 -6 13.12 4.44
 4 -3 6 6.36 2.64
 -4 -3 -6 5.47 3.92
 -4 -3 -6 4.32 2.64
 -4 3 -6 0.67 2.95
 4 -3 6 18.8 7.94
 -4 -3 -7 76.02 6.59
 -4 3 -7 66.29 6.7
 4 -3 7 91.45 8.5
 4 3 7 66.84 7.51
 -4 -3 -8 287.49 14.26
 -4 3 -8 259.67 14.01
 -4 -3 -8 249.2 13.69
 4 -3 8 275.65 15.38
 4 3 8 260.97 15.09
 4 3 9 19.23 7.33
 -4 -3 -9 8.14 4.46
 -4 3 -9 13.24 4.98
 -4 -3 -9 18.29 4.15
 4 3 9 24.68 4.46
 4 -3 9 14.22 4.15
 -4 3 -9 8.36 3.19
 -4 -3 -9 7.46 3.38
 4 -3 9 6.32 6.51
 -4 3 -10 78.86 8.04
 -4 -3 -10 72.15 6.06
 -4 -3 -10 68.33 5.96
 4 -3 10 107.27 7.09
 4 3 10 103.25 7
 -4 3 -10 69.27 5.82
 -4 -3 -10 75.73 6.59
 -4 -3 -10 77.82 7.97
 4 -3 10 101.63 10.86
 4 3 10 79.45 10.04
 -4 -3 -11 116.78 10.41
 -4 -3 -11 120.96 7.95
 -4 3 -11 132.1 7.83
 -4 -3 -11 119.5 8.44
 4 -3 11 120.5 12.04
 4 3 11 124.77 8.26
 -4 -3 -11 117.62 7.71
 -4 3 -11 127.31 8.6
 -4 3 -11 130.31 10.74
 4 3 11 128.4 12
 4 -3 11 120.42 8.33
 4 3 12 7.78 4.93
 -4 -3 -12 4.61 5.54
 -4 3 -12 12.1 5.98
 -4 -3 -12 5.09 4.39
 4 -3 12 15.98 5.17
 -4 3 -12 4.38 4.65
 -4 3 -12 5.35 4.77
 4 3 12 -0.63 7.17
 4 -3 12 -10.34 7.89
 4 3 13 10.74 5.12
 4 -3 13 13.36 5.32
 -4 -3 -13 9.85 4.36
 -4 3 -13 3.58 4.85
 -4 3 -14 4.95 4.68
 4 3 14 13.77 5.21
 4 -3 14 16.92 5.55
 4 3 15 29.15 4.68
 4 -3 15 44.6 6.07
 4 3 15 33.96 5.49
 4 -3 15 39.22 5.65
 -4 3 -15 23.82 5.22
 4 3 16 36.18 4.4
 4 3 16 30.32 4.83
 4 -3 16 28.6 4.88
 4 -3 16 30.01 5.21
 -4 3 -16 29.98 4.92
 -4 -3 -16 28.84 4.72
 4 -3 17 -2 3.51
 4 3 17 4.4 2.99
 -4 -3 -17 2.72 3.29
 4 -3 17 3.74 3.9
 4 3 17 -4.78 3.65
 4 3 18 44.04 3.68
 -4 3 -18 36.71 3.61
 -4 -3 -18 38.08 3.59
 4 -3 18 41.11 4.1
 4 -3 18 39.66 3.73
 4 4 -19 30.88 3.48
 4 -4 -19 25.38 4.17
 4 -4 -19 37.46 3.58
 4 4 -19 30.81 3.32
 4 -4 -19 28.13 3.35
 4 4 -18 29.44 4.34
 4 -4 -18 39.57 5.06
 4 -4 -18 36.3 4.25
 4 -4 -18 39.49 4.26
 4 4 -18 32.05 4.03
 4 4 -17 114.41 7.83
 4 -4 -17 139.38 8.63
 4 -4 -17 130.45 7.91
 4 4 -17 117.26 7.28
 4 -4 -17 125.81 7.41
 4 -4 -17 118.13 7.03
 -4 -4 17 108.66 7.01
 4 -4 -16 12.09 4.12
 4 -4 -16 9.64 3.62
 4 4 -16 11.19 4.12
 4 4 -16 5.47 4.35
 4 -4 -16 4.69 3.8
 4 4 -16 5.57 3.28
 -4 -4 16 9.2 3.64
 4 -4 -16 2.6 4.49
 4 -4 -15 32.14 4.47
 4 4 -15 38.57 6.09
 4 -4 -15 39.88 5.73
 4 -4 -15 43.42 5.17
 4 4 -15 39.01 5.16
 4 -4 -15 38.2 5.03
 -4 -4 15 41.62 4.94
 4 4 -15 33.69 4.54
 4 4 -14 50.63 6.52
 4 -4 -14 49.44 5.61
 4 -4 -14 51.41 5.78
 4 4 -14 52.27 5.45
 4 4 -14 36.2 6.21
 4 -4 -14 51.04 4.93
 4 4 -14 46.97 4.86
 4 -4 -14 48.67 5.55
 4 -4 -13 119.18 8.2
 4 4 -13 104.1 8.68
 4 -4 -13 119.84 8.74
 4 -4 -13 120.8 8.12
 4 -4 -13 112.53 6.98
 4 -4 -13 121.1 7.61
 4 4 -13 120.34 7.65
 4 4 -13 117.49 9.59
 -4 -4 13 98.17 11.42
 -4 4 13 100.24 11.27
 4 -4 -13 125.6 7.37
 4 4 -13 127.09 7.36
 -4 4 12 21.03 7.9
 4 -4 -12 19.02 5.32
 4 -4 -12 26.96 4.89
 4 -4 -12 38.98 4.43
 4 -4 -12 28.88 3.93
 4 4 -12 28.45 4.35
 4 -4 -12 35.87 5.12
 4 -4 -12 28.16 4.31
 4 4 -12 30.9 5.56
 4 -4 -12 44.69 4.74
 4 -4 -12 24.22 3.76
 -4 -4 12 24.86 8.16
 4 4 -12 27.16 5.87
 4 4 -12 33.28 4.35
 4 -4 -11 3.76 3.19
 4 -4 -11 5 4.12
 4 4 -11 1.09 3.23
 4 -4 -11 -3.78 3.75
 4 -4 -11 3.7 3.29
 -4 -4 11 3.1 6.14
 4 -4 -11 -1.09 3.24
 -4 4 11 -0.51 5.7
 4 4 -11 0.44 4.05
 4 4 -11 -0.53 2.92
 4 -4 -11 4.81 4.24
 4 -4 -11 1.57 2.91
 4 -4 -11 -5.6 3.1
 -4 4 10 34.68 6.36
 4 -4 -10 32.13 4.39
 4 4 -10 35.57 5.43
 -4 -4 10 41.75 6.74
 4 -4 -10 40.9 3.91
 4 4 -10 43.56 3.91
 -4 -4 9 5.28 5.34
 4 -4 -9 1.62 2.36
 4 4 -9 -0.14 2.58
 4 -4 -9 4.42 5.05
 4 4 -9 6.48 4.32
 -4 4 9 -3.19 5.09
 4 -4 -9 3.2 2.54
 4 -4 -8 176.25 8.78
 -4 -4 8 167.85 11.17
 -4 4 8 162.51 10.95
 4 -4 -8 172.07 11.89
 4 -4 -8 175.74 8.23
 4 4 -8 182.46 8.21
 4 -4 -7 243.5 11.21
 4 -4 -7 230.52 12.3
 4 4 -7 244.4 12.46
 4 -4 -7 231.78 13.97
 4 -4 -7 256.89 10.63
 4 4 -7 244.43 10.57
 4 4 -6 80.52 6.19
 4 4 -6 75.96 6.36
 4 4 -6 83.27 4.56
 4 -4 -6 87.15 6.47
 4 -4 -6 88.23 5.33
 4 -4 -6 80.01 7.94
 4 -4 -6 84.82 4.71
 4 4 -5 909.32 36.56
 4 -4 -5 908.94 36.63
 4 4 -5 925.49 35.01
 4 4 -5 929.39 36.91
 4 -4 -5 915.18 35
 4 -4 -5 910.85 35.83
 -4 -4 4 0.09 2.33
 4 -4 -4 1.03 2.48
 4 4 -4 3.14 3.09
 4 -4 -4 2.54 4.48
 4 -4 -4 0.75 2.81
 4 -4 -4 3.55 2.53
 4 4 -4 4.27 3.14
 4 4 -3 518 21.41
 -4 -4 3 512.06 20.36
 4 -4 -3 506.18 21.41
 4 -4 -3 558.6 22.64
 4 4 -3 545.34 21.62
 4 -4 -3 510.15 20.46
 -4 4 2 -0.9 2.62
 4 -4 -2 2.48 2.79
 4 4 -2 1.12 2.82
 4 4 -2 1.16 2.72
 4 -4 -2 -0.65 3.72
 -4 -4 2 1.35 2.76
 -4 -4 1 518.03 21.22
 4 4 -1 499.83 21.32
 4 -4 -1 525.23 21.82
 4 4 -1 522.14 21.36
 4 -4 -1 553.12 21.57
 -4 4 1 523.18 21.21
 4 -4 0 26.49 3.69
 4 4 0 30.67 3.38
 -4 4 0 29.33 3.61
 -4 -4 0 28.47 3.63
 4 4 0 29.22 3.72
 -4 4 -1 464.85 19.08
 4 4 1 462.13 19.21
 -4 -4 -1 480.75 19.14
 4 -4 1 461.32 19.23
 -4 -4 -1 432.27 18.39
 4 4 1 473.74 18.94
 -4 -4 -2 307.11 12.57
 -4 -4 -2 297.38 13.77
 4 -4 2 321.6 13.73
 -4 -4 -2 300.96 12.58
 -4 -4 -2 307.99 14.11
 -4 4 -2 297.32 13.68
 4 -4 2 345.25 14.18
 4 4 2 318.99 13.92
 -4 4 -3 154.42 8.64
 -4 -4 -3 163.77 7.29
 -4 -4 -3 167.99 8.73
 -4 -4 -3 148.13 8.77
 4 -4 3 162.98 8.78
 -4 4 -3 164.89 7.21
 4 4 3 168.22 9.08
 4 -4 3 145.41 8.16
 4 -4 4 62.35 4.86
 -4 -4 -4 63.87 5.46
 -4 -4 -4 65.6 5.67
 -4 4 -4 59.46 5.44
 -4 -4 -4 64.72 4.26
 -4 -4 -4 70.58 4.24
 -4 4 -4 61.99 4.05
 4 -4 4 76.99 6.47
 4 4 4 65.78 6.4
 -4 4 -5 4.91 3.81
 -4 -4 -5 1.38 3.59
 4 4 5 -2.27 4.79
 4 -4 5 1.98 4.85
 -4 -4 -5 3.27 3.33
 -4 4 -5 -1.19 2.53
 4 -4 5 0.19 2.8
 -4 -4 -5 -0.59 2.66
 -4 4 -6 18.58 4.48
 -4 -4 -6 19.66 3.8
 4 -4 6 23.15 3.56
 4 -4 6 31.39 5.55
 4 4 6 31.55 5.66
 -4 -4 -6 28.64 4.61
 -4 -4 -7 502.35 22.52
 -4 4 -7 517.37 22.65
 4 -4 7 508.93 23.46
 4 4 7 502.43 23.47
 -4 -4 -8 169.49 10.33
 -4 4 -8 175.65 10.4
 -4 -4 -8 155.69 10.59
 4 -4 8 170.2 11.75
 4 4 8 148.85 10.95
 4 -4 9 1.62 3.07
 -4 -4 -9 1.09 3.76
 -4 -4 -9 -0.39 4.19
 -4 4 -9 -0.39 4.04
 4 -4 9 9.64 3.82
 4 -4 9 4.88 6.49
 -4 4 -9 -0.72 3.98
 -4 -4 -9 3.79 3.19
 4 4 9 9.14 3.7
 -4 4 -9 -2.95 3.28
 4 4 9 1.45 6.06
 -4 -4 -10 185.56 12.24
 -4 4 -10 176.57 12.2
 -4 4 -10 161.14 9.1
 -4 -4 -10 187.66 9.96
 4 4 10 183.19 9.72
 4 -4 10 183.97 9.68
 4 -4 10 171.75 13.12
 4 4 10 170.18 13.02
 -4 -4 -11 330.63 17.91
 -4 4 -11 308.51 17.84
 -4 -4 -11 342.66 15.48
 4 -4 11 336.79 15.26
 4 4 11 315.59 14.99
 4 -4 11 297.63 18.89
 -4 -4 -12 6.83 5.4
 -4 -4 -12 15.71 4.6
 4 -4 12 31 5.53
 4 -4 12 4.45 7.18
 4 4 12 11.72 7.42
 -4 4 -12 7.41 5.81
 4 4 12 28.17 5.3
 -4 4 -12 9.15 5.13
 -4 4 -12 11.79 5.27
 -4 -4 -13 13.43 5.06
 -4 4 -13 9.56 5.16
 4 4 13 22.33 4.88
 -4 -4 -14 1.65 4.06
 4 4 14 7.54 4.41
 -4 4 -14 4.91 4.75
 4 -4 14 14.61 4.8
 -4 -4 -15 58.96 5.42
 4 4 15 72.74 5.49
 -4 -4 -15 58.48 5.83
 4 -4 15 66.37 5.89
 4 4 15 68.96 5.99
 -4 4 -15 49.66 6.18
 -4 -4 -16 98.44 6.8
 4 4 16 97.06 6.06
 -4 4 -16 100.98 7.08
 4 -4 16 118.3 7.02
 4 4 16 100.68 6.69
 4 4 17 -4.48 3.35
 4 -4 17 -0.61 3.34
 -4 -4 -17 3.67 3.14
 -4 4 -17 2.79 3.3
 4 5 -19 0.43 2.24
 4 -5 -19 1.22 3.31
 4 5 -19 0.78 2.33
 4 -5 -19 -3.61 2.29
 4 -5 -19 2.62 2.55
 4 5 -18 12.4 3.51
 4 -5 -18 2.03 3.91
 4 -5 -18 13.11 3.54
 4 -5 -18 12.5 3.28
 4 5 -18 13.5 3.18
 4 -5 -17 0.22 3.87
 4 5 -17 4.35 4
 4 -5 -17 9.65 3.63
 4 5 -17 9.29 3.6
 -4 -5 17 4.56 3.15
 4 -5 -17 4.09 3.08
 -4 -5 17 10.23 3.11
 -4 -5 16 8.83 3.5
 -4 -5 16 9.44 3.72
 4 5 -16 6.95 3.8
 4 5 -16 10.19 4.44
 4 -5 -16 8.98 4.41
 4 -5 -16 8.16 4
 4 -5 -16 9.81 3.56
 4 -5 -15 9.15 4.61
 4 -5 -15 8.99 4.04
 4 5 -15 11.42 4.04
 4 5 -15 4.17 3.18
 4 -5 -15 3.16 3.92
 4 -5 -15 2.07 3.42
 -4 -5 15 6.81 3.95
 4 5 -15 2.76 4.87
 4 5 -14 1.06 3.4
 4 -5 -14 -0.78 3.19
 4 -5 -14 6.52 5.13
 4 -5 -14 0.28 4.58
 4 -5 -14 4.19 3.37
 4 5 -14 -0.32 4.67
 4 -5 -14 6.62 3.93
 4 5 -14 6.36 4.11
 4 -5 -14 -2.85 4
 -4 -5 14 12.1 4.19
 4 5 -13 1.29 4.81
 4 -5 -13 -3.37 4.93
 4 -5 -13 8.86 3.85
 4 -5 -13 -3.94 4.18
 4 5 -13 -0.41 3.7
 4 -5 -13 3.34 3.86
 4 5 -13 2.66 3.25
 4 -5 -13 3.07 3.47
 4 -5 -13 -1.02 3.29
 4 5 -13 -4.73 4.65
 -4 -5 13 -4.98 6.96
 -4 5 13 0.6 6.73
 4 5 -12 15.94 3.53
 4 -5 -12 8.45 4.86
 4 -5 -12 19.38 3.92
 4 -5 -12 12.49 3.72
 4 -5 -12 8.27 3.82
 -4 -5 12 4.01 7.33
 4 -5 -12 14.69 3.74
 4 -5 -12 14.32 4.33
 4 5 -12 13.1 3.68
 4 5 -12 13.5 5.1
 -4 5 12 7.74 6.86
 4 -5 -12 14.3 3.54
 4 -5 -11 416.72 18.25
 4 -5 -11 422.28 18.2
 4 -5 -11 392.32 17.05
 4 -5 -11 392.71 17.22
 4 5 -11 405.19 20.02
 4 5 -11 375.76 16.94
 4 -5 -11 362.7 16.83
 4 -5 -11 401.15 17.08
 -4 -5 11 370.9 20.76
 -4 5 11 350.84 20.1
 4 -5 -11 416.7 16.96
 4 5 -11 420.65 17.04
 4 -5 -10 81.03 6.57
 4 -5 -10 86.17 5.87
 4 -5 -10 104.42 7.08
 4 -5 -10 89.47 6.03
 4 -5 -10 73.6 5.66
 4 -5 -10 74.88 8.74
 -4 -5 10 84.97 8.59
 -4 5 10 91.24 8.6
 4 -5 -10 95.97 5.71
 4 5 -10 106.95 5.82
 -4 -5 9 94.75 8.5
 4 -5 -9 92.75 9.27
 -4 5 9 96.5 8.3
 4 -5 -9 88.02 5.54
 4 5 -9 105.45 5.66
 4 -5 -8 168.87 11.99
 -4 -5 8 172.23 11.09
 4 5 -8 183.97 10.96
 -4 5 8 176.03 10.91
 4 -5 -8 184.32 8.45
 4 5 -8 182.08 8.38
 4 5 -7 21.94 2.72
 4 -5 -7 25.96 2.87
 4 5 -7 24.21 4.33
 4 -5 -7 25.66 3.08
 4 -5 -7 26.61 4.28
 4 5 -7 28.89 4.6
 4 -5 -7 22.76 5.93
 4 -5 -6 56.13 5.26
 4 5 -6 50.86 3.48
 4 -5 -6 54.72 3.63
 4 5 -6 49.93 5.09
 4 -5 -6 53.27 3.99
 4 5 -6 52.04 5.44
 4 -5 -5 358.1 16.31
 4 5 -5 384.58 16.95
 4 -5 -5 367.66 18.19
 4 5 -5 374.31 16.4
 4 -5 -4 83.15 5.69
 4 5 -4 88.21 5.76
 4 -5 -4 79.79 4.99
 4 5 -4 83.96 6.04
 4 -5 -4 77.47 7.43
 4 5 -3 358.7 15.34
 -4 5 3 342.62 14.85
 -4 -5 3 361.7 15
 -4 -5 3 349.46 14.17
 4 -5 -3 318.15 14.13
 4 -5 -3 362.88 15.1
 4 5 -3 339.96 14.91
 4 -5 -3 347.08 16.46
 -4 5 2 4.16 2.45
 -4 -5 2 5.38 2.79
 4 -5 -2 2.3 2.36
 -4 -5 2 3.56 2.32
 4 5 -2 5.32 2.71
 4 -5 -2 4.71 2.88
 4 5 -2 2.31 2.93
 4 -5 -2 3.59 3.97
 4 -5 -1 17.11 2.59
 -4 -5 1 12.5 3.13
 4 5 -1 15.89 3.29
 -4 5 1 16.5 3.12
 4 -5 -1 14.02 3.14
 4 -5 -1 18.26 3.5
 4 5 -1 14.45 3.1
 -4 5 0 252.39 11.31
 4 -5 0 248.33 12.13
 4 5 0 245.47 11.41
 -4 -5 0 262.96 11.31
 4 -5 0 247.51 11.48
 4 5 0 249.96 11.36
 4 -5 0 249.01 11.53
 -4 -5 -1 34.97 3.7
 4 -5 1 40.46 4.09
 4 -5 1 41.21 4.35
 4 5 1 45.35 4.11
 4 5 1 38.44 3.67
 -4 -5 -1 43.96 4.11
 -4 5 -1 42.92 4.21
 -4 -5 -2 3.88 2.49
 4 -5 2 1.87 3.42
 -4 5 -2 2.01 3.42
 -4 -5 -2 3.44 3.29
 -4 -5 -2 1.41 2.26
 4 -5 2 -2.08 3.71
 -4 -5 -2 5.88 4.42
 4 5 2 1.88 3.48
 -4 -5 -3 521.25 22.66
 -4 5 -3 528.55 22.71
 -4 -5 -3 542.86 21.66
 -4 -5 -3 513.52 23.55
 -4 -5 -3 569.63 21.45
 -4 5 -3 582.51 21.48
 4 -5 3 539.61 23.03
 4 5 3 536.45 23.03
 4 -5 3 542.54 23.01
 -4 5 -4 6.85 3.58
 4 -5 4 3.98 3.41
 -4 5 -4 1.85 2.43
 -4 -5 -4 3.46 3.12
 4 5 4 8.33 3.81
 -4 -5 -4 1.82 2.25
 -4 -5 -4 0.26 3.69
 4 -5 4 3.92 4.15
 -4 -5 -4 4.66 2.6
 -4 -5 -5 839.93 32.96
 -4 5 -5 788.53 32.93
 4 -5 5 760.23 31.08
 -4 -5 -5 821.91 31.28
 -4 -5 -5 784.7 33.1
 -4 5 -5 866.5 31.36
 4 -5 5 783.71 32.8
 4 -5 5 852.31 33.72
 4 5 5 800.23 33.5
 -4 -5 -6 155.82 8.94
 -4 5 -6 147.19 8.9
 4 -5 6 160.12 8.76
 -4 -5 -6 148.41 8.9
 4 -5 6 132.35 9.39
 4 5 6 152.54 9.89
 -4 5 -7 11.06 4
 4 -5 7 14.04 3.6
 -4 -5 -7 4.84 3.64
 4 -5 7 16.97 5.37
 4 5 7 8.32 5.27
 -4 -5 -8 224.38 12.49
 -4 5 -8 222.07 12.67
 -4 5 -8 244.78 11.51
 -4 -5 -8 217.12 13.44
 4 5 8 218.51 13.77
 4 -5 8 214.18 13.54
 -4 -5 -9 85.62 6.86
 4 -5 9 77.31 5.91
 4 -5 9 81.44 5.83
 4 5 9 91.89 5.98
 -4 -5 -9 79.17 7.64
 -4 5 -9 81.61 6.51
 -4 -5 -9 67.68 7.71
 4 -5 9 68.07 8.44
 4 5 9 72.78 8.58
 4 -5 9 67.06 5.19
 4 5 10 197.17 10.26
 4 -5 10 223.53 10.71
 -4 -5 -10 197.44 12.79
 -4 -5 -10 207.04 11.07
 4 -5 10 185.18 9.67
 4 -5 10 213.09 10.51
 -4 5 -10 187.81 10.92
 -4 5 -10 170.09 12.31
 4 -5 10 166.39 13.48
 4 5 10 183.96 13.81
 -4 -5 -11 375.31 19.55
 -4 5 -11 379.42 19.69
 -4 -5 -11 367.2 17.05
 4 -5 11 372.29 16.59
 4 5 11 366.65 16.5
 4 -5 11 317.5 20.04
 4 5 11 331.9 20.11
 4 -5 11 363.81 15.81
 -4 -5 -12 6.1 4.95
 -4 5 -12 5.56 5.44
 4 5 12 11.37 6.82
 4 5 12 12.29 4.68
 -4 -5 -12 18.97 5.06
 4 -5 12 11.7 6.47
 4 -5 12 14.1 4.78
 -4 5 -12 -0.59 5.11
 -4 -5 -13 58.13 6.36
 4 -5 13 75.46 6.66
 4 -5 13 76.17 7.55
 -4 5 -13 53.62 6.54
 4 5 13 67.1 6.51
 -4 5 -14 8.25 5.25
 -4 -5 -14 8.51 4.34
 -4 -5 -14 8.08 4.31
 4 5 14 7.31 4.29
 4 -5 14 16.06 5.61
 4 -5 14 7.59 4.64
 -4 -5 -15 24.1 4.4
 -4 -5 -15 24.38 4.38
 4 -5 15 27.58 4.58
 4 5 15 30.38 4.48
 4 -5 15 33.49 5.46
 -4 5 -15 27.22 5.16
 -4 -5 -16 0.64 2.89
 4 -5 16 -1.91 3.46
 -4 -5 -16 3.72 3.57
 4 5 16 3.19 3.4
 -4 5 -16 -2.16 3.89
 -4 -5 -17 3.4 2.87
 4 5 17 4.8 2.88
 4 5 17 -1.53 2.76
 4 -5 17 -1.46 2.81
 -4 5 -17 0.16 3.17
 4 6 -18 10.29 3.17
 4 -6 -18 16.21 2.77
 4 6 -18 13.71 2.89
 4 6 -17 13.23 4.06
 4 -6 -17 16.29 3.34
 -4 -6 17 12.2 3.09
 4 -6 -17 15.73 3.38
 4 6 -17 16.34 3.5
 -4 -6 17 14.19 3.24
 4 6 -16 53.96 5.79
 4 -6 -16 72.14 6.76
 -4 -6 16 54.25 4.91
 4 6 -16 63.41 5.16
 4 -6 -16 54.6 4.99
 4 -6 -16 50.85 4.9
 -4 -6 16 55.84 5.17
 4 -6 -15 69.38 6.99
 4 6 -15 70.72 6.98
 4 6 -15 65.24 5.58
 4 -6 -15 79.12 5.33
 4 -6 -15 76.42 5.81
 4 -6 -15 68.49 5.86
 -4 -6 15 73.2 6.01
 -4 -6 15 68 5.78
 4 6 -14 93.35 8.05
 -4 -6 14 98.87 6.92
 4 -6 -14 103.9 6.76
 4 -6 -14 110.22 6.74
 4 -6 -14 114.57 6.94
 4 -6 -14 117.3 8.59
 4 6 -14 101.02 6.87
 4 6 -14 97.91 6.56
 4 -6 -14 100.12 7.38
 -4 -6 14 90.95 7.32
 4 -6 -13 9.13 3.7
 4 -6 -13 12.34 3.86
 4 6 -13 12.73 3.67
 4 -6 -13 15.54 3.87
 4 -6 -13 9.44 5.05
 4 6 -13 11.08 3.82
 4 -6 -13 10.79 3.88
 4 -6 -13 11.22 3.52
 4 6 -13 4.35 4.75
 -4 -6 13 16.32 7.12
 -4 6 13 9.08 6.73
 4 -6 -13 13.91 4.62
 4 6 -13 8.05 5.26
 4 -6 -12 49.44 6.26
 4 -6 -12 51.13 5.12
 4 -6 -12 52.39 5.97
 4 -6 -12 48.81 5.03
 4 -6 -12 54.07 5.06
 4 6 -12 53.61 4.84
 4 -6 -12 43.6 5.65
 4 6 -12 36.09 6.39
 4 -6 -12 46.35 4.46
 4 6 -12 52.05 4.7
 -4 -6 12 41.63 8.24
 -4 6 12 52.49 8.54
 4 -6 -12 46.32 5.08
 -4 -6 11 47.43 7.86
 4 -6 -11 49.35 4.86
 4 -6 -11 57.43 5
 4 -6 -11 59.89 6.02
 4 -6 -11 47.8 5.44
 4 -6 -11 45.29 4.74
 4 -6 -11 51.35 8.37
 4 6 -11 43.24 4.51
 4 -6 -11 53.97 5.12
 -4 6 11 41.96 7.39
 4 -6 -11 57.49 4.69
 4 6 -11 64.4 4.71
 4 -6 -11 54.46 6.01
 4 -6 -10 34.85 4.36
 4 -6 -10 29.44 4.95
 4 6 -10 35.57 3.92
 4 -6 -10 43.24 5.03
 4 -6 -10 33.23 4.09
 4 -6 -10 38.77 5.29
 -4 -6 10 32.21 6.47
 4 -6 -10 34.74 4.02
 4 -6 -10 26.51 3.58
 4 6 -10 35.25 3.73
 4 -6 -10 29.2 6.94
 -4 6 10 39.54 6.03
 4 -6 -10 38.33 3.78
 4 -6 -10 27.78 4.47
 4 6 -10 30.02 3.61
 4 -6 -9 13.29 2.8
 4 -6 -9 16.2 3.8
 -4 -6 9 14.04 5.12
 4 -6 -9 22.43 6.56
 4 6 -9 22.89 4.94
 4 6 -9 17.89 2.86
 -4 6 9 16.36 4.99
 4 -6 -8 22.19 2.72
 -4 -6 8 17.69 4.93
 4 6 -8 16.56 4.52
 4 -6 -8 17.91 5.96
 -4 6 8 11.42 4.14
 4 6 -8 15.81 2.67
 -4 -6 7 45.97 4.21
 4 -6 -7 58.87 3.65
 4 6 -7 44.77 3.53
 4 6 -7 51.43 5.72
 -4 -6 7 45.54 5.87
 -4 6 7 47 5.4
 -4 -6 6 159.2 7.82
 4 6 -6 154.18 9.37
 4 6 -6 165.63 8.84
 4 -6 -6 157.4 8.78
 4 -6 -6 152.68 7.98
 -4 -6 5 17.94 3.24
 4 6 -5 23.5 3.62
 4 -6 -5 21.48 6.15
 4 -6 -5 24.57 3.67
 4 6 -5 18.38 3.93
 4 6 -4 188.11 9.32
 4 6 -4 189.26 9.93
 4 -6 -4 182.87 9.43
 4 -6 -4 202.51 11.68
 -4 6 4 189.58 9.31
 -4 6 3 1205.12 46.69
 -4 -6 3 1209.09 46.79
 4 -6 -3 1236.39 48.58
 4 6 -3 1196.33 46.74
 4 -6 -3 1232.69 46.87
 4 6 -3 1229.73 47.37
 4 -6 -3 1185.44 46.22
 4 -6 -2 65.97 4.38
 4 -6 -2 55.02 4.51
 4 -6 -2 68.07 6.28
 -4 6 2 70.71 4.53
 -4 -6 2 65.23 4.62
 4 6 -2 57.09 4.37
 4 6 -2 73.69 5.08
 4 -6 -1 275.14 12.26
 4 -6 -1 288.47 13.88
 4 6 -1 282.22 12.72
 -4 -6 1 296.84 12.7
 -4 6 1 301.83 12.75
 4 6 -1 319.41 13.25
 4 -6 -1 287.2 12.81
 4 -6 0 134.87 6.49
 4 -6 0 119.88 8.08
 4 -6 0 127.03 7.44
 -4 -6 0 124.52 7.66
 4 6 0 129.46 7.03
 4 -6 0 135.63 7.22
 4 6 0 146.58 7.29
 -4 -6 0 132.85 6.98
 -4 6 0 136.98 7
 4 -6 1 5.02 4.13
 4 6 1 2.06 2.53
 -4 -6 -1 3.21 3.24
 4 -6 1 2.6 3.01
 4 6 1 4.03 2.88
 -4 6 -1 5.78 3.02
 -4 -6 -1 6.02 4.97
 -4 -6 -1 2.81 3.01
 4 -6 2 368.04 16.74
 -4 6 -2 369.17 15.6
 -4 -6 -2 339.22 17.07
 -4 -6 -2 359.4 15.51
 4 6 2 357.16 15.72
 -4 -6 -2 364.71 14.87
 -4 -6 -2 364.46 15.63
 -4 6 -3 133.91 5.85
 4 -6 3 106.88 6.09
 -4 6 -3 121.18 7.11
 4 -6 3 117.98 7.86
 -4 -6 -3 118.84 6.37
 4 6 3 114.8 7.28
 -4 -6 -3 126.56 5.72
 -4 -6 -3 123.32 8.46
 4 -6 3 120.3 7.4
 -4 -6 -3 115.32 6.95
 -4 -6 -4 432.24 19.3
 4 -6 4 441.95 18.21
 -4 -6 -4 445.03 18.45
 -4 6 -4 474.92 18.05
 -4 -6 -4 464.2 17.99
 4 -6 4 467.03 20.24
 -4 -6 -4 483.02 20.74
 4 6 4 450.39 19.89
 -4 6 -4 455.31 19.45
 4 -6 4 418.4 19.72
 -4 -6 -5 120.16 7.67
 4 -6 5 126.8 6.48
 -4 -6 -5 143.26 9.07
 4 -6 5 148.24 8.63
 4 -6 5 131.72 8.27
 -4 6 -5 119.48 7.77
 4 6 5 142.81 8.62
 4 -6 6 3.11 2.36
 -4 -6 -6 1.06 3.14
 -4 6 -6 5.94 3.38
 4 -6 6 4.16 3.65
 -4 -6 -6 3.55 3.98
 4 6 6 2.29 3.98
 4 -6 6 9.78 4.3
 -4 -6 -7 13.39 4.2
 4 6 7 24.45 5.27
 -4 6 -7 11.13 3.93
 4 -6 7 12.22 4.03
 4 -6 7 17.22 5.37
 -4 6 -8 117.66 7.46
 -4 -6 -8 130.38 7.81
 -4 -6 -8 105.18 9.46
 4 -6 8 102.81 9.02
 4 6 8 103.45 8.98
 4 -6 8 104.67 6.52
 -4 6 -9 1.76 4.44
 4 -6 9 -0.69 3.5
 -4 -6 -9 4.37 4.61
 -4 6 -9 7.16 4.35
 4 6 9 7.92 3.64
 4 -6 9 14.22 3.79
 -4 -6 -9 0.51 4.23
 -4 -6 -9 2.14 5.04
 4 -6 9 2.38 5.58
 4 6 9 8.54 5.74
 4 -6 9 -2.11 3.23
 -4 -6 -10 63.64 6.73
 -4 -6 -10 44.72 6.84
 -4 6 -10 75.29 7.85
 4 6 10 59.27 5.8
 4 -6 10 62.06 5.65
 4 -6 10 67.28 5.92
 -4 6 -10 53.36 6.14
 4 -6 10 48.56 5.03
 4 -6 10 54.03 8.14
 4 6 10 58.66 8.4
 -4 -6 -11 14.9 5.43
 -4 6 -11 23.72 6.06
 -4 -6 -11 26.1 5.63
 -4 -6 -11 15.8 4.22
 4 6 11 20.3 4.5
 4 -6 11 18.62 5.03
 -4 6 -11 11.19 5.76
 4 -6 11 22.47 4.25
 4 -6 11 25.95 6.63
 -4 6 -11 10.78 5.09
 4 6 11 16.62 6.47
 4 -6 11 12.96 3.85
 -4 -6 -12 7.91 5.05
 4 -6 12 8.9 5.21
 4 6 12 5.97 4.19
 4 -6 12 5.91 4.05
 -4 -6 -12 -2.09 3.29
 4 -6 12 6.89 3.36
 4 6 13 320.38 14.75
 -4 -6 -13 293.62 15.01
 4 -6 13 331.24 15.72
 -4 -6 -13 334.52 15.7
 4 -6 13 341.33 14.97
 -4 -6 -13 301.23 14.3
 -4 -6 -14 13.59 4.5
 -4 -6 -14 11.9 4.21
 4 -6 14 17.81 5.62
 4 -6 14 10.13 4.33
 4 6 14 14 4.11
 -4 6 -14 11.36 5.15
 -4 -6 -14 13.09 3.24
 -4 -6 -15 82.13 6.14
 -4 -6 -15 90.87 6.35
 4 6 15 83.79 5.96
 -4 6 -15 90.59 7.01
 4 -6 15 94.95 7.19
 4 -6 15 87.66 6.18
 4 6 16 -1.86 3
 -4 -6 -16 1.11 2.91
 -4 -6 -16 2.94 3.13
 4 -6 16 -1.19 4
 4 -6 16 -1.06 3.2
 -4 6 -16 2.24 3.74
 4 -6 17 0.21 2.63
 -4 -6 -17 5.29 2.48
 4 6 17 2.19 2.25
 -4 6 -17 4.72 3.11
 4 -6 17 4.91 3.45
 4 6 17 7.4 3
 -4 -7 18 16.59 2.61
 4 -7 -18 12.6 3.02
 -4 -7 18 13.14 2.36
 4 7 -17 70.23 5.55
 4 -7 -17 84.24 6.55
 4 -7 -17 82.76 4.9
 -4 -7 17 86.43 5.36
 4 7 -17 75.15 4.89
 4 7 -16 7.48 3.87
 4 -7 -16 7.14 4.76
 4 -7 -16 15.28 4.64
 4 -7 -16 4.19 2.92
 4 7 -16 16.02 3.5
 4 -7 -16 11.65 3.2
 -4 -7 16 12.34 3.27
 4 -7 -16 8.36 3.41
 -4 -7 16 10.75 3.76
 4 -7 -15 7.55 3.24
 4 -7 -15 13.32 5.46
 -4 -7 15 6.7 3.47
 4 -7 -15 1.34 3.87
 4 7 -15 7.2 4.54
 -4 -7 15 4.29 4.22
 4 -7 -15 9.67 3.65
 4 7 -15 9.25 3.66
 4 -7 -15 6.4 4.45
 4 7 -14 14.03 5.07
 4 -7 -14 13.97 3.8
 4 -7 -14 18.82 5.58
 4 -7 -14 17.07 5.02
 -4 -7 14 8.52 3.79
 -4 -7 14 16.9 4.86
 4 -7 -14 13.45 3.72
 4 7 -14 19.12 3.81
 4 -7 -14 6.96 4.05
 4 7 -13 1.9 4.8
 4 -7 -13 11.45 5.33
 -4 -7 13 18.37 4.94
 4 -7 -13 6.81 4.56
 4 -7 -13 12.74 3.68
 4 -7 -13 11 3.59
 -4 -7 13 7.76 3.79
 4 -7 -13 9.51 4.08
 4 -7 -13 11.4 3.59
 4 7 -13 12.54 3.61
 4 7 -13 10.39 3.82
 4 -7 -13 19.06 4.52
 4 -7 -12 3.51 4.86
 -4 -7 12 5.85 3.71
 4 -7 -12 3.47 3.41
 4 -7 -12 -1.38 4.09
 4 -7 -12 0.6 3.49
 4 -7 -12 3.28 3.3
 4 7 -12 5.03 3.52
 4 7 -12 0.44 3.67
 4 -7 -12 -2.32 3.68
 -4 -7 12 3.8 6.37
 4 -7 -12 4.73 4.1
 4 -7 -12 1.08 2.98
 4 7 -12 1.09 3
 4 -7 -11 177.44 10.14
 4 7 -11 173.71 8.58
 -4 -7 11 152.6 9.07
 4 -7 -11 178.87 9
 4 -7 -11 177.49 9.93
 4 -7 -11 171.54 9.04
 4 -7 -11 165.29 8.63
 4 -7 -11 162.45 9.27
 4 7 -11 181.6 11.95
 4 -7 -11 181.83 8.65
 4 7 -11 163.98 9.15
 4 -7 -11 142.5 12.89
 -4 -7 11 140.93 11.87
 4 -7 -11 163.37 9.7
 4 7 -10 5.68 2.71
 4 -7 -10 4.58 4.27
 -4 -7 10 7.3 3.59
 4 7 -10 4.85 3.22
 4 -7 -10 1.87 3.17
 4 -7 -10 9.95 3.86
 4 -7 -10 3.09 3.55
 4 7 -10 9.53 4.76
 4 -7 -10 6.51 3.35
 4 7 -10 6.81 3.45
 -4 -7 10 1.34 5.24
 4 -7 -10 6.46 6.28
 -4 7 10 -1.67 4.78
 4 -7 -10 3.4 4.03
 4 -7 -10 6.12 2.67
 4 -7 -9 28.26 4.56
 -4 -7 9 30.05 4.1
 4 7 -9 23.72 3.66
 4 -7 -9 27.18 3.52
 4 -7 -9 34.07 4.45
 4 -7 -9 25.48 4.1
 4 -7 -9 28.58 3.79
 4 -7 -9 28.98 3.18
 -4 -7 9 15.35 5.11
 4 7 -9 29.58 5.38
 4 -7 -9 18.59 6.85
 -4 7 9 14.02 4.41
 4 -7 -9 22.91 4.17
 4 7 -9 28.56 3.16
 -4 -7 8 117.98 6.83
 -4 -7 8 118.08 8.64
 4 7 -8 114.06 8.75
 4 -7 -8 113.56 10.17
 -4 7 8 103.2 7.83
 -4 -7 7 65.29 4.89
 4 7 -7 63.62 6.22
 -4 7 7 67.4 5.89
 -4 -7 7 64.73 6.17
 -4 -7 6 363.22 15.71
 -4 -7 6 359.52 16.92
 4 7 -6 382.66 17.63
 4 -7 -6 382.26 19.24
 -4 7 6 345.88 16.69
 4 -7 -6 393.95 15.97
 4 -7 -5 8.03 2.96
 4 7 -5 8.6 2.88
 -4 -7 5 4.15 2.92
 4 7 -5 5.09 3.48
 4 -7 -5 7.02 5.29
 -4 -7 4 26.11 3.41
 4 -7 -4 29.82 3.53
 -4 -7 4 25.01 3.43
 4 7 -4 26.91 3.39
 4 7 -4 29.3 4.13
 4 -7 -4 25.67 5.67
 -4 7 4 26.46 3.25
 -4 -7 3 68.43 4.79
 4 7 -3 67.34 4.6
 4 -7 -3 73.08 7.12
 -4 -7 3 70.12 4.67
 4 7 -3 71.1 5.52
 -4 7 3 72.69 4.61
 4 -7 -3 67.18 4.68
 4 -7 -3 72.36 4.83
 4 -7 -2 703.62 27.14
 4 7 -2 716.99 28.14
 4 7 -2 665.08 27.15
 -4 7 2 678.5 27.2
 -4 -7 2 703.2 27.24
 4 -7 -2 691.81 27.31
 4 -7 -2 655.09 29.08
 4 -7 -1 442 18.57
 4 7 -1 431.28 18.58
 -4 -7 1 444.63 18.46
 -4 -7 1 479.27 18.7
 -4 7 1 482.64 18.77
 4 7 -1 484.35 19.41
 4 -7 -1 470.72 20.27
 4 -7 -1 459.42 18.81
 4 -7 0 360.57 16.72
 4 -7 0 359.08 14.49
 -4 -7 0 376.17 16.35
 -4 -7 0 341.16 14.28
 4 7 0 343.85 14.66
 -4 -7 0 337.68 14.6
 -4 7 0 334.89 14.64
 4 7 0 357.48 15.07
 4 -7 0 346.37 14.84
 4 -7 0 354.95 15.73
 -4 -7 -1 46.73 3.42
 -4 7 -1 50.56 4.05
 -4 -7 -1 50.86 5.08
 4 -7 1 40.13 5.66
 -4 -7 -1 44.95 3.85
 4 7 1 50.92 4.09
 4 -7 1 54.49 4.32
 4 7 1 42.3 3.65
 4 -7 1 47.96 4.3
 -4 -7 -1 56.47 6.96
 -4 -7 -2 34.67 3.55
 4 7 2 38.19 3.8
 -4 7 -2 39.08 3.84
 -4 -7 -2 38.09 4.21
 4 -7 2 33.26 3.89
 4 -7 2 32.64 5.01
 -4 -7 -2 40.36 3.67
 -4 -7 -2 38.86 6.31
 -4 -7 -3 1081.21 43.51
 -4 7 -3 1095.46 43.63
 -4 -7 -3 1166.51 43.18
 4 -7 3 1119.32 45.22
 4 7 3 1160.1 44.15
 4 -7 3 1091.38 44.02
 -4 -7 -3 1133.23 45.85
 -4 -7 -4 92.64 5.81
 -4 7 -4 96.16 6.09
 4 -7 4 77.75 5.12
 -4 -7 -4 86.34 5.48
 -4 -7 -4 89.54 7.64
 4 -7 4 93.98 7.26
 4 7 4 92.59 6.32
 4 -7 4 84.82 6.29
 4 -7 5 61.25 5.74
 4 -7 5 63.91 4.59
 -4 7 -5 72.23 5.48
 -4 -7 -5 76.97 7.17
 -4 -7 -5 72.98 5.46
 4 -7 5 61.66 6.22
 4 7 5 62.7 5.68
 -4 -7 -6 -0.53 3.12
 -4 7 -6 1.08 3.13
 -4 -7 -6 2.63 3.83
 4 -7 6 -1.39 3.89
 4 -7 6 4.33 2.61
 4 7 6 5.15 3.76
 4 -7 6 8.67 4.15
 4 -7 7 78.69 5.72
 -4 -7 -7 82.5 6.42
 4 -7 7 64.18 6.91
 4 -7 7 70.48 6.76
 4 -7 7 75.68 4.92
 -4 7 -7 67.46 5.84
 4 7 7 64.56 7.06
 4 -7 7 65.71 5.25
 -4 7 -8 27.14 5.41
 -4 -7 -8 42.73 5.55
 4 -7 8 44.83 5.35
 -4 -7 -8 38.51 5.59
 -4 7 -8 35.89 4.99
 -4 -7 -8 29.38 3.81
 -4 -7 -8 34.89 6.85
 4 -7 8 32.27 6.17
 4 7 8 35.8 6.56
 4 -7 8 35.71 4.41
 -4 -7 -9 38.1 6.2
 -4 -7 -9 51.77 6.4
 -4 7 -9 40.91 6.19
 4 -7 9 42.88 4.72
 4 -7 9 64.47 6.1
 4 -7 9 43.5 4.64
 -4 7 -9 37 5.55
 -4 -7 -9 42.41 4.38
 4 7 9 37.82 6.92
 -4 -7 -9 32.05 7.03
 4 -7 9 45.98 7.02
 4 -7 10 231.96 11.32
 -4 7 -10 196.77 11.34
 -4 -7 -10 189.88 12.54
 -4 -7 -10 239.32 12
 4 -7 10 218.71 11.22
 4 -7 10 197.44 10.15
 -4 -7 -10 184.89 10.57
 -4 -7 -10 185.15 9.98
 -4 -7 -10 169.35 13.14
 4 -7 10 191.38 13.15
 4 -7 10 201.43 10.42
 4 -7 11 59.48 5.57
 -4 -7 -11 75.93 7.35
 -4 -7 -11 52.71 5.69
 -4 -7 -11 53.72 5.83
 4 -7 11 71.64 6.83
 4 7 11 69.62 5.53
 4 -7 11 60.16 6.25
 -4 -7 -11 66.72 5.52
 -4 7 -11 58.08 8.23
 4 -7 11 72.22 5.55
 -4 7 -11 59.96 6.7
 -4 -7 -12 13.38 5.34
 4 7 12 12.75 4.16
 -4 -7 -12 15.3 4.45
 4 -7 12 17.87 4.53
 4 -7 12 12.47 5.16
 4 -7 12 19.77 3.9
 -4 -7 -12 14.09 4.14
 -4 -7 -12 17.79 3.83
 4 7 13 73.93 5.79
 -4 -7 -13 82.96 7.12
 -4 -7 -13 76.24 6.29
 4 -7 13 80.02 6.09
 4 -7 13 82.35 5.69
 -4 -7 -13 77.6 5.71
 4 -7 13 89.29 7.33
 -4 -7 -14 4.68 4.47
 -4 -7 -14 10.75 3.84
 4 -7 14 8.64 4.83
 4 7 14 8.37 3.47
 4 -7 14 8.56 3.69
 -4 -7 -14 10.77 3.07
 -4 -7 -15 58.5 5.33
 4 7 15 52.7 4.51
 -4 7 -15 63.65 6.03
 -4 -7 -15 58.3 4.94
 4 -7 15 57.1 4.7
 4 -7 15 58.39 5.8
 -4 -7 -16 1.46 2.66
 4 -7 16 -3.71 2.58
 -4 -7 -16 1.53 2.99
 -4 7 -16 6.04 3.7
 4 -7 16 -1.25 3.54
 -4 -7 -17 38.19 2.99
 -4 7 -17 42.45 3.8
 4 7 17 37.78 3.8
 4 -8 -18 42.55 3.57
 4 -8 -18 33.69 3.7
 -4 -8 18 36.94 2.89
 4 8 -17 12.91 3.05
 4 -8 -17 19.21 4.28
 4 -8 -17 23.68 3.8
 4 -8 -17 19.21 3.41
 -4 -8 17 22.27 3.36
 4 8 -16 3.08 3.52
 4 -8 -16 -1.66 4.61
 -4 -8 16 -0.33 2.4
 4 -8 -16 0.44 3.87
 4 -8 -16 -6.47 3.05
 -4 -8 16 0.19 3.64
 4 -8 -16 0.5 3.05
 4 8 -15 56.07 5.68
 -4 -8 15 48.18 4.65
 4 -8 -15 44.94 5.39
 -4 -8 15 46.23 5.34
 4 -8 -15 45.87 6.18
 4 -8 -15 53.65 4.68
 4 -8 -15 51.07 5
 4 8 -14 51.32 6.15
 -4 -8 14 52.94 5.89
 -4 -8 14 56.17 5.13
 4 -8 -14 54.69 5.23
 4 8 -14 60.05 5.19
 4 -8 -14 61.59 6.24
 4 -8 -14 54.19 6.6
 4 -8 -14 56.02 5.76
 4 -8 -13 75.08 7.18
 -4 -8 13 88.69 6.26
 4 -8 -13 82.29 5.99
 4 -8 -13 78.43 5.7
 4 -8 -13 81.99 6.92
 4 -8 -13 77.92 6.16
 4 8 -13 73.92 6.09
 -4 -8 13 77.81 6.98
 4 8 -13 65.02 6.93
 4 -8 -13 79.82 6.67
 4 -8 -12 15.45 5.1
 -4 -8 12 9.97 3.75
 4 -8 -12 8.88 3.78
 4 -8 -12 8.05 4.63
 4 -8 -12 3.4 3.53
 4 -8 -12 7.26 4.08
 4 -8 -12 9.51 4.54
 -4 -8 12 13.41 4.81
 4 8 -12 3.05 3.84
 4 8 -12 5.03 4.91
 4 -8 -12 5.88 6.29
 4 -8 -11 17.23 4.77
 -4 -8 11 13.95 3.98
 4 -8 -11 26.44 4.17
 4 -8 -11 22.66 4.93
 4 -8 -11 17.48 3.98
 4 -8 -11 23.42 4.56
 4 8 -11 19.19 4.02
 4 8 -11 19.81 5.73
 4 -8 -11 22.25 7.95
 4 -8 -11 16.73 4.73
 4 8 -10 9.66 3.73
 4 -8 -10 3.07 3.27
 4 -8 -10 1.64 3.95
 4 -8 -10 10.81 4.48
 4 -8 -10 -1.18 3.83
 -4 -8 10 6.78 3.53
 4 -8 -10 4.4 3.36
 4 -8 -10 6.71 4.47
 4 8 -10 0.43 3.42
 4 8 -10 4.01 4.94
 4 -8 -10 5.47 6.03
 4 -8 -10 -1.51 4.08
 -4 -8 9 22.57 3.7
 4 -8 -9 23.13 4.32
 -4 -8 9 29.31 4.23
 4 8 -9 27.62 4.05
 4 -8 -9 24.88 3.78
 4 -8 -9 24.67 4.34
 4 -8 -9 30.16 4
 4 8 -9 25.3 4.1
 4 -8 -9 17.43 4.17
 4 -8 -9 17.7 4.27
 4 8 -9 26.77 5.64
 4 -8 -9 19.87 6.52
 4 -8 -9 30.08 4.8
 -4 -8 8 791.34 30.53
 4 -8 -8 737.76 30.26
 4 8 -8 775.68 30.52
 4 -8 -8 785.37 30.88
 4 -8 -8 769.07 30.45
 4 -8 -8 734.03 30.93
 4 8 -8 789.23 33.19
 4 8 -8 744.41 30.44
 4 -8 -8 723.04 30.82
 -4 -8 7 99.59 6.1
 4 8 -7 101.13 7.8
 4 -8 -7 96.59 9.65
 -4 -8 7 79.93 6.73
 4 8 -6 178.63 10.53
 4 -8 -6 158.49 12.07
 -4 -8 6 167.49 9.56
 4 -8 -6 173.04 9.11
 -4 -8 5 88.58 5.7
 4 8 -5 83.77 6.71
 4 -8 -5 94.35 8.58
 4 -8 -5 92.4 5.86
 -4 -8 4 3.36 2.9
 4 -8 -4 2.06 4.52
 4 8 -4 2.44 3.13
 4 8 -3 172.63 9.16
 4 -8 -3 180.46 10.87
 4 -8 -3 158.49 8.25
 4 -8 -2 195.96 9.47
 4 8 -2 205.14 10.18
 4 -8 -2 210.95 11.77
 4 -8 -1 2.64 2.83
 -4 -8 1 2.14 2.66
 -4 -8 1 3.16 4.14
 4 8 -1 -0.39 2.51
 4 -8 -1 4.42 3.77
 -4 -8 0 784.68 32
 -4 -8 0 745.01 30.57
 -4 -8 0 718.21 28.34
 4 8 0 718.87 29
 4 -8 0 753.44 31.42
 4 -8 0 702.08 28.62
 4 -8 0 729.3 30.01
 4 -8 1 0.35 3.99
 -4 -8 -1 5.24 3.72
 -4 -8 -1 1.68 2.34
 4 -8 1 -0.21 2.68
 -4 -8 -1 3.48 5.35
 4 -8 2 408.96 19.58
 -4 -8 -2 418.17 17.32
 -4 -8 -2 425.98 20.44
 -4 -8 -2 420.75 18.71
 4 -8 3 77.96 7.3
 4 -8 3 87.45 5.69
 -4 -8 -3 83.81 8.11
 -4 -8 -3 78.38 5.49
 4 -8 4 121.95 9.02
 4 -8 4 115.84 6.66
 -4 -8 -4 131.08 7.02
 -4 -8 -4 132.4 9.61
 4 -8 5 137.07 7.21
 4 -8 5 135.51 9.5
 -4 -8 -5 121.9 9.57
 4 -8 5 134.4 8.18
 4 -8 6 13.34 3.54
 4 -8 6 16.39 3.29
 -4 -8 -6 10.93 4.29
 -4 8 -6 18.86 4.09
 -4 -8 -6 13.79 5.35
 4 -8 6 17.9 3.62
 4 -8 6 12.83 4.61
 4 -8 7 3.11 3.47
 -4 -8 -7 3.83 4.57
 4 -8 7 6.64 4.4
 4 -8 7 8.47 2.93
 4 -8 7 15.18 3.9
 -4 8 -7 9.83 4.06
 -4 -8 -7 7.26 3.06
 4 -8 7 12.09 3.66
 4 -8 8 106.87 7.28
 -4 -8 -8 116.26 8.31
 4 -8 8 107.87 7.38
 -4 8 -8 114.38 7.69
 -4 -8 -8 102.83 6.61
 4 -8 8 99.72 6.99
 -4 -8 -9 41.21 6.29
 4 -8 9 42.64 5.4
 -4 8 -9 30.69 5.49
 -4 -8 -9 37.52 4.34
 -4 -8 -9 22.7 6.96
 4 -8 9 34.93 4.72
 4 -8 10 274.72 13.13
 -4 -8 -10 275.37 13.57
 -4 -8 -10 226.2 12.55
 -4 8 -10 250.16 15.78
 -4 8 -10 247.82 13.26
 4 -8 10 250.3 12.82
 -4 -8 -10 253.83 12.05
 -4 -8 -10 215.51 15.62
 4 -8 10 243.21 12.21
 -4 -8 -11 168.7 9.71
 -4 8 -11 164.24 10.87
 -4 -8 -11 193.52 10.42
 4 -8 11 196.76 10.59
 -4 -8 -11 185.51 11.16
 -4 -8 -11 171.63 9.64
 4 -8 11 214.66 10.87
 4 -8 11 183.61 9.86
 -4 -8 -12 198.78 11.32
 -4 -8 -12 172.29 9.81
 4 -8 12 193.78 10.68
 -4 -8 -12 172.13 9.93
 -4 8 -12 186.28 10.96
 -4 -8 -12 184.72 9.59
 4 -8 12 186.12 9.75
 4 -8 13 25.4 3.92
 -4 -8 -13 21.39 4.93
 4 -8 13 18.96 4.98
 -4 -8 -13 17.46 4.04
 4 -8 13 17.42 3.65
 -4 -8 -13 15.21 3.72
 -4 -8 -13 15.9 3.45
 4 -8 14 22.71 3.42
 -4 -8 -14 21.4 4.87
 4 -8 14 16.15 4.64
 -4 -8 -14 21.2 3.71
 -4 -8 -14 20.84 3.34
 -4 -8 -15 18.79 3.18
 4 -8 15 14.83 4.12
 -4 -8 -15 15.07 3.95
 -4 8 -15 17.02 4.47
 -4 8 -16 114.94 6.79
 -4 -8 -16 114.63 5.77
 -4 -8 -16 100.04 6.22
 4 -8 16 124.62 6.6
 4 -9 -17 10.35 3.75
 4 -9 -17 5.43 3.16
 4 -9 -17 8.43 2.87
 -4 -9 17 6.73 2.8
 4 9 -16 78.28 5.43
 4 -9 -16 90.14 6.68
 -4 -9 16 82.18 5.89
 4 -9 -16 89.05 6.19
 -4 -9 16 82.79 5.76
 4 -9 -16 73.34 5.1
 4 -9 -16 84.61 5.81
 4 -9 -16 78.37 5.15
 4 9 -15 2.9 3.6
 4 -9 -15 4.97 4.61
 -4 -9 15 4.93 2.86
 4 -9 -15 4.24 4.1
 4 -9 -15 11.47 3.73
 4 -9 -15 6.84 3.37
 -4 -9 15 6.84 3.93
 4 -9 -15 3.82 3.38
 4 9 -14 13.8 4.35
 -4 -9 14 20.32 3.76
 4 -9 -14 20.64 4.5
 4 -9 -14 18.76 3.97
 4 9 -14 15.88 3.86
 4 -9 -14 20.76 5.39
 -4 -9 14 20.57 4.97
 4 -9 -14 14.94 4.26
 4 -9 -13 4.86 5.2
 -4 -9 13 11.29 3.8
 4 -9 -13 9.23 4.22
 4 -9 -13 14.67 4.78
 4 -9 -13 15.39 3.75
 4 -9 -13 12.45 3.55
 4 -9 -13 9.26 4.26
 4 9 -13 13.92 4.17
 4 9 -13 9.67 4.59
 -4 -9 13 11.38 4.68
 4 -9 -12 22.1 4.88
 4 -9 -12 20.65 5.52
 -4 -9 12 28.49 4.51
 4 -9 -12 22.66 4.08
 4 -9 -12 28.28 4.12
 4 -9 -12 37.73 5.1
 4 -9 -12 24.37 4.53
 4 9 -12 22.45 4.49
 -4 -9 12 31.08 5.52
 -4 -9 11 3.01 3.19
 -4 -9 11 3.81 3.7
 4 -9 -11 0.2 3.45
 4 -9 -11 8.82 4.46
 4 -9 -11 -1.76 4.11
 4 -9 -11 4.75 3.62
 4 9 -11 -2.65 3.95
 4 9 -11 2.76 4.94
 4 -9 -11 -1.49 6.22
 4 -9 -11 0.28 4.8
 4 -9 -11 5.04 4.45
 -4 -9 11 6.7 4.69
 -4 -9 10 52.78 5.26
 4 -9 -10 42.2 5.72
 4 -9 -10 48.3 4.73
 -4 -9 10 41.52 4.85
 4 -9 -10 51.41 5.68
 4 -9 -10 47.13 5.7
 4 -9 -10 50.71 4.98
 4 -9 -10 46.74 5.45
 4 -9 -10 57.73 5.69
 4 9 -10 52.18 5.51
 4 9 -10 37.59 6.52
 4 -9 -10 47.53 8.63
 -4 -9 9 -1.76 3.4
 4 -9 -9 0.41 3.28
 4 -9 -9 -2.66 4.6
 4 9 -9 0.43 3.46
 4 -9 -9 2.65 3.15
 4 -9 -9 2.42 3.6
 4 -9 -9 0.25 4.1
 4 9 -9 0.22 3.6
 -4 -9 9 2.74 3.4
 4 9 -9 -2.43 4.51
 4 -9 -9 -4.26 4.18
 -4 -9 8 40.02 4.53
 4 -9 -8 29.64 4.65
 4 -9 -8 37.76 4.12
 4 9 -8 35.08 4.38
 4 -9 -8 42.59 5.02
 4 -9 -8 44.19 4.77
 4 9 -8 35.39 4.27
 4 -9 -8 31.89 4.23
 4 -9 -8 35.45 4.95
 4 -9 -8 35.8 4.99
 -4 -9 8 30.48 3.81
 4 9 -8 30.23 5.72
 4 -9 -7 185.2 9.64
 -4 -9 7 184.82 9.32
 4 -9 -7 189.24 9.64
 4 -9 -7 165.31 9.79
 -4 -9 7 174.7 8.96
 4 -9 -7 171.35 9.01
 4 -9 -7 173.9 9.19
 4 9 -7 190.25 9.35
 4 9 -7 189.06 11.39
 4 -9 -7 176.33 9.22
 4 -9 -7 179.81 9.55
 4 -9 -7 198.31 9.95
 4 -9 -7 180.89 13.27
 -4 -9 6 15.39 3.35
 4 -9 -6 16.46 3.83
 4 9 -6 17.93 3.42
 4 -9 -6 17.81 4.02
 4 -9 -6 15.82 3.75
 4 9 -6 12.34 4
 4 -9 -6 15.23 5.98
 4 9 -5 251.09 13.1
 -4 -9 5 275.99 11.92
 4 -9 -5 233.12 11.81
 4 -9 -5 252.19 15.12
 4 9 -4 2.9 3.23
 4 -9 -4 0.91 4.81
 4 9 -3 140.85 8.28
 4 -9 -3 135.08 9.83
 4 -9 -2 155.73 8.06
 4 9 -2 161.15 8.55
 -4 -9 2 155 7.93
 -4 -9 2 161.23 10.39
 4 -9 -2 142.19 9.83
 4 -9 -1 0.8 2.89
 4 -9 -1 -1.32 3.69
 -4 -9 1 0.37 4.52
 -4 -9 1 2.47 2.82
 -4 -9 1 4.89 5.61
 -4 -9 0 85.15 7.15
 -4 -9 0 80.13 5.11
 4 -9 0 84.46 5.47
 4 -9 0 92.75 7.81
 -4 -9 0 79.63 8.42
 4 -9 0 85.91 6.44
 -4 -9 -1 87.18 5.1
 -4 -9 -1 96.29 8.76
 4 -9 1 82.87 7.75
 -4 -9 -1 83.7 6.92
 4 -9 2 455.44 22.28
 -4 -9 -2 478.65 21.31
 -4 -9 -2 496.62 23.18
 -4 -9 -3 5.05 3.07
 4 -9 3 1.66 4.13
 -4 -9 -3 2.29 5
 -4 -9 -4 28.64 4.15
 -4 -9 -4 30.03 6.13
 4 -9 4 33.76 5.71
 4 -9 5 3.91 3.26
 -4 -9 -5 -0.24 3.95
 4 -9 5 2.65 4.55
 -4 9 -5 2.87 3.39
 -4 -9 -5 -0.96 4.91
 4 -9 6 9.3 3.72
 -4 9 -6 9.71 4.05
 -4 -9 -6 3.64 4.42
 4 -9 6 3.59 3.44
 4 -9 6 10.03 3.25
 -4 -9 -6 3.41 5.2
 4 -9 6 5.46 4.8
 -4 -9 -6 4.38 3.08
 4 -9 6 7.4 3.6
 4 -9 7 36.77 4.81
 -4 -9 -7 38.02 6.05
 4 -9 7 40.43 4.33
 4 -9 7 33.41 4.57
 -4 9 -7 40.49 5.02
 -4 -9 -7 39.1 4.28
 4 -9 7 31.24 4.6
 4 -9 7 27.05 6.17
 4 -9 8 169.68 9.69
 -4 -9 -8 183.03 10.44
 4 -9 8 163.56 9.32
 4 -9 8 178.39 9.57
 4 -9 8 162.77 8.61
 -4 9 -8 167.61 9.94
 -4 -9 -8 160.25 8.87
 4 -9 9 24.31 4.83
 -4 -9 -9 20.64 5.63
 -4 9 -9 26.87 5.24
 -4 -9 -9 24.36 7.19
 -4 -9 -9 24.21 4.04
 4 -9 9 32.29 4.91
 -4 -9 -10 0.62 5.19
 -4 9 -10 10.48 4.89
 4 -9 10 7.97 4.46
 -4 -9 -10 4.96 4.66
 -4 -9 -10 11.66 6.08
 -4 -9 -10 2.46 3.39
 4 -9 10 2.4 3.93
 -4 -9 -11 106.88 7.97
 4 -9 11 124.47 8.41
 -4 9 -11 115.01 8.57
 -4 -9 -11 120.44 7.48
 4 -9 11 127.81 8.47
 -4 -9 -11 124.23 8.92
 4 -9 11 127.95 7.75
 -4 -9 -12 2.64 4.89
 -4 -9 -12 -0.47 3.78
 4 -9 12 1.47 4.25
 -4 9 -12 -0.28 4.83
 4 -9 12 -0.66 3.65
 -4 -9 -12 2.08 3.38
 -4 -9 -13 147.47 8.22
 4 -9 13 147.46 8.84
 -4 -9 -13 162.91 9.67
 -4 9 -13 153.14 9.46
 4 -9 13 163.8 8.41
 -4 -9 -13 144.18 8.05
 4 -9 14 4.25 2.83
 -4 -9 -14 4.58 4.13
 -4 -9 -14 11.77 2.88
 4 -9 14 13.7 4.02
 -4 -9 -15 117.85 7.02
 4 -9 15 118.09 6.84
 -4 -9 -16 2.66 2.68
 -4 9 -16 1.79 2.98
 4 -9 16 4.46 2.5
 -4 -10 17 5.77 2.42
 4 -10 -17 0.53 2.73
 4 -10 -17 4.53 2.53
 4 -10 -17 4.21 3.32
 4 -10 -16 85.31 6.05
 4 -10 -16 76.68 5.57
 4 -10 -16 66.11 4.76
 4 -10 -16 74.82 5.28
 -4 -10 16 84.58 5.53
 4 -10 -15 19.09 4.81
 4 -10 -15 1.9 3.76
 4 10 -15 6.9 3.31
 4 10 -15 5.76 3.04
 4 -10 -15 14.03 3.47
 4 -10 -15 9.11 3.64
 -4 -10 15 18.38 4.1
 -4 -10 15 10.61 3.94
 4 -10 -15 11.35 3.28
 4 10 -14 3.3 3.89
 4 -10 -14 14.67 5.02
 -4 -10 14 0.91 2.72
 4 -10 -14 6.23 4.11
 4 10 -14 2.01 3.46
 4 -10 -14 4.76 3.71
 4 -10 -14 -0.45 3.81
 -4 -10 14 -2.76 4.31
 4 -10 -14 4.18 3.65
 4 -10 -13 37.2 4.05
 -4 -10 13 25.34 4.12
 4 -10 -13 34.94 5.81
 4 10 -13 19.22 4.86
 4 -10 -13 25.18 4.8
 -4 -10 13 31.28 5.27
 4 -10 -13 22.91 4.69
 4 -10 -13 29.61 3.85
 4 -10 -13 27.66 4.75
 4 -10 -13 32.58 4.85
 4 10 -13 28.55 4.56
 4 -10 -12 4.72 5.03
 -4 -10 12 1.09 3.51
 4 -10 -12 2.42 3.14
 4 -10 -12 -1.59 4.22
 4 -10 -12 3.69 3.41
 4 -10 -12 2.57 4.11
 4 -10 -12 4.27 4.41
 4 10 -12 4.9 4.17
 4 -10 -12 0.75 3.82
 -4 -10 12 2.71 3.14
 -4 -10 12 3.07 4.76
 -4 -10 11 33.16 4.52
 4 -10 -11 33.19 5.47
 -4 -10 11 39 4.75
 4 -10 -11 32.9 4.32
 4 -10 -11 34.4 5.29
 4 -10 -11 32.39 4.83
 4 -10 -11 29.81 4.38
 4 10 -11 38.69 5.22
 4 -10 -11 32.92 4.8
 4 -10 -11 39.81 5.21
 4 -10 -11 37.54 5.42
 4 -10 -10 18.87 4.71
 -4 -10 10 12.01 3.83
 4 -10 -10 14.98 4.91
 -4 -10 10 17.47 4.13
 4 -10 -10 10.77 3.41
 4 -10 -10 14.64 4.3
 4 10 -10 19 4.53
 4 -10 -10 13.1 4.54
 4 -10 -10 16.5 7.1
 4 -10 -10 18.11 4.02
 4 10 -10 11.77 5.13
 4 -10 -10 12.96 4.29
 -4 -10 10 18.17 4.95
 4 -10 -10 21.32 4.97
 -4 -10 9 17.36 4.1
 4 -10 -9 16.73 4.48
 -4 -10 9 16.9 4.15
 4 -10 -9 14.53 4.8
 4 10 -9 14.26 4.14
 4 -10 -9 15.11 3.63
 4 -10 -9 26.12 4.61
 4 10 -9 16.05 4.23
 4 -10 -9 13.65 3.83
 4 10 -9 4.53 4.69
 4 -10 -9 17.59 4.06
 -4 -10 9 21.38 4.7
 4 -10 -9 17.47 4.8
 4 -10 -8 0.45 4.29
 -4 -10 8 1.27 3.4
 -4 -10 8 3.91 3.12
 4 -10 -8 4.2 3.34
 4 -10 -8 -0.97 3.98
 4 -10 -8 9.17 4.61
 4 -10 -8 3.8 3.56
 4 -10 -8 -7.22 4.17
 4 -10 -8 1.36 6.1
 4 10 -8 2.43 3.59
 4 10 -8 2.32 4.21
 4 -10 -8 -3.01 3.41
 4 -10 -8 1.26 4.09
 4 -10 -7 52.46 5.11
 -4 -10 7 54.35 5.13
 4 -10 -7 54.04 4.71
 4 -10 -7 53.76 4.84
 -4 -10 7 49.69 5.16
 4 -10 -7 58 5.09
 -4 -10 7 55.5 4.62
 4 -10 -7 46.04 5.35
 4 -10 -7 48.43 5.74
 4 10 -7 47.91 4.98
 4 -10 -7 49.31 5.3
 4 10 -7 48.36 5.95
 4 -10 -7 44.61 8.08
 4 -10 -7 56.31 5.38
 4 -10 -6 53.82 4.67
 4 -10 -6 52.64 5.12
 4 10 -6 60.89 5.01
 4 -10 -6 51.82 4.87
 4 -10 -6 61.2 5.21
 4 10 -6 59.2 4.98
 4 -10 -6 45.81 5.8
 4 -10 -6 47.34 4.6
 -4 -10 6 52.5 4.6
 -4 -10 6 55.23 5.39
 4 10 -6 44.85 5.77
 4 -10 -6 48.49 7.61
 4 -10 -6 62.57 5.46
 4 -10 -6 58.84 5.48
 4 -10 -5 8.27 3.73
 4 -10 -5 4.05 3.36
 4 -10 -5 11.27 3.24
 4 10 -5 10.61 3.22
 4 -10 -5 12.34 3.57
 4 -10 -5 7.22 3.37
 -4 -10 5 9.05 3.14
 -4 -10 5 16.65 4.21
 4 10 -5 9.28 3.79
 4 -10 -5 19.65 6.27
 4 -10 -5 11.11 4.34
 4 -10 -5 11.86 3.81
 -4 -10 4 123.93 7.52
 4 10 -4 121.83 7.84
 -4 -10 4 120.31 10.53
 4 -10 -4 103.27 9.7
 -4 -10 3 23.8 5.97
[truncated: 972,319 more chars]
