# Supplementary material for: A boron-transfer mechanism mediating the thermally induced revival of frustrated carbene–borane pairs from their shelf-stable adducts
Source: Commun Chem. 2021 Sep 27;4:137. doi: 10.1038/s42004-021-00576-1 (PMC9814311; doi:10.1038/s42004-021-00576-1)
Supplement: Supplementary file 5 — Supplementary Data 3 [file 42004_2021_576_MOESM5_ESM.cif]

data_5aB2
_audit_creation_date               2019-12-17
_audit_creation_method
;
Olex2 1.2
(compiled 2018.05.29 svn.r3508 for OlexSys, GUI svn.r5506)
;
_audit_contact_author_address      ?
_audit_contact_author_email        ?
_audit_contact_author_name         ''
_audit_contact_author_phone        ?
_publ_contact_author_id_orcid      ?
_publ_section_references
;
Bourhis, L.J., Dolomanov, O.V., Gildea, R.J., Howard, J.A.K., Puschmann, H.
 (2015). Acta Cryst. A71, 59-75.

Dolomanov, O.V., Bourhis, L.J., Gildea, R.J, Howard, J.A.K. & Puschmann, H.
 (2009), J. Appl. Cryst. 42, 339-341.

Sheldrick, G.M. (2015). Acta Cryst. A71, 3-8.
;
_chemical_formula_moiety           'C23 H38 N2 O P, C18 H4 B F12'
_chemical_formula_sum              'C41 H42 B F12 N2 O P'
_chemical_formula_weight           848.58
_chemical_oxdiff_formula           C41H42N2F12P1O1B1
loop_
  _atom_type_symbol
  _atom_type_scat_dispersion_real
  _atom_type_scat_dispersion_imag
  _atom_type_scat_Cromer_Mann_a1
  _atom_type_scat_Cromer_Mann_a2
  _atom_type_scat_Cromer_Mann_a3
  _atom_type_scat_Cromer_Mann_a4
  _atom_type_scat_Cromer_Mann_b1
  _atom_type_scat_Cromer_Mann_b2
  _atom_type_scat_Cromer_Mann_b3
  _atom_type_scat_Cromer_Mann_b4
  _atom_type_scat_Cromer_Mann_c
  _atom_type_scat_source
  _atom_type_scat_dispersion_source
 C 0.01920 0.00962 2.31000 1.02000 1.58860 0.86500 20.84390 10.20750 0.56870
 51.65120 0.215599998832
 'International Tables Volume C Table 6.1.1.4 (pp. 500-502)'
 'Henke, Gullikson and Davis, At. Data and Nucl. Data Tables, 1993, 54, 2'
 B 0.00963 0.00408 2.05450 1.33260 1.09790 0.70680 23.21850 1.02100 60.34980
 0.14030 -0.193200007081
 'International Tables Volume C Table 6.1.1.4 (pp. 500-502)'
 'Henke, Gullikson and Davis, At. Data and Nucl. Data Tables, 1993, 54, 2'
 F 0.07537 0.05506 3.53920 2.64120 1.51700 1.02430 10.28250 4.29440 0.26150
 26.14760 0.277599990368
 'International Tables Volume C Table 6.1.1.4 (pp. 500-502)'
 'Henke, Gullikson and Davis, At. Data and Nucl. Data Tables, 1993, 54, 2'
 H 0.00000 0.00000 0.49300 0.32291 0.14019 0.04081 10.51090 26.12570 3.14236
 57.79970 0.0030380000826
 'International Tables Volume C Table 6.1.1.4 (pp. 500-502)'
 'Henke, Gullikson and Davis, At. Data and Nucl. Data Tables, 1993, 54, 2'
 O 0.05239 0.03377 3.04850 2.28680 1.54630 0.86700 13.27710 5.70110 0.32390
 32.90890 0.250800013542
 'International Tables Volume C Table 6.1.1.4 (pp. 500-502)'
 'Henke, Gullikson and Davis, At. Data and Nucl. Data Tables, 1993, 54, 2'
 N 0.03256 0.01839 12.21260 3.13220 2.01250 1.16630 0.00570 9.89330 28.99750
 0.58260 -11.5290002823
 'International Tables Volume C Table 6.1.1.4 (pp. 500-502)'
 'Henke, Gullikson and Davis, At. Data and Nucl. Data Tables, 1993, 54, 2'
 P 0.30360 0.43703 6.43450 4.17910 1.78000 1.49080 1.90670 27.15700 0.52600
 68.16450 1.11489999294
 'International Tables Volume C Table 6.1.1.4 (pp. 500-502)'
 'Henke, Gullikson and Davis, At. Data and Nucl. Data Tables, 1993, 54, 2'

_space_group_crystal_system        'monoclinic'
_space_group_IT_number             14
_space_group_name_H-M_alt          'P 1 21/c 1'
_space_group_name_Hall             '-P 2ybc'
loop_
  _space_group_symop_id
  _space_group_symop_operation_xyz
 1 x,y,z
 2 -x,y+1/2,-z+1/2
 3 -x,-y,-z
 4 x,-y-1/2,z-1/2

_symmetry_Int_Tables_number        14
_cell_length_a                     13.4128(2)
_cell_length_b                     19.2008(2)
_cell_length_c                     16.4807(2)
_cell_angle_alpha                  90
_cell_angle_beta                   110.160(2)
_cell_angle_gamma                  90
_cell_volume                       3984.34(10)
_cell_formula_units_Z              4
_cell_measurement_reflns_used      22746
_cell_measurement_temperature      123.15
_cell_measurement_theta_max        73.8510
_cell_measurement_theta_min        3.6380
_exptl_absorpt_coefficient_mu      1.432
_exptl_absorpt_correction_T_max    1.00000
_exptl_absorpt_correction_T_min    0.79335
_exptl_absorpt_correction_type     multi-scan
_exptl_absorpt_process_details
;
CrysAlisPro 1.171.40.43a (Rigaku Oxford Diffraction, 2019)
Empirical absorption correction using spherical harmonics,
 implemented in SCALE3 ABSPACK scaling algorithm.
;
_exptl_crystal_colour              colourless
_exptl_crystal_colour_primary      colourless
_exptl_crystal_density_diffrn      1.4145
_exptl_crystal_description         plate
_exptl_crystal_F_000               1760.2744
_exptl_crystal_size_max            0.1
_exptl_crystal_size_mid            0.1
_exptl_crystal_size_min            0.05
_diffrn_reflns_av_R_equivalents    0.0393
_diffrn_reflns_av_unetI/netI       0.0255
_diffrn_reflns_limit_h_max         16
_diffrn_reflns_limit_h_min         -16
_diffrn_reflns_limit_k_max         22
_diffrn_reflns_limit_k_min         -23
_diffrn_reflns_limit_l_max         17
_diffrn_reflns_limit_l_min         -19
_diffrn_reflns_number              44646
_diffrn_reflns_theta_full          68.2513
_diffrn_reflns_theta_max           68.25
_diffrn_reflns_theta_min           3.51
_diffrn_ambient_temperature        123.15
_diffrn_detector                   'CCD plate'
_diffrn_detector_area_resol_mean   10.0000
_diffrn_detector_type              HyPix
_diffrn_measured_fraction_theta_full  0.9993
_diffrn_measured_fraction_theta_max  0.9993
_diffrn_measurement_details
;
List of Runs (angles in degrees, time in seconds):

  # Type    Start    End  Width  t~exp~   \w     \q     \k     \f   Frames
--------------------------------------------------------------------------
  1  \w     44.00 115.00   0.50    1.00    --   42.80  60.00 -40.00  142
  2  \w    100.00 126.00   0.50    3.00    --   76.50  60.00 -40.00   52
  3  \w     71.00 150.00   0.50    3.00    --   76.50 125.00-150.00  158
  4  \w     26.00  51.00   0.50    3.00    --   76.50 -60.00-179.00   50
  5  \w     31.00  60.00   0.50    1.00    --   42.80-125.00-150.00   58
  6  \w    -23.00  32.00   0.50    1.00    --   42.80 -60.00-179.00  110
  7  \w    -64.00  28.00   0.50    1.00    --  -42.80  60.00 -40.00  184
  8  \w    -74.00 -33.00   0.50    3.00    -- -106.00 125.00 -90.00   82
  9  \w    -81.00 -36.00   0.50    3.00    -- -106.00  60.00 -40.00   90
 10  \w    -87.00 -47.00   0.50    3.00    -- -106.00  57.00   0.00   80
 11  \w    -96.00 -25.00   0.50    1.00    --  -42.80 125.00 -30.00  142
 12  \w    -87.00 -42.00   0.50    1.00    --  -42.80 125.00 -90.00   90
 13  \w   -109.00 -82.00   0.50    3.00    -- -106.00 125.00 -90.00   54
 14  \w   -117.00 -32.00   0.50    3.00    -- -106.00 125.00 -30.00  170
 15  \w    -91.00 -38.00   0.50    3.00    -- -106.00 125.00-180.00  106
 16  \w   -117.00 -49.00   0.50    3.00    -- -106.00 125.00-120.00  136
 17  \w   -127.00-102.00   0.50    3.00    -- -106.00  57.00   0.00   50
 18  \w   -117.00 -91.00   0.50    3.00    -- -106.00 125.00  30.00   52
 19  \w   -113.00 -87.00   0.50    3.00    -- -106.00 125.00 120.00   52
 20  \w   -117.00 -34.00   0.50    3.00    -- -106.00 125.00 150.00  166
 21  \w   -123.00 -49.00   0.50    3.00    -- -106.00  57.00 150.00  148
 22  \w   -109.00 -83.00   0.50    3.00    -- -106.00 -37.00 120.00   52
 23  \w   -121.00 -95.00   0.50    3.00    -- -106.00-125.00  90.00   52
 24  \w   -158.00-127.00   0.50    3.00    -- -106.00-125.00  90.00   62
 25  \w   -177.00 -86.00   0.50    3.00    -- -106.00 -77.00   0.00  182
 26  \w   -114.00 -74.00   0.50    1.00    --  -42.80-125.00 -90.00   80
 27  \w   -111.00 -20.00   0.50    1.00    --  -42.80 -60.00-179.00  182
 28  \w   -114.00 -88.00   0.50    3.00    -- -106.00-125.00-120.00   52
 29  \w   -155.00-120.00   0.50    3.00    -- -106.00-125.00-120.00   70
 30  \w   -165.00 -84.00   0.50    3.00    -- -106.00 -60.00-179.00  162
 31  \w   -164.00 -90.00   0.50    3.00    -- -106.00 -19.00  30.00  148
 32  \w   -134.00 -32.00   0.50    3.00    -- -106.00  77.00 150.00  204
 33  \w   -174.00-123.00   0.50    3.00    -- -106.00 -37.00 120.00  102
 34  \w   -177.00 -83.00   0.50    3.00    -- -106.00 -37.00  90.00  188
;
_diffrn_measurement_device         'four-circle diffractometer'
_diffrn_measurement_device_type   
 'XtaLAB Synergy, Single source at offset/far, HyPix'
_diffrn_measurement_method         '\w scans'
_diffrn_orient_matrix_type        
 'CrysAlisPro convention (1999,Acta A55,543-557)'
_diffrn_orient_matrix_UB_11        0.1185994000
_diffrn_orient_matrix_UB_12        -0.0196999000
_diffrn_orient_matrix_UB_13        0.0343487000
_diffrn_orient_matrix_UB_21        -0.0217174000
_diffrn_orient_matrix_UB_22        -0.0535569000
_diffrn_orient_matrix_UB_23        0.0614946000
_diffrn_orient_matrix_UB_31        -0.0207684000
_diffrn_orient_matrix_UB_32        -0.0564174000
_diffrn_orient_matrix_UB_33        -0.0703803000
_diffrn_radiation_monochromator    mirror
_diffrn_radiation_probe            x-ray
_diffrn_radiation_type             'Cu K\a'
_diffrn_radiation_wavelength       1.54184
_diffrn_source                     'micro-focus sealed X-ray tube'
_diffrn_source_type                'PhotonJet (Cu) X-ray Source'
_reflns_Friedel_coverage           0.0
_reflns_limit_h_max                15
_reflns_limit_h_min                -16
_reflns_limit_k_max                23
_reflns_limit_k_min                0
_reflns_limit_l_max                19
_reflns_limit_l_min                0
_reflns_number_gt                  6562
_reflns_number_total               7288
_reflns_odcompleteness_completeness  99.97
_reflns_odcompleteness_iscentric   1
_reflns_odcompleteness_theta       68.13
_reflns_threshold_expression       I>=2u(I)
_computing_cell_refinement         'CrysAlisPro 1.171.40.43a (Rigaku OD, 2019)'
_computing_data_collection         'CrysAlisPro 1.171.40.43a (Rigaku OD, 2019)'
_computing_data_reduction          'CrysAlisPro 1.171.40.43a (Rigaku OD, 2019)'
_computing_molecular_graphics      'Olex2 (Dolomanov et al., 2009)'
_computing_publication_material    'Olex2 (Dolomanov et al., 2009)'
_computing_structure_refinement    'olex2.refine (Bourhis et al., 2015)'
_computing_structure_solution      'ShelXT (Sheldrick, 2015)'
_refine_diff_density_max           0.8206
_refine_diff_density_min           -0.4561
_refine_diff_density_rms           0.0524
_refine_ls_d_res_high              0.8300
_refine_ls_d_res_low               12.5910
_refine_ls_goodness_of_fit_ref     1.0374
_refine_ls_hydrogen_treatment      constr
_refine_ls_matrix_type             full
_refine_ls_number_constraints      64
_refine_ls_number_parameters       533
_refine_ls_number_reflns           7288
_refine_ls_number_restraints       0
_refine_ls_R_factor_all            0.0455
_refine_ls_R_factor_gt             0.0414
_refine_ls_restrained_S_all        1.0374
_refine_ls_shift/su_max            0.0000
_refine_ls_shift/su_mean           0.0000
_refine_ls_structure_factor_coef   Fsqd
_refine_ls_weighting_details      
 'w=1/[\s^2^(Fo^2^)+(0.0576P)^2^+2.6541P] where P=(Fo^2^+2Fc^2^)/3'
_refine_ls_weighting_scheme        calc
_refine_ls_wR_factor_gt            0.1113
_refine_ls_wR_factor_ref           0.1144
_olex2_refinement_description
;
1. Fixed Uiso
 At 1.2 times of:
  All B(H) groups, All C(H) groups
 At 1.5 times of:
  All C(H,H,H) groups
2.a Ternary CH refined with riding coordinates:
 C22(H22), C25(H25), B34(H34)
2.b Aromatic/amide H refined with riding coordinates:
 C11(H11), C9(H9), C8(H8), C3(H3), C44(H44), C5(H5), C4(H4), C38(H38), C31(H31)
2.c Idealised Me refined as rotating group:
 C14(H14a,H14b,H14c), C15(H15a,H15b,H15c), C24(H24a,H24b,H24c), C19(H19a,H19b,
 H19c), C20(H20a,H20b,H20c), C17(H17a,H17b,H17c), C23(H23a,H23b,H23c), C18(H18a,
 H18b,H18c), C27(H27a,H27b,H27c), C26(H26a,H26b,H26c)
;
_atom_sites_solution_primary       dual
loop_
  _atom_site_label
  _atom_site_type_symbol
  _atom_site_fract_x
  _atom_site_fract_y
  _atom_site_fract_z
  _atom_site_U_iso_or_equiv
  _atom_site_adp_type
  _atom_site_occupancy
  _atom_site_refinement_flags_posn
 P12 P 0.60926(3) 0.12467(2) 0.57662(3) 0.02328(12) Uani 1.000000 .
 F47 F 0.02028(9) 0.41232(5) 0.31658(7) 0.0350(3) Uani 1.000000 .
 F55 F 0.33514(9) 0.64251(5) 0.34815(8) 0.0387(3) Uani 1.000000 .
 F49 F 0.24147(9) 0.59028(6) 0.48538(8) 0.0392(3) Uani 1.000000 .
 F53 F 0.04249(11) 0.64353(6) 0.37858(8) 0.0417(3) Uani 1.000000 .
 F57 F 0.26374(11) 0.40041(6) 0.33170(9) 0.0467(3) Uani 1.000000 .
 F52 F -0.01909(10) 0.76596(6) 0.30571(8) 0.0430(3) Uani 1.000000 .
 F50 F -0.00229(11) 0.36035(6) 0.45743(8) 0.0443(3) Uani 1.000000 .
 F58 F 0.54107(10) 0.61614(7) 0.40447(9) 0.0503(3) Uani 1.000000 .
 F48 F 0.21474(11) 0.53747(8) 0.62635(8) 0.0503(3) Uani 1.000000 .
 O21 O 0.51350(10) 0.08691(6) 0.52265(9) 0.0305(3) Uani 1.000000 .
 F54 F 0.17647(12) 0.58748(7) 0.15575(8) 0.0495(3) Uani 1.000000 .
 F56 F 0.46981(13) 0.37455(7) 0.38611(11) 0.0624(4) Uani 1.000000 .
 F51 F 0.11095(12) 0.71076(7) 0.08295(9) 0.0558(4) Uani 1.000000 .
 N7 N 0.77474(11) -0.04388(7) 0.61607(9) 0.0224(3) Uani 1.000000 .
 N10 N 0.71062(11) 0.06067(7) 0.60993(9) 0.0245(3) Uani 1.000000 .
 C35 C 0.11497(14) 0.60891(9) 0.27177(12) 0.0268(4) Uani 1.000000 .
 C1 C 0.77918(13) -0.11805(8) 0.59950(11) 0.0237(3) Uani 1.000000 .
 C11 C 0.68790(13) -0.00556(8) 0.58329(11) 0.0226(3) Uani 1.000000 .
 H11 H 0.62060(13) -0.02214(8) 0.54691(11) 0.0271(4) Uiso 1.000000 R
 C9 C 0.81808(14) 0.06304(9) 0.66193(12) 0.0285(4) Uani 1.000000 .
 H9 H 0.85633(14) 0.10317(9) 0.68949(12) 0.0342(5) Uiso 1.000000 R
 C8 C 0.85721(14) -0.00178(9) 0.66571(12) 0.0277(4) Uani 1.000000 .
 H8 H 0.92800(14) -0.01606(9) 0.69657(12) 0.0333(4) Uiso 1.000000 R
 C2 C 0.75307(14) -0.16426(9) 0.65501(11) 0.0260(4) Uani 1.000000 .
 C46 C 0.07101(14) 0.44616(9) 0.39203(11) 0.0264(4) Uani 1.000000 .
 C6 C 0.80575(15) -0.13763(9) 0.52805(12) 0.0285(4) Uani 1.000000 .
 C41 C 0.13202(14) 0.50462(9) 0.39392(11) 0.0250(4) Uani 1.000000 .
 C37 C 0.02800(14) 0.72118(9) 0.26701(13) 0.0298(4) Uani 1.000000 .
 C36 C 0.06239(15) 0.65713(9) 0.30485(12) 0.0279(4) Uani 1.000000 .
 C22 C 0.72595(15) -0.13856(9) 0.73261(12) 0.0299(4) Uani 1.000000 .
 H22 H 0.76549(15) -0.09403(9) 0.75253(12) 0.0358(5) Uiso 1.000000 R
 C45 C 0.05834(15) 0.41764(9) 0.46550(13) 0.0302(4) Uani 1.000000 .
 C33 C 0.36446(16) 0.57445(9) 0.35600(12) 0.0299(4) Uani 1.000000 .
 C43 C 0.16690(15) 0.50551(11) 0.54853(12) 0.0331(4) Uani 1.000000 .
 C42 C 0.17901(14) 0.53277(10) 0.47558(12) 0.0290(4) Uani 1.000000 .
 C28 C 0.28780(15) 0.52261(9) 0.33625(11) 0.0275(4) Uani 1.000000 .
 C3 C 0.75121(15) -0.23480(9) 0.63413(13) 0.0313(4) Uani 1.000000 .
 H3 H 0.73313(15) -0.26832(9) 0.66914(13) 0.0376(5) Uiso 1.000000 R
 C44 C 0.10617(15) 0.44719(10) 0.54518(12) 0.0317(4) Uani 1.000000 .
 H44 H 0.09777(15) 0.42828(10) 0.59569(12) 0.0381(5) Uiso 1.000000 R
 C40 C 0.12674(16) 0.63045(10) 0.19478(13) 0.0328(4) Uani 1.000000 .
 C13 C 0.65817(15) 0.18532(9) 0.51317(12) 0.0293(4) Uani 1.000000 .
 C16 C 0.59631(15) 0.15432(10) 0.67857(13) 0.0320(4) Uani 1.000000 .
 C5 C 0.80340(16) -0.20900(10) 0.51125(13) 0.0347(4) Uani 1.000000 .
 H5 H 0.82128(16) -0.22525(10) 0.46357(13) 0.0416(5) Uiso 1.000000 R
 C29 C 0.33063(17) 0.45579(10) 0.34816(13) 0.0338(4) Uani 1.000000 .
 C39 C 0.09293(16) 0.69385(11) 0.15662(13) 0.0367(4) Uani 1.000000 .
 C25 C 0.83077(17) -0.08479(10) 0.46877(13) 0.0354(4) Uani 1.000000 .
 H25 H 0.84478(17) -0.03940(10) 0.50046(13) 0.0424(5) Uiso 1.000000 R
 C32 C 0.47258(16) 0.56150(11) 0.38548(13) 0.0355(4) Uani 1.000000 .
 C4 C 0.77545(16) -0.25649(10) 0.56289(13) 0.0350(4) Uani 1.000000 .
 H4 H 0.77285(16) -0.30469(10) 0.54929(13) 0.0420(5) Uiso 1.000000 R
 C14 C 0.67218(17) 0.14120(11) 0.43948(13) 0.0362(4) Uani 1.000000 .
 H14a H 0.7311(8) 0.1085(6) 0.46353(18) 0.0543(7) Uiso 1.000000 GR
 H14b H 0.6067(5) 0.1152(6) 0.4103(7) 0.0543(7) Uiso 1.000000 GR
 H14c H 0.6877(12) 0.17191(13) 0.3978(5) 0.0543(7) Uiso 1.000000 GR
 C38 C 0.04228(15) 0.74086(10) 0.19194(13) 0.0335(4) Uani 1.000000 .
 H38 H 0.01844(15) 0.78468(10) 0.16566(13) 0.0402(5) Uiso 1.000000 R
 C30 C 0.43772(19) 0.44187(11) 0.37709(14) 0.0402(5) Uani 1.000000 .
 C15 C 0.76305(17) 0.22206(11) 0.56221(15) 0.0404(5) Uani 1.000000 .
 H15a H 0.7554(4) 0.2485(7) 0.6106(6) 0.0606(7) Uiso 1.000000 GR
 H15b H 0.8194(3) 0.18730(12) 0.5843(9) 0.0606(7) Uiso 1.000000 GR
 H15c H 0.7814(7) 0.2539(6) 0.5231(3) 0.0606(7) Uiso 1.000000 GR
 C31 C 0.51176(17) 0.49469(12) 0.39683(14) 0.0426(5) Uani 1.000000 .
 H31 H 0.58587(17) 0.48543(12) 0.41717(14) 0.0511(6) Uiso 1.000000 R
 C24 C 0.75906(17) -0.18892(11) 0.80936(13) 0.0378(5) Uani 1.000000 .
 H24a H 0.7189(9) -0.2324(3) 0.7929(4) 0.0568(7) Uiso 1.000000 GR
 H24b H 0.8352(3) -0.1988(7) 0.8262(7) 0.0568(7) Uiso 1.000000 GR
 H24c H 0.7443(12) -0.1678(4) 0.8582(4) 0.0568(7) Uiso 1.000000 GR
 C19 C 0.50145(19) 0.20518(11) 0.65424(16) 0.0438(5) Uani 1.000000 .
 H19a H 0.5220(5) 0.2494(3) 0.6348(11) 0.0657(8) Uiso 1.000000 GR
 H19b H 0.4416(5) 0.1850(4) 0.6076(8) 0.0657(8) Uiso 1.000000 GR
 H19c H 0.4805(9) 0.2134(7) 0.7048(3) 0.0657(8) Uiso 1.000000 GR
 C20 C 0.57016(19) 0.23996(11) 0.47536(14) 0.0409(5) Uani 1.000000 .
 H20a H 0.5017(3) 0.21636(11) 0.4498(10) 0.0613(7) Uiso 1.000000 GR
 H20b H 0.5671(9) 0.2712(5) 0.5215(2) 0.0613(7) Uiso 1.000000 GR
 H20c H 0.5857(7) 0.2671(6) 0.4308(8) 0.0613(7) Uiso 1.000000 GR
 C17 C 0.56865(19) 0.08851(11) 0.71967(14) 0.0417(5) Uani 1.000000 .
 H17a H 0.5060(8) 0.0661(5) 0.6783(4) 0.0625(7) Uiso 1.000000 GR
 H17b H 0.6288(5) 0.0561(4) 0.7350(10) 0.0625(7) Uiso 1.000000 GR
 H17c H 0.5536(13) 0.10136(15) 0.7718(6) 0.0625(7) Uiso 1.000000 GR
 C23 C 0.60758(17) -0.12242(12) 0.70796(14) 0.0407(5) Uani 1.000000 .
 H23a H 0.5849(3) -0.0925(7) 0.6566(6) 0.0611(7) Uiso 1.000000 GR
 H23b H 0.5670(2) -0.16598(14) 0.6955(10) 0.0611(7) Uiso 1.000000 GR
 H23c H 0.5950(3) -0.0984(8) 0.7560(4) 0.0611(7) Uiso 1.000000 GR
 C18 C 0.69421(19) 0.18915(12) 0.74327(14) 0.0444(5) Uani 1.000000 .
 H18a H 0.7544(4) 0.1568(3) 0.7584(9) 0.0666(8) Uiso 1.000000 GR
 H18b H 0.7117(8) 0.2312(5) 0.7173(4) 0.0666(8) Uiso 1.000000 GR
 H18c H 0.6792(5) 0.2017(8) 0.7955(5) 0.0666(8) Uiso 1.000000 GR
 B34 B 0.15840(17) 0.53137(10) 0.30861(13) 0.0268(4) Uani 1.000000 .
 H34 H 0.12494(17) 0.49740(10) 0.26100(13) 0.0321(5) Uiso 1.000000 R
 C27 C 0.7356(3) -0.07382(18) 0.38807(19) 0.0785(10) Uani 1.000000 .
 H27a H 0.7248(13) -0.1152(6) 0.3512(8) 0.1178(16) Uiso 1.000000 GR
 H27b H 0.6724(5) -0.0660(14) 0.4039(2) 0.1178(16) Uiso 1.000000 GR
 H27c H 0.7476(10) -0.0332(9) 0.3567(9) 0.1178(16) Uiso 1.000000 GR
 C26 C 0.9300(3) -0.1023(2) 0.4479(3) 0.0945(13) Uani 1.000000 .
 H26a H 0.9920(4) -0.1016(16) 0.5012(4) 0.142(2) Uiso 1.000000 GR
 H26b H 0.9224(10) -0.1487(7) 0.4218(18) 0.142(2) Uiso 1.000000 GR
 H26c H 0.9394(14) -0.0677(10) 0.4074(16) 0.142(2) Uiso 1.000000 GR

loop_
  _atom_site_aniso_label
  _atom_site_aniso_U_11
  _atom_site_aniso_U_22
  _atom_site_aniso_U_33
  _atom_site_aniso_U_12
  _atom_site_aniso_U_13
  _atom_site_aniso_U_23
 P12 0.0211(2) 0.0128(2) 0.0320(2) 0.00131(15) 0.00408(17) -0.00077(16)
 F47 0.0447(6) 0.0271(6) 0.0321(5) -0.0106(5) 0.0117(5) -0.0058(4)
 F55 0.0343(6) 0.0183(5) 0.0635(8) 0.0013(4) 0.0169(6) -0.0025(5)
 F49 0.0388(6) 0.0375(6) 0.0428(6) -0.0147(5) 0.0161(5) -0.0133(5)
 F53 0.0603(8) 0.0316(6) 0.0445(7) 0.0120(5) 0.0325(6) 0.0071(5)
 F57 0.0608(8) 0.0167(5) 0.0748(9) 0.0033(5) 0.0389(7) 0.0066(5)
 F52 0.0489(7) 0.0266(6) 0.0569(7) 0.0117(5) 0.0225(6) -0.0002(5)
 F50 0.0659(8) 0.0260(6) 0.0516(7) -0.0128(5) 0.0337(6) -0.0019(5)
 F58 0.0335(6) 0.0513(8) 0.0667(8) -0.0051(6) 0.0182(6) -0.0059(6)
 F48 0.0481(7) 0.0700(9) 0.0273(6) -0.0108(7) 0.0062(5) -0.0128(6)
 O21 0.0232(6) 0.0182(6) 0.0422(7) 0.0002(5) 0.0010(5) -0.0022(5)
 F54 0.0718(9) 0.0429(7) 0.0488(7) 0.0227(6) 0.0400(7) 0.0157(6)
 F56 0.0729(10) 0.0346(7) 0.0979(11) 0.0336(7) 0.0527(9) 0.0291(7)
 F51 0.0739(10) 0.0520(8) 0.0540(8) 0.0206(7) 0.0378(7) 0.0282(6)
 N7 0.0222(7) 0.0139(7) 0.0295(7) 0.0015(5) 0.0067(6) 0.0009(5)
 N10 0.0224(7) 0.0145(7) 0.0316(8) 0.0004(5) 0.0032(6) -0.0006(6)
 C35 0.0254(8) 0.0213(8) 0.0330(9) -0.0022(7) 0.0093(7) 0.0015(7)
 C1 0.0235(8) 0.0128(8) 0.0317(9) 0.0025(6) 0.0055(7) -0.0001(6)
 C11 0.0228(8) 0.0145(8) 0.0281(8) -0.0001(6) 0.0057(7) -0.0001(6)
 C9 0.0212(8) 0.0199(9) 0.0372(10) -0.0017(7) 0.0008(7) -0.0022(7)
 C8 0.0218(8) 0.0212(9) 0.0345(9) 0.0006(7) 0.0025(7) 0.0005(7)
 C2 0.0246(8) 0.0182(8) 0.0317(9) 0.0019(7) 0.0053(7) 0.0021(7)
 C46 0.0290(9) 0.0217(8) 0.0262(8) 0.0026(7) 0.0063(7) -0.0032(7)
 C6 0.0286(9) 0.0223(9) 0.0334(9) 0.0031(7) 0.0090(8) -0.0003(7)
 C41 0.0260(8) 0.0190(8) 0.0307(9) 0.0045(7) 0.0107(7) 0.0027(7)
 C37 0.0247(9) 0.0216(9) 0.0411(10) 0.0005(7) 0.0087(8) -0.0008(7)
 C36 0.0308(9) 0.0216(9) 0.0332(9) -0.0004(7) 0.0136(8) 0.0023(7)
 C22 0.0356(10) 0.0216(9) 0.0313(9) -0.0012(7) 0.0102(8) 0.0025(7)
 C45 0.0355(10) 0.0186(8) 0.0389(10) 0.0028(7) 0.0159(8) 0.0038(7)
 C33 0.0368(10) 0.0199(9) 0.0372(10) 0.0059(7) 0.0183(8) 0.0012(7)
 C43 0.0287(9) 0.0404(11) 0.0261(9) 0.0033(8) 0.0045(7) -0.0032(8)
 C42 0.0248(9) 0.0256(9) 0.0362(10) -0.0021(7) 0.0100(7) -0.0028(7)
 C28 0.0368(10) 0.0198(8) 0.0305(9) 0.0038(7) 0.0176(8) 0.0033(7)
 C3 0.0340(10) 0.0168(8) 0.0398(10) 0.0010(7) 0.0083(8) 0.0036(7)
 C44 0.0352(10) 0.0335(10) 0.0286(9) 0.0101(8) 0.0137(8) 0.0090(8)
 C40 0.0349(10) 0.0293(10) 0.0382(10) 0.0051(8) 0.0176(8) 0.0030(8)
 C13 0.0333(10) 0.0170(8) 0.0366(10) 0.0023(7) 0.0106(8) 0.0018(7)
 C16 0.0333(10) 0.0244(9) 0.0393(10) 0.0002(8) 0.0138(8) -0.0019(8)
 C5 0.0398(11) 0.0259(10) 0.0383(10) 0.0036(8) 0.0134(9) -0.0067(8)
 C29 0.0472(11) 0.0204(9) 0.0438(11) 0.0053(8) 0.0282(9) 0.0065(8)
 C39 0.0377(11) 0.0356(11) 0.0382(10) 0.0031(8) 0.0149(9) 0.0132(8)
 C25 0.0435(11) 0.0288(10) 0.0380(10) -0.0022(8) 0.0195(9) -0.0004(8)
 C32 0.0355(10) 0.0348(10) 0.0394(10) -0.0003(8) 0.0170(9) 0.0005(8)
 C4 0.0383(10) 0.0162(8) 0.0446(11) 0.0020(7) 0.0070(9) -0.0043(8)
 C14 0.0386(11) 0.0319(10) 0.0400(11) 0.0048(8) 0.0161(9) -0.0007(8)
 C38 0.0278(9) 0.0245(9) 0.0439(11) 0.0017(7) 0.0070(8) 0.0090(8)
 C30 0.0530(13) 0.0279(10) 0.0508(12) 0.0202(9) 0.0321(10) 0.0157(9)
 C15 0.0436(12) 0.0286(10) 0.0501(12) -0.0117(9) 0.0174(10) -0.0009(9)
 C31 0.0362(11) 0.0531(13) 0.0447(12) 0.0183(10) 0.0218(9) 0.0131(10)
 C24 0.0436(11) 0.0333(11) 0.0342(10) -0.0024(9) 0.0102(9) 0.0071(8)
 C19 0.0467(12) 0.0324(11) 0.0610(14) 0.0100(9) 0.0296(11) 0.0019(10)
 C20 0.0544(13) 0.0259(10) 0.0432(11) 0.0150(9) 0.0179(10) 0.0096(8)
 C17 0.0482(12) 0.0363(11) 0.0429(11) -0.0004(9) 0.0187(10) 0.0068(9)
 C23 0.0399(11) 0.0468(12) 0.0378(11) 0.0085(9) 0.0163(9) 0.0071(9)
 C18 0.0508(13) 0.0411(12) 0.0407(11) -0.0080(10) 0.0149(10) -0.0144(9)
 B34 0.0328(11) 0.0196(9) 0.0297(10) -0.0009(8) 0.0130(8) -0.0002(8)
 C27 0.080(2) 0.084(2) 0.0529(16) -0.0348(17) -0.0010(14) 0.0290(15)
 C26 0.086(2) 0.091(3) 0.137(3) 0.026(2) 0.078(3) 0.050(2)

loop_
  _geom_bond_atom_site_label_1
  _geom_bond_atom_site_label_2
  _geom_bond_distance
  _geom_bond_site_symmetry_2
  _geom_bond_publ_flag
 P12 O21 1.4762(12) . ?
 P12 N10 1.7734(14) . ?
 P12 C13 1.8312(19) . ?
 P12 C16 1.838(2) . ?
 F47 C46 1.360(2) . ?
 F55 C33 1.358(2) . ?
 F49 C42 1.362(2) . ?
 F53 C36 1.356(2) . ?
 F57 C29 1.357(2) . ?
 F52 C37 1.350(2) . ?
 F50 C45 1.347(2) . ?
 F58 C32 1.358(2) . ?
 F48 C43 1.366(2) . ?
 F54 C40 1.355(2) . ?
 F56 C30 1.354(2) . ?
 F51 C39 1.357(2) . ?
 N7 C1 1.455(2) . ?
 N7 C11 1.325(2) . ?
 N7 C8 1.387(2) . ?
 N10 C11 1.346(2) . ?
 N10 C9 1.401(2) . ?
 C35 C36 1.384(3) . ?
 C35 C40 1.394(3) . ?
 C35 B34 1.637(3) . ?
 C1 C2 1.403(2) . ?
 C1 C6 1.394(3) . ?
 C11 H11 0.9500 . ?
 C9 H9 0.9500 . ?
 C9 C8 1.344(3) . ?
 C8 H8 0.9500 . ?
 C2 C22 1.527(3) . ?
 C2 C3 1.395(2) . ?
 C46 C41 1.383(3) . ?
 C46 C45 1.391(3) . ?
 C6 C5 1.396(3) . ?
 C6 C25 1.524(3) . ?
 C41 C42 1.384(3) . ?
 C41 B34 1.646(3) . ?
 C37 C36 1.384(3) . ?
 C37 C38 1.369(3) . ?
 C22 H22 1.0000 . ?
 C22 C24 1.531(3) . ?
 C22 C23 1.529(3) . ?
 C45 C44 1.370(3) . ?
 C33 C28 1.387(3) . ?
 C33 C32 1.384(3) . ?
 C43 C42 1.371(3) . ?
 C43 C44 1.374(3) . ?
 C28 C29 1.392(3) . ?
 C28 B34 1.644(3) . ?
 C3 H3 0.9500 . ?
 C3 C4 1.386(3) . ?
 C44 H44 0.9500 . ?
 C40 C39 1.373(3) . ?
 C13 C14 1.545(3) . ?
 C13 C15 1.532(3) . ?
 C13 C20 1.541(3) . ?
 C16 C19 1.543(3) . ?
 C16 C17 1.538(3) . ?
 C16 C18 1.531(3) . ?
 C5 H5 0.9500 . ?
 C5 C4 1.384(3) . ?
 C29 C30 1.375(3) . ?
 C39 C38 1.374(3) . ?
 C25 H25 1.0000 . ?
 C25 C27 1.508(3) . ?
 C25 C26 1.522(4) . ?
 C32 C31 1.375(3) . ?
 C4 H4 0.9500 . ?
 C14 H14a 0.9800 . ?
 C14 H14b 0.9800 . ?
 C14 H14c 0.9800 . ?
 C38 H38 0.9500 . ?
 C30 C31 1.378(3) . ?
 C15 H15a 0.9800 . ?
 C15 H15b 0.9800 . ?
 C15 H15c 0.9800 . ?
 C31 H31 0.9500 . ?
 C24 H24a 0.9800 . ?
 C24 H24b 0.9800 . ?
 C24 H24c 0.9800 . ?
 C19 H19a 0.9800 . ?
 C19 H19b 0.9800 . ?
 C19 H19c 0.9800 . ?
 C20 H20a 0.9800 . ?
 C20 H20b 0.9800 . ?
 C20 H20c 0.9800 . ?
 C17 H17a 0.9800 . ?
 C17 H17b 0.9800 . ?
 C17 H17c 0.9800 . ?
 C23 H23a 0.9800 . ?
 C23 H23b 0.9800 . ?
 C23 H23c 0.9800 . ?
 C18 H18a 0.9800 . ?
 C18 H18b 0.9800 . ?
 C18 H18c 0.9800 . ?
 B34 H34 1.0000 . ?
 C27 H27a 0.9800 . ?
 C27 H27b 0.9800 . ?
 C27 H27c 0.9800 . ?
 C26 H26a 0.9800 . ?
 C26 H26b 0.9800 . ?
 C26 H26c 0.9800 . ?

loop_
  _geom_angle_atom_site_label_1
  _geom_angle_atom_site_label_2
  _geom_angle_atom_site_label_3
  _geom_angle
  _geom_angle_site_symmetry_1
  _geom_angle_site_symmetry_3
  _geom_angle_publ_flag
 N10 P12 O21 105.15(7) . . ?
 C13 P12 O21 112.13(8) . . ?
 C13 P12 N10 103.31(8) . . ?
 C16 P12 O21 111.49(9) . . ?
 C16 P12 N10 103.63(8) . . ?
 C16 P12 C13 119.36(8) . . ?
 C11 N7 C1 123.64(14) . . ?
 C8 N7 C1 127.26(14) . . ?
 C8 N7 C11 109.10(14) . . ?
 C11 N10 P12 119.38(12) . . ?
 C9 N10 P12 133.17(12) . . ?
 C9 N10 C11 107.45(14) . . ?
 C40 C35 C36 113.14(16) . . ?
 B34 C35 C36 128.79(16) . . ?
 B34 C35 C40 118.02(16) . . ?
 C2 C1 N7 117.47(15) . . ?
 C6 C1 N7 117.47(15) . . ?
 C6 C1 C2 125.03(16) . . ?
 N10 C11 N7 108.86(14) . . ?
 H11 C11 N7 125.57(9) . . ?
 H11 C11 N10 125.57(9) . . ?
 H9 C9 N10 126.23(9) . . ?
 C8 C9 N10 107.54(15) . . ?
 C8 C9 H9 126.23(10) . . ?
 C9 C8 N7 107.05(15) . . ?
 H8 C8 N7 126.47(9) . . ?
 H8 C8 C9 126.47(10) . . ?
 C22 C2 C1 121.78(15) . . ?
 C3 C2 C1 116.14(17) . . ?
 C3 C2 C22 122.07(16) . . ?
 C41 C46 F47 120.94(16) . . ?
 C45 C46 F47 115.79(16) . . ?
 C45 C46 C41 123.26(17) . . ?
 C5 C6 C1 115.93(17) . . ?
 C25 C6 C1 122.60(16) . . ?
 C25 C6 C5 121.41(17) . . ?
 C42 C41 C46 113.97(16) . . ?
 B34 C41 C46 122.26(16) . . ?
 B34 C41 C42 123.29(16) . . ?
 C36 C37 F52 119.38(17) . . ?
 C38 C37 F52 119.03(16) . . ?
 C38 C37 C36 121.58(18) . . ?
 C35 C36 F53 120.56(16) . . ?
 C37 C36 F53 115.90(16) . . ?
 C37 C36 C35 123.54(17) . . ?
 H22 C22 C2 107.38(10) . . ?
 C24 C22 C2 113.75(16) . . ?
 C24 C22 H22 107.38(11) . . ?
 C23 C22 C2 111.60(16) . . ?
 C23 C22 H22 107.38(11) . . ?
 C23 C22 C24 109.05(17) . . ?
 C46 C45 F50 119.08(17) . . ?
 C44 C45 F50 120.00(17) . . ?
 C44 C45 C46 120.91(17) . . ?
 C28 C33 F55 120.09(16) . . ?
 C32 C33 F55 116.12(17) . . ?
 C32 C33 C28 123.77(17) . . ?
 C42 C43 F48 119.50(18) . . ?
 C44 C43 F48 118.94(17) . . ?
 C44 C43 C42 121.55(17) . . ?
 C41 C42 F49 119.16(16) . . ?
 C43 C42 F49 117.36(16) . . ?
 C43 C42 C41 123.48(17) . . ?
 C29 C28 C33 113.08(17) . . ?
 B34 C28 C33 128.18(16) . . ?
 B34 C28 C29 118.58(16) . . ?
 H3 C3 C2 119.63(11) . . ?
 C4 C3 C2 120.73(18) . . ?
 C4 C3 H3 119.63(11) . . ?
 C43 C44 C45 116.82(17) . . ?
 H44 C44 C45 121.59(11) . . ?
 H44 C44 C43 121.59(11) . . ?
 C35 C40 F54 118.70(16) . . ?
 C39 C40 F54 117.47(17) . . ?
 C39 C40 C35 123.81(18) . . ?
 C14 C13 P12 105.36(12) . . ?
 C15 C13 P12 115.86(14) . . ?
 C15 C13 C14 109.21(16) . . ?
 C20 C13 P12 106.77(14) . . ?
 C20 C13 C14 109.83(16) . . ?
 C20 C13 C15 109.64(16) . . ?
 C19 C16 P12 106.72(14) . . ?
 C17 C16 P12 105.14(13) . . ?
 C17 C16 C19 109.38(17) . . ?
 C18 C16 P12 116.32(14) . . ?
 C18 C16 C19 109.70(17) . . ?
 C18 C16 C17 109.35(17) . . ?
 H5 C5 C6 119.43(12) . . ?
 C4 C5 C6 121.13(18) . . ?
 C4 C5 H5 119.43(11) . . ?
 C28 C29 F57 118.81(18) . . ?
 C30 C29 F57 117.17(17) . . ?
 C30 C29 C28 124.01(19) . . ?
 C40 C39 F51 119.31(19) . . ?
 C38 C39 F51 119.25(17) . . ?
 C38 C39 C40 121.44(18) . . ?
 H25 C25 C6 106.77(10) . . ?
 C27 C25 C6 110.59(18) . . ?
 C27 C25 H25 106.77(17) . . ?
 C26 C25 C6 113.62(19) . . ?
 C26 C25 H25 106.8(2) . . ?
 C26 C25 C27 111.9(3) . . ?
 C33 C32 F58 119.07(18) . . ?
 C31 C32 F58 119.55(19) . . ?
 C31 C32 C33 121.38(19) . . ?
 C5 C4 C3 121.01(17) . . ?
 H4 C4 C3 119.49(11) . . ?
 H4 C4 C5 119.49(11) . . ?
 H14a C14 C13 109.5 . . ?
 H14b C14 C13 109.5 . . ?
 H14b C14 H14a 109.5 . . ?
 H14c C14 C13 109.5 . . ?
 H14c C14 H14a 109.5 . . ?
 H14c C14 H14b 109.5 . . ?
 C39 C38 C37 116.45(17) . . ?
 H38 C38 C37 121.78(11) . . ?
 H38 C38 C39 121.78(11) . . ?
 C29 C30 F56 118.6(2) . . ?
 C31 C30 F56 120.0(2) . . ?
 C31 C30 C29 121.38(18) . . ?
 H15a C15 C13 109.5 . . ?
 H15b C15 C13 109.5 . . ?
 H15b C15 H15a 109.5 . . ?
 H15c C15 C13 109.5 . . ?
 H15c C15 H15a 109.5 . . ?
 H15c C15 H15b 109.5 . . ?
 C30 C31 C32 116.38(19) . . ?
 H31 C31 C32 121.81(13) . . ?
 H31 C31 C30 121.81(12) . . ?
 H24a C24 C22 109.5 . . ?
 H24b C24 C22 109.5 . . ?
 H24b C24 H24a 109.5 . . ?
 H24c C24 C22 109.5 . . ?
 H24c C24 H24a 109.5 . . ?
 H24c C24 H24b 109.5 . . ?
 H19a C19 C16 109.5 . . ?
 H19b C19 C16 109.5 . . ?
 H19b C19 H19a 109.5 . . ?
 H19c C19 C16 109.5 . . ?
 H19c C19 H19a 109.5 . . ?
 H19c C19 H19b 109.5 . . ?
 H20a C20 C13 109.5 . . ?
 H20b C20 C13 109.5 . . ?
 H20b C20 H20a 109.5 . . ?
 H20c C20 C13 109.5 . . ?
 H20c C20 H20a 109.5 . . ?
 H20c C20 H20b 109.5 . . ?
 H17a C17 C16 109.5 . . ?
 H17b C17 C16 109.5 . . ?
 H17b C17 H17a 109.5 . . ?
 H17c C17 C16 109.5 . . ?
 H17c C17 H17a 109.5 . . ?
 H17c C17 H17b 109.5 . . ?
 H23a C23 C22 109.5 . . ?
 H23b C23 C22 109.5 . . ?
 H23b C23 H23a 109.5 . . ?
 H23c C23 C22 109.5 . . ?
 H23c C23 H23a 109.5 . . ?
 H23c C23 H23b 109.5 . . ?
 H18a C18 C16 109.5 . . ?
 H18b C18 C16 109.5 . . ?
 H18b C18 H18a 109.5 . . ?
 H18c C18 C16 109.5 . . ?
 H18c C18 H18a 109.5 . . ?
 H18c C18 H18b 109.5 . . ?
 C41 B34 C35 116.53(15) . . ?
 C28 B34 C35 113.73(15) . . ?
 C28 B34 C41 104.40(14) . . ?
 H34 B34 C35 107.23(10) . . ?
 H34 B34 C41 107.23(9) . . ?
 H34 B34 C28 107.23(9) . . ?
 H27a C27 C25 109.5 . . ?
 H27b C27 C25 109.5 . . ?
 H27b C27 H27a 109.5 . . ?
 H27c C27 C25 109.5 . . ?
 H27c C27 H27a 109.5 . . ?
 H27c C27 H27b 109.5 . . ?
 H26a C26 C25 109.5 . . ?
 H26b C26 C25 109.5 . . ?
 H26b C26 H26a 109.5 . . ?
 H26c C26 C25 109.5 . . ?
 H26c C26 H26a 109.5 . . ?
 H26c C26 H26b 109.5 . . ?

loop_
  _refln_index_h
  _refln_index_k
  _refln_index_l
  _refln_F_squared_meas
  _refln_F_squared_sigma
 0 0 -2 501.44 21.5
 0 0 -2 506.77 21.53
 0 0 -2 558.06 21.54
 0 0 -2 490.32 21.43
 0 0 -2 527.62 21.44
 0 0 -3 0.53 0.81
 0 0 -3 -0.19 0.76
 0 0 -3 0.15 0.89
 0 0 -3 0.22 0.62
 0 0 -4 4187.1 168.84
 0 0 -4 4121.51 168.86
 0 0 -4 3992.19 168.63
 0 0 -5 0.54 0.77
 0 0 -5 -0.09 1.04
 0 0 -5 0.58 0.95
 0 0 -6 517.52 21.79
 0 0 -6 536.99 22.19
 0 0 -6 503.8 22.52
 0 0 -7 -0.44 0.97
 0 0 -7 0.13 1.3
 0 0 -7 -0.66 0.72
 0 0 -8 0.96 1.47
 0 0 -8 0.16 0.73
 0 0 -8 0.31 0.92
 0 0 -9 0.06 0.81
 0 0 -9 0.19 1.62
 0 0 -9 0.48 0.92
 0 0 -10 31.47 2.51
 0 0 -10 32.22 2.16
 0 0 -10 35.58 3.36
 0 0 -11 0.34 0.97
 0 0 -11 -0.09 1.04
 0 0 -11 -0.79 1.78
 0 0 -11 -0.09 1.04
 0 0 -11 -0.91 1.04
 0 0 -11 -0.19 1.12
 0 0 -12 1.09 0.9
 0 0 -12 -0.18 1.12
 0 0 -12 0.89 2.05
 0 0 -12 1.61 1.03
 0 0 12 -0.28 1.91
 0 0 -12 1.02 1.21
 0 0 -13 1.16 1.21
 0 0 -13 -0.09 1.09
 0 0 13 1.22 2.07
 0 0 -13 -0.5 1.26
 0 0 -14 106.97 5.7
 0 0 -14 108.76 5.55
 0 0 -14 106.54 5.48
 0 0 -15 -0.1 1.22
 0 0 -15 0.11 1.33
 0 0 -15 0.5 1.23
 0 0 -16 2.97 1.29
 0 0 -16 3.33 1.27
 0 0 -16 3.97 1.32
 0 0 -16 3.72 1.28
 0 0 -17 -0.8 0.98
 0 0 -17 1 0.97
 0 0 -17 1.72 1
 0 0 -18 1.25 0.79
 0 0 -18 1.6 0.81
 0 0 -18 1.51 0.89
 0 -1 -1 285.26 10.91
 0 1 -1 245.6 10.84
 0 -1 -1 240.06 10.86
 0 1 -1 272.58 10.84
 0 1 -2 0.97 0.56
 0 1 -2 0.99 0.56
 0 1 -2 1.52 0.34
 0 -1 -2 1.43 0.56
 0 -1 -2 0.91 0.52
 0 -1 -2 1 0.55
 0 -1 -3 527.64 22.59
 0 -1 -3 559.14 22.64
 0 1 -3 554.16 22.42
 0 -1 -3 535.2 22.57
 0 1 -3 533.33 22.65
 0 1 -3 537.44 22.41
 0 1 -3 507.51 22.6
 0 -1 -4 115.51 5.78
 0 -1 -4 120.37 5.73
 0 1 -4 132.27 5.91
 0 -1 -4 126.29 5.71
 0 1 -4 124.63 5.54
 0 1 -4 128.76 5.85
 0 1 -5 127.47 6.24
 0 1 -5 137.03 6.22
 0 -1 -5 127.8 6.03
 0 1 -5 124.76 5.84
 0 -1 -5 131.79 6.19
 0 -1 -6 26.77 1.97
 0 1 -6 27.44 1.55
 0 1 -6 27.71 2.25
 0 1 -6 23.6 1.72
 0 -1 -7 470.16 20.28
 0 1 -7 502.48 20.71
 0 1 -7 459.1 19.7
 0 1 -7 463.61 20.05
 0 1 -8 189.55 9.23
 0 1 -8 181.8 8.13
 0 -1 -8 185.88 8.75
 0 1 -8 184.66 8.52
 0 1 -9 61.22 3.53
 0 1 -9 63.02 3.24
 0 1 -9 63.73 4.35
 0 -1 -9 59.27 3.77
 0 1 -10 6.08 1.09
 0 -1 -10 7.25 1.45
 0 1 -10 5.84 1.95
 0 -1 -11 61.67 3.37
 0 -1 -11 58.62 3.31
 0 1 -11 59.89 3.43
 0 1 -11 56.13 3.28
 0 -1 -11 54.14 3.84
 0 1 -11 59.28 3.37
 0 1 -11 57.38 3.29
 0 -1 -11 58.48 3.15
 0 -1 -11 64.28 3.35
 0 -1 -11 62.35 3.37
 0 1 -11 56.78 3.33
 0 1 -11 53.33 4.49
 0 1 -12 1.13 1.22
 0 -1 -12 1.3 1.1
 0 -1 -12 0.65 1.11
 0 -1 -12 2.49 0.99
 0 1 12 1.97 1.81
 0 1 -12 -0.18 1.09
 0 1 -12 -0.59 1.86
 0 1 -12 1.28 1.25
 0 1 -12 1.02 1.23
 0 1 -13 370.15 16.45
 0 1 13 356.18 18.21
 0 -1 -13 407.65 16.78
 0 -1 -13 377.55 16.27
 0 -1 -13 369.78 16.51
 0 1 -13 363.56 16.47
 0 -1 -13 372.61 16.46
 0 1 -13 379.94 16.5
 0 -1 -14 3.88 1.28
 0 -1 -14 4.22 1.43
 0 1 -14 3.77 1.36
 0 1 -14 4.7 1.42
 0 1 -14 2.58 1.31
 0 1 -14 4.82 1.57
 0 -1 -14 3.62 1.52
 0 -1 -14 3.81 1.13
 0 1 -15 0.23 1.34
 0 1 -15 2.22 1.26
 0 -1 -15 1.5 1.27
 0 -1 -15 1.32 1.13
 0 1 -15 2.67 1.29
 0 -1 -15 2.1 1.39
 0 1 -16 7.42 1.47
 0 1 -16 5.84 1.4
 0 -1 -16 6.15 1.37
 0 1 -16 8.19 1.4
 0 1 -16 6.34 1.35
 0 -1 -16 7.11 1.37
 0 -1 -16 8.67 1.41
 0 1 -17 23.34 1.87
 0 1 -17 22.68 1.82
 0 1 -17 23.78 1.84
 0 -1 -17 25.69 1.83
 0 -1 -17 22.92 1.92
 0 -1 -17 21.51 1.81
 0 -1 -18 20.15 1.57
 0 1 -18 18.25 1.49
 0 1 -18 24.24 1.63
 0 -1 -18 23.32 1.55
 0 -1 -18 24.75 1.64
 0 1 -18 24.75 1.63
 0 -2 0 1630.08 65.95
 0 -2 0 1568.68 65.93
 0 2 -1 324.73 12.67
 0 -2 -1 296.48 12.64
 0 2 -1 295.84 12.65
 0 -2 -1 299.82 12.65
 0 -2 -2 519.24 23.31
 0 2 -2 546.74 23.23
 0 2 -2 584.83 23.26
 0 -2 -2 549.99 23.23
 0 -2 -2 567.28 23.31
 0 -2 -2 569.23 23.25
 0 2 -3 516.35 21.32
 0 2 -3 518.7 21.35
 0 -2 -3 501.75 21.33
 0 -2 -3 496.51 21.31
 0 2 -3 518.85 21.03
 0 -2 -3 491.47 21.37
 0 -2 -3 513.58 21.35
 0 -2 -3 471.97 21.31
 0 -2 -4 2529.62 105.4
 0 2 -4 2529.39 105.05
 0 -2 -4 2549.74 105.38
 0 -2 -4 2668.79 105.45
 0 2 -4 2492.43 105.42
 0 -2 -4 2506.15 105.41
 0 -2 -4 2631.42 105.44
 0 2 -4 2481.37 105.38
 0 -2 -5 270.91 11.97
 0 -2 -5 264.78 11.99
 0 2 -5 265.04 11.53
 0 2 -5 266.71 11.99
 0 2 -5 269.62 11.94
 0 -2 -5 270.49 11.89
 0 -2 -5 282.03 11.99
 0 -2 -6 1.86 0.67
 0 2 -6 1.2 1.17
 0 2 -6 1.32 0.67
 0 -2 -6 2.81 1.11
 0 -2 -6 1.53 1.25
 0 -2 -6 1.47 0.99
 0 2 -6 0.68 0.62
 0 -2 -7 121.19 5.95
 0 2 -7 118.02 5.48
 0 -2 -7 115.21 6.13
 0 2 -7 109.54 5.26
 0 -2 -7 118.7 5.28
 0 2 -7 122.94 6.22
 0 2 -8 504.92 21.81
 0 -2 -8 498.74 21.45
 0 -2 -8 509.17 20.71
 0 2 -8 470.92 20.91
 0 2 -8 481.04 20.68
 0 -2 -8 468.15 21.7
 0 -2 -9 28.56 2.43
 0 -2 -9 25.74 1.8
 0 -2 -9 27.79 2.79
 0 2 -9 29.94 2.87
 0 2 -9 25.71 1.79
 0 -2 -10 4.3 1.75
 0 2 -10 5.4 1.94
 0 -2 -10 5.45 1.47
 0 -2 -10 5.91 1.09
 0 2 -10 4.98 1.11
 0 -2 -11 11.76 1.96
 0 -2 -11 11.88 1.34
 0 -2 -11 13.48 1.49
 0 2 -11 13.43 1.47
 0 2 -11 15.86 2.56
 0 -2 -11 16.37 1.64
 0 2 -11 24.97 1.82
 0 2 -11 22.14 1.81
 0 2 -11 15.08 1.7
 0 -2 -11 12.81 1.53
 0 -2 -11 15.34 1.56
 0 -2 -11 14.13 1.47
 0 2 -11 12.49 1.48
 0 -2 -11 13.84 2.49
 0 -2 -11 13.8 1.54
 0 -2 -12 36.09 2.59
 0 -2 12 40.54 3.93
 0 -2 -12 42.87 2.92
 0 2 -12 41.75 2.81
 0 -2 -12 37.79 2.7
 0 -2 -12 38.3 3.99
 0 2 -12 39.37 4.08
 0 2 -12 41.43 2.8
 0 -2 -12 42.04 2.54
 0 2 12 42.35 3.98
 0 2 -12 46.23 2.8
 0 -2 -12 36.51 2.69
 0 2 -12 45.26 2.7
 0 -2 13 13.42 2.7
 0 -2 -13 10.85 1.63
 0 2 -13 11.53 1.76
 0 2 -13 11.34 1.65
 0 2 -13 13.44 1.61
 0 -2 -13 12.09 1.53
 0 2 13 5.95 2.24
 0 -2 -13 13.66 1.7
 0 -2 -13 13.07 1.84
 0 -2 -13 12.98 1.62
 0 2 -14 157.75 7.45
 0 -2 -14 157.8 7.48
 0 -2 -14 156.04 7.5
 0 -2 -14 152.49 7.45
 0 2 -14 147.81 7.5
 0 -2 -14 155.97 7.29
 0 -2 -14 151.2 7.69
 0 2 -14 166.14 7.57
 0 -2 -15 37.22 2.74
 0 2 -15 36.06 2.57
 0 -2 -15 36.28 2.44
 0 2 -15 35.05 2.52
 0 2 -15 33.55 2.51
 0 -2 -15 37.28 2.53
 0 2 -15 35.37 2.65
 0 -2 -15 37.23 2.64
 0 -2 -15 32.91 2.28
 0 2 -15 27.47 2.46
 0 -2 -16 29.71 2.43
 0 2 -16 29.42 2.29
 0 2 -16 34.63 2.31
 0 -2 -16 32.55 2.32
 0 -2 -16 32.17 2.28
 0 2 -16 31.23 2.27
 0 -2 -16 31.61 2.2
 0 2 -16 30.09 2.35
 0 -2 -17 8.52 1.36
 0 2 -17 8.8 1.29
 0 2 -17 8 1.26
 0 -2 -17 8.3 1.2
 0 -2 -17 10.66 1.33
 0 2 -17 8.33 1.31
 0 2 -18 50.08 2.46
 0 -2 -18 45.62 2.4
 0 -2 -18 44.1 2.29
 0 2 -18 45.17 2.4
 0 -3 0 0.31 0.44
 0 -3 0 1.64 0.65
 0 -3 -1 4040.11 162.31
 0 3 -1 3843.69 162.1
 0 -3 -1 4122.1 162.33
 0 -3 -1 4089.23 162.31
 0 -3 -1 3842.47 162.08
 0 3 -2 110.61 4.87
 0 3 -2 104.94 4.87
 0 -3 -2 111.74 4.86
 0 -3 -2 110.43 4.86
 0 -3 -3 71.08 3.56
 0 -3 -3 72.58 3.61
 0 3 -3 69.72 3.41
 0 -3 -3 66.33 3.44
 0 3 -3 67.36 3.43
 0 -3 -3 70.86 3.41
 0 -3 -4 2664.35 106.65
 0 3 -4 2394.21 106.55
 0 3 -4 2532.86 106.12
 0 3 -4 2794.55 106.62
 0 -3 -4 2598.28 106.59
 0 -3 -4 2590.81 106.56
 0 -3 -4 2542.98 106.62
 0 -3 -5 10.38 1.43
 0 -3 -5 11.62 1.45
 0 3 -5 10.26 1.41
 0 -3 -5 11.03 1.4
 0 3 -5 12.34 0.88
 0 3 -6 22.89 2.12
 0 3 -6 22.53 1.48
 0 -3 -6 25.38 2.18
 0 -3 -6 25.45 1.48
 0 3 -6 25.37 1.48
 0 -3 -6 25.29 2.17
 0 -3 -6 27.53 2.13
 0 3 -7 44.34 2.48
 0 -3 -7 44.72 3.19
 0 3 -7 51.79 3.39
 0 -3 -7 47.79 3.27
 0 3 -7 52.06 2.5
 0 -3 -7 47.88 2.47
 0 -3 -7 40.33 3.01
 0 -3 -8 0.81 1.38
 0 3 -8 2.43 0.8
 0 3 -8 1.28 1.36
 0 -3 -8 1.21 0.75
 0 -3 -8 1.1 1.19
 0 -3 -9 17.51 2.32
 0 3 -9 19.66 2.35
 0 -3 -9 15.64 1.92
 0 3 -9 17.25 1.42
 0 -3 -9 18.41 1.47
 0 -3 -10 20.84 1.71
 0 3 -10 22.34 1.76
 0 -3 -10 23.71 2.76
 0 3 -10 23.94 2.78
 0 -3 -10 23.82 2.42
 0 -3 -11 4.29 1.08
 0 3 -11 3.76 1.16
 0 3 -11 2.34 1.2
 0 3 -11 4.88 1.08
 0 -3 -11 4.31 0.99
 0 3 -11 4.99 1.14
 0 -3 -11 5.44 1.48
 0 -3 -11 4.7 1.35
 0 -3 -11 3.98 1.01
 0 3 -11 6.22 2.18
 0 -3 11 5.98 2.1
 0 3 -11 6.46 1.35
 0 -3 -11 3.71 1.18
 0 -3 -11 3.95 1.12
 0 -3 -11 3.77 1.22
 0 -3 -11 6.48 1.21
 0 -3 -11 4.2 1.15
 0 -3 -11 5.23 1.95
 0 -3 -11 4.38 1.57
 0 3 12 2.19 1.8
 0 3 -12 0.51 1.28
 0 3 -12 0.7 1.26
 0 -3 -12 1 1.12
 0 3 -12 0.09 1.02
 0 -3 -12 1.34 1.19
 0 -3 -12 1.84 1.38
 0 -3 12 -0.28 1.67
 0 3 -12 -0.42 1.24
 0 -3 -12 1.96 1.14
 0 -3 -12 0.82 1.11
 0 -3 -12 -0.29 0.89
 0 -3 -12 -0.09 1.06
 0 -3 -12 -0.08 1.02
 0 -3 -13 45.34 2.86
 0 3 -13 38.88 2.98
 0 3 -13 44.25 2.99
 0 3 13 41.42 4.1
 0 -3 -13 43.72 2.96
 0 -3 13 44.16 4.23
 0 -3 -13 50.66 3.19
 0 3 -13 46.74 2.87
 0 -3 -13 42.81 2.76
 0 3 -13 41.04 2.96
 0 -3 -13 43.5 2.96
 0 3 -14 110.85 5.96
 0 -3 -14 111.99 5.73
 0 3 -14 117.03 5.9
 0 -3 -14 126.25 6.01
 0 -3 -14 115.1 5.88
 0 -3 -14 118.99 6.13
 0 -3 -14 124.14 5.96
 0 3 -14 118.44 5.87
 0 -3 -15 2.7 1.3
 0 3 -15 2.05 1.34
 0 -3 -15 2.16 1.09
 0 3 -15 3.33 1.23
 0 3 -15 2.87 1.44
 0 -3 -15 2.86 1.46
 0 -3 -15 2.59 1.15
 0 3 -15 4.74 1.32
 0 -3 -15 3.62 1.25
 0 3 -16 67.56 4.32
 0 3 -16 91.29 4.48
 0 -3 -16 79.33 4.25
 0 -3 -16 81.95 4.28
 0 -3 -16 80.06 4.53
 0 3 -16 82.22 4.45
 0 -3 -16 83.59 4.46
 0 -3 -16 101.97 4.5
 0 -3 -16 83.59 4.18
 0 3 -16 96.34 4.45
 0 3 -17 1.08 0.94
 0 -3 -17 2.08 0.9
 0 -3 -17 1.7 1.12
 0 3 -17 2.06 1.02
 0 3 -17 2.14 1.14
 0 -3 -17 1.76 1.04
 0 3 -18 7.42 1.07
 0 3 -18 6.62 0.98
 0 -3 -18 7 1
 0 -3 -18 7.31 0.82
 0 -4 0 2776.05 118.09
 0 -4 0 2815.84 118.16
 0 -4 0 2969.32 118.05
 0 -4 1 1918.92 75.25
 0 -4 -1 1822.87 75.2
 0 -4 -1 1924.02 75.26
 0 4 -1 1737.77 74.86
 0 -4 -1 1806.52 74.87
 0 -4 -1 1902.05 75.2
 0 -4 -2 0.56 0.9
 0 -4 -2 0.76 0.92
 0 4 -2 0.37 0.63
 0 -4 -2 1.19 0.61
 0 4 -3 321.18 13.9
 0 -4 -3 328.73 13.91
 0 4 -4 17.25 0.86
 0 -4 -4 17.24 1.52
 0 -4 -4 17.76 1.63
 0 4 -4 13.3 1.45
 0 -4 -5 388.58 15.95
 0 -4 -5 396.21 16.03
 0 4 -5 410.86 16.01
 0 -4 -5 371.17 16
 0 4 -5 342.05 15.19
 0 -4 -6 -0.11 1.12
 0 4 -6 0.61 0.44
 0 -4 -6 1.23 1.1
 0 4 -6 1.01 0.64
 0 4 -6 -0.33 1.18
 0 -4 -6 0.9 0.65
 0 -4 -6 1.77 1.34
 0 4 -7 0.54 1.29
 0 -4 -7 0.14 1.31
 0 4 -7 0.59 0.69
 0 -4 -7 0.74 0.7
 0 -4 -7 1.17 1.27
 0 -4 -7 1.21 1.3
 0 4 -8 4.83 1.57
 0 -4 -8 3.07 1.43
 0 -4 -8 1.79 1.27
 0 -4 -8 3.23 0.84
 0 4 -8 3.09 0.83
 0 -4 -8 5.57 1.61
 0 -4 -9 6.57 1.75
 0 -4 -9 6.35 1
 0 4 -9 3.26 1.7
 0 -4 -9 6.67 1.6
 0 4 -9 3.92 0.93
 0 4 -10 5.03 1.23
 0 -4 -10 3.16 0.97
 0 -4 -10 3.66 1.48
 0 4 -10 0.67 1.52
 0 4 -10 2.89 0.96
 0 -4 -10 3.55 1.22
 0 -4 -10 5.24 1.17
 0 -4 -10 2.49 1.5
 0 -4 -10 4.68 1.1
 0 -4 -11 53.95 3.24
 0 -4 -11 58.97 3.22
 0 4 -11 53.81 3.16
 0 4 -11 69.72 3.54
 0 -4 -11 63.72 3.57
 0 -4 -11 55.92 4.58
 0 4 -11 60.29 3.39
 0 4 11 53.86 4.47
 0 -4 11 59.27 4.53
 0 -4 -11 53.88 3.18
 0 -4 -11 56.35 4.2
 0 4 -11 66.86 3.48
 0 -4 -11 60.48 3.4
 0 4 -11 53.33 4.44
 0 -4 -11 54.3 3.28
 0 -4 -11 50.05 3.14
 0 -4 -11 59.39 3.14
 0 -4 -11 48.28 3.41
 0 4 12 12.07 2.5
 0 4 -12 19.93 1.91
 0 -4 -12 15.73 1.79
 0 -4 -12 13.35 1.53
 0 -4 -12 18.15 1.8
 0 -4 12 15.49 2.58
 0 4 -12 15.34 1.81
 0 -4 -12 15.48 1.63
 0 -4 -12 15.07 1.7
 0 -4 -12 15.92 1.96
 0 4 -12 12.08 1.52
 0 4 -12 17.14 1.85
 0 -4 -12 16.46 1.53
 0 -4 -13 2.63 1.5
 0 4 -13 3.65 1.45
 0 -4 -13 1.02 1.12
 0 -4 -13 3.26 1.33
 0 4 -13 2.5 1.52
 0 -4 -13 3.19 1.41
 0 4 13 0.28 1.92
 0 4 -13 1.75 1.4
 0 -4 13 0.29 1.85
 0 4 -13 3.19 1.18
 0 -4 -13 2.7 1.02
 0 -4 -13 2.6 1.19
 0 -4 -14 5.25 1.32
 0 4 -14 6.38 1.43
 0 4 -14 5.93 1.36
 0 4 -14 5.95 1.58
 0 -4 -14 5.62 1.33
 0 -4 -14 6.17 1.66
 0 -4 -14 7.07 1.51
 0 -4 -14 6.05 1.54
 0 -4 -15 1.4 1.07
 0 4 -15 1.52 1.3
 0 -4 -15 1.07 1.45
 0 -4 -15 0.72 1.17
 0 -4 -15 1.67 1.21
 0 4 -15 1.33 1.14
 0 -4 -15 1.89 1.29
 0 4 -15 4.96 1.53
 0 -4 -16 16.85 1.51
 0 -4 -16 16.43 1.63
 0 4 -16 14.24 1.66
 0 4 -16 15.53 1.75
 0 4 -16 17.73 1.71
 0 -4 -16 17.87 1.57
 0 -4 -16 17.86 1.75
 0 -4 -16 18.02 1.88
 0 4 -17 -0.41 0.91
 0 -4 -17 -0.67 1.09
 0 4 -17 1.67 0.89
 0 4 -17 -0.07 1
 0 -4 -17 0.89 0.77
 0 -4 -17 -0.07 0.98
 0 4 -18 8.56 1.02
 0 -4 -18 11.87 1.16
 0 -5 0 -0.9 0.89
 0 -5 0 0.41 0.81
 0 -5 0 0.76 0.73
 0 -5 -1 175.44 7.17
 0 -5 1 173.06 7.22
 0 -5 -1 170.7 7.23
 0 -5 -1 187.05 7.2
 0 -5 -2 384.26 16.38
 0 -5 -2 390.29 16.05
 0 5 -2 372.93 16.04
 0 -5 -2 379.45 16.39
 0 -5 -3 116.49 5.38
 0 5 -3 115.53 5.4
 0 -5 -3 124.61 5.69
 0 5 -4 4.05 1.01
 0 -5 -4 2.51 0.88
 0 5 -5 30.52 2.31
 0 -5 -5 37.01 2.37
 0 -5 -5 32.58 2.43
 0 -5 -6 1413.09 58.76
 0 -5 -6 1384.2 58
 0 -5 -6 1346.35 58.95
 0 -5 -6 1432.48 58.9
 0 5 -6 1383.6 58.77
 0 5 -6 1422.45 58.01
 0 5 -7 329.31 13.3
 0 -5 -7 297.93 14.13
 0 -5 -7 297.51 13.27
 0 5 -7 313.97 14.2
 0 -5 -7 300.43 14.28
 0 -5 -7 319.62 14.25
 0 -5 -8 51.44 2.74
 0 -5 -8 52.42 3.65
 0 -5 -8 45.6 3.53
 0 5 -8 51.86 3.64
 0 -5 -8 55.21 3.8
 0 5 -8 54.27 2.77
 0 -5 -9 6.2 1.82
 0 5 -9 5.39 1.73
 0 -5 -9 6.09 1.02
 0 -5 -9 6.82 1.75
 0 5 -9 5.81 0.99
 0 -5 -10 74.89 3.87
 0 5 -10 76.65 5.2
 0 -5 -10 72.61 3.89
 0 -5 -10 74.42 4.19
 0 5 -10 79.71 4.09
 0 -5 -10 80.6 4.01
 0 -5 -10 81.09 5.26
 0 -5 -10 77.36 4.02
 0 5 10 75.04 5.04
 0 5 -10 79.96 3.98
 0 -5 -10 74.96 3.88
 0 -5 10 74.55 5.01
 0 -5 -10 79.77 3.98
 0 -5 -10 77.03 5.05
 0 -5 -10 76.62 4.19
 0 5 -10 67.59 3.81
 0 -5 -10 84.18 4.18
 0 -5 -11 55.88 4.3
 0 -5 -11 52.89 3.5
 0 -5 -11 56.84 3.54
 0 -5 -11 56.82 3.42
 0 -5 -11 59.89 3.24
 0 -5 11 58.74 4.42
 0 5 -11 55.29 3.17
 0 -5 -11 62.11 3.22
 0 -5 -11 59.94 3.3
 0 5 -11 55.56 3.35
 0 5 11 54.83 4.4
 0 -5 -11 52.97 3.17
 0 -5 -11 55.86 3.25
 0 -5 -11 59.18 3.35
 0 5 -11 59.31 3.42
 0 -5 -12 3.58 1.36
 0 -5 -12 4.03 1.68
 0 -5 -12 3.89 1.54
 0 -5 -12 4.69 1.34
 0 5 -12 4.55 1.35
 0 -5 -12 6.58 1.26
 0 5 -12 0.66 1.36
 0 -5 12 4.75 2.02
 0 5 -12 3.07 1.39
 0 5 12 2.64 1.83
 0 -5 -12 5.82 1.41
 0 -5 -12 3.84 1.28
 0 -5 -12 3.06 1.12
 0 5 -12 5.19 1.15
 0 -5 -13 35.1 2.7
 0 5 -13 39.02 2.86
 0 5 -13 35.95 2.5
 0 -5 -13 38.98 2.67
 0 -5 -13 37.65 2.59
 0 5 -13 38.36 2.73
 0 -5 -13 38.33 2.73
 0 -5 -13 36.49 2.54
 0 -5 -13 37.43 2.91
 0 5 -13 43.53 2.89
 0 -5 -13 41.39 2.5
 0 5 13 31.92 3.46
 0 -5 13 27.16 3.4
 0 -5 -13 39.39 2.63
 0 5 -14 15.85 1.69
 0 -5 -14 18.13 1.97
 0 5 -14 16.94 1.87
 0 5 -14 17.77 2.07
 0 -5 -14 16.81 2.09
 0 -5 -14 19.13 1.94
 0 -5 -14 18.33 1.77
 0 -5 -14 18.41 1.59
 0 5 -14 15.76 1.91
 0 -5 -14 19.43 1.85
 0 5 -15 1.21 1.17
 0 5 -15 1.51 1.44
 0 -5 -15 0.67 1.05
 0 5 -15 1.06 1.31
 0 -5 -15 0.84 1.39
 0 -5 -15 2.66 1.11
 0 -5 -15 0.99 1.22
 0 5 -15 1.52 1.11
 0 -5 -15 3.92 1.4
 0 -5 -15 0.97 0.92
 0 5 -16 42.04 2.71
 0 5 -16 45.5 2.81
 0 5 -16 41.63 2.9
 0 -5 -16 47.84 2.85
 0 -5 -16 42.36 2.5
 0 5 -16 44.08 2.78
 0 -5 -16 46.81 2.65
 0 -5 -16 45.58 2.72
 0 -5 -16 45.53 2.99
 0 5 -17 1.91 0.84
 0 5 -17 3.06 1
 0 -5 -17 2.15 1.05
 0 -5 -17 1.74 0.78
 0 5 -17 2.48 1.11
 0 5 -17 3.52 1.13
 0 -5 -17 1.73 0.8
 0 5 -18 47.34 2.56
 0 5 -18 48.94 2.65
 0 -5 -18 55.68 2.68
 0 -6 0 2904.28 116.43
 0 -6 0 2710.88 116.51
 0 -6 -1 564.62 22.94
 0 -6 1 528.72 22.99
 0 -6 -1 542.23 23
 0 -6 -1 524.47 22.91
 0 6 2 138.32 6.14
 0 -6 2 144.32 6.75
 0 -6 -2 154.83 6.74
 0 -6 2 140.88 6.16
 0 -6 -2 152.21 6.73
 0 -6 -3 193.89 8.48
 0 -6 -3 192.49 8.88
 0 -6 -3 192.57 8.88
 0 6 -3 193.91 8.49
 0 -6 -4 166.8 7.67
 0 6 -4 156.41 7.3
 0 -6 -4 159.3 7.29
 0 -6 -5 262.37 11.82
 0 6 -5 268.47 11.88
 0 -6 -6 169.31 7.57
 0 -6 -6 177.82 8.55
 0 6 -6 174.17 7.58
 0 -6 -6 172.25 8.29
 0 6 -6 190.13 8.41
 0 -6 -7 326.73 13.66
 0 -6 -7 317.06 14.83
 0 6 -7 292.54 13.62
 0 -6 -7 328.88 14.78
 0 6 -7 357.18 14.7
 0 -6 -7 349.95 14.66
 0 -6 -8 13.73 2.02
 0 6 -8 20.88 2.16
 0 -6 -8 16.23 1.3
 0 -6 -8 14.57 2.04
 0 6 -8 17.06 1.35
 0 -6 -8 15.61 2.29
 0 -6 -9 113.03 6.27
 0 -6 -9 109.84 6.39
 0 -6 9 99.57 5.99
 0 -6 -9 104.68 5.03
 0 6 -9 101.28 5.02
 0 -6 -9 114.51 6.24
 0 6 -9 101.73 6.08
 0 6 9 111.15 6.12
 0 -6 -10 32.3 2.2
 0 6 10 40.4 3.35
 0 6 -10 34.35 2.47
 0 -6 -10 39.49 2.38
 0 -6 -10 40.31 2.41
 0 -6 10 28.92 3.1
 0 -6 -10 39.71 2.69
 0 -6 -10 35.89 2.43
 0 6 -10 36.28 2.24
 0 -6 -10 36.43 2.55
 0 6 -10 40.29 2.57
 0 -6 -10 38.12 2.68
 0 -6 -10 36.71 2.43
 0 -6 -10 36.43 3.37
 0 -6 -11 93.73 4.66
 0 6 -11 91.56 4.84
 0 -6 -11 90.36 4.68
 0 -6 11 90.15 5.87
 0 6 -11 90.63 4.59
 0 6 -11 96.48 4.9
 0 -6 -11 97.25 5.05
 0 -6 -11 90.91 4.96
 0 -6 -11 91.12 4.58
 0 -6 -11 97.98 4.8
 0 6 -11 82.57 4.52
 0 -6 -11 91.18 4.74
 0 -6 -11 91.68 4.89
 0 6 11 93.49 5.92
 0 -6 12 21.41 2.82
 0 6 -12 21.75 2.12
 0 -6 -12 23.64 2.33
 0 -6 -12 25.89 2.14
 0 -6 -12 28.38 2.03
 0 -6 -12 26.99 2.16
 0 -6 -12 24.16 2.25
 0 6 12 20.73 2.9
 0 6 -12 21.06 1.85
 0 -6 -12 26.65 2.09
 0 -6 -12 23.6 1.94
 0 6 -12 26.93 2.29
 0 -6 -12 21.54 2.46
 0 6 -13 11.21 1.85
 0 6 -13 14.41 1.82
 0 -6 -13 14.78 1.88
 0 -6 -13 12.71 1.6
 0 -6 -13 15.55 1.82
 0 -6 -13 14.57 2.02
 0 -6 -13 13.06 1.78
 0 -6 -13 13.43 1.66
 0 6 -13 12.31 1.68
 0 -6 -13 15.42 1.62
 0 6 -13 13.45 1.51
 0 -6 -13 14.77 1.81
 0 -6 -14 2.43 1.5
 0 -6 -14 -0.08 0.98
 0 6 -14 1.4 1.26
 0 -6 -14 2.9 1.28
 0 -6 -14 0.79 1.1
 0 -6 -14 2.99 1.41
 0 -6 -14 0.95 1.1
 0 6 -14 3.86 1.56
 0 -6 -14 1.14 1.42
 0 6 -14 2.95 1.37
 0 6 -14 1.94 1.16
 0 6 -15 10.17 1.68
 0 6 -15 7.98 1.47
 0 -6 -15 11.85 1.62
 0 -6 -15 8.74 1.63
 0 6 -15 7.92 1.55
 0 -6 -15 10.58 1.4
 0 -6 -15 8.13 1.5
 0 -6 -15 9.37 1.21
 0 -6 -16 1.75 1.13
 0 6 -16 2.42 1.26
 0 6 -16 4.76 1.1
 0 6 -16 2.58 1.08
 0 6 -16 2.6 1.18
 0 -6 -16 1.35 0.99
 0 -6 -16 2.1 1.08
 0 -6 -17 26.83 1.83
 0 6 -17 23.19 1.81
 0 -6 -17 26.33 1.63
 0 6 -17 20.88 1.81
 0 6 -17 26.24 1.73
 0 -6 -17 21.62 1.63
 0 6 -18 2.37 0.79
 0 6 -18 1.52 0.68
 0 -6 -18 0.96 0.71
 0 -7 0 -0.18 0.96
 0 -7 0 -0.3 0.78
 0 -7 -1 996.19 43.2
 0 -7 -1 1055.42 43.23
 0 -7 1 1041.36 43.33
 0 -7 -2 19.49 1.62
 0 7 2 13.11 0.78
 0 -7 2 16.84 1.1
 0 -7 -2 17.45 1.62
 0 -7 2 20.29 1.74
 0 -7 2 14.17 0.81
 0 -7 -3 64.68 3.79
 0 -7 3 79.07 3.98
 0 -7 3 58.23 3.18
 0 -7 3 74.01 3.29
 0 7 3 72.59 3.25
 0 -7 -3 66.38 3.85
 0 -7 4 815.32 34.56
 0 -7 -4 820.54 35.08
 0 7 4 781.86 34.5
 0 -7 -4 839.28 34.6
 0 -7 -4 865.35 35.12
 0 7 -4 843.92 34.62
 0 7 -5 178.64 8.52
 0 -7 -5 188.36 9
 0 -7 -5 189.36 8.53
 0 7 -6 186.64 8.46
 0 7 -6 214.32 9.34
 0 -7 -6 199.76 8.48
 0 -7 -6 200.38 9.23
 0 -7 -7 369.83 15.85
 0 7 -7 370.83 15.89
 0 -7 -7 361.55 16.15
 0 -7 7 377.59 15.83
 0 7 -7 332.84 14.86
 0 -7 -7 343.46 14.87
 0 -7 -8 231.02 10.9
 0 -7 -8 220.44 11.08
 0 -7 8 228.71 10.82
 0 7 8 211.33 10.72
 0 7 -8 235.47 10.96
 0 -7 -9 59.55 3.36
 0 7 -9 62.76 3.32
 0 -7 9 54.15 3.93
 0 -7 -9 56.17 4.21
 0 -7 -9 54.75 3.15
 0 7 -9 67.4 3.36
 0 7 9 53.77 3.91
 0 -7 -9 57.72 3.41
 0 -7 -9 51.21 4.21
 0 -7 -9 48.13 3.02
 0 -7 -9 66.75 3.51
 0 -7 -9 50.69 3.08
 0 -7 -10 86.11 4.48
 0 -7 -10 82.02 4.6
 0 7 10 80.46 5.38
 0 7 -10 88.56 4.6
 0 7 -10 93.94 4.65
 0 -7 -10 91.89 5.7
 0 7 -10 88.92 4.26
 0 -7 -10 80 4.65
 0 -7 -10 82.07 4.23
 0 -7 10 77.92 5.27
 0 -7 -10 90.36 4.44
 0 -7 -10 88.38 4.45
 0 -7 -10 88.12 4.7
 0 -7 -11 47.74 3.02
 0 -7 -11 49.63 3.26
 0 7 -11 50.31 2.92
 0 -7 11 42.83 3.85
 0 -7 -11 46.42 2.77
 0 7 -11 49.33 3.09
 0 -7 -11 47.44 3.24
 0 -7 -11 49.94 2.95
 0 7 -11 57.25 3.28
 0 7 -11 54.47 3.27
 0 -7 -11 46.58 3.26
 0 7 -11 43.25 2.73
 0 -7 -11 48.6 3
 0 7 11 43.24 3.82
 0 7 -12 144.14 7.06
 0 -7 -12 135.74 7.2
 0 -7 12 115.22 7.86
 0 -7 -12 149.59 7
 0 -7 -12 145.48 7.04
 0 -7 -12 156.63 7.26
 0 7 -12 137.53 6.75
 0 7 12 128.2 8.03
 0 7 -12 147.99 6.83
 0 7 -12 151.26 7.17
 0 -7 -12 153.98 7.37
 0 7 -12 138.93 6.97
 0 -7 -12 145.83 6.91
 0 -7 -12 148.84 6.81
 0 7 -12 156.09 7.25
 0 -7 -12 140.94 6.98
 0 -7 -13 51.87 3.03
 0 7 -13 44.37 2.95
 0 7 -13 48.02 3.2
 0 -7 -13 59.76 3.65
 0 7 -13 56.37 3.32
 0 -7 -13 51.8 3.36
 0 -7 -13 52.73 3.14
 0 7 -13 60.66 3.53
 0 -7 -13 51.94 3.23
 0 -7 -13 52.76 3.29
 0 -7 -13 42.77 3.45
 0 -7 -13 53.92 3.26
 0 -7 -13 53.45 3.4
 0 7 -14 11.46 1.57
 0 7 -14 11.48 1.4
 0 -7 -14 11.72 1.65
 0 -7 -14 12.76 1.8
 0 -7 -14 12.43 1.75
 0 -7 -14 11.02 1.55
 0 7 -14 10.03 1.62
 0 7 -14 11.72 1.9
 0 -7 -14 11.34 1.45
 0 -7 -14 14.78 1.46
 0 -7 -14 13 1.96
 0 7 -15 9.27 1.47
 0 -7 -15 8.83 1.53
 0 -7 -15 11.66 1.62
 0 7 -15 12.05 1.72
 0 -7 -15 13.58 1.4
 0 -7 -15 12.05 1.55
 0 -7 -15 9.12 1.36
 0 7 -15 11.99 1.57
 0 7 -16 24.17 1.92
 0 -7 -16 28.68 1.9
 0 -7 -16 23.47 1.88
 0 -7 16 25.6 1.81
 0 7 -16 18.81 2.02
 0 -7 -16 25.59 1.95
 0 7 -16 25.05 1.89
 0 7 -16 22.84 1.78
 0 -7 -17 0.93 0.73
 0 7 -17 1.51 0.93
 0 7 -17 0.89 0.83
 0 -7 -17 0.38 0.79
 0 7 -17 -0.2 1.01
 0 -7 -17 1.11 0.94
 0 -8 0 1653.64 65.78
 0 -8 0 1510.32 65.02
 0 -8 0 1664.38 65.59
 0 -8 -1 615.99 26.02
 0 -8 -1 658.02 26.62
 0 -8 1 627.38 26.72
 0 -8 1 604.07 26
 0 -8 1 650.66 26.54
 0 -8 -2 32.8 2.34
 0 -8 2 26.82 1.69
 0 -8 -2 32.2 2.29
 0 -8 2 29.6 2.44
 0 -8 -3 2.45 1.21
 0 -8 3 0.93 1.17
 0 -8 3 0.76 0.48
 0 -8 -3 1.38 1.18
 0 -8 3 2.4 0.78
 0 -8 -4 1.16 1.23
 0 -8 4 1.39 1.18
 0 -8 -4 0.77 1.2
 0 -8 4 2.56 0.75
 0 -8 4 1.41 0.79
 0 8 4 2.14 0.69
 0 8 5 2.71 0.87
 0 -8 -5 4.89 1.41
 0 -8 5 5.08 0.88
 0 -8 -5 4.4 1.46
 0 -8 5 1.39 0.86
 0 -8 6 846.38 34.76
 0 -8 -6 826.91 35.36
 0 8 6 786.78 34.61
 0 -8 7 753.23 31.88
 0 8 7 732.07 31.79
 0 -8 8 629.96 27.2
 0 -8 -8 658.79 27.82
 0 8 8 593.74 27.08
 0 -8 9 40.23 3.39
 0 -8 -9 46.37 2.76
 0 8 9 44.08 3.39
 0 -8 -9 38.99 3.62
 0 8 -9 46.84 2.86
 0 -8 -9 45 2.95
 0 -8 -9 43.25 2.69
 0 -8 -10 20.56 2.1
 0 8 -10 14.25 1.85
 0 8 -10 18.93 1.76
 0 8 -10 17.04 1.86
 0 -8 -10 19.07 1.8
 0 -8 10 13.64 2.19
 0 -8 -10 15.03 1.87
 0 -8 -10 17.82 1.99
 0 -8 -10 21.82 1.77
 0 -8 -10 16.28 1.7
 0 8 -11 11.16 1.52
 0 -8 -11 9.67 1.88
 0 -8 -11 8.99 1.51
 0 -8 -11 10.15 1.42
 0 8 -11 9.46 1.69
 0 8 -11 9.96 1.58
 0 8 -11 11.77 1.7
 0 -8 -11 7.41 1.63
 0 -8 -11 9.15 1.73
 0 -8 -11 7.94 1.18
 0 -8 -11 7.16 1.44
 0 -8 11 7.72 1.89
 0 -8 -12 6.13 1.31
 0 8 -12 6.67 1.18
 0 -8 -12 7.52 1.62
 0 -8 -12 6.56 1.68
 0 8 -12 6.02 1.34
 0 8 -12 7.3 1.68
 0 8 -12 6.57 1.52
 0 -8 -12 4.94 1.16
 0 8 -12 7.86 1.72
 0 -8 -12 8.48 1.82
 0 -8 -12 8.19 1.49
 0 -8 -12 7.97 1.47
 0 8 -12 6.76 1.44
 0 -8 -13 0.53 1.57
 0 8 -13 0.9 1.05
 0 -8 -13 0.36 1.67
 0 -8 -13 0.47 1.35
 0 -8 -13 0.51 1.2
 0 8 -13 0.1 1.18
 0 8 -13 -0.46 0.98
 0 8 -13 -0.12 1.43
 0 -8 -13 0.12 1.37
 0 -8 -13 0.37 1.13
 0 -8 -13 -0.31 0.93
 0 -8 -13 -0.2 1.19
 0 8 -13 0.69 1.23
 0 8 -13 1.61 1.54
 0 -8 -13 0.42 1.27
 0 -8 -14 25.29 2.13
 0 8 -14 30.2 2.42
 0 8 -14 25.26 2.11
 0 -8 -14 23.82 2.17
 0 -8 -14 24.12 2.14
 0 8 -14 24.54 2.12
 0 -8 -14 23.3 1.96
 0 -8 -14 23.35 2.27
 0 -8 -15 22.61 2.13
 0 -8 -15 29.93 2.09
 0 -8 -15 24.85 2.16
 0 -8 15 30.22 2.03
 0 8 -15 24.55 2.29
 0 8 -15 28.72 2.11
 0 -8 -15 24.57 2.03
 0 -8 -15 25.04 1.89
 0 -8 -16 0.95 0.94
 0 8 -16 0.2 0.94
 0 8 -16 1.84 1.09
 0 -8 -16 0.98 1.01
 0 8 -16 2.42 1.28
 0 -8 -16 2.57 1.11
 0 8 -17 -0.45 0.76
 0 8 -17 0.11 0.79
 0 -8 -17 -0.05 0.72
 0 8 -17 -0.45 1
 0 -8 -17 0.46 0.74
 0 -9 0 0.63 0.76
 0 -9 0 2.05 1.25
 0 -9 0 -0.6 0.98
 0 -9 -1 450.6 19.72
 0 -9 1 446.62 19.09
 0 -9 1 483.72 19.69
 0 -9 -1 449.99 19.1
 0 -9 1 447.51 19.89
 0 -9 2 8 1.03
 0 -9 -2 11 1.51
 0 -9 -2 10.1 1.13
 0 -9 2 14.17 1.79
 0 -9 2 11.5 1.43
 0 -9 -3 1.31 1.15
 0 -9 3 0.4 1.22
 0 -9 -3 1.37 1.13
 0 -9 3 0.84 0.83
 0 -9 4 573.28 26.31
 0 -9 -4 607.25 26.39
 0 -9 4 605.9 25.44
 0 -9 -4 637.36 26.43
 0 -9 -5 0.97 1.32
 0 -9 5 0.43 0.82
 0 -9 5 0.16 1.19
 0 -9 -5 -1.27 1.28
 0 -9 6 131.71 6.19
 0 -9 -6 129.33 7.24
 0 -9 7 84.9 4.87
 0 -9 -7 95.8 5.73
 0 -9 7 95.21 4.5
 0 -9 -8 3.57 1.14
 0 9 -8 3.23 1.1
 0 -9 -8 3.49 1.79
 0 9 -8 3.42 1.2
 0 -9 -8 2.61 1.04
 0 -9 -9 31.55 2.29
 0 9 -9 30.68 2.21
 0 -9 -9 30.28 2.23
 0 9 -9 34.48 2.46
 0 -9 -9 35.02 2.52
 0 9 -9 34.1 2.37
 0 -9 -10 1001.22 40.18
 0 -9 -10 946.43 40.16
 0 -9 -10 901.11 39.91
 0 9 -10 955.24 40.03
 0 -9 -10 952.48 39.91
 0 9 -10 938.44 39.86
 0 -9 -11 1.09 1.23
 0 -9 -11 3.87 1.72
 0 9 -11 3.46 1.26
 0 9 -11 6.08 1.58
 0 -9 -11 2.32 1.57
 0 -9 -11 1.14 1.15
 0 -9 -11 3.51 1.39
 0 -9 -11 3.23 1.52
 0 -9 -12 10.83 1.97
 0 -9 -12 13.8 1.98
 0 -9 -12 12.03 1.88
 0 -9 -12 10.7 1.65
 0 -9 -12 10.39 1.63
 0 9 -12 8.19 1.53
 0 9 -12 11.91 1.88
 0 -9 -12 10.64 1.54
 0 9 -12 12.21 1.63
 0 9 -12 13.12 1.93
 0 9 -12 10.92 1.67
 0 -9 -13 -1.71 1.32
 0 -9 -13 2.24 1.76
 0 9 -13 0.69 1.24
 0 9 -13 0.46 1.44
 0 9 -13 0.09 1.25
 0 -9 -13 0.24 1.41
 0 -9 -13 -1.33 1.42
 0 9 -13 1.5 1.5
 0 -9 13 1.08 1.16
 0 -9 -13 1.31 1.14
 0 9 -13 -0.08 1.13
 0 -9 -13 1.01 1.25
 0 -9 -14 9.19 1.61
 0 -9 -14 10.73 1.59
 0 -9 -14 9.68 1.64
 0 9 -14 9.98 1.77
 0 -9 -14 10.29 1.55
 0 -9 -14 9.58 1.39
 0 9 -14 9.61 1.48
 0 -9 14 11.4 1.45
 0 9 -14 8.16 1.24
 0 9 -14 9.05 1.52
 0 -9 15 121.95 5.52
 0 9 -15 102.32 5.68
 0 -9 -15 112.63 5.67
 0 -9 -15 111.97 5.62
 0 -9 -15 122.08 5.63
 0 9 -15 113.34 5.54
 0 -9 -15 112.56 5.62
 0 -9 -16 4.56 1.11
 0 9 -16 4.03 1.01
 0 9 -16 3.23 0.96
 0 -9 -16 4.09 0.97
 0 9 -16 3.02 1.24
 0 -9 -16 5.24 1.14
 0 -9 -17 40.13 2.02
 0 -9 -17 39.9 2.05
 0 9 -17 34.18 1.99
 0 9 -17 31.41 2.18
 0 -10 0 5.97 1.39
 0 -10 0 1.74 0.85
 0 -10 0 3.98 1.16
 0 -10 1 325.6 14.25
 0 -10 1 327.69 13.97
 0 -10 -1 321.82 14.03
 0 -10 1 298.9 13.28
 0 -10 -1 306.28 13.31
 0 -10 2 10.38 1.71
 0 -10 -2 7.54 1.41
 0 -10 2 6.89 1.02
 0 -10 -2 7.63 1.08
 0 -10 2 5.9 1.16
 0 -10 3 102.31 5.31
 0 -10 3 108.85 5.77
 0 -10 3 102.09 4.82
 0 -10 -3 101.35 5.6
 0 -10 4 609.83 25.23
 0 -10 -4 560.29 25.11
 0 -10 4 562.83 24.12
 0 -10 -5 95.41 5.55
 0 -10 5 93.92 5.5
 0 -10 5 92.94 4.51
 0 -10 -6 2.19 1.53
 0 -10 6 -0.13 0.88
 0 -10 6 -0.19 1.38
 0 -10 -7 2.68 1.67
 0 -10 7 1.05 1.36
 0 -10 -7 0.1 1.13
 0 10 -7 2.44 1.1
 0 -10 -7 2.21 1.05
 0 -10 -7 0.74 0.89
 0 -10 -7 1.08 1.01
 0 -10 7 0.78 0.89
 0 10 -8 63.69 3.52
 0 -10 8 57.11 4.46
 0 -10 -8 66.6 3.55
 0 10 -8 60.23 3.33
 0 -10 -8 68.47 3.63
 0 10 -8 58.45 3.59
 0 -10 -8 59.25 3.51
 0 -10 8 65.68 3.47
 0 -10 -8 69.22 4.82
 0 10 -9 59.02 3.43
 0 10 -9 53.59 3.11
 0 -10 9 56.83 3.17
 0 -10 -9 53.96 3.29
 0 10 -9 54.24 3.28
 0 -10 -9 49.31 4.41
 0 -10 -9 51.4 3.16
 0 -10 -9 56.38 3.3
 0 -10 -10 3.67 1.73
 0 -10 10 3.22 1.22
 0 10 -10 3.12 1.21
 0 -10 -10 2.26 1.21
 0 -10 -10 2.31 1.32
 0 10 -10 0.44 1.4
 0 -10 -10 3.45 1.52
 0 10 -10 0.52 1.27
 0 -10 -11 327.62 14.52
 0 -10 -11 325.13 14.67
 0 -10 -11 326.67 14.71
 0 10 -11 339.05 14.63
 0 -10 -11 326.72 14.45
 0 10 -11 319.16 14.35
 0 -10 11 320.83 14.37
 0 -10 -12 445.51 18.83
 0 -10 -12 463.81 19.12
 0 -10 12 457.18 18.71
 0 -10 -12 470.33 18.79
 0 -10 -12 418.96 18.75
 0 10 -12 410.34 18.68
 0 10 -12 376.33 18.55
 0 -10 -12 419.97 18.91
 0 10 -12 438.1 18.67
 0 10 -12 413.28 18.85
 0 -10 -12 435.02 19
 0 -10 -13 177.64 8.55
 0 10 -13 176.37 8.51
 0 10 -13 178.78 8.49
 0 -10 -13 185.78 8.31
 0 -10 -13 183.06 8.62
 0 10 -13 184.02 8.29
 0 10 -13 163.98 8.2
 0 -10 13 193.65 8.3
 0 -10 -13 188.13 8.42
 0 10 -13 163.43 8.13
 0 -10 -13 158.4 8.41
 0 -10 -13 177.72 8.36
 0 10 -14 13.27 1.51
 0 10 -14 12.17 1.82
 0 10 -14 8.11 1.34
 0 -10 -14 9.59 1.5
 0 -10 -14 10.5 1.61
 0 -10 -14 9.59 1.38
 0 -10 14 9.28 1.34
 0 -10 -14 8.58 1.62
 0 10 -14 11.1 1.35
 0 10 -15 7.87 1.27
 0 -10 -15 9.97 1.38
 0 10 -15 5.49 1.49
 0 -10 15 7.88 1.17
 0 -10 -15 9.08 1.43
 0 -10 -15 6.38 1.33
 0 -10 -16 53.08 2.94
 0 10 -16 52.15 3.08
 0 -10 -16 61.07 2.94
 0 -10 -16 48.68 2.77
 0 10 -16 54.15 2.84
 0 -11 0 0.66 0.86
 0 -11 0 0.64 1.13
 0 -11 -1 0.28 0.85
 0 -11 1 1.75 1.25
 0 -11 -1 0.94 1.07
 0 -11 1 0.72 0.84
 0 -11 1 0.49 1.04
 0 -11 -2 142.25 7.21
 0 -11 2 135.8 6.95
 0 -11 2 137.91 7.35
 0 -11 -2 142.78 6.47
 0 -11 2 143.82 6.44
 0 -11 -3 0.47 1.18
 0 -11 3 0.24 0.87
 0 -11 3 1.35 1.24
 0 -11 -3 0.37 0.88
 0 -11 3 0.73 1
 0 -11 4 89.67 5.71
 0 -11 4 99.16 5.37
 0 -11 4 105.82 4.93
 0 -11 -4 113.68 6.02
 0 -11 -5 84.03 5.13
 0 -11 5 69.82 4.9
 0 -11 5 82.94 4.06
 0 -11 -6 198.92 8.69
 0 -11 -6 189.76 9.95
 0 11 -6 209.39 8.84
 0 -11 6 185.83 9.8
 0 -11 -6 195.01 8.77
 0 -11 -6 179.08 8.6
 0 -11 6 177.11 8.61
 0 -11 -6 201.74 8.94
 0 -11 7 594.92 23.89
 0 -11 -7 548.31 24.11
 0 11 -7 555.54 23.85
 0 -11 -7 571.34 23.9
 0 -11 7 543.02 25.2
 0 -11 -7 541.27 23.94
 0 11 -7 554.49 23.99
 0 -11 -7 558.84 24.08
 0 -11 -7 562.55 23.96
 0 -11 -7 550.59 23.84
 0 -11 -7 574.45 25.47
 0 -11 -8 0.6 1.01
 0 -11 8 0.65 1.05
 0 -11 -8 0.44 1.11
 0 -11 8 -0.25 1.52
 0 -11 -8 1.05 1.26
 0 11 -8 1.4 1.2
 0 -11 -8 1.9 1.38
 0 -11 -8 0.21 1.22
 0 11 -8 0.53 1.06
 0 -11 -8 2.36 1.84
 0 -11 -9 2.36 1.25
 0 -11 -9 2.28 1.91
 0 11 -9 1.34 1.05
 0 -11 9 1.06 1.64
 0 -11 -9 2.1 1.37
 0 11 -9 1.74 1.17
 0 -11 9 2.42 1.2
 0 11 -9 3.22 1.44
 0 -11 -9 -0.1 1.2
 0 -11 -10 15.58 1.87
 0 11 -10 15.81 1.83
 0 -11 10 15.66 1.72
 0 -11 -10 14.63 1.78
 0 -11 10 9.71 2.29
 0 11 -10 18.03 1.69
 0 -11 -10 16.77 1.76
 0 -11 -10 17.19 2.13
 0 11 -10 17.14 2.03
 0 -11 -11 243.83 11.11
 0 -11 -11 258.29 11.42
 0 -11 -11 240.22 11.26
 0 -11 -11 245.36 11.01
 0 -11 -11 238.42 11.22
 0 11 -11 229.77 10.85
 0 -11 11 253.65 10.98
 0 11 -11 237.47 11.01
 0 11 -11 247.29 11.23
 0 11 -11 233.31 11.09
 0 11 -12 85.13 4.71
 0 -11 -12 85.26 4.85
 0 11 -12 84.74 4.41
 0 -11 -12 85.88 4.67
 0 -11 -12 83.66 4.56
 0 -11 12 90.58 4.52
 0 11 -12 81.75 4.53
 0 -11 -12 86.9 4.82
 0 11 -12 79.49 4.45
 0 -11 -12 85.66 4.89
 0 -11 -13 11.45 1.92
 0 -11 -13 14.06 1.88
 0 -11 13 11.51 1.57
 0 11 -13 13.09 1.55
 0 11 -13 11.71 1.79
 0 -11 -13 12.98 1.69
 0 -11 -13 11.78 1.84
 0 -11 -13 14 1.71
 0 -11 -13 13.86 1.59
 0 11 -13 16.03 1.61
 0 11 -13 13.18 1.54
 0 -11 14 14.19 1.49
 0 11 -14 17.04 1.95
 0 -11 -14 14.48 1.63
 0 -11 -14 16.85 1.82
 0 -11 -14 16.04 1.57
 0 -11 -14 13.34 1.81
 0 11 -14 16.56 1.55
 0 11 -14 12.49 1.42
 0 -11 -15 21.54 1.8
 0 -11 -15 20.92 1.81
 0 11 -15 17.04 1.86
 0 -11 -15 18.72 1.68
 0 -11 -16 11.66 1.16
 0 -11 -16 11.13 1.19
 0 11 -16 9.09 1.02
 0 11 -16 11.44 1.35
 0 -12 0 74.51 3.72
 0 -12 0 70.44 4.29
 0 -12 -1 7.32 1.14
 0 -12 1 7.34 1.35
 0 -12 -1 3.57 1.29
 0 -12 1 8.14 1.09
 0 -12 1 8.25 1.69
 0 -12 -2 38.05 2.95
 0 -12 2 38.92 2.34
 0 -12 2 38.45 3.14
 0 -12 -2 41.61 2.4
 0 -12 2 37.48 2.77
 0 -12 3 16.29 1.43
 0 -12 3 14.74 1.71
 0 -12 -3 16.14 1.48
 0 -12 3 17.7 2.15
 0 -12 -3 11.71 1.87
 0 -12 4 286.12 12.23
 0 -12 -4 273.87 12.22
 0 -12 4 262.7 13.29
 0 -12 -4 285.06 12.54
 0 -12 -4 276.47 13.31
 0 -12 -5 -0.29 1.19
 0 -12 -5 -0.36 0.9
 0 12 -5 0.16 1
 0 -12 -5 0.42 1.17
 0 -12 -5 0.64 1.31
 0 -12 5 0.21 1.3
 0 -12 5 -0.44 0.94
 0 -12 -5 0.51 1.04
 0 -12 -5 0.15 0.88
 0 -12 5 -0.3 1.16
 0 -12 -6 904.59 37.69
 0 -12 -6 925.42 37.92
 0 -12 -6 865.89 39.01
 0 -12 6 831.01 38.86
 0 -12 -6 875.23 37.55
 0 -12 -6 905.16 37.84
 0 12 -6 932.36 37.7
 0 -12 6 897.69 37.56
 0 -12 -6 851.08 37.51
 0 -12 6 912.1 37.83
 0 -12 -7 10.46 1.63
 0 -12 -7 13.72 2.44
 0 -12 7 7.82 1.35
 0 -12 -7 9.65 1.36
 0 -12 -7 12.67 1.67
 0 -12 -7 9.14 1.53
 0 12 -7 12.09 1.4
 0 12 -7 12.66 1.57
 0 -12 7 12.04 2.18
 0 -12 -7 8.71 1.37
 0 -12 -8 8.02 2.23
 0 -12 -8 15.16 1.61
 0 -12 -8 16.34 1.7
 0 12 -8 16.03 1.62
 0 -12 8 22.06 1.8
 0 -12 -8 16.22 1.93
 0 12 -8 14.72 1.79
 0 -12 -8 15.29 1.82
 0 -12 -8 10.67 1.71
 0 -12 8 12.66 2.36
 0 -12 9 175.56 8.37
 0 -12 -9 178.74 10.08
 0 12 -9 203.82 8.73
 0 -12 9 159.34 9.7
 0 -12 -9 182.66 8.45
 0 12 -9 180.85 8.46
 0 -12 -9 180.31 8.71
 0 -12 -9 172.4 8.39
 0 -12 -9 182.7 8.54
 0 12 -10 22.88 2.06
 0 12 -10 21.8 2.21
 0 -12 10 16.54 1.75
 0 -12 -10 16.38 2.2
 0 -12 -10 16.58 1.9
 0 12 -11 0.73 1.03
 0 -12 -11 0.43 1.4
 0 12 -11 2 1.31
 0 -12 -11 -0.36 1.57
 0 -12 11 -0.55 1.1
 0 -12 -11 1.86 1.67
 0 -12 -11 0.49 1.16
 0 12 -11 0.2 1.25
 0 12 -11 0.69 1.51
 0 -12 -11 0.91 1.35
 0 -12 -12 -0.38 1.51
 0 12 -12 1.97 1.31
 0 -12 12 -0.35 1.1
 0 12 -12 0.65 1.22
 0 12 -12 0.67 1.49
 0 -12 -12 0.11 1.47
 0 12 -12 0.54 1.16
 0 -12 -12 0.1 1.31
 0 -12 -12 -0.38 1.16
 0 -12 -12 -0.24 1.36
 0 12 -12 0.71 1
 0 -12 -13 17.74 2.03
 0 -12 -13 21.87 2.06
 0 -12 13 16.16 1.63
 0 -12 -13 17.59 1.88
 0 12 -13 13.24 1.58
 0 -12 -13 19.86 1.76
 0 12 -13 12.71 1.52
 0 -12 -13 15.54 1.96
 0 -12 -14 34.57 2.56
 0 -12 -14 39.79 2.56
 0 12 -14 31.94 2.15
 0 -12 -14 34.93 2.4
 0 -12 14 34.24 2.2
 0 -12 -15 0.13 0.96
 0 -12 -15 0.81 1
 0 -12 -15 0.93 1
 0 12 -15 2.12 1.24
 0 12 -15 0.31 0.71
 0 -13 0 0.1 1.1
 0 -13 0 1.23 1.13
 0 -13 0 -0.21 0.9
 0 -13 1 -0.07 0.93
 0 -13 1 -0.41 1.24
 0 -13 -1 0.49 1.07
 0 -13 -1 0.1 1.16
 0 -13 -1 0.79 1.01
 0 -13 -1 0.2 1.18
 0 -13 1 0.74 1
 0 -13 2 208.44 9.35
 0 -13 -2 200.87 9.01
 0 -13 2 200.91 8.99
 0 -13 -2 207.44 9.32
 0 -13 -2 206.63 9.95
 0 -13 2 199.05 10.13
 0 -13 -2 200.23 9.32
 0 -13 2 174.89 9.44
 0 -13 3 131.87 7.23
 0 -13 -3 132.49 6.14
 0 -13 -3 125.22 6.23
 0 -13 -3 136.78 6.44
 0 -13 3 126.36 6.4
 0 -13 -3 122.22 6.09
 0 -13 -3 126.53 6.27
 0 -13 -3 130.23 7.11
 0 -13 3 133.42 6.13
 0 -13 4 66.2 4.61
 0 -13 -4 65.28 3.5
 0 -13 -4 66.47 3.64
 0 -13 -4 61.92 3.75
 0 -13 4 68.98 3.61
 0 -13 -4 65.96 4.59
 0 -13 4 65.96 3.89
 0 -13 -4 69.95 3.64
 0 -13 -4 68.86 3.52
 0 13 -4 63.11 3.56
 0 -13 -4 64.98 3.9
 0 -13 -4 69.02 3.85
 0 -13 -4 67.69 3.83
 0 -13 -5 123.53 5.87
 0 -13 -5 122.2 5.88
 0 -13 -5 128.87 6.16
 0 -13 -5 119.51 6.02
 0 -13 -5 129.13 6.31
 0 13 -5 128.73 6
 0 -13 5 129.71 6.27
 0 -13 5 123.04 7.1
 0 -13 -5 123.97 6.18
 0 -13 5 116.14 5.89
 0 -13 -5 113.35 6.18
 0 -13 -5 119.21 7.12
 0 -13 -6 176.7 8.62
 0 -13 -6 190.01 9.03
 0 13 -6 205.1 8.84
 0 -13 -6 182.54 8.65
 0 -13 6 198.74 9.03
 0 -13 -6 187.15 9.01
 0 -13 6 186.62 10.01
 0 -13 6 184.77 8.67
 0 -13 -6 207.24 8.92
 0 -13 -6 180 9.99
 0 -13 -6 186.08 8.81
 0 -13 -6 189.77 8.97
 0 -13 -7 13.69 2.57
 0 -13 -7 16.78 1.73
 0 -13 -7 18.81 2.06
 0 -13 -7 16.45 2.12
 0 -13 7 19.45 2.66
 0 -13 7 16.53 1.78
 0 -13 -7 18.73 2.04
 0 13 -7 17.21 1.68
 0 -13 -7 18.72 1.94
 0 -13 -7 16.92 1.68
 0 13 -7 20.46 1.93
 0 -13 -8 13.34 1.55
 0 -13 -8 7.32 1.63
 0 -13 8 9.31 1.49
 0 -13 -8 12.27 1.55
 0 -13 8 7.16 1.98
 0 -13 -8 10.45 1.88
 0 13 -8 10 1.4
 0 -13 -8 11.48 1.84
 0 -13 -8 9.51 1.67
 0 -13 -8 8.3 2.22
 0 13 -8 10.68 1.7
 0 -13 9 13.28 1.57
 0 -13 -9 10.74 1.57
 0 13 -9 8.71 1.52
 0 -13 -9 11.31 1.68
 0 -13 -9 9.92 1.5
 0 -13 -9 11.12 1.87
 0 -13 -9 10.39 1.83
 0 -13 -9 11.29 1.97
 0 13 -9 12.34 1.81
 0 -13 -10 263.75 12.19
 0 -13 -10 291.22 12.56
 0 -13 -10 264.47 12.48
 0 13 -10 267.42 12.36
 0 -13 -10 270.25 12.22
 0 -13 10 284.78 12.16
 0 13 -10 260.5 12.16
 0 -13 -11 0.49 1.2
 0 -13 -11 -0.32 1.42
 0 13 -11 1.39 1.37
 0 13 -11 1.39 1.28
 0 13 -11 2.34 1.54
 0 -13 11 1.5 1.18
 0 -13 -11 1.27 1.69
 0 -13 -11 0.79 1.6
 0 -13 12 106.86 5.09
 0 -13 -12 103.43 5.21
 0 13 -12 96.99 5.17
 0 -13 -12 104.65 5.31
 0 -13 -12 99.38 5.39
 0 13 -12 100.51 5.36
 0 -13 -12 105.54 5.55
 0 -13 -12 99.64 5.15
 0 13 -12 95.72 4.99
 0 13 -12 101.74 5.18
 0 13 -13 16.7 1.94
 0 -13 -13 14.9 1.82
 0 -13 -13 15.63 1.72
 0 13 -13 13.17 1.5
 0 -13 -13 15.4 1.85
 0 -13 -13 16.17 1.89
 0 -13 13 14.16 1.47
 0 -13 -14 0.59 1.13
 0 13 -14 1.26 0.92
 0 -13 -14 2.71 1.16
 0 -13 -14 0.52 1.1
 0 -13 -15 16.09 1.41
 0 13 -15 12.15 1.11
 0 -13 -15 16.02 1.32
 0 13 -15 10.35 0.98
 0 -13 -15 13.99 1.32
 0 -14 0 380.03 16.71
 0 -14 0 346.63 17.39
 0 -14 1 15.76 1.9
 0 -14 1 16.42 1.82
 0 -14 -1 19.91 1.99
 0 -14 -1 15.69 1.63
 0 -14 1 11.46 1.72
 0 -14 -1 15.71 1.89
 0 -14 -1 17.97 1.67
 0 -14 1 12.55 1.49
 0 -14 -1 12.69 1.9
 0 -14 2 72.41 3.83
 0 -14 2 75.52 4.11
 0 -14 -2 69.56 4.61
 0 -14 -2 76.11 4.2
 0 -14 -2 69.15 4.14
 0 -14 -2 70.24 3.63
 0 -14 -2 65.54 3.77
 0 -14 -2 72.75 3.96
 0 -14 2 78 4.24
 0 -14 -3 195.84 9.44
 0 -14 3 227.85 9.9
 0 -14 3 206.58 9.46
 0 -14 -3 207.54 9.67
 0 -14 3 221.16 9.76
 0 -14 -3 202.55 9.32
 0 -14 -3 208.03 10.57
 0 -14 -3 218.23 9.68
 0 -14 -3 216.62 9.82
 0 -14 -3 197.84 9.44
 0 -14 3 221.36 10.83
 0 -14 4 58.79 3.34
 0 -14 -4 59.66 3.71
 0 -14 -4 55.1 3.33
 0 -14 4 50.21 4.23
 0 14 -4 60.7 3.32
 0 -14 -4 51.85 4.15
 0 -14 -4 59.36 3.2
 0 -14 -4 56.55 3.5
 0 -14 -4 59.05 3.65
 0 -14 -4 58.48 3.56
 0 -14 4 61.67 3.56
 0 -14 -4 61.66 3.25
 0 -14 -4 55.73 3.36
 0 -14 4 61.23 3.72
 0 -14 -5 92.62 4.7
 0 14 -5 87.18 4.74
 0 -14 5 80.26 5.72
 0 -14 -5 95.27 5.07
 0 -14 5 100.18 4.81
 0 -14 -5 90.75 5.96
 0 -14 -5 84.7 5.04
 0 -14 -5 91.6 4.64
 0 -14 -5 98.75 5.04
 0 -14 5 98.85 5.17
 0 -14 -5 88.28 4.98
 0 -14 -5 94.34 4.83
 0 -14 -5 95.7 4.87
 0 14 -6 9.69 1.51
 0 -14 6 8.97 1.99
 0 -14 6 11.95 1.95
 0 -14 -6 9.19 1.63
 0 -14 -6 11.26 1.49
 0 -14 -6 13.75 1.87
 0 -14 -6 11.25 2.33
 0 -14 -6 11.83 1.69
 0 -14 -6 7.87 1.78
 0 -14 -6 10.79 1.39
 0 -14 -6 11.21 1.9
 0 -14 6 15.73 1.62
 0 -14 -7 204.02 9.52
 0 -14 -7 202.99 9.86
 0 14 -7 214.79 9.7
 0 -14 -7 219.13 9.79
 0 -14 7 185.74 10.83
 0 -14 7 207.19 9.55
 0 -14 -7 214.98 9.91
 0 -14 -7 226.94 10.05
 0 -14 -7 200.08 11.09
 0 -14 -7 204.65 9.57
 0 -14 -8 2.4 1.44
 0 14 -8 0.35 1.09
 0 -14 -8 1.89 1.43
 0 -14 8 0.82 1.13
 0 -14 -8 0.84 1.13
 0 -14 -8 4.71 1.34
 0 -14 -8 1.6 1.51
 0 14 -8 0.32 1.37
 0 -14 -8 1.25 1.44
 0 -14 -9 14.57 1.77
 0 -14 -9 12.98 1.84
 0 14 -9 12.67 1.66
 0 -14 -9 11.61 2.09
 0 -14 -9 15.69 2
 0 -14 9 17.29 1.73
 0 14 -9 15.61 1.88
 0 -14 -9 16.66 1.75
 0 -14 -9 14.15 2.02
 0 -14 -10 25.37 2.16
 0 -14 10 24.55 2.07
 0 14 -10 26.47 2.1
 0 -14 -10 22.34 2.07
 0 -14 -10 28.98 2.58
 0 -14 -10 29.81 2.59
 0 -14 -10 25.04 2.51
 0 -14 -10 26.64 2.2
 0 14 -10 29.62 2.46
 0 -14 -11 90.8 4.71
 0 -14 11 80.83 4.28
 0 -14 -11 80.18 4.4
 0 14 -11 85.1 4.44
 0 14 -11 86.69 4.58
 0 14 -11 79 4.32
 0 14 -11 76.17 4.24
 0 14 -12 1.94 1.27
 0 -14 -12 2.19 1.51
 0 -14 -12 2.81 1.26
 0 -14 -12 2.4 1.56
 0 14 -12 2.66 1.31
 0 -14 12 1.79 1.08
 0 -14 -12 2.98 1.34
 0 -14 -13 7 1.51
 0 -14 -13 8.61 1.27
 0 14 -13 7.73 1.23
 0 -14 -13 4.59 1.4
 0 -14 -13 5.67 1.33
 0 -14 -13 5.35 1.37
 0 14 -13 7.03 1.45
 0 -14 -14 2.43 0.97
 0 14 -14 2.01 0.86
 0 -14 -14 2.61 1.09
 0 14 -14 0.97 1.15
 0 -14 -14 2.61 1.14
 0 -15 0 0.09 1.06
 0 -15 0 -0.96 1.4
 0 -15 -1 27.6 2.39
 0 -15 1 22.18 2.24
 0 -15 -1 27.25 2.03
 0 -15 -1 20.91 2.22
 0 -15 -1 19.19 2.37
 0 -15 1 23.88 1.97
 0 -15 1 20.78 2.28
 0 -15 -2 35.89 2.4
 0 -15 -2 30.6 2.96
 0 -15 -2 29.65 2.06
 0 -15 2 32.4 2.69
 0 -15 -2 33.1 2.72
 0 -15 2 34.95 2.62
 0 -15 -2 29.97 2.66
 0 -15 2 36.72 2.4
 0 -15 -2 29.2 2.37
 0 -15 3 0.38 1.46
 0 -15 -3 -1.23 1.45
 0 -15 -3 0.22 1.35
 0 -15 -3 0.83 0.96
 0 -15 -3 0.11 1.21
 0 -15 -3 1.25 1.25
 0 -15 -3 0.88 1.4
 0 -15 3 0.11 1.32
 0 -15 3 0.87 1.24
 0 -15 -4 154.31 7.37
 0 -15 4 170.77 7.64
 0 15 -4 157.91 7.08
 0 -15 -4 145.55 6.92
 0 -15 4 129.68 8.13
 0 -15 4 147.83 7.1
 0 -15 -4 142.95 8.25
 0 -15 -4 155.88 7.47
 0 -15 -4 149.57 7.54
 0 -15 -4 148.22 7.32
 0 -15 -4 138.42 7.1
 0 -15 -4 148.52 6.98
 0 -15 4 150.28 7.3
 0 -15 -4 148.53 7.13
 0 -15 5 49.98 4.17
 0 -15 -5 57.08 4.45
 0 -15 5 57.2 3.24
 0 -15 -5 55.65 3.14
 0 -15 -5 59.16 3.33
 0 -15 -5 52.95 3.3
 0 -15 5 52.8 3.6
 0 -15 -5 54.54 3.51
 0 -15 -5 43.38 3.44
 0 -15 -5 55.74 3.53
 0 -15 -5 57.83 3.16
 0 15 -5 46.15 3.12
 0 -15 -5 49.91 3.48
 0 -15 -6 112.32 5.96
 0 15 -6 106.14 5.61
 0 -15 -6 110 5.56
 0 -15 6 113.95 5.66
 0 -15 -6 124.41 7.22
 0 -15 -6 110.6 6
 0 -15 -6 111.27 5.58
 0 -15 6 114.3 6.05
 0 -15 -6 115 5.94
 0 -15 -6 119.63 5.85
 0 -15 -6 123.8 5.92
 0 -15 6 91.85 6.62
 0 -15 7 102.79 5.52
 0 15 -7 105.62 5.22
 0 -15 -7 91.51 4.98
 0 -15 -7 96.68 5.24
 0 -15 -7 90.17 5.01
 0 -15 -7 91.39 5.41
 0 -15 7 98.84 5.05
 0 -15 -7 110.09 5.53
 0 -15 -7 113.94 5.56
 0 -15 -8 5.56 1.42
 0 -15 -8 3.5 1.31
 0 -15 -8 6.23 1.69
 0 -15 -8 6.47 1.65
 0 -15 8 5.96 1.37
 0 15 -8 6.42 1.48
 0 -15 -8 4.27 1.67
 0 -15 -8 6.44 1.67
 0 -15 -9 30.32 2.44
 0 15 -9 28.54 2.22
 0 -15 -9 30.09 2.61
 0 -15 9 34.04 2.35
 0 -15 -9 35.14 2.61
 0 15 -9 30.93 2.46
 0 -15 -9 30.51 2.36
 0 -15 -9 31.6 2.3
 0 -15 -9 29.17 2.68
 0 15 -10 119.01 6.21
 0 -15 -10 133.72 6.37
 0 -15 -10 137.54 6.81
 0 -15 -10 135.53 6.65
 0 15 -10 130.27 6.47
 0 -15 10 131.54 6.3
 0 -15 -10 135.36 6.42
 0 -15 -10 140.46 6.58
 0 -15 -10 122.66 6.34
 0 -15 -10 146.08 6.69
 0 15 -10 120.17 6.41
 0 -15 -11 87.57 4.78
 0 -15 -11 82.76 4.61
 0 15 -11 80.65 4.41
 0 -15 -11 85.64 4.39
 0 -15 -11 81.42 4.56
 0 -15 11 88.31 4.29
 0 15 -11 79.85 4.49
 0 15 -12 19.33 1.88
 0 -15 12 12.34 1.39
 0 -15 -12 15.96 1.57
 0 15 -12 19.91 1.74
 0 -15 -12 15.61 1.86
 0 -15 -13 175.75 7.45
 0 -15 -13 165.87 7.6
 0 15 -13 163.21 7.5
 0 15 -13 164.92 7.33
 0 15 -14 7.63 0.97
 0 15 -14 10.42 1.28
 0 -15 -14 9.07 1.21
 0 -16 0 126.88 5.93
 0 -16 0 94.22 5.27
 0 -16 1 69.58 4.32
 0 -16 1 75.15 4.28
 0 -16 -1 68.78 4.25
 0 -16 -1 68.75 4.26
 0 -16 -1 69.09 3.88
 0 -16 1 65.8 3.82
 0 -16 -2 80.02 4.26
 0 -16 2 78.59 4.21
 0 -16 -2 87.22 4.74
 0 -16 2 72.4 4.49
 0 -16 2 70.92 4.6
 0 -16 -2 81.9 4.7
 0 -16 -3 3.72 1.44
 0 -16 -3 4.96 1.63
 0 -16 -3 3.35 1.34
 0 -16 3 3.94 1.8
 0 -16 -3 5.92 1.09
 0 -16 -3 5.35 1.34
 0 -16 3 4.69 1.39
 0 -16 -3 5.92 1.7
 0 -16 3 5.38 1.61
 0 -16 4 266.23 11.62
 0 -16 -4 257.62 11.64
 0 -16 -4 260.7 12.96
 0 -16 -4 248.21 11.79
 0 -16 -4 265.59 12.08
 0 -16 -4 243.13 11.42
 0 -16 4 274.22 12.11
 0 -16 4 248 11.78
 0 -16 -4 254.85 11.86
 0 -16 -4 279.83 12.06
 0 -16 5 146.47 6.9
 0 16 -5 136.85 6.81
 0 -16 5 150.32 7.39
 0 -16 -5 150.32 6.82
 0 -16 -5 128.52 7.23
 0 -16 -5 137.73 7.13
 0 -16 -5 148.94 7.22
 0 -16 -5 142.39 7.16
 0 -16 -6 583.33 26.16
 0 -16 -6 624.91 26.25
 0 -16 6 598.81 26.33
 0 -16 -6 610.92 25.84
 0 -16 6 619.73 25.9
 0 -16 -6 600.51 26.29
 0 16 -6 601.15 25.89
 0 -16 -6 593.65 26
 0 -16 -6 611.22 26.13
 0 -16 -7 6.15 1.76
 0 -16 -7 6.59 1.35
 0 -16 -7 7.4 1.6
 0 -16 -7 3.94 1.61
 0 -16 7 4.58 1.66
 0 -16 -7 7.88 1.83
 0 16 -7 3.62 1.31
 0 -16 7 7.37 1.41
 0 -16 8 0.09 1.14
 0 -16 -8 0.76 1.39
 0 -16 -8 1.93 1.48
 0 16 -8 0.69 1.33
 0 -16 -8 0.97 1.48
 0 -16 -8 0.81 1.15
 0 -16 -8 1.67 1.45
 0 16 -9 20.78 2.02
 0 -16 -9 20.59 2.07
 0 -16 -9 22.44 2.11
 0 -16 -9 22.49 2.36
 0 16 -9 17.48 1.9
 0 -16 -9 22.49 2.24
 0 -16 9 19.88 1.8
 0 -16 -9 18.76 1.8
 0 16 -10 48.72 3.11
 0 -16 -10 49 3.41
 0 -16 -10 53.76 3.38
 0 -16 -10 44.85 3.04
 0 -16 -10 53.58 3.35
 0 -16 -10 53.19 3.21
 0 -16 -10 53.32 3.06
 0 -16 10 52.9 2.96
 0 -16 -11 74.96 4.27
 0 -16 11 70.97 3.79
 0 16 -11 73.41 4.01
 0 -16 -11 80.63 4.2
 0 -16 -11 79.48 4.09
 0 -16 -11 75.68 3.95
 0 -16 -11 75.28 4.15
 0 16 -11 73.88 4.05
 0 -16 -12 4.16 1.04
 0 16 -12 4.92 1.23
 0 16 -12 4.57 1.11
 0 -16 -12 3.47 1.25
 0 -16 -12 5.02 1.31
 0 -16 -13 0.55 0.99
 0 16 -13 1.38 0.86
 0 16 -13 0.71 1.02
 0 -17 0 -0.27 1.59
 0 -17 0 -0.66 1.19
 0 -17 -1 83.69 4.96
 0 -17 1 85.08 4.89
 0 -17 -1 74.69 4.38
 0 -17 -1 84.59 4.98
 0 -17 1 87.48 4.5
 0 -17 1 89.15 5.09
 0 -17 -2 95.45 5.32
 0 -17 2 86.21 5.06
 0 -17 -2 78.39 5.14
 0 -17 -2 93.38 4.78
 0 -17 2 101.53 4.85
 0 -17 2 88.37 5.28
 0 -17 3 134.78 7
 0 -17 -3 147.14 6.81
 0 -17 3 138.31 6.75
 0 -17 -3 134.78 6.52
 0 -17 3 142.75 7.28
 0 -17 -3 143.27 7.22
 0 -17 4 12.52 2.23
 0 -17 4 16.41 1.72
 0 -17 4 9.49 1.74
 0 -17 -4 14.47 1.87
 0 -17 -4 17.18 1.82
 0 -17 -4 12.61 2.11
 0 -17 -4 13.28 1.46
 0 -17 -4 8.67 2.07
 0 -17 -4 15.17 1.88
 0 -17 -5 35.17 3.29
 0 -17 -5 50.53 3.24
 0 -17 -5 47.92 3.27
 0 -17 5 45.26 3.5
 0 17 -5 36.15 2.77
 0 -17 5 60.67 3.15
 0 -17 -5 52.92 2.89
 0 -17 -5 49.71 3.35
 0 -17 -6 423.81 18.68
 0 17 -6 405.48 18.3
 0 -17 6 423.58 18.84
 0 -17 -6 423.71 18.65
 0 -17 -6 430.7 18.64
 0 -17 6 432.89 18.37
 0 -17 -6 408.53 18.73
 0 -17 -6 432.39 18.29
 0 -17 7 2.63 1.73
 0 -17 -7 1.83 1.53
 0 17 -7 1.46 1.28
 0 -17 -7 4.69 1.54
 0 -17 7 2.83 1.16
 0 -17 -7 2.99 1.63
 0 -17 -7 2.27 1.19
 0 17 -8 -0.18 1.14
 0 -17 -8 3.11 1.53
 0 17 -8 -0.19 1.38
 0 -17 8 0.16 1.06
 0 -17 -8 0.68 1.37
 0 -17 -8 -0.58 1.03
 0 -17 -8 0.23 1.37
 0 -17 -9 31.92 2.69
 0 -17 -9 32.35 2.47
 0 -17 -9 41.02 2.75
 0 17 -9 32.64 2.44
 0 -17 -9 38.9 2.71
 0 -17 -9 34.92 2.34
 0 -17 9 35.7 2.29
 0 17 -9 33.24 2.54
 0 -17 -10 26.11 2.1
 0 17 -10 22.71 1.91
 0 -17 -10 21.91 2.11
 0 -17 -10 17.43 1.74
 0 -17 -10 20.87 2
 0 -17 -10 22.22 1.79
 0 -17 10 22.94 1.69
 0 -17 -11 51.14 2.88
 0 17 -11 50.99 2.99
 0 -17 -11 53.8 3.14
 0 -17 -11 57.03 3.26
 0 -17 -11 54.83 3.13
 0 17 -11 50.36 2.98
 0 -17 -12 1.74 1.08
 0 -17 -12 1.97 1
 0 -17 -12 0.7 1.06
 0 17 -12 2.17 0.98
 0 17 -12 1.91 0.95
 0 -18 0 95.62 4.91
 0 -18 0 92.98 5.33
 0 -18 -1 -0.73 1.67
 0 -18 -1 0.76 1.28
 0 -18 -1 1.12 1.68
 0 -18 1 1.48 1.77
 0 -18 1 1.2 1.58
 0 -18 1 0.09 1.23
 0 -18 -2 26.05 2.61
 0 -18 -2 22.26 2.54
 0 -18 -2 21.01 1.94
 0 -18 2 23.54 2.4
 0 -18 2 20.97 2.5
 0 -18 2 18.39 1.88
 0 -18 -3 129.7 6.55
 0 -18 -3 106.92 5.89
 0 -18 3 116.73 5.94
 0 -18 3 128.02 6.63
 0 -18 3 124.89 6.31
 0 -18 -3 132.18 6.55
 0 -18 -4 212.47 9.74
 0 -18 -4 200.9 9.45
 0 -18 4 219.65 10.34
 0 -18 4 214.44 9.9
 0 -18 -4 218.13 10.18
 0 -18 4 222.92 9.75
 0 -18 -4 207.53 9.81
 0 -18 -5 168.98 8.14
 0 -18 -5 169.47 7.77
 0 -18 5 170.35 7.93
 0 -18 -5 177.82 8.33
 0 -18 -5 170.09 8.42
 0 -18 5 160.96 8.45
 0 -18 -6 336.91 14.48
 0 -18 6 326.7 15.08
 0 18 -6 326.49 14.51
 0 -18 -6 327.39 14.85
 0 -18 -6 324.24 14.82
 0 -18 -6 331.78 15.01
 0 -18 6 347.87 14.59
 0 -18 7 28.84 2.66
 0 -18 7 28.78 2.11
 0 -18 -7 30.95 2.55
 0 -18 -7 30.36 2.55
 0 -18 -7 27.06 2.08
 0 -18 -7 36.46 2.55
 0 18 -7 32.17 2.2
 0 18 -7 28.64 2.36
 0 18 -8 1.9 1.14
 0 -18 -8 2.95 1.34
 0 -18 -8 3.84 1.43
 0 -18 -8 2.51 1.35
 0 -18 8 2.82 1.08
 0 -18 -8 2.85 1.07
 0 18 -8 2.71 1.27
 0 -18 -9 19.24 1.79
 0 18 -9 17.75 1.78
 0 -18 9 17.47 1.54
 0 -18 -9 20.34 1.98
 0 -18 -9 16.48 1.8
 0 -18 -9 22.55 2.01
 0 18 -9 21.03 1.71
 0 -18 -9 16.72 1.54
 0 -18 -10 50.65 2.99
 0 -18 -10 55.34 2.98
 0 18 -10 46.74 2.73
 0 -18 -10 40.42 2.64
 0 -18 -10 48.55 2.89
 0 -18 -10 49.93 2.66
 0 18 -10 46.12 2.78
 0 -18 -11 3.21 0.81
 0 18 -11 5.06 1.03
 0 -19 0 0.09 1.12
 0 -19 0 -0.27 1.63
 0 -19 -1 22.7 2.61
 0 -19 1 27.53 2.12
 0 -19 1 26.38 2.52
 0 -19 -1 28.02 2.15
 0 -19 1 29.41 2.93
 0 -19 -1 22.19 2.63
 0 -19 2 120.68 6.29
 0 -19 -2 119.47 6.47
 0 -19 -2 116.08 6.38
 0 -19 -2 118.87 5.92
 0 -19 2 123.69 5.92
 0 -19 2 120.54 6.56
 0 -19 3 1.67 1.22
 0 -19 3 3.59 1.52
 0 -19 -3 3.29 1.23
 0 -19 3 3.78 1.87
 0 -19 -3 3.77 1.87
 0 -19 -3 6.99 1.89
 0 19 -4 11.36 1.51
 0 -19 4 12.1 1.51
 0 -19 4 11.22 2.23
 0 -19 -4 12.89 1.99
 0 -19 4 11.81 1.73
 0 -19 -5 1.33 0.86
 0 19 -5 1.73 1.2
 0 -19 -5 1.53 1.57
 0 -19 5 0.27 1.73
 0 -19 -5 4.73 1.73
 0 -19 5 1.77 1.1
 0 19 -6 3.57 1.28
 0 -19 6 5.11 1.79
 0 -19 6 4.52 1.11
 0 -19 -6 3.06 1.44
 0 -19 -6 7.08 1.71
 0 -19 -6 4.23 0.99
 0 -19 -7 64.31 3.61
 0 -19 -7 61.93 3.25
 0 -19 -7 66.9 3.79
 0 19 -7 60.92 3.49
 0 -19 7 53.59 3.71
 0 19 -7 66.28 3.35
 0 -19 7 64.62 3.35
 0 19 -8 3.77 0.97
 0 19 -8 3.46 1.18
 0 -19 -8 5.61 1.36
 0 -19 -8 3.01 0.9
 0 -19 -9 41.76 2.34
 0 19 -9 43.98 2.45
 0 19 -9 41.86 2.56
 0 -19 -9 44.6 2.71
 0 -19 -9 44.38 2.59
 0 -19 -10 52.05 2.86
 0 19 -10 47.59 2.67
 0 19 -10 53.27 2.8
 0 -19 -10 52.07 2.58
 0 -20 0 11.23 1.94
 0 -20 0 13.82 1.55
 0 -20 -1 -0.63 1.57
 0 -20 -1 0.97 1.85
 0 -20 -1 0.08 1.05
 0 -20 1 -0.24 1.43
 0 -20 1 -0.17 1.11
 0 -20 1 1.13 1.78
 0 -20 -2 9.04 1.38
 0 -20 2 10.36 2.11
 0 -20 -2 9.24 1.97
 0 -20 -2 9.55 1.99
 0 -20 2 9.72 1.39
 0 -20 2 13.81 1.88
 0 20 -3 3.63 1.08
 0 -20 3 4.29 1.14
 0 -20 -3 1.97 1.69
 0 -20 3 5.99 1.97
 0 -20 3 7.59 1.52
 0 -20 -3 2.91 1.58
 0 -20 4 11.67 2.1
 0 -20 4 9.51 1.34
 0 20 -4 10.56 1.33
 0 -20 -4 10.54 1.89
 0 -20 -5 109.77 5.54
 0 20 -5 104.12 5.08
 0 -20 5 104.44 5.02
 0 -20 -5 97.06 5.41
 0 -20 5 102.86 5.66
 0 -20 -6 51.62 3.22
 0 -20 -6 44.61 3.01
 0 -20 6 46.54 3.28
 0 20 -6 50.94 2.85
 0 -20 -7 1.32 0.7
 0 20 -7 2.27 1.03
 0 -20 -7 3.85 1.36
 0 20 -8 5.48 1.11
 0 -20 -8 4.34 0.73
 0 -20 -8 6 1.21
 0 20 -9 8.9 1.06
 0 -20 -9 11.1 1.28
 0 -21 0 0.44 1.02
 0 -21 0 0.55 1.45
 0 -21 -1 61.16 3.22
 0 -21 1 60.1 3.19
 0 -21 1 59.62 3.88
 0 -21 1 52.13 3.52
 0 -21 -1 53.66 3.8
 0 -21 -1 58.76 3.67
 0 -21 2 0.78 1.72
 0 -21 -2 3.64 1.78
 0 -21 -2 1.65 1.52
 0 -21 2 1.28 1.31
 0 -21 2 3.41 1
 0 -21 -3 -0.69 1.52
 0 -21 3 1.12 1.18
 0 -21 -3 0.53 1.39
 0 -21 3 0.25 1.67
 0 21 -4 88.63 4.28
 0 -21 4 90.75 5.03
 0 -21 -4 91.82 4.9
 0 21 -5 91.93 4.41
 0 -21 -5 101.63 4.92
 0 -21 -5 84.81 4.75
 0 -21 5 91.76 5.01
 0 -21 -6 43.3 2.76
 0 -21 6 37.16 2.73
 0 21 -6 45.63 2.42
 0 -21 -7 10.46 1.35
 0 21 -7 8.96 1.06
 0 -22 0 171.78 8.04
 0 -22 1 -0.17 1.18
 0 -22 1 1.71 1.57
 0 -22 -1 0.28 1.27
 0 -22 -1 -0.22 1.49
 0 -22 -2 22.8 1.98
 0 -22 2 19.21 1.79
 0 -22 -2 22.93 2.17
 0 -22 2 20.26 2.23
 0 -22 3 49.69 2.94
 0 -22 -3 56.28 3.39
 0 -22 -3 59.6 3.35
 0 -22 3 62.74 3.64
 0 -22 4 18.05 2.01
 0 -22 -4 17.41 1.83
 0 -22 -5 22.9 1.85
 0 -22 5 26.17 2.13
 0 -23 0 -0.07 0.98
 0 -23 1 13.81 1.73
 0 -23 -1 13.71 1.67
 0 -23 1 12.34 1.35
 0 -23 -1 16.08 1.5
 1 0 -19 -0.08 0.61
 1 0 -19 0.63 0.68
 1 0 -18 18.88 1.54
 1 0 -18 19.78 1.49
 1 0 -18 15.14 1.35
 1 0 -17 0.17 1.01
 1 0 -17 -0.78 1.03
 1 0 -17 0.32 1.08
 1 0 -17 1.52 1.13
 1 0 -16 12.1 1.66
 1 0 -16 13.19 1.67
 1 0 -16 12.56 1.67
 1 0 -15 0.59 1.27
 1 0 -15 -0.11 1.18
 1 0 -15 0.64 1.02
 1 0 -15 0.69 1.23
 1 0 -14 1114.83 45.24
 1 0 -14 1084.83 44.9
 1 0 -14 1093.11 45.09
 -1 0 14 971.48 46.92
 1 0 -14 1026.66 45.04
 1 0 -13 0.19 1.14
 1 0 -13 1.08 1.27
 1 0 -13 1.42 1.32
 1 0 -13 0.31 2.02
 1 0 -13 0.28 1.24
 1 0 -13 -0.49 0.97
 1 0 -12 242.73 10.75
 1 0 -12 238.78 10.86
 1 0 -12 242.59 10.94
 1 0 -12 243.44 10.89
 1 0 -12 243.78 12.61
 1 0 -11 0.46 1.15
 1 0 -11 -0.08 0.97
 1 0 -11 2.69 1.81
 1 0 -11 0.99 1.04
 1 0 -10 64.35 3.85
 1 0 -10 58.19 3.23
 1 0 -10 62.33 4.44
 1 0 -9 -0.43 0.85
 1 0 -9 -0.36 1.01
 1 0 -9 -0.18 1.4
 1 0 -8 1116.58 47.46
 1 0 -8 1212.68 48.07
 1 0 -8 1113.38 48.44
 1 0 -7 1.38 0.75
 1 0 -7 0.12 1.3
 1 0 -7 -0.54 0.9
 1 0 -6 771.77 32.61
 1 0 -6 763.18 32.32
 1 0 -5 0.89 1.04
 1 0 -5 0.32 0.91
 1 0 -4 2274.97 91.11
 1 0 -4 2111.92 91.22
 1 0 -3 1.08 0.76
 1 0 -3 0.72 0.66
 1 0 -2 9999 404.51
 1 0 -2 9540.55 404.63
 1 0 -1 0.25 0.32
 1 0 0 468.76 19.77
 -1 0 0 484 19.8
 1 0 1 1.08 0.49
 -1 0 -1 0.84 0.47
 -1 0 -2 3990.61 166.88
 -1 0 -2 4198.31 167.07
 -1 0 -2 3999.76 166.98
 -1 0 -3 -0.31 0.99
 -1 0 -3 0.56 0.78
 -1 0 -3 1.09 0.76
 -1 0 -3 0.83 0.95
 -1 0 -4 225.63 9.57
 -1 0 -4 208.26 9.46
 -1 0 -4 223.62 9.81
 -1 0 -4 213.89 9.68
 -1 0 -5 0.18 0.92
 -1 0 -5 1.01 1.19
 -1 0 -5 0.22 0.78
 -1 0 -5 0.39 0.72
 -1 0 -6 414.25 18.26
 -1 0 -6 418.09 18.11
 -1 0 -6 412.17 17.83
 -1 0 -6 405.38 17.73
 -1 0 -7 0.33 0.74
 -1 0 -7 0.09 0.85
 -1 0 -7 -0.9 1.45
 -1 0 -7 -0.14 1.37
 -1 0 -8 287.04 12.35
 -1 0 -8 289.69 13.6
 -1 0 -8 281.16 12.82
 -1 0 -9 0.85 1.66
 1 0 9 1.86 1.72
 -1 0 -9 -0.13 0.83
 -1 0 -10 3.2 1.78
 1 0 10 0.47 1.68
 -1 0 -10 2.58 1.06
 -1 0 -11 0.36 1.06
 -1 0 -11 -0.72 1.23
 1 0 11 0.53 1.82
 -1 0 -11 0.64 1.04
 -1 0 -11 0.95 1.22
 -1 0 -12 99.11 5.28
 -1 0 -12 109.37 5.32
 -1 0 -12 104.37 5.35
 1 0 12 103.29 6.8
 -1 0 -12 100.56 5.29
 -1 0 -13 -0.77 1.35
 -1 0 -13 0.51 1.13
 -1 0 -13 -0.1 1.22
 -1 0 -13 -0.39 1.29
 -1 0 -14 30.62 2.47
 -1 0 -14 37.35 2.53
 -1 0 -14 35.04 2.48
 -1 0 -14 29.61 2.51
 -1 0 -14 34.08 2.74
 -1 0 -14 30.26 2.53
 -1 0 -15 1.17 1.32
 -1 0 -15 -0.58 1.31
 -1 0 -15 0.09 1.02
 -1 0 -15 0.37 1.18
 -1 0 -15 1.41 1.22
 -1 0 -16 36.3 2.4
 -1 0 -16 33.26 2.31
 -1 0 -16 31.41 2.41
 -1 0 -17 0.43 0.87
 -1 0 -17 1.96 1.11
 -1 0 -17 0.48 0.95
 -1 0 -18 23.65 1.54
 -1 0 -18 24.96 1.47
 1 -1 -19 9.03 0.93
 1 1 -19 12.16 1.05
 1 1 -19 9.72 0.91
 1 -1 -19 11.78 0.98
 1 1 -18 -0.71 0.94
 1 -1 -18 0.48 0.83
 1 -1 -18 1.32 0.9
 1 1 -18 -0.53 0.85
 1 1 -17 6.83 1.33
 1 1 -17 7.71 1.26
 1 -1 -17 9.34 1.39
 1 1 -17 8.84 1.34
 1 -1 -17 7.53 1.34
 1 1 -17 8.25 1.33
 1 -1 -17 10.15 1.39
 1 -1 -16 2.75 1.3
 1 -1 -16 1.65 1.3
 1 1 -16 3.77 1.29
 1 1 -16 3.7 1.22
 1 -1 -16 3.81 1.04
 1 1 -16 4.44 1.36
 1 -1 -15 5.76 1.54
 1 1 -15 6.83 1.44
 1 -1 -15 8.11 1.5
 1 -1 -15 7.39 1.3
 1 1 -15 6.63 1.46
 1 1 -15 6.69 1.45
 1 1 -14 9.53 1.56
 1 -1 -14 12.57 1.66
 1 -1 -14 11.35 1.43
 -1 1 14 9.98 2.5
 1 1 -14 10.07 1.65
 1 1 -14 10.9 1.35
 1 -1 -14 10.97 1.71
 1 1 -14 14.54 1.71
 1 1 -13 117.88 6.22
 1 -1 -13 135.83 6.35
 1 -1 -13 134.36 6.4
 1 1 -13 126.68 8.12
 1 1 -13 127.82 6.37
 1 -1 -13 132.83 6.47
 1 1 -13 125.84 6.1
 1 -1 -13 128.46 6.16
 1 1 -13 126.69 6.32
 1 -1 -12 76.46 4.23
 1 -1 -12 78.14 4.07
 1 1 -12 80.37 4.19
 1 1 -12 73.74 3.97
 1 1 -12 89.07 4.22
 1 -1 -12 79.73 4.16
 1 -1 -12 81.06 4.35
 1 1 -12 93.92 5.97
 1 1 -12 67.98 4.07
 1 1 -12 72.12 4.18
 1 1 -12 85.8 4.31
 1 -1 -12 83.4 4.22
 1 1 -11 7.82 1.99
 1 -1 -11 5.15 1.11
 1 -1 -11 9.1 1.64
 1 1 -11 5.61 1.1
 1 -1 -11 4.94 1.22
 1 -1 -11 4.36 1.11
 1 1 -11 5.07 1.21
 1 1 -10 200.38 9.2
 1 1 -10 208.67 9.74
 1 1 -10 203.89 10.53
 1 -1 -10 217.07 10.01
 1 1 -9 154.86 7.9
 1 1 -9 143.36 7.16
 1 -1 -9 147.64 7.39
 1 1 -9 148.04 6.73
 1 -1 -8 239.2 11.19
 1 1 -8 252.04 11.62
 1 1 -8 253.69 10.61
 1 1 -8 227.25 10.97
 1 1 -7 2646.1 105.35
 1 -1 -7 2568.96 105.05
 1 -1 -7 2681.4 105.18
 1 1 -7 2524.67 104.86
 1 1 -7 2419.27 104.45
 1 1 -6 73.25 4.1
 1 1 -6 77.72 3.75
 1 -1 -6 70.99 3.92
 1 -1 -6 70.03 3.87
 1 -1 -5 3054.97 122.09
 1 -1 -5 3116.59 122.12
 1 1 -4 19.34 1.61
 1 -1 -4 19.24 1.49
 1 1 -3 1099.51 44.52
 1 -1 -3 1046.72 44.42
 1 1 -2 873.85 32.27
 1 -1 -2 813.54 32.22
 1 1 -1 251.64 10.79
 1 -1 -1 264.19 10.81
 1 1 0 333.14 13.92
 -1 1 0 334.15 13.94
 1 1 1 539.42 21.56
 -1 1 -1 495.51 21.54
 -1 -1 -2 1002.45 41.87
 -1 1 -2 1036.27 41.89
 -1 1 -2 980.69 41.97
 -1 1 -3 305.79 13.37
 -1 -1 -3 312.92 13.56
 -1 -1 -3 330.82 13.65
 -1 1 -3 312.57 13.71
 -1 1 -3 333.6 13.66
 -1 1 -4 223.57 10.03
 -1 -1 -4 229.26 9.87
 -1 1 -4 220.76 9.6
 -1 -1 -4 220.81 9.8
 -1 1 -4 228.86 9.68
 -1 1 -4 209.75 9.88
 -1 1 -5 21.82 1.98
 -1 -1 -5 21.8 1.77
 -1 -1 -5 19.39 1.64
 -1 1 -5 19.18 1.82
 -1 1 -5 22.04 1.58
 -1 1 -5 21.8 1.48
 -1 1 -6 50.41 2.93
 -1 1 -6 54.21 2.89
 -1 -1 -6 50.53 3.07
 -1 1 -6 53.57 3.5
 -1 1 -6 56.06 3.35
 -1 -1 -6 53.68 3.16
 -1 1 -7 0.45 1.45
 -1 1 -7 0.8 0.83
 -1 1 -7 0.8 0.7
 -1 1 -7 1.37 1.23
 -1 -1 -7 -0.1 0.91
 -1 1 -8 48.33 2.59
 -1 1 -8 49.97 3.7
 -1 -1 -8 43.86 3.11
 -1 1 -9 76.32 5.03
 1 1 9 66.79 4.82
 -1 1 -9 71.37 3.65
 -1 -1 -10 253.86 11.38
 -1 -1 -10 245.9 11.18
 1 1 10 259.16 12.77
 -1 1 -10 248.77 11.19
 -1 1 -10 263.62 11.26
 -1 1 -11 7.58 1.3
 -1 1 -11 6.14 1.24
 -1 1 -11 4.7 1.38
 1 1 11 3.99 1.83
 -1 1 -11 5.47 1.33
 -1 1 -11 4.04 1.17
 -1 -1 -11 4.98 1.27
 -1 -1 -11 4.33 1.23
 -1 1 -12 77.77 4.36
 -1 1 -12 76.02 4.27
 -1 -1 -12 74.62 4.18
 -1 1 -12 85.54 4.29
 -1 1 -12 73.53 4.13
 1 1 12 70.05 5.48
 -1 1 -12 82.08 4.21
 -1 1 -12 77.9 4.23
 -1 -1 -12 70.49 4.16
 -1 -1 -13 5.55 1.41
 -1 1 -13 6.05 1.4
 1 1 13 8.52 2.43
 -1 1 -13 5.21 1.31
 -1 -1 -13 4.87 1.42
 -1 -1 -13 6.49 1.66
 -1 1 -13 4.59 1.3
 -1 1 -13 10.6 1.65
 -1 1 -14 157.27 7.6
 -1 1 -14 151.25 7.41
 -1 -1 -14 156.02 7.49
 -1 1 -14 160.03 7.54
 -1 -1 -14 157.51 7.79
 -1 -1 -14 170.97 7.65
 -1 -1 -14 153.32 7.52
 -1 1 -14 161.9 7.78
 -1 1 -14 140.63 7.56
 -1 1 -14 165.07 7.58
 -1 1 -15 21.19 1.99
 -1 1 -15 19.52 2.02
 -1 -1 -15 18.84 2.16
 -1 1 -15 19.11 1.87
 -1 -1 -15 22.25 2
 -1 -1 -15 17.01 1.82
 -1 -1 -15 24.03 1.89
 -1 -1 -16 18.83 1.7
 -1 -1 -16 16.35 1.53
 -1 1 -16 19.42 1.76
 -1 -1 -16 18.01 1.84
 -1 1 -16 21.37 1.85
 -1 1 -16 15.41 1.81
 -1 -1 -16 18.77 1.81
 -1 -1 -17 1.19 1.05
 -1 -1 -17 1.11 0.9
 -1 1 -17 -0.48 0.96
 -1 1 -17 0.23 0.99
 -1 1 -17 0.19 0.93
 -1 -1 -17 0.89 0.99
 -1 1 -18 2.07 0.75
 -1 -1 -18 1.62 0.79
 -1 1 -18 1.65 0.73
 -1 1 -18 3.64 0.83
 -1 -1 -18 2.6 0.82
 -1 -1 -18 2.07 0.66
 1 2 -18 22.1 1.59
 1 -2 -18 20.82 1.56
 1 -2 -18 21.08 1.61
 1 2 -18 22.15 1.71
 1 -2 -17 25.74 1.89
 1 2 -17 18.04 1.71
 1 -2 -17 22.28 1.8
 1 -2 -17 22.82 1.83
 1 2 -17 22.7 1.91
 1 -2 -17 25.01 1.96
 1 2 -17 23.21 1.85
 1 2 -17 24.71 1.87
 1 -2 -17 23.5 1.65
 1 -2 -16 1.05 1.32
 1 -2 -16 0.73 1.14
 1 2 -16 0.53 1.09
 1 -2 -16 1.14 1.01
 1 -2 -16 0.36 1.15
 1 2 -16 -0.48 1.13
 1 2 -16 0.63 1.13
 1 2 -15 9.63 1.54
 1 2 -15 13.02 1.59
 1 2 -15 9.65 1.53
 1 -2 -15 14.69 1.81
 1 -2 -15 11.07 1.6
 1 -2 -15 11.9 1.67
 1 -2 -15 10.15 1.45
 1 -2 -14 164.16 7.85
 1 -2 -14 164.78 7.8
 1 2 -14 159.29 7.86
 1 -2 -14 173.08 7.94
 1 2 -14 164.59 8.01
 1 2 -14 172.61 8.04
 1 -2 -14 165.95 8.11
 1 -2 -14 172.79 7.98
 1 2 -14 171.62 7.94
 1 2 -14 165.18 7.91
 1 2 -13 14.69 1.83
 1 2 -13 17.87 1.95
 1 2 -13 22.74 1.96
 1 2 -13 20.25 3.13
 1 -2 -13 22.04 1.87
 1 -2 -13 19.77 1.96
 1 -2 -13 20.1 1.86
 1 -2 -13 22.24 2.03
 1 -2 -13 19.29 2.06
 1 2 -13 24.11 1.97
 1 2 -13 19.89 1.69
 1 -2 -13 19.45 1.86
 1 -2 -13 25.86 3.32
 1 -2 -12 223.25 10.13
 1 2 -12 233 10.29
 1 -2 -12 218.36 11.14
 1 -2 -12 240.96 12.1
 1 -2 -12 207.38 10.17
 1 2 -12 228.81 10.18
 1 -2 -12 225.77 10.19
 1 -2 -12 214.17 10.14
 1 -2 -12 227.67 10.13
 1 -2 -12 233.16 10.39
 1 2 -12 249.61 12.13
 1 2 -12 238.46 10.22
 1 -2 -12 217.4 10.21
 1 2 -12 226.22 10.24
 1 -2 -11 161.92 7.22
 1 2 -11 150.82 7.29
 1 2 -11 178.33 8.97
 1 -2 -11 178.55 8.98
 1 -2 -11 156.39 7.27
 1 -2 -11 161.01 8.18
 1 -2 -11 155.39 7.23
 1 -2 -11 143.29 7.33
 1 -2 -11 155.62 7.29
 1 2 -11 155.45 7.23
 1 -2 -10 0.65 1.24
 1 2 -10 -0.42 1.5
 1 -2 -10 2.11 1.66
 1 -2 -9 673.57 26.89
 1 2 -9 606.81 26.82
 1 -2 -9 651 28.08
 1 -2 -9 644.61 27.69
 1 2 -9 615.79 28
 1 2 -9 631.69 27.21
 1 -2 -8 98.66 5.42
 1 2 -8 101.78 4.92
 1 -2 -8 102.05 4.62
 1 2 -8 95.27 4.6
 1 2 -8 92.51 5.5
 1 -2 -8 94.23 5.49
 1 -2 -8 97.38 5.29
 1 -2 -7 53.38 3.22
 1 -2 -7 49.24 3.23
 1 -2 -7 50.85 2.59
 1 2 -7 46.82 2.58
 1 -2 -7 52.17 3.37
 1 2 -7 53.77 2.87
 1 2 -7 51.25 3.35
 1 -2 -6 458.93 19.6
 1 2 -6 435.88 19.55
 1 2 -6 449.78 19.16
 1 -2 -6 457.69 19.48
 1 -2 -6 449.17 19.47
 1 -2 -5 0.33 1.01
 1 -2 -5 1.73 1.01
 1 -2 -5 2.46 1.06
 1 2 -5 1.86 1.07
 1 -2 -4 1517.69 64.69
 1 -2 -4 1495.19 64.66
 1 -2 -4 1574.03 64.71
 1 2 -4 1649.14 64.73
 1 2 -3 174.06 7.63
 1 -2 -3 171.92 7.62
 1 -2 -3 173.21 7.61
 1 -2 -2 10.06 0.81
 1 -2 -2 8.95 0.9
 1 2 -2 8.03 0.79
 -1 2 1 1088.06 43.13
 -1 -2 1 1061.98 43.09
 -1 -2 1 986.62 43
 1 -2 -1 1073.08 43.27
 1 2 -1 1044.05 43.12
 -1 -2 1 1113.41 43.13
 -1 -2 0 125.26 5.43
 -1 2 0 133.81 5.45
 1 -2 0 124.42 5.41
 -1 -2 0 126.16 5.42
 1 2 0 125.65 5.41
 -1 -2 -1 701.12 28.53
 1 2 1 697.06 28.52
 -1 -2 -1 681.57 28.57
 1 -2 1 680.86 28.53
 -1 2 -1 669.29 28.52
 -1 -2 -2 1928.02 78.21
 1 2 2 1916.22 78.13
 -1 -2 -2 1848.3 78.08
 -1 -2 -2 1979.73 78.18
 -1 -2 -2 1834.56 78.14
 -1 2 -2 1978.66 78.1
 -1 2 -2 1781.34 78.14
 1 -2 2 1842.51 78.12
 -1 -2 -3 333.32 14.45
 -1 2 -3 332.16 14.44
 -1 -2 -3 335.28 14.52
 -1 2 -3 362.48 14.59
 -1 -2 -3 347.44 14.48
 -1 -2 -3 314.13 14.49
 -1 -2 -4 173.99 7.44
 -1 -2 -4 165.34 7.48
 -1 2 -4 162.12 7.55
 -1 2 -4 158.3 7.42
 -1 2 -4 154.23 7.08
 -1 -2 -4 168.41 7.54
 -1 -2 -4 158.45 7.5
 -1 -2 -4 161.69 7.45
 -1 -2 -5 173.59 7.83
 -1 -2 -5 165.38 7.78
 -1 2 -5 160.69 7.74
 -1 2 -5 166.19 7.89
 -1 -2 -5 171.25 7.92
 -1 -2 -5 163.68 7.67
 -1 2 -5 164.94 7.27
 -1 2 -5 163.22 7.35
 -1 2 -6 83.35 4.69
 -1 -2 -6 85.22 4.6
 -1 -2 -6 83.43 4.7
 -1 2 -6 83 4.56
 -1 2 -6 78.25 3.94
 -1 -2 -6 86.17 4.5
 -1 -2 -6 82.88 4.41
 -1 2 -7 1092.53 48.07
 -1 2 -7 1065.99 48.24
 -1 -2 -7 1192.93 48.32
 -1 -2 -7 1123.49 47.89
 -1 -2 -7 1050.85 48.05
 -1 -2 -7 1177.43 47.23
 -1 2 -7 1149.35 47.21
 -1 2 -8 26.24 2.76
 -1 -2 -8 29.04 2.47
 -1 -2 -8 36.04 3.06
 -1 2 -8 29.91 1.9
 -1 -2 -8 32.4 1.95
 -1 2 -9 595.9 24.9
 1 -2 9 538.72 24.62
 -1 2 -9 532.6 23.31
 -1 -2 -9 580.25 24.88
 -1 -2 -9 554.39 23.33
 1 2 9 530.89 24.64
 1 2 10 369.35 17.03
 -1 -2 -10 354.45 15.39
 -1 2 -10 340.1 15.42
 1 -2 10 358.59 16.94
 -1 -2 -10 357.11 15.45
 -1 2 -10 367.76 15.54
 -1 -2 -10 349.94 15.4
 -1 2 -10 356.49 15.57
 -1 2 -10 356.56 15.39
 -1 -2 -11 119.32 5.94
 -1 2 -11 122.41 5.84
 -1 -2 -11 126.22 5.87
 -1 2 -11 127.21 6.01
 -1 2 -11 113.6 5.96
 -1 2 -11 113.93 5.92
 1 -2 11 103.11 7.02
 1 2 11 110.37 7.18
 -1 2 -11 116.46 5.84
 -1 2 -11 125.46 5.91
 -1 -2 -11 131.43 5.96
 -1 -2 -11 114.4 5.63
 1 -2 12 129.08 8
 -1 -2 -12 130.64 6.21
 -1 2 -12 124.64 6.51
 -1 2 -12 131.72 6.4
 -1 -2 -12 131.25 6.4
 1 2 12 123.65 7.89
 -1 2 -12 130.84 6.61
 -1 -2 -12 130.66 6.68
 -1 -2 -12 135.04 6.55
 -1 2 -12 143.21 6.55
 -1 2 -12 133.18 6.41
 -1 -2 -12 133.71 6.5
 -1 2 -13 25.26 2.05
 -1 2 -13 26.67 2.23
 -1 -2 -13 25.46 2.16
 -1 2 -13 31.93 2.48
 1 2 13 28.89 3.44
 -1 -2 -13 25.03 2.31
 -1 -2 -13 29.67 2.54
 -1 2 -13 27.09 2.35
 -1 2 -13 23.18 2.13
 1 -2 13 19.13 3.14
 -1 -2 -14 5.66 1.62
 -1 -2 -14 10.83 1.74
 -1 2 -14 11.46 1.66
 -1 2 -14 7.52 1.76
 -1 2 -14 8.99 1.61
 -1 -2 -14 8.55 1.51
 -1 -2 -14 8.6 1.49
 -1 2 -14 9.04 1.47
 -1 -2 -15 82.87 4.32
 -1 2 -15 81.15 4.47
 -1 -2 -15 85.78 4.7
 -1 2 -15 79.57 4.53
 -1 -2 -15 83.88 4.41
 -1 -2 -15 80 4.48
 -1 2 -15 84.52 4.45
 -1 2 -15 83.64 4.62
 -1 -2 -16 2.22 1.22
 -1 2 -16 2.87 1.25
 -1 -2 -16 3.05 1.31
 -1 -2 -16 1.57 0.99
 -1 -2 -16 2.87 1.05
 -1 2 -16 3.2 1.22
 -1 2 -16 1.15 1.12
 -1 -2 -17 44.31 2.85
 -1 -2 -17 51.44 2.67
 -1 2 -17 54.58 2.84
 -1 -2 -17 50.2 2.8
 -1 2 -17 44.13 2.77
 -1 2 -17 52.11 2.81
 -1 2 -18 0.32 0.71
 -1 2 -18 0.47 0.75
 -1 -2 -18 0.63 0.75
 -1 2 -18 0.4 0.67
 1 3 -18 6.84 1.04
 1 -3 -18 7.6 1.1
 1 -3 -18 7.29 0.97
 1 -3 -17 28 2.21
 1 -3 -17 32.62 2.19
 1 -3 -17 32.49 2.04
 1 -3 -17 33.43 2.19
 1 3 -17 37.38 2.23
 1 3 -17 33.03 2.16
 1 3 -17 25.18 1.99
 1 -3 -17 30.93 2.09
 1 3 -16 8.05 1.4
 1 -3 -16 8.83 1.44
 1 -3 -16 7.72 1.53
 1 -3 -16 8.02 1.28
 1 3 -16 6.03 1.37
 1 3 -16 6.45 1.26
 1 3 -16 9.46 1.41
 1 -3 -16 7.03 1.29
 1 -3 -15 37.97 2.66
 1 -3 -15 39.46 2.59
 1 3 -15 38.06 2.64
 1 -3 -15 34.03 2.79
 1 -3 -15 39.34 2.67
 1 3 -15 36.28 2.62
 1 3 -15 43.12 2.71
 1 3 -15 43.67 2.75
 1 -3 -15 37.45 2.54
 1 -3 -14 69.04 3.95
 1 -3 -14 72.23 4.22
 1 -3 -14 71.71 3.99
 1 3 -14 74.88 4.03
 1 3 -14 80.23 4.17
 1 -3 -14 74.11 4.04
 1 -3 -14 67.14 4
 1 3 -14 74.6 4.2
 1 3 -14 70.51 4.03
 1 3 -13 159.14 7.33
 1 -3 -13 140.46 7.18
 1 -3 -13 159.87 7.53
 1 -3 -13 147.95 7.28
 1 -3 -13 156.12 7.07
 1 3 -13 157.82 7.33
 1 -3 -13 126.91 8.11
 1 -3 -13 161.51 7.32
 1 3 -13 142.3 7.18
 -1 3 13 134.25 8.63
 1 -3 -13 149.72 7.19
 1 -3 -13 145.93 9
 -1 -3 13 162.6 9.09
 1 -3 -13 160.9 7.33
 1 3 -13 156.94 9.14
 1 3 -13 157.69 7.43
 1 3 -12 27.51 2.32
 1 -3 -12 34.26 2.28
 1 -3 -12 31.11 2.43
 1 -3 -12 34.89 2.34
 1 3 -12 26.86 2.28
 1 -3 -12 34.59 3.64
 1 3 -12 33.11 2.23
 1 3 -12 37.97 3.72
 1 -3 -12 30.23 2.27
 1 -3 -12 29.74 3.06
 1 -3 -12 32.11 2.29
 1 3 -12 30.69 2.31
 1 -3 -12 35.45 2.35
 1 -3 -12 29.93 2.22
 1 3 -11 3.64 1.03
 1 -3 -11 6.15 1.12
 1 -3 -11 4.39 1.52
 1 -3 -11 5.21 1.14
 1 -3 -11 3.93 1.1
 1 -3 -11 4.62 1.24
 1 3 -11 6.14 1.24
 1 3 -11 3.23 1.16
 1 -3 -11 4.43 1.1
 1 3 -11 6.55 1.97
 1 -3 -11 5.42 1.08
 1 3 -11 3.27 1.1
 1 -3 -11 7.63 1.7
 1 -3 -11 4.4 1.91
 1 -3 -10 1.93 1.36
 1 3 -10 0.83 1.45
 1 -3 -10 0.42 1.46
 1 -3 -9 2.31 1.32
 1 3 -9 1.66 0.87
 1 -3 -9 1.07 1.35
 1 -3 -9 1.81 0.84
 1 3 -9 2.83 1.47
 1 -3 -8 4.33 0.9
 1 -3 -8 4.21 1.48
 1 -3 -8 4.41 1.39
 1 3 -8 5.54 0.94
 1 3 -8 3.73 1.41
 1 3 -8 4.46 0.91
 1 -3 -8 3.58 1.38
 1 -3 -7 2.46 0.8
 1 3 -7 1.61 1.29
 1 -3 -7 1.75 1.28
 1 3 -7 1.5 0.74
 1 -3 -7 0.46 1.14
 1 -3 -7 1.44 1.22
 1 3 -7 0.07 0.7
 1 -3 -6 19.45 1.81
 1 -3 -6 14.96 1.76
 1 3 -6 16.78 1.2
 1 -3 -6 17.72 1.23
 1 -3 -6 17.06 1.82
 1 -3 -5 641.56 26.64
 1 -3 -5 652.39 26.65
 1 -3 -5 618.2 26.61
 1 3 -5 595.43 26.57
 1 -3 -4 26.92 1.93
 1 -3 -4 31.69 1.95
 1 3 -4 25.28 1.83
 1 -3 -4 30.62 1.99
 1 -3 -3 1540.46 62.75
 1 -3 -3 1526.3 62.84
 1 3 -3 1476.16 62.73
 1 -3 -2 612.66 26.07
 1 -3 -2 616.33 26.12
 1 3 -2 620.64 25.93
 1 -3 -2 635.77 25.95
 1 3 -1 357.27 15.16
 1 -3 -1 381.21 15.45
 -1 3 1 370.15 15.17
 -1 -3 1 340.43 15.15
 1 -3 -1 370.78 15.17
 1 -3 -1 365.92 15.31
 -1 -3 1 365.18 15.16
 -1 -3 1 376.31 15.26
 -1 -3 0 135.58 5.74
 -1 -3 0 130.23 5.67
 1 3 0 134.6 5.66
 -1 3 0 131.17 5.68
 1 -3 0 128.67 5.68
 1 -3 0 131.17 5.94
 1 -3 0 137.25 5.67
 1 -3 1 0.41 0.56
 1 -3 1 0.44 0.25
 1 3 1 0.03 0.58
 -1 -3 -1 1.49 0.7
 -1 -3 -1 -0.03 0.52
 -1 3 -1 0.34 0.55
 -1 3 -2 152.5 7.39
 -1 -3 -2 151.69 7.51
 1 -3 2 191.72 7.54
 -1 -3 -2 181.07 7.64
 1 3 2 191.57 7.52
 -1 -3 -2 162.27 7.44
 -1 -3 -3 169 7.73
 -1 -3 -3 164.95 7.65
 -1 3 -3 175.49 7.68
 -1 -3 -3 165.76 7.81
 -1 3 -3 182.36 7.81
 -1 -3 -3 173.14 7.78
 -1 -3 -4 6.12 1.25
 -1 -3 -4 7.99 1.16
 -1 -3 -4 7.84 1.28
 -1 3 -4 7.84 1.27
 -1 3 -4 6.98 1.15
 -1 -3 -4 6.02 1.16
 -1 3 -4 7.92 0.72
 -1 3 -5 1.63 0.6
 -1 3 -5 1.97 1.08
 -1 3 -5 0.94 1.17
 -1 -3 -5 1.94 1.24
 -1 -3 -5 2.1 1.01
 -1 -3 -5 2.13 1.13
 -1 -3 -5 0.92 1.04
 -1 -3 -5 2.43 1.11
 -1 -3 -6 1217.38 49.07
 -1 -3 -6 1166.01 49.85
 -1 -3 -6 1240.33 49.89
 -1 -3 -6 1156.96 49.77
 -1 -3 -6 1211.27 49.96
 -1 3 -6 1066.01 49.83
 -1 3 -6 1157.53 49.8
 -1 3 -7 17.08 1.97
 -1 -3 -7 18.45 1.92
 -1 -3 -7 14.79 1.87
 -1 3 -7 13.57 1.98
 -1 3 -7 14.95 1.24
 -1 -3 -7 15.95 2.06
 -1 -3 -7 18.17 1.3
 1 -3 8 -0.17 1.44
 -1 -3 -8 1.08 1.34
 -1 3 -8 0.72 1.47
 -1 3 -8 2.36 0.85
 -1 -3 -8 0.15 1.17
 -1 -3 -8 0.94 0.79
 -1 3 -9 1.42 0.84
 -1 -3 -9 2.54 1.6
 1 -3 9 2.01 1.65
 1 3 9 2.68 1.66
 -1 -3 -9 2.5 0.88
 -1 3 -9 2.32 1.7
 -1 -3 -10 16.21 1.67
 1 -3 10 11.25 2.3
 -1 -3 -10 12.95 1.66
 1 3 10 14.09 2.44
 -1 3 -10 14.64 1.66
 -1 -3 -10 17.3 1.59
 -1 3 -10 13.94 1.41
 -1 3 -10 14.21 1.59
 -1 3 -10 16.27 1.61
 -1 3 -10 14.19 1.45
 -1 -3 -10 15.31 1.46
 -1 -3 -10 15.04 1.53
 -1 -3 -11 20.68 1.98
 -1 3 -11 19.02 1.92
 -1 -3 -11 18.03 1.59
 -1 -3 -11 16.77 1.71
 -1 3 -11 16.59 1.65
 -1 3 -11 22.2 1.78
 1 3 11 17.39 2.71
 1 -3 11 14.2 2.55
 -1 -3 -11 21.07 1.77
 -1 3 -11 20.64 2.04
 -1 3 -11 21.36 1.82
 -1 -3 -11 20.26 1.93
 -1 3 -11 16.56 1.85
 -1 3 -12 119.63 5.65
 1 3 12 97.08 6.7
 -1 3 -12 109.65 5.42
 -1 -3 -12 101.81 5.42
 -1 3 -12 108.39 5.35
 1 -3 12 102.92 6.83
 -1 -3 -12 99.57 5.16
 -1 3 -12 108.67 5.54
 -1 -3 -12 101.76 5.36
 -1 -3 -12 113.04 5.71
 -1 -3 -12 103.73 5.31
 -1 3 -12 101.32 5.27
 1 3 13 24.77 3.38
 -1 3 -13 34.85 2.47
 -1 -3 -13 32.2 2.51
 -1 3 -13 31.35 2.62
 -1 -3 -13 30.17 2.65
 -1 -3 -13 37.48 2.47
 -1 -3 -13 33.67 2.23
 -1 3 -13 32.79 2.6
 1 -3 13 26.5 3.44
 -1 3 -14 171.32 7.88
 -1 -3 -14 169.36 8.18
 -1 3 -14 163.01 7.95
 -1 -3 -14 164.37 7.96
 -1 -3 -14 168 7.8
 -1 -3 -14 168.31 7.67
 -1 3 -14 157.47 8.02
 -1 -3 -14 173.83 7.9
 -1 3 -14 160.46 7.89
 -1 -3 -15 18.98 1.85
 -1 3 -15 18.24 1.86
 -1 -3 -15 15.12 1.64
 -1 3 -15 15.97 2.01
 -1 3 -15 20.19 2.03
 -1 3 -15 19.23 1.91
 -1 -3 -15 21.09 2.13
 -1 -3 -15 22.03 2.01
 -1 -3 -16 22.08 1.88
 -1 3 -16 22.88 1.9
 -1 3 -16 19.62 1.9
 -1 3 -16 15.28 1.8
 -1 -3 -16 21.36 1.66
 -1 -3 -16 20.89 1.99
 -1 -3 -16 23.56 1.8
 -1 3 -16 22.19 1.88
 -1 3 -17 -0.14 0.9
 -1 3 -17 -0.26 0.91
 -1 -3 -17 0.63 1.03
 -1 -3 -17 -0.05 0.69
 -1 3 -17 0.06 0.92
 -1 -3 -17 0.6 0.96
 -1 -3 -18 0.8 0.69
 -1 3 -18 0.14 0.68
 -1 3 -18 0.31 0.72
 1 -4 -18 0.74 0.86
 1 4 -18 0.47 0.75
 1 -4 -18 -0.13 0.67
 1 4 -17 0.47 1.11
 1 -4 -17 0.19 0.86
 1 4 -17 0.78 0.99
 1 -4 -17 0.38 1.02
 1 -4 -17 0.57 0.89
 1 -4 -16 12.5 1.48
 1 4 -16 8.1 1.44
 1 4 -16 9.26 1.31
 1 -4 -16 12.52 1.41
 1 4 -16 13.15 1.55
 1 4 -16 10.25 1.59
 1 4 -16 12.9 1.46
 1 -4 -16 11.28 1.37
 1 -4 -16 10.2 1.54
 1 -4 -16 8.98 1.51
 1 -4 -15 54.6 3.22
 1 -4 -15 56.77 3.33
 1 4 -15 57.46 3.25
 1 -4 -15 51.51 3.21
 1 4 -15 57.01 3.3
 1 4 -15 46.57 3.27
 1 -4 -15 52.41 3.42
 1 -4 -15 53.33 3.21
 1 4 -15 52.98 3.25
 1 4 -14 130.98 6.96
 1 -4 -14 139.71 6.89
 1 -4 -14 141.06 6.62
 1 -4 -14 142.41 6.88
 1 4 -14 144.65 6.84
 1 -4 -14 142.39 6.79
 1 -4 -14 146.94 6.85
 1 -4 -14 135.74 7.02
 1 4 -14 143.79 6.8
 1 4 -14 136.11 6.89
 1 -4 -13 117.4 6.23
 1 -4 -13 136.44 7.98
 1 -4 -13 122.22 6.01
 1 -4 -13 124.2 6.11
 1 4 -13 116.36 6.14
 1 4 -13 112.71 5.99
 1 4 -13 125.11 7.79
 1 -4 -13 131.95 6.09
 -1 4 13 120.25 7.5
 1 4 -13 122.72 6
 1 -4 -13 126.55 6.12
 1 -4 -13 121.37 7.25
 1 -4 -13 118.2 5.99
 1 -4 -13 124.76 5.9
 1 -4 -13 126.52 6.02
 1 4 -13 117.02 6.08
 -1 -4 13 121.32 7.63
 1 -4 -12 66.84 4.56
 1 4 -12 77.7 4.35
 1 4 -12 80.52 4.45
 1 -4 -12 83.26 4.41
 1 -4 -12 83.42 4.36
 1 -4 -12 83.76 4.34
 1 -4 -12 89.59 5.52
 1 -4 -12 89.49 4.42
 1 -4 -12 85.73 4.37
 1 -4 -12 82.04 4.42
 1 4 -12 89.4 4.36
 1 4 -12 84.66 5.83
 1 4 -12 86.69 4.54
 1 -4 -12 81.19 4.55
 1 -4 -12 84.44 5.89
 1 4 -11 35.19 2.31
 1 -4 -11 41.21 2.44
 1 -4 -11 40.17 2.54
 1 -4 -11 37.15 2.35
 1 4 -11 41.54 2.61
 1 4 -11 35.42 2.47
 1 4 -11 41.98 2.53
 1 -4 -11 30.33 2.31
 1 -4 -11 38.9 3.32
 1 4 -11 40.07 3.59
 1 -4 -11 37.42 2.7
 1 -4 -11 34.79 3.46
 1 -4 -11 38.21 2.44
 1 -4 -11 37.37 2.59
 1 -4 -11 34.99 2.4
 1 4 -11 33.94 2.39
 1 4 -10 258.57 12.64
 1 -4 -10 260.23 12.75
 1 -4 -10 256.79 12.49
 1 -4 -9 287.47 12.77
 1 -4 -9 263.3 12.77
 1 -4 -9 277.9 12.87
 1 4 -9 246.21 12.67
 1 -4 -8 93.75 4.7
 1 4 -8 116.79 5.78
 1 -4 -8 113.66 5.79
 1 -4 -8 101.88 5.56
 1 -4 -8 106.91 5.71
 1 4 -8 97.64 4.72
 1 -4 -7 21.96 1.5
 1 -4 -7 21.99 2.16
 1 -4 -7 24.91 2.26
 1 4 -7 25.77 1.57
 1 4 -7 24.96 1.55
 1 4 -7 22.57 2.13
 1 -4 -7 26.32 2.32
 1 -4 -6 65.23 3.79
 1 -4 -6 59.59 3.08
 1 -4 -6 66.58 3.82
 1 4 -6 68.99 3.12
 1 -4 -6 67.54 3.75
 1 4 -6 70.02 3.78
 1 -4 -5 154.96 7.25
 1 4 -5 151.72 7.13
 1 -4 -5 147.53 7.12
 1 -4 -5 158.46 7.27
 1 -4 -4 471.38 20.8
 1 -4 -4 500.13 20.69
 1 4 -4 486.17 20.67
 1 -4 -3 173.88 7.84
 1 -4 -3 175.85 7.64
 1 4 -3 171.06 7.62
 1 -4 -2 206.53 8.51
 1 4 -2 205.33 8.5
 -1 -4 2 188.47 8.36
 1 -4 -2 207.33 8.76
 -1 -4 1 7.7 0.77
 1 -4 -1 7.57 0.94
 -1 -4 1 9.57 0.96
 -1 -4 1 8.29 0.75
 -1 4 1 6.65 0.59
 1 -4 -1 8.3 0.62
 1 4 -1 7.14 0.6
 -1 -4 1 6.96 0.59
 1 -4 0 1337.74 53.07
 -1 -4 0 1355.11 53.2
 1 4 0 1285.96 52.93
 -1 -4 0 1335.77 53.2
 1 -4 0 1304.66 52.94
 -1 -4 0 1260.38 52.95
 -1 4 0 1190.16 52.95
 -1 -4 0 1280.88 53.11
 -1 -4 -1 2357.7 97.04
 -1 -4 -1 2314.54 96.85
 1 -4 1 2317.48 96.73
 -1 -4 -1 2336.42 97.15
 1 4 1 2400.45 96.87
 1 -4 1 2415.07 96.88
 -1 4 -1 2317.61 96.86
 -1 -4 -2 352.05 15.51
 -1 -4 -2 349.28 15.33
 -1 4 -2 361.34 15.36
 1 -4 2 379.15 15.4
 1 4 2 370.37 15.37
 -1 -4 -3 761.66 30.81
 1 -4 3 727.93 30.75
 -1 -4 -3 721.5 30.9
 -1 -4 -3 729.61 30.7
 -1 4 -3 747.71 30.72
 -1 4 -3 714.1 30.78
 -1 -4 -3 713.25 30.84
 1 4 3 734.54 30.73
 -1 -4 -4 3.19 0.94
 -1 -4 -4 1.35 1.13
 -1 4 -4 3.41 0.95
 -1 4 -4 3.1 1.14
 -1 -4 -4 2.56 1.04
 -1 4 -4 2.47 0.42
 -1 -4 -4 3.22 1.11
 -1 4 -5 283.83 11.59
 -1 -4 -5 240.34 11.33
 -1 -4 -5 249.33 11.43
 -1 4 -5 240.04 11.29
 -1 -4 -5 254.14 11.43
 -1 -4 -5 250.13 11.52
 -1 -4 -6 534.23 23.06
 -1 4 -6 603.6 23.21
 -1 -4 -6 515.27 22.9
 -1 4 -6 515.91 22.12
 -1 -4 -6 513.4 22.92
 -1 -4 -6 527.59 23.02
 -1 4 -6 536.48 22.93
 -1 -4 -6 522.07 22.14
 -1 -4 -7 117.06 5.96
 -1 -4 -7 111.82 5.05
 1 -4 7 103.56 5.91
 -1 -4 -7 101.01 5.92
 -1 4 -7 114.36 6.07
 -1 4 -7 108.51 5.03
 -1 4 -8 22.66 2.52
 -1 -4 -8 19.22 2.37
 1 -4 8 15.74 2.29
 -1 -4 -8 22.72 1.61
 -1 4 -8 22.26 1.59
 -1 -4 -8 23.03 2.28
 1 4 8 20.48 2.31
 -1 -4 -9 14.84 1.37
 -1 4 -9 16.06 1.4
 1 -4 9 11.9 2.17
 1 4 9 10.62 2.1
 -1 -4 -10 15.2 1.4
 1 -4 10 11.1 2.2
 -1 -4 -10 12.14 1.65
 -1 -4 -10 15.07 1.41
 -1 -4 -10 13.05 1.37
 -1 4 -10 14.31 1.43
 -1 -4 -10 10.07 1.61
 -1 -4 -10 12.61 1.46
 -1 4 -10 10.44 1.56
 1 4 10 8.57 2.07
 -1 -4 -10 12.62 1.56
 -1 -4 -10 16.64 1.5
 -1 4 -10 16.55 1.47
 -1 4 -10 11.9 1.53
 -1 4 -11 1.74 1.07
 1 4 11 3.31 1.74
 -1 -4 -11 1.02 1.33
 -1 4 -11 0.72 1.24
 -1 -4 -11 2.19 1
 -1 4 -11 2.7 1.23
 -1 -4 -11 3.58 1.44
 -1 -4 -11 1.48 1
 -1 -4 -11 1.35 0.96
 -1 -4 -11 1.75 1.05
 -1 -4 -11 0.89 1.12
 1 -4 11 0.76 1.69
 -1 -4 -11 3.02 1.28
 -1 4 -11 3.46 1.38
 -1 4 -11 0.73 1.05
 -1 -4 -12 78.07 4.3
 -1 4 -12 72.65 4.02
 -1 -4 -12 78.81 3.94
 -1 -4 -12 81.68 4.49
 -1 4 -12 71.76 4.26
 1 -4 12 68.47 5.33
 -1 -4 -12 73.32 3.97
 -1 4 -12 77.38 4.3
 -1 -4 -12 79.43 4.08
 -1 4 -12 70.2 4.22
 1 4 12 61.43 5.14
 -1 -4 -13 0.34 1.07
 -1 4 -13 2.59 1.5
 -1 -4 -13 -0.13 1.43
 -1 -4 -13 -0.09 1.12
 -1 -4 -13 -0.45 1.31
 -1 4 -13 1.48 1.48
 -1 4 -13 0.46 1.14
 -1 -4 -14 2.85 1.33
 -1 -4 -14 3.2 1.56
 -1 4 -14 5.39 1.31
 -1 -4 -14 3.19 1.16
 -1 -4 -14 4.57 1.15
 -1 4 -14 3.88 1.59
 -1 -4 -14 2.68 1.19
 -1 4 -14 2.21 1.37
 -1 4 -15 7.34 1.69
 -1 -4 -15 7.8 1.23
 -1 -4 -15 5.87 1.11
 -1 4 -15 9.05 1.49
 -1 -4 -15 6.24 1.58
 -1 -4 -15 4.97 1.36
 -1 4 -16 0.56 1.04
 -1 -4 -16 0.7 0.99
 -1 4 -16 0.36 1.24
 -1 -4 -16 1.81 1.19
 -1 -4 -16 0.76 0.82
 -1 4 -16 0.35 1.12
 -1 -4 -16 1.6 1.22
 -1 -4 -17 13.81 1.48
 -1 -4 -17 14.96 1.23
 -1 4 -17 13.91 1.37
 -1 4 -17 14.17 1.37
 -1 4 -17 15.29 1.42
 -1 -4 -17 15.89 1.46
 1 5 -18 0.76 0.85
 1 5 -18 0.96 0.71
 1 -5 -18 0.51 0.67
 1 -5 -18 0.38 0.82
 1 5 -17 17.38 1.59
 1 5 -17 10.59 1.41
 1 -5 -17 15.9 1.56
 1 -5 -17 16.47 1.41
 1 5 -17 16.92 1.51
 1 -5 -17 12.6 1.25
 1 -5 -16 9.11 1.37
 1 5 -16 8.84 1.29
 1 -5 -16 7.82 1.27
 1 5 -16 7.55 1.22
 1 5 -16 9.04 1.56
 1 -5 -16 7.97 1.4
 1 -5 -16 5.86 1.46
 1 5 -16 8.33 1.48
 1 -5 -16 9.35 1.33
 1 5 -16 7.33 1.28
 1 -5 -15 9.98 1.64
 1 -5 -15 10.73 1.51
 1 -5 -15 9.31 1.39
 1 -5 -15 10.04 1.72
 1 5 -15 9.59 1.4
 1 5 -15 8.17 1.54
 1 -5 -15 9.01 1.46
 1 -5 -15 8.33 1.22
 1 5 -15 9.33 1.51
 1 5 -15 9.04 1.57
 1 -5 -14 5.63 1.43
 1 -5 -14 8.52 1.62
 1 -5 -14 7.92 1.47
 1 -5 -14 8.63 1.42
 1 -5 -14 8.49 1.28
 1 5 -14 9.02 1.62
 1 5 -14 7.8 1.73
 1 -5 -14 9.3 1.55
 1 5 -14 8.82 1.41
 1 5 -13 7.28 1.47
 1 -5 -13 9.6 1.44
 -1 5 13 9.35 2.26
 1 5 -13 9.74 1.64
 1 -5 -13 6.82 1.48
 1 -5 -13 8.74 1.53
 1 -5 -13 7.43 1.62
 1 -5 -13 6.64 1.32
 1 -5 -13 7.44 1.46
 -1 -5 13 7.62 2.25
 1 -5 -13 7.54 1.36
 1 5 -13 2.9 1.17
 1 -5 -13 7.43 1.24
 1 5 -13 11.73 1.73
 1 -5 -13 6.17 1.4
 1 -5 -12 15.02 2.12
 1 5 -12 16.76 1.78
 1 -5 -12 16.35 1.6
 1 -5 -12 16.33 1.64
 1 -5 -12 22.53 2.67
 1 -5 -12 19.21 2.03
 1 -5 -12 14.85 1.68
 1 -5 -12 18.2 1.84
 1 5 -12 12.78 2.57
 1 5 -12 22.05 2.03
 1 5 -12 13.61 1.56
 1 -5 -12 16.92 1.77
 1 5 -12 19.25 1.9
 1 -5 -12 18.69 1.8
 1 -5 -12 14.93 1.66
 1 -5 -12 18.1 1.77
 1 -5 -12 14.44 2.66
 1 5 -11 37.42 2.54
 1 -5 -11 33.58 2.29
 1 -5 -11 37.07 2.41
 1 -5 -11 34.42 2.44
 1 -5 -11 40.39 2.36
 1 5 -11 29.13 2.29
 1 -5 -11 39.82 2.41
 1 -5 -11 30.18 2.61
 1 5 -11 35.63 2.45
 1 -5 -11 39.14 2.66
 1 -5 -11 30.19 3.4
 1 -5 -11 37.1 2.38
 1 5 -11 38.71 3.53
 1 5 -11 32.27 2.21
 1 -5 -11 35.3 3.31
 1 -5 -10 45.74 3.64
 1 -5 -10 48.71 3.92
 1 -5 -10 49.53 3.12
 1 5 -10 52.13 3.9
 1 -5 -9 644.87 28.33
 1 -5 -9 649.91 28.46
 1 5 -9 653.68 28.33
 1 -5 -9 631.04 28.33
 1 5 -8 580.6 25.64
 1 -5 -8 592.88 25.78
 1 -5 -8 584.9 25.69
 1 -5 -8 589.84 25.83
 1 -5 -7 1556.93 63.41
 1 -5 -7 1475.73 63.25
 1 5 -7 1448.25 63.22
 1 -5 -7 1560.43 63.47
 1 -5 -6 1262.1 51.4
 1 -5 -6 1228.06 51.19
 1 -5 -6 1227.23 51.33
 1 5 -6 1166.72 51.14
 1 5 -5 824.59 34.95
 1 -5 -5 827.35 34.96
 1 -5 -5 837.57 35.21
 1 5 -4 430.93 17.91
 1 -5 -4 407.92 17.87
 1 -5 -3 12.32 1.36
 1 5 -3 11.37 1.02
 1 -5 -3 10.85 1.02
 1 -5 -2 177.38 7.63
 -1 -5 2 173.87 7.56
 1 5 -2 176.76 7.63
 1 -5 -2 189.08 8
 -1 -5 2 183.16 7.93
 -1 -5 1 516.87 20.72
 -1 5 1 483.52 20.48
 1 -5 -1 524.33 21.02
 1 5 -1 485.26 20.45
 -1 -5 1 483.7 20.46
 1 -5 -1 534.83 20.85
 -1 -5 1 545.88 20.89
 -1 -5 1 481.11 20.66
 1 -5 -1 484.09 20.46
 -1 -5 0 2.15 0.77
 -1 -5 0 2.34 0.34
 1 -5 0 2.77 0.66
 1 -5 0 4.28 0.4
 1 5 0 3.99 0.38
 -1 -5 0 4.9 0.95
 -1 5 0 2.36 0.39
 -1 -5 0 2.96 0.78
 -1 -5 -1 1141.13 46.79
 -1 -5 -1 1083.2 46.49
 1 -5 1 1141.47 46.47
 -1 5 -1 1112.17 46.51
 -1 -5 -1 1092.14 46.87
 1 5 1 1147.69 46.51
 1 -5 1 1138.43 46.52
 -1 -5 -2 7.34 1.24
 -1 -5 -2 9.87 1.25
 -1 5 -2 8.71 0.88
 1 -5 2 7.73 0.88
 -1 -5 -2 10.61 1.2
 -1 -5 -2 9.8 0.87
 1 5 2 7.07 0.8
 -1 -5 -3 35.75 2.41
 1 5 3 41.23 2.2
 -1 -5 -3 34.83 2.15
 1 -5 3 42.89 2.28
 -1 5 -3 35.1 2.19
 1 -5 4 37.58 2.36
 -1 -5 -4 31.79 2.44
 -1 -5 -4 35.84 2.54
 -1 -5 -4 35.99 1.94
 -1 5 -4 34.98 2.26
 -1 -5 -4 39.12 2.32
 1 5 4 36.9 2.34
 -1 5 -5 45.66 2.34
 -1 5 -5 53.24 3.14
 -1 -5 -5 49.36 3.15
 -1 -5 -5 48.9 3.18
 -1 -5 -5 52.39 3.09
 1 5 5 40.18 2.87
 -1 -5 -5 50.04 2.99
 1 -5 5 44.61 2.94
 -1 5 -5 46.21 2.93
 -1 -5 -6 162.99 7.74
 -1 5 -6 161.76 7.66
 1 5 6 145.05 7.59
 1 -5 6 144.46 7.58
 -1 -5 -6 161.81 6.89
 -1 5 -6 149.78 7.72
 -1 5 -6 158.33 6.87
 -1 -5 -6 151.46 7.76
 -1 -5 -7 55.94 3.77
 -1 -5 -7 60.77 2.88
 1 5 7 41.63 3.5
 -1 -5 -7 53.59 3.72
 -1 5 -7 62.3 3.87
 -1 5 -7 58.59 2.86
 1 -5 7 48.13 3.58
 -1 -5 -8 7.12 1.65
 -1 -5 -8 10.51 1.09
 1 -5 8 8.15 1.73
 1 5 8 10.63 1.92
 -1 5 -8 10.41 1.11
 1 5 9 161.49 9.13
 -1 -5 -9 181.42 8.06
 -1 5 -9 184.72 8.08
 1 -5 9 167.47 9.1
 -1 -5 -10 142.58 6.9
 -1 -5 -10 149.23 7.04
 -1 -5 -10 157.05 7.18
 -1 5 -10 150.35 6.85
 -1 5 -10 132.76 6.68
 1 5 10 144.07 8.11
 -1 -5 -10 137.1 6.74
 -1 5 -10 154.11 7.03
 -1 -5 -10 141.77 6.8
 -1 -5 -10 140.65 6.83
 -1 5 -10 155.96 6.77
 1 -5 10 139.16 8
 -1 -5 -10 155.01 6.79
 -1 -5 -10 145.9 7.01
 -1 -5 -10 136.91 6.71
 -1 5 -10 149.68 7
 -1 -5 -11 30.01 2.18
 -1 5 -11 32.78 2.21
 -1 -5 -11 33.47 2.4
 -1 -5 -11 27.4 2.52
 1 5 11 31.86 3.29
 -1 -5 -11 29.9 2.29
 -1 5 -11 35.86 2.55
 -1 -5 -11 37.68 2.61
 -1 -5 -11 36.67 2.29
 -1 5 -11 30.33 2.27
 -1 -5 -11 31.66 2.58
 -1 -5 -11 32.14 2.2
 -1 5 -11 29 2.44
 1 -5 11 31.94 3.32
 -1 -5 -12 14.01 1.54
 -1 5 -12 15.22 1.8
 -1 -5 -12 14.73 1.66
 -1 5 -12 17.38 1.97
 -1 5 -12 16.59 1.65
 -1 5 -12 22.98 2.16
 1 5 12 14.97 2.6
 1 -5 12 15.71 2.59
 -1 -5 -12 12.52 1.58
 -1 -5 -12 18.02 2.12
 -1 -5 -12 18.19 1.99
 -1 5 -13 4.54 1.42
 -1 -5 -13 6.05 1.68
 -1 -5 -13 5.33 1.59
 -1 -5 -13 5.25 1.33
 -1 5 -13 4.63 1.51
 -1 -5 -13 4.68 1.1
 -1 5 -13 5.06 1.25
 -1 5 -13 4.39 1.63
 -1 -5 -13 5.14 1.2
 -1 5 -14 79.13 4.54
 -1 -5 -14 84.62 4.25
 -1 -5 -14 87.37 4.4
 -1 -5 -14 87.07 4.7
 -1 -5 -14 88.63 4.88
 -1 5 -14 86.5 4.68
 -1 5 -14 77.85 4.71
 -1 -5 -14 84.67 4.28
 -1 5 -15 1.09 1.22
 -1 -5 -15 -1.17 1.39
 -1 -5 -15 0.45 0.86
 -1 -5 -15 0.52 0.96
 -1 -5 -15 0.49 1.2
 -1 5 -15 0.27 1.13
 -1 5 -15 0.11 1.38
 -1 5 -16 55.95 3.18
 -1 5 -16 52.13 3.32
 -1 -5 -16 55.13 3.14
 -1 5 -16 57.49 3.24
 -1 -5 -16 62.18 3.46
 -1 5 -17 4.78 0.96
 -1 -5 -17 5.28 0.88
 -1 5 -17 7.24 1.09
 1 -6 -18 9.91 1.04
 1 6 -18 11.78 1.05
 1 -6 -18 13.04 1.17
 1 -6 -17 8.77 1.2
 1 6 -17 8.55 1.27
 1 6 -17 9.32 1.18
 1 6 -17 10.05 1.37
 1 -6 -17 7.9 1.23
 1 -6 -16 1.91 1.15
 1 -6 -16 3.82 1.19
 1 -6 -16 1.97 1.08
 1 6 -16 3.21 1.29
 1 6 -16 2.37 1.05
 1 -6 -16 3.02 0.96
 1 6 -16 2.13 1.25
 1 -6 -16 2.89 0.92
 1 6 -16 1.68 1
 1 -6 -16 3.25 1.05
 1 -6 -15 74.31 3.98
 1 -6 -15 71.95 4.02
 1 -6 -15 64.81 4.1
 1 6 -15 70.82 4.04
 1 -6 -15 73.88 3.81
 1 6 -15 73.51 3.92
 1 -6 -15 66.51 3.95
 1 -6 -15 76.75 3.91
 1 6 -15 67.16 3.95
 1 6 -15 69.65 3.83
 1 -6 -14 19.53 1.86
 1 6 -14 24.87 2.38
 1 -6 -14 24.84 2.17
 1 6 -14 27.74 2.29
 1 6 -14 20.59 1.97
 1 6 -14 20.71 1.82
 1 -6 -14 21.62 2.22
 1 -6 -14 19.84 1.95
 1 -6 -14 21.38 1.91
 1 -6 -14 25.42 2.18
 1 -6 -14 19.68 2
 1 -6 -14 23.64 2.1
 1 -6 -13 3.3 1.33
 -1 6 13 6.16 1.96
 1 -6 -13 4.05 1.39
 1 -6 -13 5.5 1.42
 1 -6 -13 3.38 1.52
 1 6 -13 3.87 1.51
 1 -6 -13 3.22 1.17
 1 6 -13 3.51 1.3
 1 6 -13 4.86 1.45
 1 -6 -13 4.14 1.78
 1 -6 -13 3.55 1.16
 1 -6 -13 3.31 1.39
 1 -6 -13 3.4 1.19
 -1 -6 13 4.61 1.97
 1 6 -13 2.81 1.11
 1 -6 -13 5.38 1.41
 1 -6 -12 118.69 6.39
 -1 6 12 108.68 7.23
 1 6 -12 124.75 5.96
 1 -6 -12 122.08 6.38
 1 -6 -12 125.46 6.27
 1 -6 -12 129.81 6.02
 -1 -6 12 108.86 7.26
 1 -6 -12 141.45 7.62
 1 -6 -12 124.53 6.12
 1 -6 -12 125.2 6.04
 1 -6 -12 125.7 6.15
 1 -6 -12 125.4 6
 1 6 -12 126.72 6.24
 1 -6 -12 138.42 7.81
 1 -6 -12 114.26 6.04
 1 6 -12 124.22 7.5
 1 6 -12 123.92 6.1
 1 -6 -12 130.93 6.29
 1 6 -11 -0.22 0.91
 1 6 -11 0.48 1.59
 1 -6 -11 0.94 1.06
 1 -6 -11 1.54 1.49
 1 -6 -11 -0.2 1.17
 1 -6 -11 0.24 1.64
 1 -6 -11 0.54 0.95
 1 -6 -11 0.67 0.92
 1 -6 -11 0.53 1.09
 1 -6 -11 1.43 1.52
 1 6 -11 2.46 1.22
 1 -6 -11 1.13 1.06
 1 6 -11 1.5 1.12
 1 -6 -11 0.11 1.21
 1 -6 -10 0.86 0.95
 1 -6 -10 1.29 1.51
 1 6 -10 3.03 1.17
 1 -6 -10 1.03 0.97
 1 -6 -10 1 1.1
 1 -6 -10 1.1 1.11
 1 -6 -10 2.33 1.63
 1 -6 -10 0.98 1.28
 1 6 -10 1.67 1.47
 1 -6 -10 0.92 1.45
 1 -6 -10 0.77 0.96
 1 -6 -9 47.01 3.57
 1 -6 -9 45.03 3.42
 1 6 -9 39.31 3.3
 1 -6 -9 43.35 3.58
 1 -6 -8 196.2 9.53
 1 -6 -8 181.01 9.21
 1 -6 -8 197.71 9.48
 1 6 -8 181.76 9.18
 1 -6 -7 266.61 12.51
 1 -6 -7 286.28 12.68
 1 -6 -7 263.51 12.29
 1 6 -7 261.5 12.27
 1 -6 -6 13.77 1.86
 1 -6 -6 14.96 1.64
 1 6 -6 17.62 1.73
 1 -6 -5 4.68 1.06
 1 6 -5 3.71 1.02
 1 -6 -4 13.12 1.07
 1 6 -4 13.02 1.24
 1 -6 -4 11.31 1.44
 1 -6 -4 11.53 1.2
 1 6 -3 2.27 0.67
 1 -6 -3 1.37 0.6
 1 -6 -3 2.39 1.02
 -1 -6 3 2.74 0.94
 1 6 -2 209.44 8.6
 -1 6 2 191.31 8.55
 -1 -6 2 199.33 8.57
 1 -6 -2 226.39 9.12
 1 -6 -2 189.17 8.56
 1 -6 -2 216.92 9.21
 -1 -6 2 234.39 9.13
 -1 -6 1 63.44 3.05
 -1 -6 1 57.55 2.95
 -1 -6 1 57.14 3.19
 1 -6 -1 66.92 3.18
 1 -6 -1 62.13 3.34
 -1 -6 0 13.12 1.2
 -1 -6 0 9.72 1.18
 -1 -6 0 10.64 1.15
 1 -6 0 10.27 1.43
 1 -6 0 12.54 1.08
 -1 -6 -1 14.94 1.41
 1 6 1 15.01 0.88
 -1 -6 -1 16.06 1.4
 -1 6 -1 14.65 0.89
 1 -6 1 15.87 0.91
 1 -6 1 16.03 1.62
 -1 -6 -1 15.35 0.88
 -1 6 -2 326.37 13.89
 1 -6 2 331.54 13.89
 -1 -6 -2 351.05 14.34
 1 6 2 328.47 13.87
 -1 -6 -2 318.07 13.86
 -1 -6 -2 317.55 14.34
 -1 -6 -3 -0.61 1.09
 -1 -6 -3 0.46 1.02
 -1 6 -3 0.34 0.67
 -1 -6 -3 1.38 0.73
 1 -6 3 -0.06 0.73
 -1 -6 -3 0.45 0.66
 1 6 3 0.51 0.64
 -1 6 -4 93.84 4.7
 -1 -6 -4 104 4.39
 1 -6 4 90.18 4.67
 1 6 4 86.29 4.63
 -1 -6 -4 95.33 5.03
 -1 -6 -4 94.42 4.69
 1 -6 5 202.93 9.01
 -1 6 -5 187.41 8.9
 -1 -6 -5 198.3 9.25
 1 6 5 195.85 8.94
 -1 6 -5 187.95 8.28
 -1 -6 -5 197.06 9.26
 -1 -6 -6 67.03 4.27
 1 6 6 69.38 3.96
 -1 -6 -6 65.63 3.23
 1 -6 6 68.74 3.97
 -1 -6 -6 71.71 4.25
 -1 6 -6 67.21 3.24
 1 -6 7 29.86 2.7
 -1 6 -7 38.34 2.07
 1 6 7 36.38 2.8
 -1 -6 -7 36.58 2.07
 -1 -6 -7 38.34 3.11
 -1 -6 -8 311.21 13.14
 1 6 8 282.66 14.08
 -1 6 -8 301.33 13.14
 1 -6 8 314.15 14.21
 -1 -6 -9 74.86 3.81
 -1 -6 -9 71.95 3.8
 -1 6 -9 72.73 3.78
 -1 -6 -9 72.65 3.84
 1 -6 9 76.17 4.84
 -1 -6 -9 75.21 3.94
 -1 6 -9 77.47 4.04
 -1 -6 -9 70.55 3.87
 1 6 9 72.76 4.84
 -1 6 -9 79.45 4.08
 -1 -6 -9 76.78 4.08
 1 -6 10 18.86 2.5
 -1 6 -10 19.77 1.66
 -1 -6 -10 18.06 1.77
 -1 -6 -10 16.55 1.86
 -1 6 -10 20.1 1.67
 1 6 10 13.12 2.37
 -1 6 -10 18.45 1.57
 -1 -6 -10 19.98 1.72
 -1 -6 -10 18.62 1.77
 -1 6 -10 20.08 1.89
 -1 -6 -10 19.57 1.67
 -1 -6 -10 19.85 1.97
 -1 6 -10 18.94 1.9
 -1 -6 -10 19.92 1.72
 -1 -6 -10 19.59 1.59
 -1 -6 -11 107.27 5.41
 -1 -6 -11 99.68 5.48
 -1 6 -11 101.26 5.35
 -1 6 -11 106.99 5.24
 -1 6 -11 122.38 5.66
 -1 -6 -11 114.9 5.61
 -1 6 -11 102.15 5.17
 -1 -6 -11 110.8 5.28
 1 6 11 89.46 6.32
 -1 -6 -11 104.34 5.39
 -1 6 -11 115.56 5.57
 -1 -6 -11 102.95 5.19
 1 -6 11 97.97 6.43
 -1 -6 -11 110.09 5.7
 -1 -6 -11 100.53 5.24
 -1 6 -11 107.41 5.56
 -1 -6 -12 7.31 1.4
 -1 6 -12 5.91 1.67
 -1 -6 -12 7.17 1.74
 -1 6 -12 6.24 1.46
 -1 -6 -12 8.4 1.53
 -1 6 -12 9.62 1.68
 -1 -6 -12 9.69 1.38
 -1 -6 -12 7.89 1.61
 -1 -6 -12 7.71 1.31
 1 6 12 6.49 2.12
 -1 6 -12 8.43 1.32
 1 -6 12 6.17 2.03
 -1 6 -12 7.29 1.28
 -1 -6 -12 6.39 1.77
 -1 -6 -13 11.94 1.93
 -1 6 -13 10.36 1.94
 -1 6 -13 10.95 1.67
 -1 -6 -13 11.29 1.47
 -1 -6 -13 12.02 1.88
 -1 -6 -13 10.78 1.44
 -1 -6 -13 11.86 1.52
 -1 6 -13 11.07 1.44
 -1 6 -13 10.74 1.78
 -1 -6 -14 96.2 5.24
 -1 6 -14 86.75 4.94
 -1 -6 -14 94.86 4.8
 -1 -6 -14 96.76 4.68
 -1 6 -14 92.42 5.16
 -1 6 -14 93.67 4.88
 -1 -6 -14 88.34 4.81
 -1 -6 -14 99.55 5.07
 -1 -6 -15 47.67 3.17
 -1 6 -15 46.08 2.94
 -1 -6 -15 44.58 2.7
 -1 6 -15 46.08 3.11
 -1 -6 -15 50.27 3
 -1 6 -15 44.45 2.89
 -1 -6 -16 4.63 1.17
 -1 6 -16 4.27 1.11
 -1 6 -16 4.86 1.15
 -1 6 -16 2.96 1.31
 -1 6 -16 5.1 1.15
 -1 -6 -16 4.4 0.95
 -1 6 -17 27.13 1.81
 -1 6 -17 31.91 1.95
 -1 -6 -17 32.68 1.99
 -1 6 -17 34.84 2.01
 -1 -6 -17 30.43 1.83
 1 7 -18 -0.04 0.57
 1 -7 -18 0.24 0.6
 1 7 -18 0.88 0.77
 1 7 -17 0.92 0.81
 1 7 -17 0.22 1.04
 1 -7 -17 -0.43 0.91
 1 -7 -17 1.2 0.98
 1 -7 -17 1.25 0.83
 1 7 -17 -0.4 0.93
 1 7 -16 30.95 2.22
 1 -7 -16 26.96 2.16
 1 7 -16 27.75 2.3
 1 7 -16 29.98 2.11
 1 -7 -16 30.14 1.98
 1 -7 -16 33.22 2.19
 1 -7 -16 29.03 2.14
 1 -7 -15 291.04 12.82
 1 7 -15 287.45 12.67
 1 -7 -15 294.55 12.75
 1 -7 -15 279.82 12.75
 1 -7 -15 301 12.64
 1 7 -15 269.03 12.84
 1 -7 -15 274.54 12.66
 1 7 -15 289.85 12.76
 1 7 -15 270.26 12.83
 1 -7 -15 296.28 12.6
 1 7 -15 283.76 12.56
 1 -7 -14 48.39 3.03
 1 7 -14 42.33 2.72
 1 -7 -14 48.19 3.05
 1 -7 -14 44.21 3.01
 1 -7 -14 47.87 2.86
 1 7 -14 46.39 2.83
 1 7 -14 38.75 2.98
 1 -7 -14 45.69 2.78
 1 -7 -14 49.17 3.02
 1 7 -14 40.3 2.9
 1 -7 -14 47.95 3.02
 1 -7 -14 45.91 3.19
 1 -7 -13 43.92 3.14
 1 7 -13 47.66 2.82
 1 -7 -13 47.18 3.18
 1 -7 -13 44.91 3.25
 1 -7 -13 49.98 2.86
 1 -7 -13 41.59 3.32
 1 -7 -13 45.2 3.05
 1 -7 -13 51.84 3.13
 1 -7 -13 48.69 3.09
 1 7 -13 46.18 3.15
 1 7 -13 45.31 2.95
 1 -7 -13 50.06 3.02
 1 7 -12 1.01 0.96
 -1 -7 12 -1.23 1.64
 -1 7 12 0.99 1.79
 1 -7 -12 0.29 1.16
 1 7 -12 0.74 1.35
 1 -7 -12 -0.11 1.39
 1 -7 -12 0.49 1.23
 1 -7 -12 0.37 1.37
 1 -7 -12 1.07 1.24
 1 -7 -12 -0.33 1.3
 1 -7 -12 0.48 1.01
 1 -7 -12 0.18 1.12
 1 7 -12 0.57 1.23
 1 -7 -12 1.7 1.74
 1 -7 -12 1.08 1.82
 1 -7 -11 45.16 3.92
 1 7 -11 39.12 2.67
 -1 -7 11 39.11 3.57
 -1 7 11 40.24 3.67
 1 -7 -11 45.09 2.77
 1 7 -11 42.98 2.54
 1 -7 -11 40.75 2.55
 1 -7 -11 39.69 2.71
 1 7 -11 47.17 2.96
 1 -7 -11 37.16 3.69
 1 -7 -11 47.49 3.17
 1 -7 -11 44.46 2.78
 1 -7 -11 43.13 2.88
 1 7 -11 43.28 3.76
 1 -7 -11 40.19 2.92
 1 7 -11 48.45 2.98
 1 7 -10 131.21 7.41
 1 -7 -10 128.92 6.27
 1 7 -10 127.09 6.34
 1 -7 -10 123.08 6.03
 1 -7 -10 135.65 6.44
 1 -7 -10 130.38 6.27
 1 -7 -10 138.7 6.55
 1 -7 -10 129.42 6.25
 1 -7 -10 124.69 6.45
 1 -7 -10 141.74 7.5
 1 -7 -10 149.55 7.88
 1 7 -10 131.77 6.37
 1 -7 -10 148.51 7.7
 1 -7 -9 41.03 3.47
 1 -7 -9 40.09 3.31
 1 -7 -9 45.09 3.7
 1 7 -9 44.57 3.49
 1 -7 -8 8.78 1.88
 1 -7 -8 8.77 1.54
 1 7 -8 4.28 1.41
 1 -7 -8 4.93 1.64
 1 -7 -7 3.62 1.21
 1 7 -7 2.94 1.19
 1 -7 -7 2.5 1.37
 1 7 -6 68.8 3.92
 1 -7 -6 71.46 3.89
 1 -7 -5 8.74 1.54
 1 7 -5 6.51 1.16
 1 -7 -5 6.59 1.01
 1 -7 -5 6.85 1.11
 1 -7 -4 1.14 0.77
 1 7 -4 0.25 0.73
 1 -7 -4 1.08 1.08
 1 -7 -4 0.41 0.68
 1 7 -3 91.21 4.26
 -1 -7 3 105.18 4.82
 1 -7 -3 94.33 4.85
 1 -7 -3 93.29 4.87
 1 -7 -3 95.75 4.25
 1 -7 -3 88.25 4.23
 1 -7 -2 2.81 1.09
 -1 -7 2 2.86 0.35
 -1 -7 2 4.01 0.99
 -1 -7 2 4.58 0.84
 1 -7 -2 2.06 0.96
 1 -7 -2 2.48 0.4
 -1 7 2 2.39 0.35
 1 7 -2 2.32 0.36
 -1 -7 1 463.28 19.31
 1 -7 -1 435.88 19.58
 -1 -7 1 453.16 19.51
 1 -7 -1 458.52 19.43
 1 -7 -1 455.1 19.72
 -1 -7 0 270.08 11.64
 1 -7 0 275.26 12.33
 -1 -7 0 288.42 12.01
 -1 -7 0 255.56 11.93
 1 -7 0 290.16 11.92
 -1 -7 -1 44.36 1.97
 1 -7 1 44.71 2.69
 -1 -7 -1 42.06 2.38
 -1 -7 -1 42.77 2.41
 1 -7 2 151.35 7.36
 1 -7 2 149.41 6.61
 -1 -7 -2 152.91 7.17
 -1 -7 -2 166.13 7.32
 -1 -7 -2 160.24 6.68
 1 7 2 144.18 6.58
 -1 -7 -3 225.83 10.03
 -1 -7 -3 233.68 10.67
 -1 -7 -3 223.92 10.71
 1 -7 3 248.48 10.21
 1 -7 3 233.26 9.98
 1 7 3 234.51 10.15
 1 -7 4 175.81 7.88
 1 7 4 170.32 7.82
 -1 -7 -4 171.11 7.58
 -1 -7 -4 173.57 8.35
 1 7 5 451.08 20
 1 -7 5 471.63 20.09
 -1 -7 -5 489.97 19.64
 -1 7 -5 444.55 19.42
 -1 -7 -5 495.3 20.61
 -1 7 -6 30 1.75
 -1 -7 -6 36.47 2.9
 1 7 6 34.18 2.42
 -1 -7 -6 32.09 1.79
 1 -7 6 28.95 2.39
 -1 -7 -6 36.85 2.93
 1 7 7 214.55 10.44
 -1 -7 -7 225.18 9.63
 -1 -7 -7 237.43 11.07
 -1 7 -7 217.13 9.61
 1 -7 7 215.97 10.47
 -1 7 -8 13.86 1.26
 -1 -7 -8 15.06 1.29
 1 7 8 18.93 2.01
 1 -7 8 18.13 2.06
 -1 -7 -9 27.04 1.87
 -1 7 -9 30.47 2.09
 -1 -7 -9 25.81 2.12
 1 -7 9 18.82 2.42
 1 7 9 23.42 2.52
 -1 -7 -9 20.61 1.79
 -1 -7 -9 22.33 1.68
 -1 7 -9 23.01 1.71
 -1 7 -9 18.92 1.84
 -1 -7 -9 25.07 1.95
 -1 -7 -9 26.56 2.07
 -1 7 -10 64.36 3.74
 -1 -7 -10 71.56 3.84
 -1 7 -10 71.96 3.67
 1 7 10 67.11 4.72
 -1 7 -10 77.14 4.09
 -1 7 -10 68.18 3.84
 -1 7 -10 75.83 4.08
 -1 -7 -10 72.31 3.67
 -1 -7 -10 73.98 4.07
 -1 -7 -10 67.3 3.88
 -1 -7 -10 72.59 4.09
 -1 -7 -10 70.85 3.91
 -1 7 -10 64.55 3.69
 1 -7 10 70.07 4.77
 -1 -7 -10 76.38 3.86
 1 -7 11 31.71 3.31
 -1 -7 -11 36.22 2.48
 -1 7 -11 34.03 2.56
 -1 -7 -11 38.06 2.84
 -1 -7 -11 30.45 2.29
 -1 7 -11 42.41 2.56
 -1 -7 -11 38.24 2.65
 -1 7 -11 43.52 2.86
 -1 7 -11 33.7 2.29
 -1 -7 -11 34.19 2.58
 -1 7 -11 47.06 2.93
 1 7 11 35.42 3.47
 -1 7 -11 36.71 2.71
 -1 -7 -11 37.38 2.52
 -1 -7 -11 33.25 2.71
 -1 7 -12 27.55 2.05
 -1 -7 -12 28.88 2.03
 -1 7 -12 20.36 1.99
 -1 7 -12 25.84 2.42
 -1 -7 -12 33.98 2.4
 -1 -7 -12 28.91 2.62
 -1 7 -12 31.47 2.43
 1 -7 12 21.85 2.91
 -1 -7 -12 24.6 2.43
 -1 7 -12 34.04 2.59
 -1 -7 -12 27.32 2.21
 -1 -7 -12 26.72 2.31
 -1 7 -12 29.76 2.32
 -1 -7 -12 24.47 2.42
 -1 -7 -12 28.73 2.15
 -1 7 -13 13.95 1.72
 -1 -7 -13 16.5 2.12
 -1 7 -13 15.07 1.89
 -1 -7 -13 14.59 1.7
 -1 -7 -13 13.44 1.93
 -1 -7 -13 19.44 1.68
 -1 7 -13 9.1 1.87
 -1 -7 -14 26.28 2.49
 -1 -7 -14 22.04 2.07
 -1 7 -14 20.85 2.03
 -1 -7 -14 23.45 1.98
 -1 -7 -14 26.56 2.23
 -1 -7 -14 23.19 1.86
 -1 7 -14 21.64 2.33
 -1 7 -14 23.75 2.08
 -1 -7 -15 0.45 1
 -1 -7 -15 0.09 1.14
 -1 7 -15 2.34 1.2
 -1 7 -15 0.1 1.46
 -1 7 -15 0.85 1.12
 -1 -7 -15 0.78 1.38
 -1 -7 -15 1.09 1.04
 1 -7 15 1.32 0.93
 -1 -7 -16 2.05 1.03
 -1 7 -16 3.08 0.98
 -1 7 -16 2.21 0.98
 -1 7 -16 4.51 1.11
 -1 -7 -16 2.44 0.87
 -1 7 -16 4.22 1.34
 -1 -7 -17 -0.23 0.73
 -1 7 -17 0.35 0.73
 1 -8 -17 17.35 1.39
 1 -8 -17 12.5 1.26
 1 8 -17 15.47 1.27
 1 8 -17 11.52 1.45
 1 8 -17 17.2 1.42
 1 -8 -16 4.51 1.19
 1 8 -16 3.8 1.16
 1 -8 -16 5.35 1.18
 1 -8 -16 3.59 1.15
 1 8 -16 2.03 1.27
 1 8 -16 3.06 1.02
 1 -8 -16 4.61 1.06
 -1 -8 16 4.42 1.11
 1 -8 -15 141.85 7.15
 1 -8 -15 153.18 7.21
 -1 -8 15 159.57 7.15
 1 -8 -15 145.25 7.2
 1 -8 -15 145.91 7.2
 1 8 -15 147.69 7.29
 1 -8 -15 157.85 7.09
 1 8 -15 154.09 7.18
 1 -8 -14 91.55 4.56
 1 -8 -14 83.77 4.57
 1 -8 -14 82.32 4.58
 1 -8 -14 93.78 4.79
 1 8 -14 81.03 4.54
 1 -8 -14 86.65 4.36
 1 8 -14 84.61 4.74
 1 -8 -14 84.91 4.73
 1 8 -14 85.76 4.34
 1 -8 -14 85.38 4.61
 1 -8 -13 3.28 1.36
 1 8 -13 4.04 1.54
 1 -8 -13 6.08 1.59
 1 -8 -13 3.9 1.36
 1 -8 -13 4.4 1.78
 1 8 -13 4.06 1.55
 1 -8 -13 4.9 1.09
 1 -8 -13 4.85 1.53
 1 -8 -13 4.35 1.38
 1 8 -13 4.84 1.09
 1 -8 -13 6.39 1.37
 1 8 -13 2.85 1.36
 1 8 -13 3.17 1.22
 1 8 -13 6.78 1.25
 1 -8 -12 50.16 3.06
 1 8 -12 40.9 3.05
 1 -8 -12 51.99 3.29
 1 -8 -12 43.38 3.2
 1 8 -12 43.41 2.67
 1 -8 -12 48.49 3
 1 -8 -12 47.31 3.01
 1 -8 -12 43.72 2.7
 1 8 -12 46.69 2.9
 1 -8 -12 48.6 2.95
 1 -8 -12 44.18 3.1
 1 8 -12 47.64 3.14
 1 -8 -12 44.4 3.31
 1 8 -11 88.5 4.78
 1 -8 -11 92.21 4.8
 1 -8 -11 97.81 5.07
 1 -8 -11 96.72 4.88
 -1 -8 11 80.22 5.67
 1 -8 -11 94.02 4.58
 1 -8 -11 99.08 4.94
 1 8 -11 97.52 5.01
 1 8 -11 87.48 4.93
 1 -8 -11 97.25 4.9
 1 -8 -11 97.9 5.2
 1 -8 -11 87.74 5.06
 1 -8 -11 92.16 6.13
 1 8 -10 45.98 2.9
 1 -8 -10 43.35 2.77
 -1 -8 10 33.77 3.33
 1 -8 -10 49.58 3.12
 1 -8 -10 46 2.93
 1 -8 -10 46.25 3.06
 1 8 -10 51.99 3.01
 1 -8 -10 39.86 3.84
 1 -8 -10 43.95 2.78
 -1 8 10 42.28 3.49
 1 -8 -10 43.9 2.76
 1 -8 -10 41.38 3.76
 1 -8 -10 39.13 3.55
 1 8 -10 38.45 3.52
 1 8 -9 382.05 16.53
 1 -8 -9 379.65 17.85
 1 -8 -9 389.88 16.48
 1 -8 -9 382 16.49
 1 -8 -9 399.21 18.09
 1 -8 -9 410.32 17.53
 1 -8 -9 362.09 16.45
 1 -8 -9 358.47 16.65
 1 -8 -9 366.59 16.6
 1 8 -9 416.15 17.6
 1 -8 -8 197.64 9.92
 1 -8 -8 195.76 9.47
 1 -8 -8 194.85 9.99
 1 8 -8 190.04 9.48
 1 8 -7 125.27 6.44
 1 -8 -7 126.43 6.38
 1 -8 -6 208.84 10.38
 1 8 -6 221.85 9.94
 1 -8 -6 214.06 9.86
 1 -8 -5 213.08 9.14
 -1 -8 5 208.22 9.81
 1 -8 -5 211.43 9.96
 -1 -8 5 205.71 9.11
 1 -8 -5 204.39 9.35
 1 -8 -5 216.94 10.04
 1 8 -5 206.58 9.39
 1 -8 -4 101.84 5.26
 -1 -8 4 88.62 5.06
 1 -8 -4 104.29 5.35
 1 -8 -4 95.29 4.59
 1 8 -4 102 4.63
 1 -8 -4 98.97 4.55
 1 -8 -3 1045.82 40.65
 1 -8 -3 954.63 39.7
 1 -8 -3 1051.95 40.57
 -1 -8 3 1038.85 40.12
 -1 -8 3 1028.16 40.5
 1 -8 -3 1004.67 39.83
 -1 -8 3 944.74 39.66
 -1 -8 2 1789.71 74.89
 1 -8 -2 1783.67 75.29
 1 -8 -2 1805.94 75.17
 -1 -8 2 1745.44 75.16
 1 -8 -2 1840.1 74.6
 1 -8 -1 640.87 27.6
 1 -8 -1 650.66 28.28
 1 -8 -1 702.9 28.13
 1 -8 -1 640.46 28.39
 -1 -8 1 713.73 28.26
 -1 -8 1 655.64 27.96
 -1 -8 0 24.5 1.8
 1 -8 0 28.18 2.27
 -1 -8 0 22.79 1.51
 1 -8 0 23.11 2.05
 1 -8 0 23.69 1.48
 -1 -8 -1 196.09 8.65
 1 -8 1 193.16 8.96
 1 -8 1 181.19 8.12
 -1 -8 -1 189.87 8.16
 -1 -8 -2 8.64 1.01
 1 -8 2 5.31 0.57
 1 -8 2 9.28 0.93
 1 -8 2 8.04 1.59
 -1 -8 -2 9.9 1.35
 1 -8 3 1298.67 57.58
 1 -8 3 1407.05 57.55
 -1 -8 -3 1487.79 58.41
 -1 -8 -3 1416.75 57.59
 1 -8 3 1410.86 58.51
 1 8 4 253.74 11.26
 1 -8 4 252.18 11.31
 -1 -8 -4 271.26 12.03
 1 -8 4 246.4 11.07
 -1 -8 -4 274.56 11.16
 1 8 5 57.91 3.35
 -1 -8 -5 67.18 4.08
 1 -8 5 63.67 3.48
 -1 -8 -5 65.13 3.21
 1 -8 5 60.58 3.1
 1 -8 6 365.64 15.3
 1 8 6 322.8 15.1
 -1 -8 -6 340.38 15.84
 -1 -8 -7 92.26 4.52
 1 -8 7 104.23 5.39
 1 8 7 100.16 5.3
 -1 -8 -7 110.4 6.11
 1 8 8 0.78 1.15
 -1 -8 -8 1.42 1.2
 -1 8 -8 0.35 1.09
 1 -8 8 0.65 1.24
 -1 -8 -8 0.77 0.98
 -1 -8 -8 0.46 0.9
 -1 8 -8 0.98 0.73
 -1 -8 -8 0.12 0.68
 -1 -8 -8 0.75 0.97
 -1 -8 -8 1.22 1.01
 -1 8 -8 0.08 1.02
 -1 -8 -8 1.15 1.71
 -1 -8 -9 3.78 1.17
 1 8 9 2.73 1.33
 -1 -8 -9 2.56 1.29
 -1 -8 -9 2.46 1.07
 -1 -8 -9 3.39 1.18
 -1 8 -9 4.02 1.2
 1 -8 9 2.05 1.39
 -1 8 -9 3.5 1.22
 -1 -8 -9 4.1 1.41
 -1 8 -9 1.86 1.3
 -1 8 -10 129.14 6.58
 -1 8 -10 129.98 6.4
 1 -8 10 127.84 7.35
 -1 8 -10 126 6.37
 -1 -8 -10 138.8 6.42
 -1 -8 -10 143.81 6.66
 -1 -8 -10 134.19 6.67
 -1 -8 -10 131.96 6.46
 -1 -8 -10 129.63 6.39
 -1 -8 -11 78.43 4.21
 -1 8 -11 71.23 4.28
 -1 8 -11 77.8 4.34
 -1 -8 -11 76.01 3.88
 -1 -8 -11 73.47 4.32
 -1 -8 -11 70.71 4.32
 -1 8 -11 67.8 4.02
 -1 8 -11 69.7 4.28
 -1 -8 -11 82.13 4.26
 -1 -8 -11 81.11 4.19
 1 -8 11 65.33 4.91
 -1 -8 -11 82.74 4.14
 -1 8 -11 70.34 4.09
 -1 8 -12 209.58 10.16
 -1 8 -12 212.44 10.22
 -1 -8 -12 224.03 10.1
 -1 8 -12 222.64 10.15
 -1 -8 -12 224.85 10.08
 -1 -8 -12 227.28 10.04
 -1 8 -12 215.02 10
 -1 8 -12 209.95 9.87
 -1 -8 -12 196.52 10.08
 -1 -8 -12 233.93 10.01
 -1 -8 -12 216.61 10.25
 -1 8 -13 0.19 1.22
 -1 8 -13 0.98 1.08
 -1 -8 -13 0.29 1.17
 -1 8 -13 1.66 1.61
 -1 -8 -13 0.73 1.31
 -1 -8 -13 2.14 1.39
 -1 8 -13 0.43 1.3
 -1 -8 -13 1.5 1.36
 -1 -8 -13 0.53 1.08
 -1 -8 -13 -0.79 1.59
 -1 -8 -14 0.87 1.15
 -1 -8 -14 -0.2 1.16
 -1 8 -14 1.06 1.23
 -1 -8 -14 -0.22 1.31
 1 -8 14 1.17 0.96
 -1 8 -14 0.63 1.18
 -1 8 -14 -1.13 1.49
 -1 -8 -15 22.98 1.94
 -1 8 -15 22.8 1.87
 -1 -8 -15 21.22 1.84
 -1 -8 -15 23.58 1.78
 1 -8 15 22.15 1.7
 -1 8 -15 21.46 2.21
 -1 8 -15 24.21 1.92
 -1 8 -16 38.57 2.23
 -1 -8 -16 34.3 2.05
 -1 8 -16 34.92 2.17
 -1 -8 -16 36.93 2.26
 -1 8 -16 32.8 2.37
 -1 8 -16 30.75 2.04
 -1 8 -17 16.17 1.18
 -1 8 -17 12.14 1.29
 -1 -8 -17 14.11 1.11
 1 9 -17 7.41 1.19
 1 9 -17 7.18 0.92
 1 9 -17 7.65 1
 1 -9 -17 8.62 1.07
 1 -9 -17 6.08 0.97
 1 9 -16 28.5 1.89
 1 -9 -16 24.92 1.95
 1 9 -16 29.45 2
 1 9 -16 23.64 2.09
 1 -9 -16 27.86 1.86
 1 -9 -16 28.22 2.04
 1 -9 -16 26.04 1.99
 1 -9 -15 41.45 2.82
 1 -9 -15 44.5 2.85
 1 -9 -15 42.9 2.69
 1 -9 -15 43.83 2.79
 -1 -9 15 47.62 2.76
 1 -9 -15 42.85 2.78
 1 9 -15 41.55 2.95
 1 9 -15 46.08 2.76
 1 -9 -14 10.02 1.54
 1 -9 -14 8.6 1.64
 1 -9 -14 11.09 1.56
 1 -9 -14 7.75 1.6
 -1 -9 14 9.44 1.46
 1 9 -14 7.59 1.63
 1 9 -14 7.66 1.21
 1 9 -14 9.5 1.49
 1 -9 -14 11.46 1.7
 1 -9 -14 9.23 1.39
 1 9 -14 7.81 1.7
 1 9 -13 34.46 2.65
 1 -9 -13 36.41 2.79
 1 -9 -13 42.06 2.72
 1 -9 -13 39.3 2.74
 1 9 -13 38.68 2.59
 1 9 -13 44.06 3
 1 -9 -13 40.46 2.79
 1 9 -13 40.3 2.9
 1 -9 -13 44.39 3.05
 1 -9 -13 38.33 3.15
 1 -9 -13 41.78 2.82
 1 9 -12 5.73 1.4
 1 -9 -12 4.72 1.83
 1 -9 -12 8.75 1.75
 1 -9 -12 5.73 1.44
 1 9 -12 6.53 1.63
 1 9 -12 7.85 1.39
 1 -9 -12 7.19 1.59
 1 -9 -12 6.28 1.48
 1 -9 -12 7.24 1.63
 1 9 -12 7.16 1.65
 1 -9 -12 7.14 1.48
 1 9 -11 226.44 10.5
 1 9 -11 213.87 10.27
 1 -9 -11 214.77 11.87
 1 -9 -11 245.52 10.76
 1 9 -11 208.63 10.24
 1 -9 -11 232.52 10.42
 1 -9 -11 230.01 10.59
 1 -9 -11 226.98 10.42
 1 -9 -11 227.03 10.39
 1 -9 -11 243.29 10.72
 1 9 -11 247.83 10.59
 1 -9 -11 224.29 10.34
 1 -9 -10 201.26 8.66
 1 -9 -10 183.58 9.92
 1 -9 -10 170.37 8.3
 1 -9 -10 179.43 8.5
 1 9 -10 166.52 8.17
 1 -9 -10 178.53 9.73
 1 -9 -10 180.21 8.35
 1 -9 -10 173.59 8.25
 1 -9 -10 175.8 8.29
 1 9 -10 190.45 8.45
 1 -9 -9 87.62 5.88
 1 -9 -9 89.97 5.78
 1 -9 -9 88.5 4.81
 1 -9 -9 91.02 4.68
 1 -9 -9 91.5 4.64
 1 9 -9 95.19 4.74
 1 -9 -8 124.34 6.1
 1 -9 -8 131.87 6.29
 1 -9 -8 129.1 6.13
 1 9 -8 129.01 6.22
 -1 -9 7 0.39 0.88
 1 -9 -7 0.19 1.38
 1 -9 -6 25.96 2.56
 -1 -9 6 27.11 1.84
 1 -9 -6 30.88 2.74
 -1 -9 6 28.88 2.46
 -1 -9 5 142.84 6.21
 1 -9 -5 138.55 7.16
 1 -9 -5 128.23 6.98
 1 -9 -5 138.81 6.2
 -1 -9 5 119.25 6.79
 1 -9 -4 439.66 18.44
 1 -9 -4 426.76 19.31
 -1 -9 4 436.76 19.19
 1 -9 -4 430.98 19.27
 -1 -9 3 258.74 11.31
 1 -9 -3 247.14 11.72
 -1 -9 3 284.94 11.86
 1 -9 -3 260.55 11.85
 1 -9 -3 245.71 11
 -1 -9 2 455.53 20.34
 1 -9 -2 476.78 20.47
 1 -9 -2 469.78 19.65
 1 -9 -2 484.24 20.32
 -1 -9 2 449.34 19.95
 -1 -9 1 426.45 18.84
 -1 -9 1 418.26 18.56
 1 -9 -1 432.78 18.95
 1 -9 -1 408 19.05
 1 -9 -1 426.57 18.18
 1 -9 -1 481.31 18.81
 -1 -9 0 6.77 1.12
 1 -9 0 6.67 1.37
 1 -9 0 5.87 0.9
 1 -9 0 5.8 1.55
 1 -9 1 0.62 0.75
 -1 -9 -1 0.89 0.93
 1 -9 1 2.03 1.32
 -1 -9 -1 -0.04 0.82
 1 -9 2 409.27 17.54
 -1 -9 -2 420.68 17.6
 1 -9 2 424.58 18.55
 -1 -9 -2 412.51 18.23
 -1 -9 -3 10.05 1.15
 1 -9 3 12.74 1.86
 1 -9 3 13.55 1.16
 -1 -9 -3 10.13 1.59
 -1 -9 -4 21.61 2.27
 1 -9 4 20.88 2.28
 1 -9 4 24.06 1.58
 -1 -9 -4 22.25 1.61
 -1 -9 -5 92.5 4.53
 -1 -9 -5 94.51 5.49
 1 -9 5 95.02 4.48
 1 -9 6 63.23 3.82
 -1 -9 -6 73.03 4.72
 1 -9 6 72.96 3.54
 -1 -9 -7 46.44 2.71
 -1 -9 -7 43.28 2.64
 1 -9 7 34.01 2.82
 -1 -9 -7 45.15 2.82
 -1 -9 -7 38.47 2.76
 -1 -9 -7 48.59 3.75
 1 -9 7 48.7 2.56
 -1 -9 -8 311.87 14.2
 -1 -9 -8 306.01 15.61
 -1 9 -8 358.5 14.33
 -1 9 -8 377.65 14.45
 -1 -9 -8 319.17 14.37
 -1 9 -8 320.8 14.13
 -1 -9 -8 308.01 14.42
 -1 -9 -8 321.83 14.19
 -1 -9 -8 318.58 14.14
 -1 -9 -8 299.13 14.15
 -1 -9 -9 28.78 2.24
 -1 9 -9 26.4 2.31
 -1 -9 -9 27.58 2.42
 -1 -9 -9 30.65 2.26
 -1 -9 -9 30.45 2.27
 -1 -9 -9 30.15 2.46
 -1 9 -9 28.64 2.27
 -1 9 -9 31.68 2.21
 -1 -9 -9 30.96 2.19
 -1 -9 -10 41.52 2.8
 -1 9 -10 36.74 2.52
 -1 -9 -10 29.94 2.68
 -1 9 -10 33.13 2.43
 -1 9 -10 30.98 2.55
 -1 9 -10 33.23 2.69
 -1 -9 -10 35.65 2.54
 -1 -9 -10 34.13 2.53
 -1 -9 -10 35.74 2.46
 -1 9 -11 50.43 3.32
 -1 -9 -11 51.06 3.43
 -1 -9 -11 50.43 3.25
 -1 9 -11 49.92 3.2
 -1 -9 -11 46.75 3.35
 -1 9 -11 53.97 3.35
 1 -9 11 53.78 3.1
 -1 -9 -11 52.15 3.21
 -1 9 -11 46.03 3.12
 -1 -9 -11 53.48 3.17
 -1 9 -12 74.51 4.07
 -1 -9 -12 73.07 4.1
 1 -9 12 68.16 3.89
 -1 9 -12 78.98 4.03
 -1 9 -12 71.46 4.18
 -1 -9 -12 65.49 4.21
 -1 -9 -12 76.87 4.21
 -1 -9 -12 72.2 4.36
 -1 -9 -12 70.08 4.02
 -1 9 -12 77.59 4.34
 -1 9 -13 219.03 10.16
 -1 -9 -13 224.68 10.19
 -1 -9 -13 232.93 10.06
 -1 9 -13 230.02 10.41
 -1 -9 -13 180.9 10.04
 1 -9 13 214.85 9.94
 -1 9 -13 211.72 9.92
 -1 -9 -13 232 10.38
 -1 -9 -13 227.14 10.37
 -1 9 -13 235.34 10.12
 -1 -9 -13 232.53 10.14
 -1 9 -14 18.06 1.74
 -1 9 -14 15.76 2.04
 -1 -9 -14 20.2 1.91
 -1 9 -14 16.64 1.55
 -1 -9 -14 20.29 1.79
 1 -9 14 15.87 1.56
 -1 -9 -14 17.62 1.91
 -1 9 -14 16.73 1.77
 -1 -9 -14 18.3 1.9
 -1 -9 -15 20.11 1.84
 -1 -9 -15 19 1.65
 -1 9 -15 21.24 1.72
 -1 -9 -15 18.3 1.68
 -1 9 -15 21.13 1.98
 -1 9 -15 19.87 1.69
 -1 9 -16 10.44 1.04
 -1 -9 -16 11.6 1.13
 -1 9 -16 12.47 1.53
 -1 9 -16 13.34 1.24
 -1 -9 -16 11.05 1.29
 1 -10 -17 18.05 1.3
 1 10 -17 16.06 1.48
 1 10 -17 16.65 1.19
 1 10 -16 2.85 0.87
 1 -10 -16 3.23 1.08
 1 10 -16 3.54 1.22
 1 -10 -16 2.96 1.05
 1 10 -16 4.04 1.02
 1 10 -15 34.98 2.65
 1 -10 -15 41.92 2.71
 1 -10 -15 41.25 2.67
 -1 -10 15 43 2.54
 1 10 -15 39.75 2.48
 1 -10 -15 36.44 2.58
 1 -10 -15 40.23 2.48
 1 10 -14 7.28 1.64
 1 -10 -14 8.35 1.35
 1 -10 -14 7.97 1.46
 1 -10 -14 5.09 1.78
 1 -10 -14 9.98 1.56
 1 10 -14 6.95 1.25
 1 10 -14 4.91 1.25
 1 -10 -14 5.27 1.58
 1 10 -14 6.98 1.62
 1 -10 -14 9.39 1.6
 1 -10 -14 6.3 1.44
 -1 -10 14 8.26 1.38
 1 -10 -13 2.81 1.36
 1 10 -13 1.21 1.11
 1 -10 -13 4.36 1.31
 1 10 -13 4.17 1.58
 1 -10 -13 2.88 1.28
 1 10 -13 3.49 1.51
 1 10 -13 3.11 1.19
 1 -10 -13 4.19 1.5
 1 -10 -13 2 1.56
 1 -10 -13 2.97 1.4
 1 -10 -13 1.46 1.75
 -1 -10 13 2.84 1.26
 1 -10 -12 14.07 1.79
 1 -10 -12 9.66 1.9
 1 -10 -12 13.12 2.11
 1 10 -12 13.09 1.88
 1 10 -12 12.15 1.55
 1 -10 -12 11.57 1.66
 -1 -10 12 9.38 1.55
 1 -10 -12 11.15 1.73
 1 -10 -12 15.34 1.73
 1 10 -12 16.21 1.97
 1 -10 -12 13.77 1.88
 1 -10 -11 68.86 4.07
 1 10 -11 70.92 3.89
 1 -10 -11 69.52 4.33
 -1 -10 11 71.88 4.02
 1 -10 -11 71.5 4.24
 1 -10 -11 75.9 4.09
 1 -10 -11 67.46 3.95
 1 -10 -11 75.28 4.38
 1 -10 -11 70.78 4.05
 1 10 -11 79.17 4.2
 -1 -10 10 81.1 4.13
 1 -10 -10 73.45 4.14
 1 -10 -10 75.07 4.33
 1 -10 -10 75.42 4.42
 -1 -10 10 70.67 5.19
 1 -10 -10 79.62 4.5
 1 -10 -10 76.09 4.1
 1 10 -10 69.91 3.91
 1 10 -10 76.71 4.24
 1 -10 -10 70.54 5.36
 1 -10 -9 -0.33 1.27
 1 10 -9 1.21 1.2
 1 -10 -9 0.09 1.08
 -1 -10 9 0.5 1.07
 1 10 -9 0.3 1.22
 -1 -10 9 -0.23 1.38
 1 -10 -8 19.02 1.69
 1 -10 -8 20.92 1.82
 -1 -10 8 19.86 1.78
 1 -10 -8 22.34 2.68
 1 -10 -8 19.88 1.81
 1 10 -8 27.46 2.08
 1 10 -8 26.68 1.9
 1 -10 -8 22.44 1.82
 -1 -10 8 20.12 2.49
 1 -10 -7 11.84 2.1
 -1 -10 7 9.07 1.78
 1 -10 -7 11.59 1.31
 1 -10 -7 12.31 1.42
 1 10 -7 11.72 1.51
 -1 -10 7 12.5 1.36
 1 -10 -7 11.92 1.4
 1 -10 -7 13.32 2.12
 -1 -10 6 24.95 2.37
 1 -10 -6 19.35 2.29
 -1 -10 6 18.71 1.6
 1 -10 -6 18.82 2.36
 1 -10 -5 64.26 4.19
 1 -10 -5 57.85 3.98
 1 -10 -5 61.74 3.25
 -1 -10 5 63.68 3.26
 -1 -10 5 61.88 3.98
 -1 -10 4 103.96 4.81
 1 -10 -4 101.15 4.78
 1 -10 -4 100.43 5.59
 -1 -10 4 92.71 4.94
 -1 -10 4 106.27 5.58
 1 -10 -4 110.28 5.78
 1 -10 -3 49.17 2.61
 -1 -10 3 48.05 2.8
 1 -10 -3 48.33 3.27
 1 -10 -3 43.28 3.27
 -1 -10 3 52.18 3.29
 -1 -10 2 189.92 8.48
 1 -10 -2 195.4 8.84
 1 -10 -2 174.93 8.09
 -1 -10 2 186.59 8.91
 1 -10 -2 185.91 8.95
 1 -10 -1 333.37 15.35
 -1 -10 1 343.34 15
 1 -10 -1 363.12 15.66
 1 -10 -1 338.75 14.54
 -1 -10 1 336.02 15.3
 -1 -10 0 24.14 2.02
 1 -10 0 33.42 2.68
 1 -10 0 24.85 1.68
 1 -10 0 31.9 2.42
 -1 -10 -1 -0.22 0.99
 1 -10 1 1.03 1.06
 1 -10 1 1.69 1.29
 1 -10 1 0.76 0.79
 -1 -10 -2 560.94 23.66
 1 -10 2 543.29 23.59
 -1 -10 -2 570.6 24.39
 1 -10 2 612.74 24.84
 -1 -10 -3 701.58 29.6
 1 -10 3 676.9 28.64
 1 -10 3 643.81 29.75
 -1 -10 -3 695.76 28.7
 1 -10 4 -0.72 1.41
 -1 -10 -4 1.22 0.93
 -1 -10 -4 0.81 1.27
 1 -10 4 0.67 0.85
 -1 -10 -5 144.38 6.67
 -1 -10 -5 139.24 7.65
 1 -10 5 139.15 7.75
 1 -10 5 147.69 6.6
 1 -10 6 268.31 11.87
 -1 -10 -6 278.89 13.28
 1 -10 6 276.97 13.3
 1 -10 7 550.48 25.43
 -1 10 -7 598.43 24.03
 1 -10 7 562.82 23.9
 -1 -10 -7 546.77 25.44
 -1 -10 -7 548.74 24.03
 -1 -10 -7 558.74 23.98
 -1 -10 -7 575.16 24.22
 -1 -10 -7 564.16 24.19
 -1 10 -7 566.33 24.1
 -1 -10 -7 541.81 24.02
 -1 -10 -8 36.91 2.54
 -1 -10 -8 36.09 2.56
 -1 -10 -8 28.35 3.33
 -1 -10 -8 34.33 2.44
 -1 10 -8 41.63 2.68
 -1 -10 -8 34.58 2.52
 -1 -10 -8 38.47 2.73
 1 -10 8 38.83 2.4
 -1 10 -8 38.14 2.38
 -1 10 -8 38.61 2.52
 -1 10 -9 205.85 8.9
 -1 -10 -9 187.15 8.64
 1 -10 9 164.8 8.44
 -1 10 -9 213.05 8.82
 -1 -10 -9 192.1 8.91
 -1 -10 -9 186.89 8.68
 -1 -10 -9 178.33 8.66
 -1 10 -9 186.43 8.57
 -1 -10 -9 176.66 8.57
 -1 10 -10 63.89 3.66
 -1 -10 -10 58.53 3.61
 -1 10 -10 63.5 3.73
 -1 -10 -10 60.02 3.52
 -1 -10 -10 55.71 3.6
 -1 -10 -10 63.41 3.86
 -1 10 -10 66.58 3.86
 -1 -10 -10 62.59 3.62
 1 -10 10 61.13 3.46
 -1 10 -10 61.52 3.53
 -1 10 -11 2.65 1.4
 -1 -10 -11 4.46 1.38
 1 -10 11 4.67 1.26
 -1 -10 -11 4.1 1.67
 -1 -10 -11 3.99 1.7
 -1 10 -11 1.54 1.63
 -1 -10 -11 4.42 1.37
 -1 10 -11 3.92 1.52
 -1 -10 -11 4.58 1.49
 -1 10 -11 3.86 1.33
 1 -10 12 111.41 5.26
 -1 -10 -12 92.72 5.45
 -1 -10 -12 102.95 5.43
 -1 10 -12 110.98 5.35
 -1 10 -12 102.4 5.41
 -1 -10 -12 101.65 5.57
 -1 -10 -12 108.95 5.34
 -1 -10 -12 113.05 5.44
 -1 10 -12 93.77 5.23
 1 -10 13 54.2 3.01
 -1 -10 -13 53.57 3.21
 -1 -10 -13 52 3.07
 -1 -10 -13 52.06 3.39
 -1 10 -13 48.6 3.02
 -1 10 -13 50.72 3.09
 -1 -10 -13 38.89 3.13
 -1 -10 -13 48.76 3.32
 -1 10 -13 50.54 3.18
 -1 -10 -13 55.39 3.19
 -1 -10 -14 17.72 1.91
 -1 10 -14 19.94 1.75
 -1 -10 -14 21.86 1.91
 -1 10 -14 23.67 2.18
 -1 10 -14 21.87 1.85
 -1 -10 -14 20.96 1.8
 -1 10 -14 16.53 1.56
 -1 -10 -14 19.71 1.99
 1 -10 14 19.09 1.64
 -1 -10 -15 32.84 2.25
 -1 -10 -15 28.46 2.08
 -1 -10 -15 31.55 2.08
 -1 10 -15 30.71 2.38
 -1 10 -16 2 0.81
 -1 -10 -16 1.56 0.88
 -1 10 -16 0.76 1.02
 -1 -10 -16 2.55 0.76
 1 -11 -16 23.4 1.76
 1 -11 -16 27.83 1.78
 1 11 -16 22.67 1.55
 1 11 -16 23.09 1.88
 1 -11 -15 0.14 0.9
 1 -11 -15 -0.24 1.05
 1 -11 -15 0.26 1.12
 1 11 -15 0.05 0.83
 1 -11 -15 -0.09 1.07
 -1 -11 15 0.28 0.9
 1 11 -15 0.44 0.89
 1 11 -15 1.24 1.22
 1 -11 -14 0.93 1.21
 1 11 -14 2.03 1.36
 1 -11 -14 0.6 1.05
 1 11 -14 0.7 1.35
 1 -11 -14 1.18 1.54
 1 11 -14 1.11 1.02
 1 -11 -14 0.35 1.13
 1 11 -14 1.02 1.04
 1 -11 -14 1.64 1.34
 -1 -11 14 0.58 1.06
 1 -11 -14 0.1 1.31
 1 -11 -13 25.68 2.19
 1 -11 -13 25.02 2.31
 1 11 -13 25.78 2.07
 1 -11 -13 29.46 2.5
 1 11 -13 27.9 2.43
 1 -11 -13 23.31 2.18
 1 11 -13 30.04 2.35
 1 -11 -13 26.57 2.57
 1 -11 -13 24.24 2.1
 -1 -11 13 25.06 2.12
 1 11 -13 24.59 2
 1 11 -12 3.87 1.48
 1 -11 -12 5.47 1.55
 1 11 -12 5.28 1.22
 1 -11 -12 5.19 1.53
 1 -11 -12 7.37 1.83
 1 -11 -12 8.05 1.83
 1 -11 -12 6.29 1.43
 -1 -11 12 6.75 1.42
 1 -11 -12 5.83 1.66
 1 -11 -12 4.85 1.58
 1 11 -11 10.94 1.41
 1 -11 -11 10.55 1.94
 1 11 -11 11.37 1.73
 -1 -11 11 12.67 1.66
 1 -11 -11 10.11 1.86
 1 -11 -11 11.88 2.01
 1 -11 -11 13.33 1.75
 1 -11 -11 12.76 1.64
 1 11 -10 6.45 1.57
 1 -11 -10 5.85 1.83
 -1 -11 10 5.25 1.33
 1 11 -10 7.19 1.51
 1 -11 -10 7.27 1.7
 1 -11 -10 6.1 1.48
 1 -11 -10 3.53 1.62
 1 -11 -9 2.43 1.22
 1 -11 -9 1.17 1.31
 1 11 -9 1.71 1.21
 -1 -11 9 1.96 1.21
 1 -11 -9 2.42 1.24
 1 -11 -9 4.17 2.08
 -1 -11 9 1.18 1.54
 1 -11 -9 1.3 1.24
 1 11 -9 1.06 1.34
 1 -11 -8 23.17 1.84
 1 -11 -8 18.88 2.68
 -1 -11 8 20.2 1.81
 1 -11 -8 16.64 2.55
 1 -11 -8 15.79 2
 -1 -11 8 16.73 2.43
 1 -11 -8 20.02 1.91
 1 -11 -8 18.86 1.89
 1 11 -8 23.16 1.98
 1 -11 -8 20.75 1.8
 1 11 -8 19.31 1.76
 1 -11 -7 52.95 3.02
 1 11 -7 64.85 3.29
 1 -11 -7 51.02 4.09
 1 -11 -7 59.93 3.28
 1 -11 -7 49.78 4
 1 11 -7 55.81 3.04
 -1 -11 7 51.74 3.85
 1 -11 -7 58.01 3.15
 -1 -11 7 43.18 2.94
 1 -11 -7 44.6 2.9
 1 -11 -7 52.22 3.24
 1 -11 -6 77 4.13
 1 -11 -6 77.7 3.89
 -1 -11 6 71.07 4.65
 1 -11 -6 76.83 5.02
 1 11 -6 70.64 3.97
 1 -11 -6 75.12 4.9
 1 -11 -6 74.31 3.98
 -1 -11 6 79.11 3.93
 1 -11 -5 192.44 9.86
 -1 -11 5 209.13 8.9
 1 -11 -5 188.21 9.92
 -1 -11 5 193.64 9.76
 1 -11 -5 194.63 8.85
 -1 -11 4 11.91 1.75
 -1 -11 4 8.04 1.14
 1 -11 -4 8.49 1.66
 1 -11 -4 6.52 1.11
 1 -11 -4 8.84 1.72
 -1 -11 3 484.19 20.68
 1 -11 -3 496.42 21.72
 -1 -11 3 470.07 20.97
 -1 -11 3 494.57 21.59
 1 -11 -3 495.96 20.67
 1 -11 -2 1.08 1.12
 -1 -11 2 1.19 0.86
 -1 -11 2 0.59 1.1
 1 -11 -2 0.97 0.84
 -1 -11 1 35.75 2.54
 1 -11 -1 40.42 2.28
 1 -11 -1 42.03 3
 1 -11 0 18.25 1.42
 1 -11 0 16.52 1.89
 -1 -11 0 18.47 1.83
 1 -11 0 14.34 2.1
 -1 -11 -1 31.43 2.33
 1 -11 1 31.27 2.5
 1 -11 1 28.02 1.84
 1 -11 1 24.96 2.61
 -1 -11 -2 123.65 6.47
 1 -11 2 127.19 5.72
 1 -11 2 122.87 6.78
 1 -11 2 117.33 6.4
 1 -11 3 19.32 2.31
 -1 -11 -3 17.99 2.01
 -1 -11 -3 17.04 1.49
 1 -11 3 15.62 1.44
 1 -11 4 128.53 5.78
 1 -11 4 113.69 6.87
 -1 -11 -4 122.35 6.77
 -1 -11 -4 122.64 5.82
 1 -11 5 164.63 7.59
 -1 -11 -5 176.34 8.86
 1 -11 5 167.94 8.94
 -1 -11 -5 159.41 7.65
 -1 -11 -5 176.35 7.79
 -1 -11 -6 96.1 6.24
 -1 -11 -6 98.82 5.08
 -1 -11 -6 101.38 5.34
 1 -11 6 104.46 6.38
 -1 -11 -6 96.91 5.18
 -1 -11 -6 109.23 5.44
 -1 -11 -6 111.65 5.16
 1 -11 6 99.47 5.06
 -1 -11 -6 111.46 5.45
 -1 11 -6 118.14 5.3
 -1 11 -7 2.26 1.25
 -1 -11 -7 -0.5 1.65
 -1 -11 -7 0.43 1.26
 1 -11 7 0.53 1.02
 -1 -11 -7 -0.08 1.04
 -1 -11 -7 -0.41 0.99
 -1 11 -7 0.91 1.06
 -1 -11 -7 0.11 1.2
 -1 -11 -7 0.09 1.08
 1 -11 7 -0.75 1.64
 -1 -11 -8 27.8 3.43
 -1 11 -8 34.15 2.29
 -1 -11 -8 39.19 2.62
 -1 11 -8 36.74 2.59
 -1 -11 -8 31.29 2.64
 -1 -11 -8 34.2 2.49
 -1 -11 -8 37.51 2.49
 1 -11 8 34.61 2.34
 1 -11 8 32.08 3.44
 -1 11 -8 37.45 2.44
 -1 -11 -8 30.55 2.46
 -1 11 -9 170.73 8.37
 -1 11 -9 176.95 8.54
 -1 -11 -9 184.35 8.42
 -1 -11 -9 173.63 8.4
 -1 -11 -9 183.91 8.5
 -1 -11 -9 179.51 8.62
 1 -11 9 190.17 8.31
 1 -11 9 152.58 9.71
 -1 -11 -9 179.84 8.35
 -1 11 -9 181.69 8.26
 -1 -11 -9 178.38 8.44
 -1 -11 -10 221.24 10.42
 -1 -11 -10 249.54 10.71
 -1 11 -10 226.61 10.54
 1 -11 10 232.59 10.33
 -1 11 -10 239.92 10.54
 -1 -11 -10 227.39 10.47
 -1 -11 -10 210.3 10.46
 -1 11 -10 242.15 10.69
 -1 -11 -10 240.7 10.56
 -1 11 -10 226.57 10.34
 -1 -11 -11 125.78 6.09
 1 -11 11 122.97 5.92
 -1 -11 -11 121.63 6.11
 -1 -11 -11 118.02 6.1
 -1 -11 -11 126.81 6.25
 -1 11 -11 109.2 6.08
 -1 11 -11 121.74 5.95
 -1 11 -11 121.36 6.31
 -1 -11 -11 126.06 6.14
 -1 11 -11 118.67 6.04
 -1 11 -12 6.57 1.43
 -1 -11 -12 5.52 1.72
 -1 -11 -12 8.21 1.72
 -1 -11 -12 6.37 1.65
 1 -11 12 4.55 1.19
 -1 -11 -12 4.11 1.48
 -1 11 -12 6.01 1.45
 -1 -11 -12 6.62 1.39
 -1 11 -12 6.13 1.35
 -1 11 -12 9.63 1.85
 -1 -11 -12 4.83 1.45
 -1 11 -13 27.54 2.01
 -1 -11 -13 23.1 2.21
 -1 11 -13 21.2 2.01
 -1 -11 -13 26.72 2.18
 -1 -11 -13 26.51 2.13
 1 -11 13 27.67 1.96
 -1 -11 -13 23.99 2.21
 -1 11 -13 26.38 2
 -1 -11 -13 25.67 2.34
 -1 11 -14 19.01 1.62
 -1 -11 -14 25.23 2.06
 -1 -11 -14 21.67 1.92
 -1 11 -14 20.63 1.69
 -1 -11 -14 19.94 1.79
 -1 -11 -15 -0.59 0.98
 -1 11 -15 0.08 1.16
 -1 -11 -15 0.41 0.94
 -1 -11 -15 -0.3 0.89
 -1 11 -15 1.2 0.84
 1 -12 -16 1.57 0.84
 1 12 -16 0.84 0.99
 1 -12 -16 0.87 0.82
 1 12 -16 0.97 0.59
 1 -12 -15 12.2 1.48
 1 -12 -15 10.87 1.35
 1 12 -15 12.92 1.56
 1 12 -15 10.32 1.12
 1 -12 -15 14.93 1.48
 1 -12 -14 8.42 1.74
 1 -12 -14 14.05 1.6
 1 -12 -14 12.59 1.72
 1 12 -14 11.72 1.36
 1 12 -14 11.84 1.58
 1 -12 -14 8.4 1.32
 1 12 -14 11.31 1.27
 1 -12 -14 12.04 1.68
 1 12 -14 11.68 1.63
 1 -12 -14 10.94 1.54
 -1 -12 14 12.57 1.44
 1 -12 -13 1.39 1.25
 1 12 -13 0.08 1.13
 1 -12 -13 1.73 1.21
 1 -12 -13 0.67 1.58
 1 -12 -13 1.39 1.36
 1 12 -13 1.83 1.3
 1 -12 -13 0.67 1.38
 1 -12 -13 2.04 1.53
 -1 -12 13 1.14 1.1
 1 12 -13 1.49 0.99
 1 -12 -12 17.71 1.82
 1 -12 -12 17.5 2.22
 -1 -12 12 19.77 1.85
 1 -12 -12 14.69 1.99
 1 12 -12 12.94 1.89
 1 12 -12 14.13 1.75
 1 -12 -12 15.55 2.12
 1 -12 -11 0.12 1.5
 1 -12 -11 0.41 1.62
 1 -12 -11 1.59 1.69
 1 12 -11 -0.11 1.45
 -1 -12 11 0.97 1.18
 1 12 -11 0.21 1.34
 1 12 -10 30.6 2.56
 1 -12 -10 39.45 2.72
 1 12 -10 38.66 2.84
 -1 -12 10 40.99 2.67
 1 -12 -10 33.43 2.71
 1 -12 -10 39.66 2.63
 1 -12 -10 29.88 3.65
 1 -12 -9 13.68 1.65
 1 -12 -9 13 1.69
 1 12 -9 10.15 1.75
 1 -12 -9 13.36 1.8
 -1 -12 9 16.27 1.77
 1 12 -9 11.17 1.55
 1 -12 -9 14.93 1.72
 1 -12 -9 18.31 2.83
 1 -12 -8 189.4 8.94
 1 -12 -8 185.36 9.16
 1 -12 -8 212.36 9.09
 1 12 -8 212.84 9.08
 1 -12 -8 185.02 8.78
 1 -12 -8 182.52 10.31
 1 -12 -8 181.52 9.08
 1 12 -8 196.06 8.85
 -1 -12 8 175.38 9.86
 -1 -12 8 185.08 8.81
 1 -12 -8 193.96 8.87
 1 -12 -7 2.57 1.12
 -1 -12 7 0.42 1.28
 1 12 -7 3.02 1.09
 1 -12 -7 1.29 1.27
 1 -12 -7 2.71 1.2
 1 -12 -7 3.51 1.73
 1 -12 -7 1.97 1.35
 1 -12 -7 1.98 1.32
 1 -12 -7 3.49 1.06
 -1 -12 7 3.44 1.17
 1 12 -7 1.16 1.16
 -1 -12 6 0.97 1.19
 1 -12 -6 1.27 1.27
 1 -12 -6 0.16 0.98
 1 -12 -6 1.45 1.16
 1 -12 -6 1.38 1.04
 1 12 -6 0.09 1.09
 1 -12 -6 2.28 1.06
 1 -12 -6 -0.46 1.56
 1 12 -6 1.48 0.96
 -1 -12 6 3.74 1.37
 -1 -12 6 1.98 1.11
 1 -12 -6 1.61 1.24
 1 -12 -6 1.05 0.88
 1 -12 -5 11.93 1.62
 -1 -12 5 14.22 2.03
 1 -12 -5 13.25 1.39
 1 -12 -5 14.58 2.26
 1 -12 -5 12.81 1.44
 1 -12 -5 17.08 1.8
 1 -12 -5 12.17 1.45
 -1 -12 5 11.38 1.43
 1 12 -5 18.28 1.65
 1 -12 -5 16.72 1.53
 1 -12 -5 15.14 1.68
 -1 -12 4 51.24 2.98
 1 -12 -4 54.95 3.01
 -1 -12 4 57.5 3.84
 1 -12 -4 55.67 3.96
 1 -12 -3 120.42 6.73
 1 -12 -3 132.55 5.85
 -1 -12 3 121.25 5.83
 -1 -12 3 116.17 6.6
 -1 -12 2 25.56 2.05
 -1 -12 2 20.92 2.34
 1 -12 -2 24.36 2.45
 -1 -12 1 90.28 4.91
 1 -12 -1 95.3 4.52
 1 -12 -1 92.7 5.38
 1 -12 0 172.46 8.53
 1 -12 0 175.72 8.85
 1 -12 0 167.85 7.58
 -1 -12 0 162.2 8.11
 1 -12 1 6.57 1.77
 1 -12 1 6.93 1.45
 -1 -12 -1 5.22 1.31
 1 -12 1 8.15 1.12
 -1 -12 -2 79.3 4.91
 1 -12 2 84.06 4.21
 1 -12 2 90.25 5.03
 1 -12 2 96.56 5.54
 1 -12 3 76.05 5.08
 1 -12 3 82.94 4.03
 1 -12 3 76.3 4.71
 -1 -12 -3 82.29 4.08
 -1 -12 -3 74.86 4.8
 -1 -12 -4 446.83 19.85
 -1 -12 -4 455.89 19.05
 -1 -12 -4 424.55 19.04
 -1 -12 -4 428.32 18.82
 1 -12 4 428 18.59
 -1 -12 -4 435.18 18.67
 1 -12 4 451.06 20.12
 -1 -12 -4 428.31 18.75
 1 -12 5 111.42 5.57
 -1 -12 -5 118.38 5.77
 -1 -12 -5 109.98 5.56
 -1 -12 -5 125.52 6.05
 -1 -12 -5 121.26 5.81
 -1 -12 -5 113.01 6.72
 -1 -12 -5 112.23 5.55
 -1 -12 -5 107.38 5.78
 -1 12 -5 120.98 5.72
 -1 -12 -5 121.42 5.69
 1 -12 5 132.08 6.09
 1 -12 5 118.75 6.95
 -1 -12 -5 112.82 6.01
 -1 -12 -6 11.44 1.69
 -1 12 -6 13.52 1.58
 1 -12 6 12.36 1.87
 1 -12 6 10.88 1.38
 -1 -12 -6 7.86 2.08
 1 -12 6 12.21 2.28
 -1 -12 -6 10.42 1.35
 -1 -12 -6 10.05 1.34
 -1 -12 -6 9.43 1.49
 -1 -12 -6 11.74 1.66
 -1 -12 -7 203.09 9.34
 -1 -12 -7 202.37 9.61
 -1 -12 -7 187.6 10.72
 -1 12 -7 211.72 9.33
 -1 12 -7 208.45 9.47
 -1 -12 -7 202.74 9.62
 1 -12 7 204.06 10.94
 -1 -12 -7 202.64 9.36
 1 -12 7 210.71 9.33
 -1 -12 -8 51.37 3.1
 -1 -12 -8 47.61 3.2
 -1 -12 -8 53.39 4.46
 1 -12 8 38.12 4.06
 -1 -12 -8 52.62 3.37
 -1 12 -8 49.1 3.17
 -1 12 -8 45.96 2.95
 1 -12 8 54.41 3.02
 -1 -12 -8 50.76 3.09
 -1 -12 -9 27.73 2.46
 -1 -12 -9 24.15 2.18
 1 -12 9 27.3 2.08
 -1 -12 -9 22.65 2.22
 1 -12 9 28.53 3.36
 -1 -12 -9 24.24 2.14
 -1 12 -9 24.5 2.11
 -1 12 -9 27.71 2.01
 -1 12 -9 27.5 2.39
 -1 -12 -10 9.84 1.82
 -1 12 -10 12.38 1.74
 -1 -12 -10 9.74 1.72
 -1 -12 -10 10.19 1.58
 1 -12 10 10.59 1.44
 -1 -12 -10 10.36 1.5
 -1 12 -10 11.7 1.5
 -1 -12 -10 8.68 1.86
 -1 12 -10 12.04 1.85
 -1 12 -10 10.05 1.59
 -1 12 -11 4.48 1.6
 1 -12 11 3.69 1.19
 -1 -12 -11 6.22 1.72
 -1 12 -11 4.07 1.45
 -1 -12 -11 3.55 1.4
 -1 12 -11 7.02 1.51
 -1 -12 -11 7.03 1.74
 -1 -12 -11 3.84 1.32
 -1 -12 -11 4.5 1.44
 -1 -12 -12 7.83 1.37
 -1 -12 -12 7.52 1.74
 -1 -12 -12 3.83 1.49
 -1 -12 -12 7.16 1.5
 -1 12 -12 5.09 1.68
 1 -12 12 4.45 1.17
 -1 12 -12 4.75 1.38
 -1 12 -12 7.14 1.47
 -1 -12 -12 7.11 1.39
 -1 -12 -13 22.29 2.11
 -1 12 -13 17.57 1.75
 1 -12 13 20.65 1.65
 -1 -12 -13 25.02 2.15
 -1 12 -13 19.06 1.76
 -1 12 -13 23.74 2.27
 -1 -12 -13 23.37 1.94
 -1 -12 -13 19.61 1.96
 -1 -12 -14 2.06 1.2
 -1 12 -14 0.72 0.85
 -1 -12 -14 2.3 1.02
 -1 12 -14 1.31 0.89
 -1 -12 -14 0.09 1.13
 -1 -12 -15 19.21 1.43
 -1 -12 -15 17.9 1.52
 -1 -12 -15 17.13 1.49
 -1 12 -15 15.86 1.35
 1 -13 -15 5.8 1.11
 1 13 -15 3.44 0.81
 1 -13 -15 7.14 1.17
 1 13 -15 4.82 0.85
 1 13 -15 5.8 1.27
 1 -13 -14 0.98 1.11
 1 13 -14 1.87 0.98
 1 -13 -14 1.7 1.37
 1 -13 -14 0.09 1.16
 1 -13 -14 2.04 1.04
 1 -13 -14 0.66 1.28
 1 -13 -14 1.92 1.17
 1 -13 -13 53.65 3.14
 1 -13 -13 55.98 3.39
 1 13 -13 52.18 3.18
 1 -13 -13 51.93 3.4
 1 -13 -13 54.78 3.27
 1 -13 -13 51.87 3.39
 1 13 -13 50 3.04
 -1 -13 13 48.81 3.02
 -1 -13 12 3.68 1.26
 1 13 -12 5.66 1.4
 1 13 -12 6.02 1.57
 1 -13 -12 3.86 1.57
 1 -13 -12 3.55 1.67
 1 -13 -12 3.92 1.66
 1 13 -12 7.25 1.45
 1 -13 -11 62.74 3.71
 1 -13 -11 71.75 4.1
 1 -13 -11 63.02 4.13
 1 -13 -11 60.44 3.98
 1 13 -11 63.05 3.75
 1 13 -11 64.02 3.94
 -1 -13 11 71.76 3.76
 1 -13 -11 60.41 3.71
 1 -13 -10 0.45 1.38
 1 13 -10 0.8 1.23
 1 -13 -10 -0.1 1.19
 1 -13 -10 0.61 1.3
 1 13 -10 -0.45 1.38
 -1 -13 10 0.1 1.16
 1 -13 -9 10.79 2.01
 1 -13 -9 12.26 1.71
 1 -13 -9 10.15 1.74
 1 -13 -9 8.64 1.54
 -1 -13 9 7.44 1.47
 1 13 -9 14.73 1.84
 1 -13 -9 7.2 1.43
 1 13 -9 9.02 1.5
 1 -13 -9 6.91 2.23
 1 -13 -8 104.02 5.28
 1 -13 -8 89.63 6.38
 1 13 -8 101.63 5.17
 1 13 -8 98.16 4.96
 1 -13 -8 94.54 5.38
 1 -13 -8 101.89 5.19
 1 -13 -8 96.44 5.03
 -1 -13 8 92.36 5
 1 -13 -8 98.9 5.33
 1 -13 -8 96.18 4.98
 1 13 -7 119.55 5.78
 1 -13 -7 122.27 7.33
 1 -13 -7 122.59 6.17
 -1 -13 7 117.75 5.88
 1 -13 -7 121.31 5.99
 1 -13 -7 115.75 6.19
 -1 -13 7 112.29 6.84
 1 13 -7 118.6 5.98
 1 -13 -7 119.56 5.87
 1 -13 -7 119.89 5.83
 1 -13 -7 124.43 6.19
 1 -13 -6 88.53 4.59
 1 -13 -6 90.27 4.84
 1 -13 -6 92.6 4.72
 1 -13 -6 80.27 4.38
 1 -13 -6 91.95 4.87
 -1 -13 6 86.25 4.53
 1 -13 -6 87.11 4.8
 1 -13 -6 84.39 4.48
 -1 -13 6 97.25 4.81
 -1 -13 6 73.9 5.27
 1 13 -6 88.9 4.61
 1 -13 -6 88.77 5.79
 1 13 -5 27.97 2.09
 1 -13 -5 28.04 2.3
 -1 -13 5 27.6 2.07
 -1 -13 5 27.63 2.78
 1 -13 -5 26.16 2.27
 1 -13 -5 31.55 2.17
 1 -13 -5 25.82 2.92
 1 -13 -5 27.55 2.1
 -1 -13 5 24.09 2.25
 1 -13 -5 26.11 2.04
 1 -13 -5 28.92 1.98
 1 -13 -5 25.98 2.31
 1 -13 -5 27.49 2
 1 -13 -5 31.56 2.36
 1 -13 -4 997.65 43.73
 1 -13 -4 1098.83 42.76
 1 -13 -4 997.26 42.28
 -1 -13 4 902.22 43.35
 1 -13 -4 989.6 42.39
 1 -13 -4 1020.08 42.75
 -1 -13 4 996.41 42.4
 1 -13 -4 980.5 42.34
 1 -13 -4 989.91 42.43
 1 -13 -4 1044.87 42.43
 1 -13 -4 1021.12 42.65
 1 13 -4 1050.43 42.47
 1 -13 -4 987.38 42.6
 -1 -13 4 1058.54 42.71
 1 -13 -3 50.24 3.03
 -1 -13 3 41.64 2.65
 -1 -13 3 49.33 3.05
 1 -13 -3 45.79 3.54
 1 -13 -3 46.13 2.59
 -1 -13 3 39.46 3.31
 1 -13 -3 43.81 2.83
 1 -13 -3 42.09 2.62
 1 -13 -2 95.38 4.76
 1 -13 -2 93.71 5.07
 -1 -13 2 101.01 5.12
 1 -13 -2 95.21 5.65
 -1 -13 2 94.4 4.76
 1 -13 -2 101.09 5.12
 1 -13 -1 3.75 1.28
 1 -13 -1 1.43 1.26
 1 -13 -1 2.49 1.22
 -1 -13 1 3.43 1.05
 -1 -13 1 2.76 1.35
 1 -13 -1 1.53 0.99
 1 -13 0 25.99 2.18
 -1 -13 0 25.73 2.27
 -1 -13 0 25.93 2.29
 1 -13 0 27.13 1.9
 -1 -13 0 31.58 2.25
 1 -13 0 23.19 2.43
 -1 -13 -1 170.94 8.09
 1 -13 1 181.05 8.05
 1 -13 1 162.06 8.86
 -1 -13 -1 165.99 7.97
 -1 -13 -1 148.37 8.22
 1 -13 1 166.99 7.93
 1 -13 1 176.07 8.56
 1 -13 1 165.44 7.62
 -1 -13 -2 3.09 1.37
 1 -13 2 3.29 1.04
 1 -13 2 5.07 1.4
 1 -13 2 7.59 1.52
 -1 -13 -2 7.97 1.54
 -1 -13 -2 4.04 1.13
 1 -13 2 5.78 1.39
 1 -13 2 6.36 1.78
 -1 -13 -3 241.69 11.22
 -1 -13 -3 228.6 10.83
 1 -13 3 243.71 11.01
 -1 -13 -3 240.46 10.9
 -1 -13 -3 223.62 11.69
 1 -13 3 253.44 11.16
 -1 -13 -3 248.65 11.08
 1 -13 3 241.9 10.72
 1 -13 3 245.69 12.14
 1 -13 3 224.66 11.5
 -1 -13 -3 255.49 10.73
 1 -13 4 26.3 2.06
 -1 -13 -4 34.85 2.68
 -1 13 -4 29.54 2.11
 -1 -13 -4 35.84 2.39
 -1 -13 -4 31 2.21
 1 -13 4 28.33 2.51
 -1 -13 -4 29.27 2.35
 -1 -13 -4 28.43 2.03
 -1 -13 -4 31.4 2.51
 1 -13 4 27.05 3.11
 -1 -13 -4 31.06 2.11
 1 -13 4 30.17 2.33
 -1 -13 -4 29.99 2.97
 -1 -13 -4 31.63 2.27
 -1 13 -5 1.81 1.05
 -1 -13 -5 0.92 1.47
 1 -13 5 0.97 1.49
 -1 -13 -5 0.81 0.98
 -1 -13 -5 -0.1 1.14
 1 -13 5 1.75 1.68
 -1 -13 -5 0.09 1.12
 1 -13 5 0.55 1.06
 -1 -13 -5 1.91 1.42
 -1 -13 -5 -0.32 1.23
 -1 -13 -5 1.54 1.23
 -1 -13 -5 1.25 0.99
 -1 -13 -6 43.56 2.71
 -1 13 -6 46.02 2.82
 -1 -13 -6 41.34 3.03
 -1 -13 -6 40.79 3.82
 1 -13 6 33.88 3.65
 -1 -13 -6 44.79 2.82
 -1 -13 -6 41.47 2.68
 -1 -13 -6 46.22 2.93
 1 -13 6 41.58 3.12
 1 -13 6 41.51 2.68
 -1 -13 -6 44.22 2.98
 -1 -13 -7 79.07 4.38
 -1 -13 -7 85.53 4.6
 -1 -13 -7 79.98 4.38
 -1 -13 -7 87.9 4.78
 1 -13 7 81.83 4.32
 -1 13 -7 92.81 4.59
 -1 -13 -7 87.62 4.73
 -1 -13 -7 78.48 5.73
 1 -13 7 74.66 5.62
 1 -13 8 323.34 16.54
 -1 -13 -8 357.16 15.15
 -1 -13 -8 333.2 14.84
 -1 -13 -8 321.2 14.82
 -1 13 -8 347.24 14.83
 1 -13 8 317.1 14.72
 -1 13 -8 364.99 15.06
 -1 -13 -8 334.02 15.13
 -1 13 -9 1.79 1.39
 -1 -13 -9 1.89 1.32
 -1 -13 -9 2.63 1.39
 1 -13 9 4.73 1.22
 -1 13 -9 2.58 1.28
 -1 -13 -9 2.73 1.49
 -1 -13 -9 1.45 1.25
 -1 13 -9 0.99 1.37
 -1 -13 -9 3.58 1.53
 -1 -13 -10 106.46 5.61
 -1 -13 -10 108.19 5.52
 -1 -13 -10 97.13 5.23
 -1 13 -10 103.83 5.37
 1 -13 10 99.65 5.1
 -1 -13 -10 99.36 5.33
 -1 13 -10 99.54 5.23
 -1 13 -10 109.86 5.52
 -1 -13 -11 47.68 2.9
 -1 -13 -11 47.25 3.29
 -1 13 -11 43.59 2.92
 -1 -13 -11 45.85 3.03
 -1 13 -11 42.37 3.11
 1 -13 11 43.55 2.71
 -1 -13 -11 44.08 2.9
 -1 -13 -11 42.62 3.1
 -1 -13 -11 44.65 3.09
 1 -13 12 25.77 1.97
 -1 13 -12 25.97 2.1
 -1 -13 -12 31.84 2.33
 -1 13 -12 31.46 2.51
 -1 13 -12 24.94 2.13
 -1 -13 -12 28.82 2.17
 -1 -13 -12 28.57 2.54
 -1 -13 -12 30.57 2.39
 -1 13 -13 27.73 2.03
 -1 13 -13 32.76 2.39
 -1 -13 -13 35.08 2.46
 -1 -13 -13 38.03 2.35
 -1 13 -13 28.85 2.07
 -1 -13 -13 26.26 2.19
 -1 -13 -14 50.08 2.74
 -1 -13 -14 52.05 2.89
 -1 13 -14 45.69 2.87
 -1 13 -14 42.19 2.54
 -1 -13 -14 50.86 2.88
 1 14 -15 0.48 0.55
 1 -14 -15 0.77 0.83
 1 -14 -15 0.16 0.8
 1 14 -15 -0.41 0.59
 1 14 -14 17.39 1.47
 1 -14 -14 18.35 1.79
 1 -14 -14 18.54 1.62
 1 -14 -14 18.9 1.73
 -1 -14 13 17.52 1.58
 1 14 -13 15.6 1.61
 1 -14 -13 16.5 1.91
 1 -14 -13 17.04 1.95
 1 -14 -13 12.92 1.74
 1 14 -13 18.67 1.88
 1 -14 -12 2.68 1.22
 1 -14 -12 4.07 1.62
 1 14 -12 1.68 1.27
 1 14 -12 1.45 1.24
 1 14 -12 3.73 1.53
 1 -14 -12 3.64 1.69
 1 -14 -12 3.98 1.48
 -1 -14 12 4.16 1.18
 1 -14 -11 79.09 4.25
 -1 -14 11 74.35 4
 1 -14 -11 67.81 3.99
 1 14 -11 71.4 4.02
 1 -14 -11 73.97 4.3
 1 -14 -11 68.4 3.96
 1 14 -11 74.59 4.2
 1 -14 -10 3.77 1.33
 1 -14 -10 1.96 1.31
 1 14 -10 2.78 1.28
 1 -14 -10 4.34 1.26
 1 -14 -10 2.68 1.48
 1 -14 -10 4.6 1.77
 1 14 -10 0.77 1.46
 -1 -14 10 4.71 1.35
 1 -14 -9 1.6 1.37
 1 -14 -9 0.51 1.53
 1 -14 -9 0.82 1.59
 1 -14 -9 0.77 1.14
 -1 -14 9 2.01 1.29
 1 -14 -9 1.4 1.27
 1 -14 -9 0.34 1.38
 1 14 -9 0.56 1.14
 1 14 -9 -0.99 1.33
 1 -14 -8 1.03 1.13
 1 -14 -8 0.29 1.77
 1 -14 -8 1.93 1.41
 1 -14 -8 0.88 1.23
 1 -14 -8 -0.13 1.44
 -1 -14 8 2.47 1.3
 1 14 -8 0.86 1.35
 1 -14 -8 0.22 1.36
 1 -14 -8 0.67 1.62
 1 14 -8 1.34 1.08
 1 -14 -7 32.86 2.73
 1 -14 -7 36.79 2.59
 -1 -14 7 36.48 2.5
 1 -14 -7 30.76 2.63
 -1 -14 7 31.31 2.61
 1 -14 -7 32.32 2.31
 1 -14 -7 34.49 2.82
 1 -14 -7 36.97 3.64
 1 14 -7 30.37 2.46
 1 -14 -7 30.69 2.35
 1 14 -6 9.21 1.57
 1 -14 -6 9.4 1.65
 1 -14 -6 9.51 1.36
 1 -14 -6 8.15 1.73
 -1 -14 6 10.78 1.59
 1 -14 -6 11.01 1.49
 1 -14 -6 12.93 2.46
 1 -14 -6 7.95 1.73
 -1 -14 6 10.46 1.74
 1 -14 -6 7.81 1.74
 1 -14 -6 10.54 1.57
 1 -14 -5 23.16 1.99
 1 14 -5 23.69 2.01
 -1 -14 5 17.63 2.47
 1 -14 -5 21.07 2.18
 1 -14 -5 22.08 1.76
 1 -14 -5 25.05 2.25
 1 -14 -5 24.55 2.01
 -1 -14 5 26.51 2.31
 1 -14 -5 23.65 1.91
 -1 -14 5 23.76 1.97
 1 -14 -5 20.47 1.92
 1 -14 -5 22.52 2.18
 1 -14 -5 22.06 2.81
 1 -14 -5 21.69 2.27
 1 -14 -4 76.59 4.17
 -1 -14 4 77.65 4.08
 1 -14 -4 65.32 4.1
 1 -14 -4 74.43 5.06
 1 -14 -4 72.35 3.93
 1 -14 -4 80.15 4.31
 -1 -14 4 70.72 3.94
 -1 -14 4 72.43 4.82
 1 -14 -4 70.95 3.76
 1 -14 -4 74.57 4.32
 1 14 -4 71.45 3.92
 1 -14 -4 78.47 3.95
 -1 -14 4 74.43 4.23
 1 -14 -4 72.63 3.87
 1 -14 -4 71.01 3.9
 1 -14 -3 126.64 6.39
 -1 -14 3 137.01 6.45
 -1 -14 3 148.79 6.71
 1 -14 -3 132.71 6.63
 1 -14 -3 124.41 6.31
 -1 -14 3 131.85 6.73
 1 -14 -3 137.76 6.36
 1 -14 -3 137.2 6.4
 1 14 -3 148.84 6.48
 1 -14 -3 144.91 6.84
 1 -14 -3 125.53 7.47
 1 -14 -3 129 6.55
 1 -14 -2 31.16 2.29
 1 -14 -2 34.6 2.57
 1 -14 -2 29.19 1.98
 -1 -14 2 29.92 2.37
 -1 -14 2 33.53 2.23
 1 -14 -2 26.35 2.08
 -1 -14 2 30.87 2.5
 1 -14 -2 26.28 2.42
 1 -14 -2 28.71 2.8
 1 -14 -1 76.09 4.21
 1 -14 -1 71.2 3.64
 -1 -14 1 64.03 3.73
 1 -14 -1 67.85 4.58
 -1 -14 1 81.16 4.26
 -1 -14 1 66.22 4.13
 1 -14 -1 72.06 4.15
 -1 -14 1 84.58 4.22
 1 -14 -1 66.6 3.73
 -1 -14 0 59.65 3.86
 1 -14 0 69.54 3.89
 -1 -14 0 69.54 3.91
 1 -14 0 57.96 4.21
 1 -14 0 60.73 3.47
 1 -14 0 66.33 3.36
 -1 -14 -1 564.53 23.41
 1 -14 1 546.82 23.33
 1 -14 1 553.39 23.4
 -1 -14 -1 490.94 23.7
 1 -14 1 536.3 23.95
 1 -14 1 556.35 22.97
 -1 -14 -1 543.86 23.38
 -1 -14 -1 521.28 23.45
 -1 -14 -1 521.56 23.01
 -1 -14 -2 145.28 7.7
 1 -14 2 148.56 8.55
 1 -14 2 161.29 7.63
 1 -14 2 170.13 7.76
 -1 -14 -2 161.81 8.19
 -1 -14 -2 154.96 7.37
 1 -14 2 148.58 8.03
 -1 -14 -2 154.19 7.67
 1 -14 2 151.19 7.23
 -1 -14 -2 163.55 7.67
 1 -14 3 108 5.02
 -1 -14 -3 97.21 4.81
 -1 -14 -3 95.74 5.14
 1 -14 3 103.88 5.47
 1 -14 3 97.51 5.27
 -1 -14 -3 102.71 5.1
 -1 -14 -3 99.36 5.92
 -1 -14 -3 101.81 5.17
 1 -14 3 96.66 6.21
 -1 -14 -3 93.38 5.27
 -1 -14 -4 0.11 1.23
 -1 -14 -4 0.9 1.31
 -1 -14 -4 0.68 1.2
 1 -14 4 1.21 1.27
 -1 -14 -4 1.1 1.4
 1 -14 4 1.01 1.56
 -1 -14 -4 0.88 1
 -1 -14 -4 0.88 1.43
 -1 -14 -4 0.08 0.93
 1 -14 4 1.01 1.49
 1 -14 4 0.08 1.04
 -1 14 -4 0.17 1.01
 -1 -14 -5 1.76 1.34
 1 -14 5 1.86 1.64
 -1 -14 -5 0.64 1.43
 -1 -14 -5 1.38 0.99
 -1 -14 -5 -0.08 0.99
 -1 -14 -5 0.34 1.29
 -1 14 -5 1.34 1.14
 -1 -14 -5 0.2 1.27
 -1 -14 -5 2.17 1.63
 1 -14 5 1.32 1.55
 1 -14 5 0.25 1.09
 -1 -14 -5 0.44 1.32
 -1 -14 -6 102.69 5.08
 -1 -14 -6 90.81 4.79
 1 -14 6 91.62 5.29
 1 -14 6 96.61 4.82
 -1 14 -6 96.97 4.92
 -1 -14 -6 92.13 4.95
 -1 -14 -6 95.2 5.13
 -1 -14 -6 96.28 5.25
 1 -14 6 89.6 6.22
 -1 -14 -6 87.4 6.11
 -1 -14 -6 91.47 4.8
 1 -14 7 40.05 2.65
 -1 14 -7 44.24 2.81
 -1 -14 -7 41.81 3
 -1 -14 -7 39.95 2.88
 1 -14 7 36.88 3.88
 -1 -14 -7 38.17 2.63
 -1 -14 -7 29.19 3.62
 -1 -14 -7 44.71 2.74
 -1 -14 -7 41.13 2.98
 -1 -14 -8 6.13 1.59
 -1 -14 -8 7.85 1.82
 -1 14 -8 6.29 1.57
 -1 -14 -8 4.64 1.57
 1 -14 8 5.24 1.29
 -1 -14 -8 4.05 1.28
 -1 -14 -8 5.92 1.38
 -1 -14 -9 24.06 2.09
 -1 14 -9 27.79 2.13
 1 -14 9 21.15 1.96
 -1 14 -9 26.94 2.35
 -1 -14 -9 31.05 2.34
 -1 -14 -9 24.98 2.12
 -1 -14 -9 26.79 2.5
 -1 -14 -9 25.53 2.6
 -1 14 -10 4.39 1.52
 -1 -14 -10 5.67 1.35
 -1 14 -10 4.49 1.49
 -1 -14 -10 7.47 1.57
 1 -14 10 5.06 1.24
 -1 -14 -10 4.9 1.67
 -1 -14 -10 4.63 1.28
 -1 -14 -10 5.57 1.66
 -1 -14 -10 3.7 1.59
 -1 -14 -11 17.83 2.03
 -1 14 -11 22.62 2.05
 -1 -14 -11 16.11 1.72
 -1 14 -11 18.16 1.83
 -1 -14 -11 21.37 2.2
 1 -14 11 15.29 1.57
 -1 -14 -11 19.64 1.92
 -1 14 -11 15.67 1.73
 -1 14 -12 0.96 1.17
 -1 14 -12 -0.52 1.04
 -1 -14 -12 0.79 1.05
 -1 -14 -12 0.34 1.15
 -1 -14 -12 1.15 1.32
 -1 -14 -12 1.49 1.36
 -1 14 -12 0.95 1.3
 1 -14 12 0.7 0.84
 -1 -14 -12 0.5 1.31
 -1 14 -13 3.62 1.05
 -1 14 -13 5.22 1.4
 -1 -14 -13 1.87 1.15
 -1 14 -13 2.79 0.83
 -1 -14 -13 3.28 1.28
 -1 -14 -13 4.57 1.18
 -1 -14 -14 2.71 1.01
 -1 14 -14 1.79 0.82
 -1 14 -14 2.12 1.14
 -1 -14 -14 4.32 1.01
 1 -15 -14 4.46 1.1
 1 15 -14 4.44 1.16
 1 15 -14 3.41 0.9
 1 15 -13 73.72 4.07
 1 -15 -13 83.27 3.98
 1 -15 -13 81.59 4.23
 1 15 -13 72.68 3.86
 1 -15 -13 75.56 4.1
 1 -15 -13 71.64 4.04
 1 -15 -12 2.13 1.25
 -1 -15 12 2.01 1.05
 1 15 -12 2.84 1.14
 1 -15 -12 3.51 1.51
 1 -15 -12 3.24 1.16
 1 15 -12 1.96 1.17
 1 -15 -12 3.3 1.14
 1 15 -12 3.59 1.4
 1 -15 -11 2.79 1.46
 -1 -15 11 2.26 1.21
 1 15 -11 1.21 1.3
 1 15 -11 0.26 1.08
 1 15 -11 1.5 1.33
 1 -15 -11 2.6 1.27
 1 -15 -11 3.21 1.22
 1 -15 -10 12.43 1.7
 1 -15 -10 14.8 1.9
 1 15 -10 16.14 1.95
 1 -15 -10 17.88 2.24
 1 -15 -10 14.07 2.04
 1 -15 -10 16.9 1.8
 1 15 -10 14.9 1.68
 1 -15 -10 19.11 1.82
 -1 -15 10 17.73 1.73
 -1 -15 9 54.96 3.61
 1 15 -9 66.61 3.89
 1 -15 -9 61.01 3.64
 1 -15 -9 66.42 3.85
 1 15 -9 65.37 3.59
 1 -15 -9 64.27 4
 1 -15 -9 68.89 3.77
 1 -15 -9 65.47 3.89
 1 -15 -9 68.08 4.17
 1 -15 -8 341.13 14.92
 1 -15 -8 349.9 14.81
 1 15 -8 330.14 14.85
 1 -15 -8 336.75 15.17
 -1 -15 8 352.32 14.81
 1 -15 -8 310.84 14.97
 1 -15 -8 313.07 15.03
 1 -15 -8 333.62 14.73
 1 -15 -7 8.6 1.84
 -1 -15 7 15.23 1.66
 -1 -15 7 9.11 1.75
 1 -15 -7 10.33 1.86
 1 -15 -7 14.17 1.62
 1 15 -7 8.71 1.56
 1 -15 -7 10.97 1.93
 1 -15 -7 13.39 1.7
 1 -15 -7 13.89 1.81
 1 15 -6 20.45 1.9
 1 -15 -6 17.75 2.06
 1 -15 -6 17.31 2.79
 1 -15 -6 18.07 1.94
 -1 -15 6 21.37 1.92
 -1 -15 6 21.93 2.23
 1 -15 -6 19.4 2.2
 1 -15 -6 21.04 1.92
 1 -15 -6 20.84 2.3
 1 -15 -6 17.16 1.69
 1 -15 -6 15.3 2.14
 -1 -15 5 44.42 3.21
 1 -15 -5 44.55 2.69
 1 -15 -5 51.49 2.98
 1 15 -5 43.24 2.88
 1 -15 -5 48.86 3.33
 1 -15 -5 48.49 3.2
 1 -15 -5 42.22 3.07
 1 -15 -5 43.09 3.11
 -1 -15 5 42 2.86
 1 -15 -5 44.43 2.87
 1 -15 -5 42.04 2.75
 1 -15 -5 37.26 3.73
 1 -15 -4 23.72 2.41
 1 -15 -4 25 2.39
 1 -15 -4 24.66 2.05
 1 -15 -4 23.34 2.86
 1 -15 -4 22.96 2.28
 1 15 -4 21.86 1.95
 1 -15 -4 24.69 2.02
 1 -15 -4 23.9 1.9
 -1 -15 4 22.97 2.37
 1 -15 -4 22.5 1.9
 -1 -15 4 19.23 2.04
 -1 -15 4 25.91 2.09
 1 -15 -4 23.57 2.25
 1 -15 -3 12.66 1.77
 1 -15 -3 12.3 1.57
 1 -15 -3 10.11 1.36
 -1 -15 3 12.81 1.94
 -1 -15 3 15.48 1.82
 1 -15 -3 13.32 1.96
 1 -15 -3 9.44 2.05
 1 -15 -3 12.16 1.67
 -1 -15 3 10.13 1.54
 1 -15 -3 14.5 1.5
 1 -15 -2 13.36 1.94
 -1 -15 2 15.25 1.65
 1 -15 -2 12.86 1.35
 1 -15 -2 12.78 1.96
 1 -15 -2 14.04 1.58
 1 -15 -2 10.3 1.96
 -1 -15 2 13.34 1.93
 -1 -15 2 10.51 1.73
 1 -15 -1 101.36 5.03
 -1 -15 1 94.4 5.03
 -1 -15 1 97.08 5.35
 1 -15 -1 105.75 5.51
 1 -15 -1 107.63 5.56
 1 -15 -1 101.72 4.89
 -1 -15 1 107.4 5.54
 1 -15 -1 85.71 5.77
 1 -15 0 160.89 7.79
 -1 -15 0 167.37 7.86
 1 -15 0 149.87 8.28
 1 -15 0 160.69 7.41
 -1 -15 0 150.94 7.4
 -1 -15 -1 25.57 2.5
 -1 -15 -1 24.14 2.06
 1 -15 1 31.18 2.15
 1 -15 1 26.43 2.5
 -1 -15 -1 29.5 2.52
 1 -15 1 21.02 2.29
 1 -15 1 27.61 2.7
 1 -15 2 5.5 1.59
 -1 -15 -2 3.1 1.58
 1 -15 2 0.5 1.11
 1 -15 2 1.94 1.55
 -1 -15 -2 3.18 1.26
 -1 -15 -2 3.73 1.55
 -1 -15 -3 37.59 2.34
 -1 -15 -3 36.45 2.84
 1 -15 3 37.92 3.03
 1 -15 3 35.07 3.58
 -1 -15 -3 39.29 2.7
 -1 -15 -3 37.98 2.7
 1 -15 3 36.36 2.83
 1 -15 3 38.79 2.51
 -1 -15 -3 30.88 3.18
 -1 -15 -4 424.13 18.81
 -1 -15 -4 461.8 19.22
 -1 -15 -4 446.41 18.95
 1 -15 4 451.49 19.25
 -1 -15 -4 408.03 19.92
 1 -15 4 456.61 19.03
 -1 -15 -4 403.93 18.51
 1 -15 4 419.56 18.64
 -1 -15 -4 446.97 19.03
 1 -15 4 423.73 20.32
 -1 -15 -4 423.89 18.94
 -1 -15 -5 269.43 12.69
 -1 -15 -5 296.64 13.16
 -1 -15 -5 247.26 13.98
 -1 -15 -5 287.84 13.08
 -1 15 -5 306.07 12.86
 -1 -15 -5 292.43 13.12
 1 -15 5 279.59 14.39
 1 -15 5 287.78 12.8
 -1 -15 -5 315.24 13.37
 -1 -15 -5 280.38 12.96
 1 -15 5 306.65 13.47
 -1 -15 -6 174.26 7.99
 -1 -15 -6 173.94 8.25
 -1 15 -6 167.28 7.8
 1 -15 6 158.32 7.69
 1 -15 6 156.92 8.27
 -1 -15 -6 171.48 8.16
 1 -15 6 143.45 9.12
 -1 -15 -6 158.38 9.17
 -1 -15 -6 165.81 7.71
 -1 -15 -6 170.54 7.97
 -1 -15 -6 162.17 8.02
 -1 15 -7 466.12 20.16
 -1 -15 -7 465.31 20.37
 1 -15 7 466.96 20.02
 1 -15 7 436.65 20.51
 -1 -15 -7 473.63 20.29
 -1 -15 -7 475.21 20.08
 -1 -15 -7 462.99 20.42
 -1 -15 -7 459.46 20.47
 -1 -15 -8 115.72 6.05
 -1 -15 -8 122.17 6.3
 1 -15 8 117.86 5.99
 -1 -15 -8 136.98 6.47
 -1 -15 -8 124.17 6.42
 -1 -15 -8 130.93 6.6
 -1 15 -8 129.16 6.3
 -1 15 -8 128.18 6.23
 -1 -15 -9 2.47 1.51
 -1 -15 -9 0.39 1.51
 1 -15 9 1.12 1.05
 -1 -15 -9 1.4 1.31
 -1 15 -9 1.22 1.35
 -1 -15 -9 0.18 1.13
 -1 -15 -10 2.98 1.47
 -1 -15 -10 1.64 1.15
 -1 15 -10 6.54 1.4
 -1 15 -10 5.18 1.42
 1 -15 10 0.82 1
 -1 -15 -10 4.02 1.5
 -1 -15 -10 4.15 1.66
 -1 -15 -10 3.35 1.24
 -1 15 -11 5.03 1.23
 -1 15 -11 6.26 1.38
 -1 -15 -11 5.62 1.47
 -1 -15 -11 6.33 1.65
 -1 15 -11 7.45 1.46
 -1 -15 -11 6.56 1.42
 -1 -15 -11 6.3 1.21
 1 -15 11 4.38 1
 -1 -15 -11 6.61 1.52
 -1 15 -12 4.46 1.19
 -1 15 -12 5.52 1.32
 -1 -15 -12 4.38 1.32
 -1 -15 -12 3.27 1.23
 -1 15 -12 3.7 0.97
 -1 -15 -12 4.9 1.26
 -1 15 -13 64.84 3.51
 -1 15 -13 69.32 3.73
 1 -16 -13 10.21 1.22
 1 -16 -13 9.12 1.39
 1 -16 -13 10.39 1.27
 1 16 -13 9.77 1.37
 1 16 -13 9.65 1.2
 1 -16 -12 3.46 1.09
 1 16 -12 5.79 1.31
 1 -16 -12 5.71 1.46
 1 -16 -12 4.1 1.18
 1 16 -12 6.26 1.23
 1 16 -11 47.21 2.94
 -1 -16 11 48.52 2.74
 1 -16 -11 43.71 3.07
 1 -16 -11 47.03 2.94
 1 -16 -11 45.69 2.79
 1 16 -11 40.49 2.63
 1 -16 -11 46.16 3.08
 1 16 -11 46.13 2.86
 -1 -16 10 21.34 1.87
 1 -16 -10 22.31 2.04
 1 16 -10 19.66 1.8
 1 -16 -10 23.41 1.96
 1 -16 -10 28.99 2.45
 1 -16 -10 29.52 2.22
 1 16 -10 23.01 2.11
 1 -16 -10 21.65 2.27
 1 -16 -10 25.83 1.96
 1 -16 -9 38.33 2.94
 1 -16 -9 41.49 2.86
 1 -16 -9 41.69 2.73
 -1 -16 9 41.73 2.67
 1 -16 -9 33.97 2.8
 1 16 -9 35.58 2.71
 1 -16 -9 43.62 2.66
 1 -16 -9 46.01 3.21
 1 -16 -8 107.23 5.81
 1 -16 -8 107.59 5.42
 1 -16 -8 109.98 5.79
 1 -16 -8 113.7 5.67
 1 16 -8 108.6 5.57
 -1 -16 8 105.33 5.46
 1 -16 -8 101.63 5.45
 1 -16 -8 118.5 5.95
 -1 -16 7 1.9 1.57
 1 -16 -7 2.73 1.25
 -1 -16 7 3.41 1.27
 1 -16 -7 2.75 1.64
 1 -16 -7 1.75 1.17
 1 -16 -7 3.68 1.67
 1 -16 -7 2.95 1.46
 1 -16 -7 1.95 1.59
 1 16 -7 1.62 1.36
 1 -16 -6 471.55 20.53
 1 -16 -6 460.37 20.7
 1 -16 -6 465.68 20.97
 1 -16 -6 472.19 21.08
 -1 -16 6 499.97 21.08
 1 16 -6 471.94 20.69
 1 -16 -6 475.98 21.01
 1 -16 -6 489.68 20.65
 -1 -16 6 472.5 20.67
 1 -16 -6 511.13 21.05
 1 -16 -5 0.62 1.51
 -1 -16 5 1.24 1.2
 1 16 -5 -0.1 1.17
 1 -16 -5 0.78 1.6
 -1 -16 5 0.79 1.51
 1 -16 -5 1.32 1.04
 1 -16 -5 1.16 1.08
 1 -16 -5 1.35 1.3
 1 -16 -5 1.6 1.47
 1 -16 -5 0.27 1.57
 1 -16 -5 0.53 1.51
 1 -16 -4 55.5 3.71
 -1 -16 4 64.03 4.07
 1 -16 -4 66.24 4.14
 1 -16 -4 62.75 4.75
 1 -16 -4 55.08 3.79
 -1 -16 4 69.12 3.71
 1 16 -4 64.31 3.57
 1 -16 -4 69.95 4.15
 1 -16 -4 64.25 3.64
 1 -16 -4 62.41 3.49
 -1 -16 4 60.3 3.76
 -1 -16 3 27.99 2.39
 -1 -16 3 25.02 2.12
 1 -16 -3 22.57 2.54
 -1 -16 3 25.98 2.52
 1 -16 -3 23.34 1.92
 1 -16 -3 23.61 2.23
 1 -16 -3 24.05 2.89
 1 -16 -3 25.32 2.09
 1 -16 -2 116.23 6.01
 -1 -16 2 122.37 6.1
 1 -16 -2 134.3 6.6
 1 -16 -2 107.49 6.97
 1 -16 -2 131.31 6.62
 -1 -16 2 135.74 6.61
 -1 -16 2 131.18 6.48
 1 -16 -2 118.92 5.88
 1 -16 -1 103.08 6.4
 -1 -16 1 115.11 5.88
 -1 -16 1 106.07 5.5
 -1 -16 1 117.64 5.99
 1 -16 -1 124.64 6.1
 1 -16 -1 100.62 5.41
 1 -16 -1 104.35 5.23
 1 -16 -1 116.79 5.97
 -1 -16 0 347.61 15.28
 -1 -16 0 337.49 14.87
 1 -16 0 329.48 14.81
 1 -16 0 339.54 15.27
 1 -16 1 26.1 2.28
 -1 -16 -1 37.39 2.89
 -1 -16 -1 35.23 2.84
 1 -16 1 33.59 2.94
 1 -16 1 31.37 2.71
 -1 -16 -2 7.33 1.87
 -1 -16 -2 5.28 1.72
 1 -16 2 4.86 1.29
 1 -16 2 6.94 1.92
 -1 -16 -2 6.37 1.4
 1 -16 2 6.97 1.71
 -1 -16 -3 0.26 1.46
 -1 -16 -3 -0.22 1.21
 1 -16 3 0.62 1.14
 -1 -16 -3 -0.55 1.27
 1 -16 3 0.5 1.4
 1 -16 3 1.15 1.74
 -1 -16 -4 397.25 17.01
 1 -16 4 393.05 16.93
 -1 -16 -4 420.73 17.22
 1 -16 4 392.29 16.61
 1 -16 4 345.56 18.09
 -1 -16 -4 369.57 16.82
 1 -16 4 365.83 17.13
 -1 -16 -4 373.13 16.84
 -1 -16 -4 365.31 16.42
 -1 -16 -5 129.28 6.55
 1 -16 5 117.95 5.96
 -1 -16 -5 123.83 6.34
 -1 -16 -5 123.17 6.35
 1 -16 5 128.69 6.73
 -1 -16 -5 110.17 5.84
 -1 -16 -5 131.7 6.39
 -1 16 -5 128.12 6.01
 1 -16 6 1.77 1.85
 -1 -16 -6 1.42 1.12
 -1 -16 -6 0.67 1.4
 -1 16 -6 0.65 1.16
 1 -16 6 1.81 1.16
 -1 -16 -6 -0.12 1.51
 -1 -16 -6 2.39 1.52
 -1 -16 -6 0.66 1.6
 -1 -16 -7 71.75 3.9
 -1 -16 -7 73.58 4.3
 1 -16 7 76.01 3.89
 -1 -16 -7 79.06 4.3
 -1 -16 -7 67.02 4.27
 -1 16 -7 68.51 3.95
 -1 -16 -7 78.18 4.21
 -1 16 -7 65.02 4.05
 1 -16 7 66.14 4.42
 -1 -16 -8 131.9 6.73
 -1 -16 -8 132 6.6
 1 -16 8 138.69 6.28
 -1 -16 -8 130.92 6.54
 -1 -16 -8 132.57 6.61
 -1 16 -8 125.47 6.36
 -1 -16 -8 128.71 6.27
 -1 16 -8 125.44 6.42
 -1 -16 -9 2.4 1.53
 -1 -16 -9 1.33 1.27
 -1 16 -9 1.04 1.39
 -1 16 -9 1.12 1.19
 -1 -16 -9 1.1 1.4
 1 -16 9 0.44 0.98
 -1 -16 -9 0.8 1.4
 -1 -16 -9 1.34 1.47
 -1 -16 -9 0.33 1.07
 -1 -16 -10 59.94 3.3
 -1 -16 -10 59.08 3.72
 -1 -16 -10 65.49 3.6
 -1 -16 -10 50.51 3.25
 -1 16 -10 58.54 3.45
 1 -16 10 60.5 3.19
 -1 -16 -10 65.93 3.59
 -1 16 -11 4.43 1.05
 -1 16 -11 5.29 1.32
 -1 -16 -11 4.85 1.43
 -1 -16 -11 3.73 1.36
 -1 16 -11 3.94 1.26
 -1 -16 -11 4.48 1.09
 -1 -16 -11 5.35 1.31
 -1 16 -12 34.15 2.2
 -1 -16 -12 29.48 2.1
 -1 -16 -12 33.19 2.22
 -1 16 -12 31.12 2.07
 1 17 -13 171.01 7.01
 1 17 -13 166.2 7.11
 1 17 -12 86.66 4.27
 1 17 -12 83.33 4.32
 1 -17 -12 88.43 4.43
 1 -17 -12 91.9 4.26
 1 -17 -12 83.58 4.35
 1 -17 -11 56.11 3.39
 1 17 -11 54.38 3.21
 1 -17 -11 61.03 3.23
 1 -17 -11 54.88 3.09
 1 -17 -11 57.47 3.36
 1 17 -11 55.34 3.16
 1 -17 -10 10.14 1.71
 1 -17 -10 11.9 1.74
 1 -17 -10 11.49 1.44
 -1 -17 10 12.07 1.38
 1 -17 -10 12.56 1.58
 1 17 -10 6.9 1.37
 1 -17 -10 5.74 1.32
 1 -17 -9 1.99 1.38
 1 17 -9 3.75 1.31
 1 -17 -9 0.93 1.34
 1 -17 -9 6.63 1.48
 1 -17 -9 2.12 1.48
 1 -17 -9 4.01 1.2
 -1 -17 9 3.91 1.16
 1 -17 -8 4.89 1.24
 1 17 -8 3.78 1.31
 1 -17 -8 5.04 1.47
 1 -17 -8 3.05 1.65
 -1 -17 8 6.96 1.35
 1 -17 -8 1.87 1.43
 1 -17 -8 4.67 1.66
 1 -17 -7 16.68 2.03
 1 -17 -7 15.83 1.96
 1 -17 -7 14.73 2.02
 -1 -17 7 22.33 1.86
 1 -17 -7 22.01 1.82
 1 -17 -7 11.46 2.02
 -1 -17 7 16.25 2.06
 1 17 -7 11.93 1.68
 1 -17 -6 19.37 1.84
 -1 -17 6 16.98 2.23
 1 -17 -6 20.92 2.24
 -1 -17 6 21.85 1.98
 1 -17 -6 20.65 2.31
 1 17 -6 20.44 1.92
 1 -17 -6 19.94 2.23
 1 -17 -6 19.34 2.27
 1 17 -5 179.39 8.29
 1 -17 -5 170.72 8.55
 -1 -17 5 176.58 8.35
 1 -17 -5 176.54 8.23
 -1 -17 5 201.89 8.9
 1 -17 -5 173.05 8.72
 1 -17 -5 172.94 8.78
 -1 -17 4 117.7 6.05
 1 -17 -4 101.2 5.62
 1 -17 -4 98.46 5.85
 1 -17 -4 113.52 6.02
 1 -17 -4 123.5 5.59
 -1 -17 4 118.66 5.6
 1 -17 -4 105.34 5.33
 -1 -17 4 95.27 5.52
 1 -17 -3 669.17 29.08
 1 -17 -3 716.59 29.68
 1 -17 -3 665.79 28.94
 -1 -17 3 707.31 29.43
 -1 -17 3 714.64 29.66
 -1 -17 3 660.85 29.11
 -1 -17 2 78.09 4.72
 -1 -17 2 77.98 4.21
 1 -17 -2 79.67 4.77
 1 -17 -2 81.04 4.71
 1 -17 -2 82.23 4.22
 1 -17 -2 68.81 3.9
 -1 -17 2 72.87 4.44
 -1 -17 1 84.63 4.78
 -1 -17 1 84.7 4.97
 1 -17 -1 83.49 4.88
 1 -17 -1 77.6 4.34
 1 -17 -1 84.31 5.02
 -1 -17 1 80.51 4.41
 -1 -17 0 101.19 5.38
 -1 -17 0 117.02 5.92
 1 -17 0 110.82 5.85
 1 -17 0 103.18 5.36
 1 -17 1 399.59 18.53
 -1 -17 -1 429.38 18.67
 1 -17 1 413.26 18.14
 -1 -17 -1 439.01 18.68
 -1 -17 -1 410.03 18.18
 1 -17 1 423.29 18.78
 1 -17 2 33.38 3.07
 -1 -17 -2 32.02 2.91
 1 -17 2 32.08 2.38
 1 -17 2 32.27 2.81
 -1 -17 -2 38 3
 -1 -17 -3 9.16 1.84
 1 -17 3 10.1 1.93
 1 -17 3 11.14 2.23
 1 -17 3 9.25 1.47
 -1 -17 -4 103.18 5.4
 -1 -17 -4 95.95 5.19
 -1 -17 -4 103.35 5.59
 1 -17 4 102.89 5.71
 -1 -17 -4 99.77 5.18
 -1 -17 -4 89.41 4.69
 1 -17 4 97.21 4.95
 1 -17 4 94.4 5.23
 1 -17 5 24.11 2.74
 -1 -17 -5 23.88 1.82
 1 -17 5 24.29 2.03
 -1 -17 -5 23.27 2.24
 -1 -17 -5 25.5 2.38
 -1 -17 -5 25.9 2.31
 -1 -17 -5 27.64 2.65
 1 -17 6 332.32 14.56
 -1 -17 -6 337.34 14.84
 -1 -17 -6 322.64 14.48
 -1 -17 -6 335.65 14.93
 -1 17 -6 333.67 14.75
 1 -17 6 310.03 15.18
 -1 -17 -6 341.74 14.93
 -1 -17 -6 354.14 15.15
 -1 17 -6 333.35 14.61
 1 -17 7 79.35 5.05
 -1 17 -7 91.72 4.77
 -1 -17 -7 89.06 5
 -1 -17 -7 90.66 4.54
 -1 -17 -7 93.04 4.93
 -1 -17 -7 91.74 4.96
 -1 17 -7 90.26 4.64
 1 -17 7 88.81 4.53
 -1 -17 -8 24.58 1.86
 -1 17 -8 23.51 2.13
 -1 -17 -8 24.42 2.19
 -1 -17 -8 24.47 2.26
 -1 17 -8 20.22 1.91
 -1 -17 -8 22.3 2.14
 1 -17 8 23.91 1.82
 -1 17 -9 2.66 1.3
 -1 -17 -9 1.21 1.02
 -1 17 -9 0.25 1.14
 -1 -17 -9 2.67 1.34
 -1 -17 -9 4.1 1.47
 1 -17 9 1.56 0.94
 -1 -17 -9 1.57 1.18
 -1 -17 -9 1.51 1.34
 -1 -17 -10 34.16 2.35
 -1 -17 -10 39.78 2.58
 -1 17 -10 41.42 2.54
 -1 -17 -10 39.41 2.6
 -1 -17 -10 37.24 2.32
 -1 -17 -10 45.38 2.83
 -1 -17 -11 13.43 1.62
 -1 17 -11 14.53 1.43
 -1 -17 -11 13.26 1.51
 -1 -17 -11 14.72 1.54
 -1 17 -11 15.62 1.51
 -1 -17 -12 0.49 0.9
 -1 17 -12 0.74 0.88
 -1 17 -12 0.94 0.81
 -1 -17 -12 0.83 0.88
 -1 -17 -12 1.07 0.95
 1 -18 -12 5.16 1.12
 1 18 -12 6.28 1
 1 -18 -12 5.92 0.86
 1 18 -12 6.56 1.02
 1 -18 -11 26.17 1.73
 1 18 -11 23.68 1.82
 1 -18 -10 5.24 1.03
 1 18 -10 5.76 1.29
 1 18 -10 6.66 1.26
 1 -18 -10 5.05 1.14
 1 -18 -9 88.39 4.2
 1 -18 -9 85.28 4.52
 1 18 -9 79.11 4.26
 -1 -18 9 88.13 4.2
 1 18 -9 78.69 4.23
 1 18 -8 58.56 3.32
 -1 -18 8 55.9 3.22
 1 -18 -8 59.3 3.56
 1 -18 -8 57.53 3.55
 1 -18 -8 58.15 3.26
 1 -18 -7 13.47 1.99
 -1 -18 7 23.04 2.26
 1 -18 -7 20.78 2.08
 1 18 -7 18.56 1.79
 1 -18 -7 17.94 2.19
 -1 -18 7 24.21 1.88
 1 -18 -7 19.07 1.75
 1 18 -6 23.7 2
 -1 -18 6 20.27 1.96
 1 -18 -6 29.46 2.35
 1 -18 -6 24.66 1.95
 1 -18 -6 28.49 2.6
 1 -18 -6 22.42 2.35
 -1 -18 6 24.23 2.52
 1 18 -5 7.68 1.31
 1 -18 -5 4.94 1.2
 1 -18 -5 7.74 1.86
 -1 -18 5 3.69 1.29
 -1 -18 5 5.02 1.86
 1 -18 -5 6.88 1.8
 1 -18 -4 65.71 3.71
 1 -18 -4 68.4 4.23
 1 -18 -4 63.1 3.54
 -1 -18 4 72.4 4.34
 -1 -18 4 60.73 3.81
 -1 -18 4 68.83 3.78
 -1 -18 3 5.29 1.43
 1 -18 -3 6.13 2.03
 1 -18 -3 4.56 1.3
 1 -18 -3 4.12 1.09
 1 -18 -3 3.26 1.82
 -1 -18 3 3.27 1.7
 -1 -18 3 5.02 1.56
 -1 -18 2 157.85 7.64
 1 -18 -2 163.02 7.64
 1 -18 -2 135.69 6.72
 -1 -18 2 150.7 7.4
 1 -18 -2 144.21 6.98
 -1 -18 2 139.65 6.99
 1 -18 -2 152.39 7.67
 -1 -18 1 113.09 6.05
 -1 -18 1 113.45 6.23
 1 -18 -1 114.35 5.64
 1 -18 -1 121.09 6.43
 1 -18 -1 117.29 6.17
 -1 -18 1 104.63 5.63
 1 -18 0 7.09 1.35
 1 -18 0 5.81 1.84
 -1 -18 0 7.83 1.41
 -1 -18 0 5.73 1.83
 1 -18 1 11.07 2
 -1 -18 -1 10.73 1.56
 -1 -18 -1 8.46 1.94
 1 -18 1 9.8 2.13
 -1 -18 -1 9.59 1.98
 1 -18 1 8.94 1.42
 1 -18 2 16.75 2.21
 -1 18 -2 18.39 1.73
 -1 -18 -2 18.81 2.32
 -1 -18 -2 20.05 2.39
 1 -18 2 17.21 1.69
 -1 -18 -2 16.05 1.79
 1 -18 2 17.06 2.54
 -1 18 -3 216.65 9.73
 -1 -18 -3 215.46 10.21
 1 -18 3 221.53 10.45
 1 -18 3 208.41 10.07
 1 -18 3 213.13 9.71
 -1 -18 -3 204.78 10.2
 1 -18 4 10.74 2.18
 -1 -18 -4 7.75 1.79
 -1 -18 -4 4.66 1.43
 1 -18 4 5.62 1.29
 1 -18 4 5.59 1.57
 -1 18 -4 6.34 1.37
 -1 -18 -5 13.95 1.9
 1 -18 5 13.05 2.21
 -1 18 -5 12.13 1.65
 -1 -18 -5 15.33 1.76
 -1 -18 -5 12.01 1.29
 1 -18 5 13.1 1.53
 -1 -18 -5 12.87 2.05
 -1 -18 -5 13.64 1.75
 1 -18 6 55.22 3.85
 -1 -18 -6 56.49 3.52
 -1 -18 -6 54.54 3.1
 1 -18 6 61.39 3.27
 -1 -18 -6 61.06 3.82
 -1 -18 -6 61.83 3.62
 -1 18 -6 59.93 3.49
 -1 -18 -6 58.21 3.56
 -1 -18 -7 39.46 2.83
 -1 -18 -7 49.68 3.09
 -1 18 -7 45.46 2.62
 1 -18 7 38.06 2.47
 -1 -18 -7 41.22 2.84
 -1 -18 -7 42.07 2.47
 1 -18 7 36 3.05
 -1 18 -7 44.63 2.79
 -1 -18 -8 0.7 1.26
 1 -18 8 -0.63 0.87
 -1 18 -8 0.83 1.21
 -1 18 -8 0.07 1
 -1 -18 -8 2.16 1.21
 -1 -18 -8 1.47 1.24
 -1 -18 -8 -0.13 0.86
 -1 18 -9 0.97 1.01
 -1 -18 -9 -0.06 0.84
 -1 -18 -9 1.04 1.07
 -1 -18 -9 1.02 1.09
 -1 18 -9 0.68 1.09
 -1 -18 -9 0.89 1.18
 -1 -18 -9 1.56 1.17
 -1 -18 -10 35.4 2.29
 -1 -18 -10 51.18 2.77
 -1 -18 -10 42.79 2.56
 -1 -18 -10 42.56 2.54
 -1 18 -10 41.87 2.53
 -1 18 -10 44.39 2.48
 -1 -18 -11 1.66 0.98
 -1 18 -11 1.61 0.83
 -1 -18 -11 -0.21 0.86
 1 19 -10 3.03 1
 1 -19 -10 3.27 0.84
 1 19 -10 3.3 0.97
 1 -19 -10 1.93 0.77
 1 19 -9 16.05 1.45
 1 -19 -9 13.23 1.3
 1 19 -9 15.13 1.54
 1 -19 -9 16.05 1.6
 1 -19 -8 -0.13 0.86
 1 -19 -8 1.72 1.26
 -1 -19 8 -0.21 0.94
 1 19 -8 2.13 1
 1 19 -8 0.24 1.12
 1 19 -7 83.45 4.11
 1 -19 -7 83.45 4.51
 -1 -19 7 75.23 4.46
 1 -19 -7 79.42 4.04
 -1 -19 7 77.96 4.11
 1 -19 -6 3.24 1.66
 -1 -19 6 0.49 1.53
 -1 -19 6 0.73 1.06
 1 -19 -6 1.44 1.57
 1 -19 -6 0.07 0.92
 1 19 -6 1.67 1
 -1 -19 5 3.96 1.73
 1 -19 -5 3.32 1.72
 1 -19 -5 1.41 0.99
 -1 -19 5 1.03 1.17
 1 -19 -5 2.29 1.64
 -1 -19 4 78.94 4.45
 1 -19 -4 80.16 4.11
 1 -19 -4 81.83 4.86
 -1 -19 4 82.01 4.89
 -1 -19 4 87.32 4.41
 1 -19 -3 62.91 3.36
 1 -19 -3 65.66 4.29
 1 -19 -3 62.78 3.62
 -1 -19 3 62.51 3.88
 -1 -19 3 65.11 4.26
 1 -19 -3 70.78 4.25
 -1 -19 3 68.12 3.72
 -1 -19 2 9.65 1.75
 -1 -19 2 9.22 1.49
 -1 -19 2 11.66 2.19
 1 -19 -2 10.91 2.05
 1 -19 -2 6.08 1.99
 1 -19 -2 9.41 1.45
 1 -19 -1 31.89 2.93
 -1 -19 1 28.36 2.87
 1 -19 -1 28.79 2.76
 1 -19 -1 25.15 2.1
 -1 -19 1 26.89 2.18
 -1 -19 1 30.54 2.62
 1 -19 0 2.45 1.21
 -1 -19 0 7.53 1.83
 -1 -19 0 4.76 1.29
 1 -19 0 5.8 1.79
 -1 -19 -1 50.65 3.11
 1 -19 1 48.39 2.98
 -1 -19 -1 51.58 3.54
 1 -19 1 56.23 3.92
 -1 -19 -1 49.96 3.68
 1 -19 1 51.13 3.55
 -1 -19 -2 2 1.73
 1 -19 2 1.25 1.46
 -1 -19 -2 0.53 1.66
 1 -19 2 0.93 1.07
 -1 -19 -2 1.48 1.16
 1 -19 2 2.01 2.08
 -1 -19 -3 232.85 10.93
 1 -19 3 229.53 10.38
 1 -19 3 225.61 10.73
 -1 -19 -3 221.25 10.45
 1 -19 3 243.52 11.22
 -1 -19 -3 247.19 10.97
 -1 19 -3 231.58 10.39
 1 -19 4 57.73 4.09
 -1 -19 -4 62.5 3.83
 1 -19 4 53.3 3.58
 -1 19 -4 65.33 3.49
 1 -19 4 64.99 3.39
 -1 -19 -5 44.5 3.1
 -1 -19 -5 44.78 3.19
 -1 19 -5 47.72 2.88
 1 -19 5 42.87 3.5
 -1 -19 -5 45.92 2.89
 1 -19 5 49.62 2.78
 1 -19 6 124.51 5.69
 -1 -19 -6 123.21 5.94
 -1 -19 -6 111.44 5.94
 1 -19 6 115.82 6.3
 -1 19 -6 120.33 5.86
 -1 -19 -6 126.86 6.21
 -1 -19 -7 27.73 2.24
 -1 19 -7 27.38 1.98
 -1 -19 -7 23.13 1.61
 -1 -19 -7 26.65 2.08
 1 -19 7 21.76 2.24
 -1 -19 -8 61.75 3.12
 -1 19 -8 64.26 3.42
 -1 -19 -8 59.25 3.5
 -1 -19 -8 63.19 3.49
 -1 -19 -8 70.28 3.58
 -1 19 -9 0.36 0.83
 -1 19 -9 0.06 0.97
 -1 -19 -9 1.2 1.07
 -1 -19 -9 0.07 0.99
 -1 -19 -9 0.13 0.94
 -1 19 -10 21.85 1.54
 -1 19 -10 19.46 1.37
 -1 -19 -10 18.99 1.52
 1 -20 -9 28.43 2.01
 1 -20 -9 39.2 2.24
 1 -20 -9 31.51 1.83
 1 20 -9 32.7 1.88
 1 20 -9 36.23 2.05
 1 -20 -8 9.98 1.02
 1 -20 -8 11.05 1.48
 1 20 -8 8.96 1.25
 1 -20 -8 9.43 1.43
 -1 -20 7 -2.87 1.32
 1 -20 -7 0.42 0.77
 1 20 -7 1.17 1.05
 1 -20 -7 -0.75 1.33
 1 -20 -6 2.42 1.47
 -1 -20 6 4.69 1.08
 1 -20 -6 5.09 1.56
 1 20 -6 1.89 1.11
 1 -20 -6 3.09 0.86
 -1 -20 6 4.65 1.61
 1 -20 -5 42 2.34
 1 -20 -5 41.38 3.04
 1 -20 -5 37.09 2.99
 1 20 -5 38.94 2.51
 -1 -20 5 40.33 3.14
 -1 -20 5 45.78 2.59
 1 20 -4 0.65 1.05
 1 -20 -4 1.91 1.61
 -1 -20 4 1.68 1.67
 -1 -20 4 1.43 1
 1 -20 -3 0.41 1.67
 -1 -20 3 -1.61 1.66
 1 20 -3 -1.24 0.98
 -1 -20 3 1.44 1.32
 -1 -20 3 1.07 1.07
 1 -20 -3 2.02 1.72
 1 -20 -2 26.02 2.73
 -1 -20 2 24.02 2.28
 1 -20 -2 24.44 2.54
 1 -20 -2 22.81 1.93
 -1 -20 2 27.39 2.61
 -1 -20 2 25.96 2.01
 1 -20 -1 3.52 2.01
 -1 -20 1 4.96 1.25
 -1 -20 1 6.39 1.71
 1 -20 -1 4.28 1.18
 -1 -20 1 7.28 1.98
 1 -20 -1 4.61 1.72
 -1 -20 0 80.02 4.33
 -1 -20 0 89.1 4.83
 1 -20 0 86.23 4.32
 1 -20 0 78.71 4.76
 1 -20 1 17.88 1.64
 1 -20 1 12.08 2.04
 -1 -20 -1 17.08 2.1
 -1 -20 -1 19.58 2.38
 -1 -20 -1 17.76 1.68
 1 -20 1 15.46 2.56
 -1 -20 -2 56.75 3.54
 1 -20 2 50.42 3.84
 1 -20 2 49.6 3.39
 1 -20 2 50.23 2.96
 -1 -20 -2 56.78 3.63
 -1 -20 -2 50.31 3.06
 1 -20 3 -1.31 1.81
 -1 20 -3 0.94 1
 1 -20 3 -0.41 1.26
 1 -20 3 0.07 0.97
 -1 -20 -3 -0.71 1.47
 -1 -20 -3 0.6 1.48
 -1 20 -4 152.37 7.05
 -1 -20 -4 152.39 7.49
 1 -20 4 155.23 7.02
 1 -20 4 151.18 7.75
 1 -20 5 0.13 1.68
 -1 -20 -5 0.2 1.34
 -1 20 -5 1.05 0.96
 -1 -20 -5 0.63 1.45
 -1 -20 -6 116.9 5.47
 1 -20 6 90.61 5.39
 -1 20 -6 117.26 5.17
 -1 -20 -6 97.47 5.18
 -1 -20 -7 58.35 3.4
 -1 20 -7 60.89 3.21
 -1 20 -8 1.64 0.89
 -1 -20 -8 3.91 1.08
 -1 -20 -8 2.08 0.97
 1 -21 -8 14.18 1.38
 1 21 -8 15.16 1.22
 1 -21 -8 14.12 1.38
 1 -21 -7 -0.53 1.12
 1 21 -7 0.73 0.82
 1 -21 -7 1.26 1.1
 1 21 -6 31.61 1.97
 1 -21 -6 26.47 2.2
 -1 -21 6 32.89 2.43
 1 -21 -6 34.7 2.38
 -1 -21 5 6.93 1.73
 1 -21 -5 5.85 1.55
 1 -21 -5 6.16 1.52
 1 21 -5 6 0.99
 1 -21 -4 14.08 1.95
 -1 -21 4 13.03 2
 1 21 -4 11.4 1.21
 -1 -21 3 1.12 0.96
 -1 -21 3 0.48 1.62
 1 -21 -3 0.66 1.5
 -1 -21 3 2.31 1.24
 1 -21 -3 1.11 1.66
 1 -21 -2 5.42 1.85
 -1 -21 2 3.45 1.74
 -1 -21 2 1.06 1.22
 1 -21 -2 2.95 1.63
 -1 -21 2 3.79 1.07
 1 -21 -1 3.49 1.79
 -1 -21 1 5.27 1.76
 -1 -21 1 7.54 1.23
 1 -21 -1 7.06 1.15
 -1 -21 1 5.15 1.55
 1 -21 -1 6.57 1.74
 1 -21 0 24.11 2.3
 1 -21 0 20.13 1.68
 -1 -21 0 23.94 1.8
 -1 -21 0 21.85 2.17
 -1 -21 -1 36.02 2.76
 1 -21 1 32.9 2.7
 1 -21 1 38.74 2.32
 -1 -21 -1 40.85 3.01
 1 -21 1 34.14 3.06
 -1 -21 -1 44.19 2.48
 -1 -21 -2 59.24 3.64
 1 -21 2 54.55 3.89
 -1 -21 -2 62.37 3.56
 1 -21 2 50.35 3.33
 -1 -21 -3 172.8 7.78
 1 -21 3 156.36 7.95
 -1 -21 -3 168.12 7.71
 1 -21 3 147.02 7.41
 -1 21 -4 31.62 1.88
 1 -21 4 26.67 2.62
 -1 -21 -4 29.28 2.36
 -1 -21 -5 25.03 2.05
 1 -21 5 24.48 2.3
 -1 21 -5 26.19 1.7
 -1 -21 -5 24.4 2.06
 1 -21 6 11.07 1.57
 -1 -21 -6 15.52 1.6
 -1 21 -6 15.48 1.29
 -1 -21 -7 33.26 2.18
 -1 21 -7 33.09 1.99
 -1 -21 -7 39.05 2.19
 1 -22 -6 6.92 1.18
 -1 -22 6 6.04 1.23
 1 22 -6 6.91 0.83
 -1 -22 5 143.33 6.63
 1 -22 -5 157.55 6.6
 -1 -22 4 60.41 3.46
 1 -22 -4 50.43 3.24
 1 -22 -3 16.5 1.97
 -1 -22 3 13.57 1.46
 1 -22 -3 16.95 1.81
 -1 -22 3 19.22 2.01
 -1 -22 2 0.85 1.43
 1 -22 -2 0.84 1.37
 -1 -22 2 -0.08 1.07
 1 -22 -2 0.65 1.52
 1 -22 -1 14.78 2.03
 1 -22 -1 19.74 1.95
 -1 -22 1 18.56 2.08
 -1 -22 1 15.44 1.72
 1 -22 0 30.59 2.31
 -1 -22 0 28.16 2.21
 -1 -22 -1 1.53 1.52
 1 -22 1 0.34 1.22
 1 -22 1 0.12 1.64
 -1 -22 -1 1.59 1.29
 -1 -22 -2 -0.17 1.21
 -1 -22 -2 -0.1 1.32
 1 -22 2 -0.15 1.13
 1 -22 2 -0.92 1.6
 -1 -22 -3 60.55 3.4
 1 -22 3 59.48 3.69
 -1 -22 -3 59.04 3.46
 -1 -22 -4 1.95 1.16
 1 -22 4 2.08 1.39
 1 -22 5 1.12 1.17
 -1 -22 -5 0.62 1.05
 -1 -23 2 85.15 4.23
 1 -23 -2 74.57 4.13
 1 -23 -2 76.1 4
 1 -23 -1 51.52 3.15
 1 -23 -1 49.28 2.88
 -1 -23 1 53.5 3.14
 -1 -23 1 49.79 2.75
 1 -23 0 1.67 1.04
 -1 -23 0 4.71 1.11
 -1 -23 -1 2.87 1.19
 -1 -23 -1 3.76 1.11
 1 -23 1 2.54 0.99
 1 -23 1 3.83 1.47
 2 0 -19 0.7 0.81
 2 0 -19 -0.12 0.66
 2 0 -18 26.43 1.92
 2 0 -18 25.49 1.8
 2 0 -18 28.78 1.97
 2 0 -17 -0.62 1.06
 2 0 -17 -1.01 1.12
 2 0 -17 -0.47 0.93
 2 0 -17 -0.33 0.83
 2 0 -16 106.85 5.44
 2 0 -16 108.01 5.27
 2 0 -16 106.75 5.39
 2 0 -16 108.1 5.39
 2 0 -15 0.1 1.15
 2 0 -15 -0.19 1.16
 2 0 -15 1.69 1.3
 2 0 -15 -0.44 1.09
 2 0 -14 41.02 4.19
 2 0 -14 34.94 2.41
 2 0 -14 36.05 2.7
 2 0 -14 29.94 2.46
 2 0 -14 35 2.56
 2 0 -14 33.81 2.5
 2 0 -14 37.23 2.53
 2 0 -13 1.29 1.17
 2 0 -13 -1.5 2.1
 2 0 -13 -0.42 1.1
 2 0 -13 -0.71 1.21
 2 0 -13 1.38 1.19
 2 0 -13 -0.6 1.26
 2 0 -13 0.4 1.18
 2 0 -12 1080.8 43.85
 2 0 -12 1012.86 43.89
 2 0 -12 1030.46 43.89
 2 0 -12 1000.15 45.61
 2 0 -12 1062.61 43.81
 2 0 -11 0.16 1.08
 2 0 -11 0.49 1.05
 2 0 -11 2.35 1.8
 2 0 -10 81.73 5.35
 2 0 -10 86.71 4.92
 2 0 -9 -0.13 1.07
 2 0 -9 0.52 1.47
 2 0 -8 68.4 4.48
 2 0 -8 78.42 4.19
 2 0 -7 0.12 1.28
 2 0 -7 -0.27 1.02
 2 0 -6 484.28 19.31
 2 0 -6 414.07 18.93
 2 0 -5 0.33 0.78
 2 0 -5 0.88 1.1
 2 0 -4 0.84 0.69
 2 0 -4 0.38 1.02
 2 0 -3 0.44 0.91
 2 0 -3 0.37 0.56
 2 0 -2 2220.74 87.81
 -2 0 2 2032.28 87.79
 -2 0 1 -0.28 0.61
 2 0 -1 0.43 0.33
 2 0 -1 0.31 0.62
 2 0 0 634.74 25.86
 -2 0 0 602.55 25.88
 -2 0 -1 -0.25 0.93
 2 0 1 0.81 0.83
 2 0 2 4052.7 163.13
 -2 0 -2 3849.29 163.1
 -2 0 -3 0.07 0.88
 2 0 3 -0.15 1.02
 -2 0 -4 308.27 14.48
 -2 0 -4 352.85 14.46
 2 0 4 332.18 14.61
 2 0 5 -0.57 1.25
 -2 0 -5 0.7 0.88
 -2 0 -5 -0.53 1.08
 -2 0 -6 364.97 15.82
 2 0 6 408.34 16.4
 2 0 7 0.5 1.54
 -2 0 -7 0.15 1.29
 -2 0 -7 -0.35 1.04
 -2 0 -8 539.51 23.49
 -2 0 -8 500.45 22.21
 -2 0 -9 0.22 0.9
 2 0 9 0.67 1.74
 -2 0 -10 824.48 34.66
 -2 0 -10 822.28 34.64
 -2 0 -10 790.22 34.67
 -2 0 -10 821.06 34.53
 2 0 10 851.9 36.28
 -2 0 -11 0.19 1.03
 2 0 11 0.83 1.78
 -2 0 -11 0.55 1.29
 -2 0 -11 0.47 1.19
 -2 0 -11 -0.51 1.18
 -2 0 -11 0.54 1.33
 -2 0 -12 35.99 2.57
 -2 0 -12 32.25 2.63
 -2 0 -12 30.63 2.43
 -2 0 -12 33.83 2.53
 2 0 12 31.62 3.69
 -2 0 -13 0.36 1.5
 -2 0 -13 1.07 1.22
 -2 0 -13 0.5 1.25
 -2 0 -13 0.87 1.21
 -2 0 -14 47.92 3.06
 -2 0 -14 49.94 3.41
 -2 0 -14 49.9 3.09
 -2 0 -15 0.75 1.11
 -2 0 -15 -0.6 1.07
 -2 0 -15 -0.45 1.31
 -2 0 -16 71.04 3.97
 -2 0 -16 68.88 3.65
 -2 0 -16 78.97 3.82
 -2 0 -17 0.05 0.73
 -2 0 -17 -0.14 0.94
 2 1 -19 9.28 1.05
 2 -1 -19 8.43 0.98
 2 -1 -19 6.06 0.83
 2 1 -19 6.34 0.8
 2 -1 -18 5.84 1.03
 2 1 -18 6.93 1.12
 2 -1 -18 4.47 0.86
 2 -1 -18 4.02 1.02
 2 1 -18 6.36 1.17
 2 1 -18 5.85 0.99
 2 1 -17 3.85 1.17
 2 -1 -17 1.81 0.96
 2 1 -17 3.83 1.1
 2 -1 -17 1.95 1.09
 2 1 -17 2.25 0.87
 2 -1 -17 3.04 1.06
 2 1 -16 -0.44 1.1
 2 1 -16 -0.19 1.2
 2 1 -16 0.15 0.92
 2 1 -16 -0.28 1.09
 2 -1 -16 0.09 1.2
 2 -1 -16 0.1 1.19
 2 -1 -16 -0.08 1.05
 2 1 -15 217.66 10.29
 2 -1 -15 237.57 10.28
 2 -1 -15 226.96 10.29
 2 -1 -15 214.36 10.36
 2 1 -15 224.99 10.15
 2 1 -15 233.63 10.37
 2 1 -15 223.31 10.26
 2 1 -14 9.66 1.54
 2 -1 -14 9.18 1.47
 2 1 -14 6.5 2.38
 2 1 -14 9.13 1.33
 2 -1 -14 6.15 1.53
 2 -1 -14 8.1 1.54
 2 1 -14 8.08 1.42
 2 1 -14 7.74 1.45
 2 1 -14 10.54 1.63
 2 -1 -14 8.96 1.46
 2 1 -13 495.98 21.37
 2 -1 -13 423.95 19.12
 2 1 -13 447.47 19.09
 2 -1 -13 456.66 19.07
 2 -1 -13 466.54 19.06
 2 1 -13 438.6 18.97
 2 1 -13 423.41 19.06
 2 -1 -13 459.15 19.2
 2 1 -13 438.28 19.1
 2 -1 -13 403.52 18.93
 2 1 -13 437.38 19.03
 2 -1 -12 125.04 5.83
 2 -1 -12 121.41 5.83
 2 -1 -12 119.55 5.71
 2 1 -12 114.12 5.66
 2 -1 -12 112.18 6.54
 2 -1 -12 125.24 5.74
 2 1 -12 117.71 5.74
 2 -1 -12 107.53 5.61
 2 1 -12 124.92 7.38
 2 1 -12 122.06 5.76
 2 -1 -12 112.35 5.6
 2 1 -11 52.58 4.26
 2 -1 -11 54.97 3.09
 2 1 -11 55.86 3.6
 2 1 -11 59.65 3.13
 2 -1 -11 50.07 3.71
 2 1 -10 77.65 4.46
 2 -1 -10 83.02 4.74
 2 1 -10 75.01 5.07
 2 1 -9 1825.3 75.29
 2 1 -9 1724.23 75.79
 2 -1 -9 1832.68 75.51
 2 -1 -8 55.13 3.27
 2 1 -8 43.01 3.39
 2 1 -8 44.63 2.95
 2 -1 -8 50.94 3.18
 2 -1 -7 13.13 1.54
 2 -1 -7 11.17 1.49
 2 1 -7 7.75 1.62
 2 -1 -6 209.2 9.6
 2 1 -6 220.2 9.87
 2 1 -5 9274.11 375.28
 2 -1 -5 8954.48 375.06
 2 1 -5 9110.88 374.96
 2 1 -4 1295.47 49.58
 2 1 -4 1145.5 49.21
 2 -1 -4 1176.47 49.36
 2 -1 -3 286.91 12.17
 2 1 -3 286.83 11.96
 2 1 -3 281.13 12.27
 2 1 -2 447.09 18.1
 -2 1 2 438.9 18.1
 2 1 -2 421.61 17.8
 2 1 -1 103.88 4.67
 2 -1 -1 102.47 4.59
 -2 1 1 107.44 4.69
 -2 1 0 328.96 14.44
 2 1 0 351.8 14.42
 2 1 1 4448.92 183.16
 -2 1 -1 4429.08 183.22
 -2 1 -2 4082.91 178.94
 2 1 2 4607.5 178.99
 2 1 3 775.54 32.68
 -2 1 -3 775.35 32.65
 -2 -1 -4 80.96 4.19
 2 1 4 82.58 4.35
 -2 1 -4 77.12 4.2
 -2 1 -5 156.41 8
 -2 -1 -5 173.19 7.98
 -2 1 -5 165.61 7.78
 2 1 5 187.07 8.24
 -2 1 -6 34.88 2.67
 -2 -1 -6 34.65 2.47
 -2 1 -6 30.16 2.23
 2 1 6 37.01 2.86
 -2 1 -7 311.93 14.14
 -2 1 -7 323.56 14.68
 2 1 7 344.6 14.92
 -2 -1 -7 305.08 14.39
 -2 1 -8 53.27 3.95
 -2 1 -8 61.22 3.09
 2 1 8 53.24 4.14
 -2 1 -9 17.83 1.56
 2 1 9 20.58 2.69
 -2 1 -10 6.26 1.21
 -2 -1 -10 4.3 1.36
 -2 -1 -10 5.38 1.2
 -2 -1 -10 5.27 1.24
 -2 -1 -10 6.13 1.26
 -2 1 -10 4.67 1.17
 2 1 10 5.77 1.98
 -2 1 -10 6.13 1.48
 -2 -1 -10 6.47 1.43
 -2 1 -10 3.89 1.34
 -2 1 -10 5.53 1.18
 -2 -1 -11 96.48 4.88
 -2 1 -11 100.17 4.85
 -2 -1 -11 91.49 4.91
 -2 1 -11 90.44 5.01
 -2 -1 -11 83.34 4.86
 2 1 11 83.89 6.12
 -2 1 -11 91.92 4.9
 -2 1 -11 96.87 5.02
 -2 1 -11 97.29 4.86
 -2 1 -12 6.19 1.41
 -2 -1 -12 4.57 1.6
 -2 -1 -12 6.33 1.47
 -2 1 -12 9.62 1.77
 -2 1 -12 7.23 1.49
 -2 1 -12 4.49 1.67
 -2 -1 -12 8.93 1.56
 2 1 12 5.04 2.05
 -2 1 -12 8.64 1.48
 -2 1 -12 9.96 1.48
 -2 1 -13 10.19 1.9
 -2 -1 -13 7.84 1.77
 -2 -1 -13 7.69 1.57
 -2 1 -13 7.23 1.52
 -2 1 -13 8.35 1.46
 -2 1 -13 8.4 1.51
 -2 1 -13 7.37 1.48
 -2 -1 -13 7.92 1.5
 -2 -1 -13 7.84 1.58
 -2 1 -14 13.58 1.89
 -2 1 -14 10.84 1.79
 -2 1 -14 10.53 1.64
 -2 1 -14 10.98 1.56
 -2 -1 -14 10.46 1.55
 -2 -1 -14 13.78 1.96
 -2 -1 -14 9.03 1.47
 -2 -1 -15 6.51 1.52
 -2 1 -15 4.95 1.41
 -2 1 -15 5.66 1.15
 -2 -1 -15 4.93 1.3
 -2 1 -15 6.03 1.31
 -2 -1 -15 5.21 1.25
 -2 1 -16 1.74 1.17
 -2 -1 -16 1.79 1.23
 -2 1 -16 3.56 1.09
 -2 -1 -16 2.14 0.94
 -2 -1 -16 1.49 0.91
 -2 -1 -17 61.48 3.52
 -2 -1 -17 69.06 3.32
 -2 1 -17 65.85 3.54
 -2 1 -17 74.7 3.44
 2 2 -19 35.99 2.09
 2 -2 -19 36.82 1.98
 2 2 -19 34.47 1.9
 2 -2 -19 38.12 2.03
 2 -2 -18 0.32 0.88
 2 2 -18 0.4 0.91
 2 2 -18 -0.06 0.8
 2 -2 -18 0.12 0.84
 2 -2 -18 0.11 0.76
 2 -2 -18 1.27 0.95
 2 -2 -17 12.52 1.52
 2 -2 -17 14.45 1.46
 2 -2 -17 16.86 1.63
 2 2 -17 14.86 1.58
 2 2 -17 13.52 1.44
 2 -2 -17 17.61 1.56
 2 -2 -16 12.29 1.51
 2 -2 -16 10.99 1.48
 2 -2 -16 10.6 1.52
 2 2 -16 9.74 1.36
 2 2 -16 10.5 1.48
 2 2 -16 8.24 1.21
 2 -2 -16 11.06 1.54
 2 -2 -15 6.66 1.56
 2 2 -15 8.14 1.31
 2 2 -15 9.23 1.52
 2 2 -15 7.33 1.41
 2 -2 -15 9.32 1.49
 2 2 -15 8.72 1.6
 2 -2 -15 8.31 1.5
 2 -2 -15 8.8 1.47
 2 2 -15 8.9 1.48
 2 2 -14 6.8 1.57
 2 2 -14 9.04 1.41
 2 2 -14 7.13 2.3
 2 2 -14 8.16 1.46
 2 -2 -14 7.13 2.41
 2 -2 -14 10.34 1.59
 2 -2 -14 5.15 1.47
 2 2 -14 10.79 1.37
 2 -2 -14 7.58 1.43
 2 -2 -14 6.95 1.39
 2 -2 -14 9.42 1.51
 2 2 -14 7.18 1.42
 2 -2 -13 33.33 2.39
 2 -2 -13 45.6 4.23
 2 -2 -13 24.66 2.32
 2 2 -13 33.04 2.43
 2 2 -13 27.66 2.29
 2 2 -13 43.83 4.11
 2 -2 -13 32.9 2.39
 2 -2 -13 34.48 2.38
 2 -2 -13 34.56 2.5
 2 2 -13 40.13 2.48
 2 -2 -13 34.22 2.29
 2 2 -13 26.47 2.39
 2 -2 -13 39.36 3.29
 2 2 -13 35.71 2.53
 2 2 -12 126.31 7.52
 2 2 -12 121.09 5.96
 2 -2 -12 118.44 6.04
 2 -2 -12 121.62 5.78
 2 -2 -12 130.44 5.95
 2 -2 -12 133.66 6.16
 2 -2 -12 128.99 7.56
 2 -2 -12 136.73 6.04
 2 2 -12 115.32 6.04
 2 2 -12 123.3 5.92
 2 -2 -12 121.47 5.97
 2 2 -12 121.87 6.04
 2 -2 -12 112.3 6.83
 2 -2 -12 126.01 6
 2 -2 -11 0.4 0.97
 2 -2 -11 -0.23 1.54
 2 -2 -11 0.18 1.28
 2 2 -11 -0.23 1.5
 2 -2 -11 1.75 0.91
 2 -2 -11 -0.75 0.96
 2 2 -11 -0.07 0.91
 2 2 -11 -0.41 0.98
 2 -2 -10 124.32 6.72
 2 -2 -10 135.63 7.24
 2 2 -10 127.92 7.18
 2 2 -10 121.57 6.32
 2 -2 -9 28.65 2.55
 2 -2 -9 29.46 2.76
 2 -2 -9 24.82 2.45
 2 2 -9 31.4 2.29
 2 2 -9 29.34 2.75
 2 2 -8 108.99 6.04
 2 -2 -8 103.12 5.81
 2 -2 -8 112.07 5.91
 2 2 -8 119.03 5.62
 2 -2 -8 117.82 6.16
 2 2 -7 2348.12 105.64
 2 -2 -7 2472.75 105.57
 2 -2 -7 2698.99 105.6
 2 -2 -7 2642.24 105.76
 2 -2 -6 415.28 18.3
 2 2 -6 415.4 18.29
 2 -2 -6 427.76 18.17
 2 2 -5 900.28 38.32
 2 -2 -5 983.43 38.39
 2 -2 -5 864.51 38.18
 2 -2 -4 1604.6 66.3
 2 2 -4 1597.1 66.3
 2 -2 -4 1585.07 66.22
 2 -2 -3 412.94 18.05
 2 2 -3 458.91 18.1
 2 -2 -3 410.8 18.04
 -2 -2 2 355.39 15.16
 -2 2 2 343.41 15.15
 2 -2 -2 365.57 15.18
 2 2 -2 389.67 15.18
 2 -2 -2 340.64 15.13
 2 2 -1 202 8.5
 -2 2 1 192.21 8.5
 -2 -2 1 189.39 8.49
 2 -2 -1 204.88 8.56
 2 -2 -1 199.42 8.5
 2 2 0 796.92 31.63
 2 -2 0 735.44 31.62
 -2 2 0 748.76 31.65
 -2 -2 0 754.72 31.64
 -2 2 -1 3352.96 140.93
 2 2 1 3363.39 140.89
 -2 -2 -1 3436.98 140.94
 2 -2 1 3497.81 140.92
 -2 2 -2 499.86 21.76
 2 -2 2 516.2 21.79
 2 2 2 503.9 21.76
 -2 -2 -2 539.63 21.8
 2 -2 3 1620.2 64.89
 -2 2 -3 1490.56 64.79
 -2 -2 -3 1531.97 64.82
 2 2 3 1597.36 64.86
 2 2 4 6.75 1.36
 -2 -2 -4 6.79 1.23
 -2 -2 -4 8.19 1.33
 -2 2 -4 7.04 1.23
 2 -2 4 5.91 1.3
 2 2 5 4.71 1.38
 2 -2 5 6.68 1.54
 -2 -2 -5 7.96 1.42
 -2 2 -5 8.18 1.44
 -2 -2 -5 7.06 1.41
 -2 2 -5 9.13 1.09
 -2 -2 -6 310.43 13.59
 -2 -2 -6 315.06 13.68
 2 2 6 308.47 13.77
 -2 2 -6 300.44 13.11
 2 -2 6 311.04 13.76
 -2 2 -7 165.39 8.38
 -2 -2 -7 178.57 8.5
 -2 -2 -7 169.91 8.27
 2 2 7 151.88 8.39
 -2 2 -7 180.3 7.86
 2 -2 7 145.54 8.29
 -2 2 -8 95.91 5.53
 -2 2 -8 87.33 4.43
 2 2 8 104.98 5.83
 -2 -2 -8 94.18 4.47
 2 -2 8 92.43 5.6
 -2 -2 -8 84.47 5.4
 -2 -2 -9 408.75 17.41
 -2 2 -9 423.35 17.41
 2 -2 9 361.78 18.61
 2 2 9 381.54 18.72
 -2 2 -10 99.82 4.72
 -2 -2 -10 85.19 4.58
 -2 -2 -10 86.28 4.51
 -2 2 -10 93.71 4.73
 -2 2 -10 93.21 4.5
 2 2 10 83.73 5.74
 -2 -2 -10 80.33 4.53
 -2 -2 -10 83.79 4.4
 -2 -2 -10 82.84 4.43
 -2 2 -10 82.55 4.43
 2 -2 10 84.15 5.74
 -2 2 -11 47.45 2.97
 -2 2 -11 51.89 3.07
 -2 2 -11 54.17 3.33
 -2 -2 -11 46.69 2.96
 -2 2 -11 45.01 3.07
 -2 -2 -11 47.89 3.16
 -2 -2 -11 47.77 3.02
 -2 -2 -11 51.4 3.1
 -2 -2 -11 48.28 3.18
 2 -2 11 46.62 4.21
 -2 2 -11 55.7 3.36
 2 2 11 53.02 4.35
 -2 2 -12 93.75 4.75
 -2 2 -12 101.22 4.88
 -2 -2 -12 91.4 4.74
 -2 -2 -12 97.61 5.12
 -2 2 -12 93.64 4.99
 -2 2 -12 89.75 4.76
 -2 -2 -12 93.42 4.82
 -2 2 -12 84.51 4.95
 -2 -2 -12 87.64 4.87
 -2 2 -12 80.77 4.71
 -2 -2 -12 90.54 4.82
 2 -2 12 84.3 6.15
 2 2 12 68.25 5.84
 -2 -2 -13 53.49 3.69
 -2 -2 -13 52.87 3.43
 -2 -2 -13 53.3 3.23
 -2 2 -13 56.1 3.36
 -2 2 -13 52.23 3.37
 -2 2 -13 55.49 3.58
 -2 -2 -13 52.83 3.5
 -2 -2 -13 55.03 3.41
 -2 -2 -13 61.18 3.42
 -2 2 -13 61.3 3.42
 -2 2 -13 60.2 3.69
 -2 2 -13 53.33 3.39
 -2 -2 -14 35.7 2.63
 -2 2 -14 33.58 2.54
 -2 2 -14 30.37 2.66
 -2 -2 -14 36.64 2.41
 -2 -2 -14 35.44 2.6
 -2 2 -14 36.8 2.52
 -2 -2 -14 39.77 2.91
 -2 -2 -15 34.71 2.4
 -2 2 -15 35.29 2.63
 -2 -2 -15 35.5 2.26
 -2 2 -15 29.5 2.16
 -2 2 -15 36.93 2.46
 -2 -2 -15 31.03 2.58
 -2 2 -16 1.16 1.15
 -2 2 -16 1.16 1.04
 -2 -2 -16 -0.07 0.93
 -2 -2 -16 1.13 1.18
 -2 -2 -16 1.9 0.88
 -2 2 -17 11.97 1.2
 -2 -2 -17 9.41 1.26
 -2 2 -17 10.21 1.22
 -2 2 -17 9.15 1.21
 2 -3 -19 5.96 0.82
 2 -3 -19 5.28 0.78
 2 3 -19 5.6 0.7
 2 -3 -18 1.68 0.89
 2 3 -18 2.09 0.85
 2 -3 -18 3.53 0.99
 2 3 -18 2.05 0.96
 2 -3 -18 1.21 0.87
 2 -3 -18 1.92 0.82
 2 -3 -17 1.84 1.08
 2 3 -17 1.11 1.01
 2 3 -17 0.51 0.96
 2 -3 -17 0.31 1.03
 2 -3 -17 0.8 1.01
 2 -3 -16 2.51 1.22
 2 3 -16 3.84 1.18
 2 3 -16 3.8 1.28
 2 -3 -16 3.27 1.23
 2 -3 -16 4.78 1.23
 2 -3 -16 2.86 1.28
 2 -3 -15 4.64 1.36
 2 3 -15 4.86 1.32
 2 3 -15 2.91 0.99
 2 3 -15 3.56 1.44
 2 -3 -15 3.09 1.26
 2 -3 -15 4.13 1.28
 2 -3 -15 4.67 1.45
 2 3 -15 5.86 1.29
 2 3 -15 4.03 1.26
 2 -3 -14 11.7 1.57
 2 -3 -14 10.74 1.63
 2 3 -14 14.71 1.75
 2 -3 -14 9.89 1.38
 2 -3 -14 12.91 1.65
 2 -3 -14 11.91 1.61
 2 -3 -14 11.56 2.69
 2 3 -14 7.36 2.4
 2 3 -14 10.04 1.49
 2 3 -14 10.3 1.37
 2 3 -14 12.5 1.58
 2 3 -14 14.13 1.59
 2 -3 -14 10.66 1.7
 2 3 -13 3.48 1.34
 2 -3 -13 3.47 1.18
 2 -3 -13 4.63 1.38
 2 3 -13 3.56 2.25
 2 -3 -13 2.84 1.16
 2 -3 -13 4.47 2.15
 2 -3 -13 3.87 1.29
 2 -3 -13 3.53 1.29
 2 3 -13 6.37 1.36
 2 3 -13 3.46 1.35
 2 -3 -13 3.21 1.63
 2 3 -13 5.81 1.33
 2 -3 -13 4.23 1.3
 2 -3 -12 78.56 5.13
 2 -3 -12 71.64 3.91
 2 -3 -12 77.67 3.99
 2 -3 -12 73.61 3.94
 2 3 -12 72.7 4.07
 2 -3 -12 75.81 4.01
 2 -3 -12 78.7 3.83
 2 3 -12 64.7 3.97
 2 -3 -12 71.13 4.07
 2 -3 -12 81.99 4.14
 2 -3 -12 90.17 5.75
 2 -3 -12 78.1 4.01
 2 3 -12 82.8 5.53
 2 3 -12 80.24 4.01
 2 3 -12 65.69 3.87
 2 -3 -11 36.85 3.39
 2 -3 -11 31.5 2.21
 2 -3 -11 31.29 2.14
 2 3 -11 33.38 2.27
 2 3 -11 31.03 3.26
 2 -3 -11 32.33 2.16
 2 -3 -11 35.61 3.03
 2 -3 -11 36.84 2.23
 2 3 -11 30.19 2.13
 2 3 -11 32.5 2.27
 2 -3 -10 3.24 1.65
 2 3 -10 2.01 1.68
 2 -3 -10 1.23 1.36
 2 3 -9 124.62 7.03
 2 -3 -9 133.96 7.14
 2 3 -9 141.31 6.49
 2 -3 -9 130.45 6.99
 2 -3 -9 125.97 6.96
 2 -3 -8 21.83 2.21
 2 -3 -8 28.03 2.4
 2 -3 -8 24.23 2.42
 2 -3 -7 13.3 1.8
 2 -3 -7 13.11 1.68
 2 3 -7 14.38 1.76
 2 -3 -7 13.2 1.76
 2 -3 -6 533.48 22.79
 2 -3 -6 545.19 22.79
 2 -3 -6 528.89 22.69
 2 3 -6 506.6 22.71
 2 -3 -5 23.77 1.86
 2 -3 -5 24.95 1.84
 2 3 -5 22.59 1.84
 2 -3 -4 387.84 16.58
 2 3 -4 390.01 16.58
 2 -3 -4 382.51 16.6
 2 -3 -3 482.55 20.64
 2 -3 -3 496.13 20.55
 2 3 -3 480.38 20.54
 -2 3 2 897.64 37.03
 2 -3 -2 977.57 37.21
 -2 -3 2 843.7 37.01
 -2 -3 2 881.83 36.81
 2 3 -2 910.43 37.03
 2 -3 -2 866.68 37.01
 2 -3 -1 374.91 15.3
 -2 -3 1 345.39 15.1
 -2 3 1 373.56 15.33
 2 -3 -1 396.57 15.51
 2 3 -1 337.59 15.26
 -2 -3 1 383.38 15.32
 -2 -3 0 142.69 6.64
 2 3 0 153.76 6.63
 -2 -3 0 143.55 6.57
 2 -3 0 161.31 6.65
 -2 3 0 156.86 6.69
 -2 -3 -1 4050.89 171.56
 -2 -3 -1 4104.38 171.58
 -2 3 -1 4160.85 171.58
 2 3 1 4227.82 171.56
 2 -3 1 4241.11 171.57
 -2 -3 -2 774.7 32.73
 -2 3 -2 791.63 32.75
 -2 -3 -2 790.04 32.8
 2 3 2 770.12 32.72
 2 -3 2 778.61 32.76
 -2 3 -3 111.2 5.48
 2 3 3 127.93 5.6
 -2 -3 -3 106.96 5.62
 -2 -3 -3 109.44 5.49
 2 -3 3 124.4 5.63
 -2 3 -4 15.85 1.57
 2 -3 4 19.56 1.85
 -2 -3 -4 14.27 1.68
 2 3 4 21.9 1.83
 -2 -3 -4 11.83 1.51
 2 3 5 15.74 1.88
 -2 -3 -5 19.93 1.97
 -2 3 -5 19.24 1.91
 -2 -3 -5 21.21 1.92
 2 -3 5 19.63 1.99
 -2 3 -5 18.57 1.4
 -2 3 -6 504.83 21.52
 -2 -3 -6 501.22 22.17
 -2 -3 -6 494.18 22.12
 2 -3 6 511 22.22
 2 3 6 493.03 22.17
 -2 3 -6 529.31 22.19
 2 3 7 176.37 8.49
 2 -3 7 170.38 8.44
 -2 -3 -7 153.76 8.25
 -2 -3 -7 161.78 8.27
 -2 3 -7 163.14 8.29
 2 -3 8 237.56 12.4
 -2 3 -8 263.19 11.3
 -2 -3 -8 272.65 12.55
 2 3 8 273.06 12.61
 -2 3 -8 225.4 12.26
 -2 -3 -8 264.2 11.3
 -2 -3 -9 8.8 1.27
 2 3 9 7.29 2.01
 2 -3 9 8.16 1.98
 -2 3 -9 12.05 1.27
 -2 -3 -9 13.89 1.36
 2 -3 10 6.78 2.09
 2 3 10 7.68 2.22
 -2 3 -10 15.31 1.48
 -2 -3 -10 8.7 1.4
 -2 3 -10 7.53 1.49
 -2 3 -10 10.2 1.37
 -2 -3 -10 11.91 1.38
 -2 -3 -10 14.96 1.46
 -2 3 -10 7.47 1.53
 -2 -3 -10 9.45 1.49
 -2 3 -11 386.53 17.36
 -2 -3 -11 404.24 17.3
 -2 3 -11 407.57 17.3
 -2 3 -11 404.77 17.55
 -2 -3 -11 399.3 17.52
 -2 -3 -11 394.8 17.37
 -2 3 -11 392.86 17.35
 -2 3 -11 414.57 17.56
 2 3 11 418.81 19.13
 -2 -3 -11 392.68 17.39
 2 -3 11 368.72 18.8
 -2 3 -11 389.03 17.32
 -2 -3 -12 1.71 1.09
 -2 3 -12 3.16 1.22
 -2 -3 -12 1.71 1.37
 -2 3 -12 1.64 1.45
 -2 3 -12 2.88 1.59
 -2 -3 -12 3.98 1.63
 -2 -3 -12 4.22 1.28
 -2 3 -12 4.58 1.29
 2 3 12 2.59 1.99
 -2 3 -12 2.42 1.26
 2 -3 12 4.04 2.02
 -2 3 -12 2.85 1.28
 -2 -3 -12 2.3 1.25
 -2 -3 -12 1.75 1.34
 -2 -3 -13 8.21 1.79
 -2 3 -13 5.52 1.7
 -2 -3 -13 4.81 1.48
 -2 3 -13 7.53 1.48
 -2 3 -13 4.01 1.3
 -2 3 -13 6.86 1.65
 -2 -3 -13 7.02 1.31
 -2 -3 -13 6.4 1.54
 -2 -3 -14 6.78 1.58
 -2 -3 -14 2.56 1.11
 -2 -3 -14 6.39 1.65
 -2 3 -14 3.6 1.11
 -2 3 -14 3.76 1.66
 -2 3 -14 3.57 1.4
 -2 -3 -14 3.54 1.36
 -2 3 -15 -0.53 1.37
 -2 -3 -15 1.27 1.22
 -2 -3 -15 0.19 1.19
 -2 3 -15 0.61 1.19
 -2 3 -15 -0.11 1.28
 -2 -3 -15 -1.24 1.31
 -2 -3 -15 0.21 0.93
 -2 3 -16 1.73 1.1
 -2 3 -16 0.36 1.01
 -2 -3 -16 1.5 0.98
 -2 -3 -16 1.68 1.23
 -2 -3 -16 -0.05 0.78
 -2 3 -16 0.86 1.09
 -2 3 -17 10.56 1.17
 -2 3 -17 10.07 1.17
 -2 -3 -17 10.39 1.29
 -2 -3 -17 10.72 0.97
 2 4 -19 14.22 1.19
 2 -4 -19 11.31 0.98
 2 -4 -18 3.05 0.86
 2 -4 -18 1.88 0.83
 2 4 -18 2.84 0.83
 2 4 -18 2.84 1.09
 2 -4 -18 2.94 0.94
 2 -4 -17 30.38 2.13
 2 -4 -17 34.6 2.22
 2 4 -17 31.97 2.12
 2 4 -17 29.96 2.3
 2 -4 -17 30.17 2.16
 2 4 -17 31.78 2.14
 2 -4 -16 140.51 6.75
 2 4 -16 134.47 6.69
 2 4 -16 142.16 6.7
 2 4 -16 137.14 6.71
 2 -4 -16 136.89 6.86
 2 -4 -16 144.4 6.75
 2 -4 -16 151.77 6.78
 2 -4 -15 -0.48 1.13
 2 -4 -15 0.45 1.26
 2 4 -15 -0.77 1.31
 2 -4 -15 0.08 0.95
 2 -4 -15 0.19 1.13
 2 -4 -15 -0.1 1.13
 2 4 -15 -0.84 1.12
 2 4 -15 1.17 1.26
 2 4 -15 0.72 1.15
 2 -4 -14 35.53 2.43
 2 -4 -14 36.5 2.49
 2 -4 -14 33.42 2.4
 2 4 -14 32.36 2.21
 2 4 -14 36.26 2.45
 2 4 -14 27.26 2.51
 2 -4 -14 34.05 2.5
 2 -4 -14 33.56 3.33
 2 4 -14 32.73 2.44
 2 -4 -14 32.81 2.41
 2 -4 -14 33.22 2.26
 2 -4 -14 34.15 2.48
 2 4 -14 27.7 2.39
 2 -4 -14 35.69 2.62
 2 -4 -13 15.35 1.67
 2 4 -13 16.33 1.87
 2 -4 -13 15.81 1.74
 2 -4 -13 13.38 2.76
 2 -4 -13 11.44 2.32
 2 -4 -13 16.44 1.72
 2 4 -13 14.98 1.78
 2 -4 -13 14.71 1.8
 2 -4 -13 12.8 1.62
 2 -4 -13 13.79 1.67
 2 4 -13 14.9 1.66
 2 4 -13 15.58 2.73
 2 -4 -13 14.86 1.7
 2 -4 -12 142.77 6.7
 2 -4 -12 133.85 8.09
 2 -4 -12 132.77 6.58
 2 -4 -12 146.28 6.72
 2 4 -12 129.83 8.02
 2 -4 -12 130.08 6.61
 2 -4 -12 141.5 7.87
 2 4 -12 155.97 6.86
 2 4 -12 133.71 6.57
 2 4 -12 134.61 6.72
 2 4 -12 159.82 6.78
 2 -4 -12 141.92 6.84
 2 -4 -12 133.71 6.6
 2 -4 -12 137.44 6.68
 2 4 -11 21.27 2.74
 2 -4 -11 23.51 1.89
 2 4 -11 22.31 1.88
 2 -4 -11 24.45 2
 2 4 -11 26.09 1.96
 2 4 -11 24.81 1.94
 2 -4 -11 22.89 1.86
 2 -4 -11 22.29 1.7
 2 -4 -11 28.77 2.85
 2 4 -11 24.32 1.82
 2 -4 -11 31.66 3.15
 2 -4 -11 21.73 1.8
 2 -4 -11 25.66 1.84
 2 -4 -11 24.04 1.87
 2 -4 -10 45.34 3.78
 2 -4 -10 47.47 3.64
 2 4 -10 52.67 3.88
 2 -4 -10 54.8 3.89
 2 -4 -9 17.79 2.13
 2 -4 -9 17.07 2.1
 2 4 -9 18.51 2.2
 2 -4 -9 16.37 2.21
 2 -4 -8 11.35 1.79
 2 -4 -8 9.89 1.66
 2 4 -8 11.58 1.77
 2 -4 -8 10.31 1.74
 2 -4 -7 169.8 8.07
 2 -4 -7 170.54 8.14
 2 4 -7 153.51 7.93
 2 -4 -7 167.58 8.05
 2 4 -6 210.95 9.66
 2 -4 -6 212.3 9.69
 2 -4 -6 207.14 9.77
 2 -4 -6 209.33 9.71
 2 4 -5 1746.08 76.1
 2 -4 -5 1912.3 76.26
 2 -4 -5 1848.06 76.19
 2 -4 -4 1028.28 43.29
 2 -4 -4 995.27 43.39
 2 4 -4 1077.27 43.29
 2 -4 -3 26.51 1.93
 2 4 -3 26.45 1.7
 2 -4 -3 26.38 1.71
 2 -4 -2 3333.06 124.64
 -2 -4 2 3101.53 124.29
 -2 -4 2 2810.06 123.99
 -2 -4 2 3092.03 124.2
 -2 4 2 3126.99 124.29
 2 -4 -2 3143.4 124.3
 2 4 -2 3149.31 124.29
 -2 -4 1 8.06 0.83
 -2 -4 1 4.42 0.58
 2 4 -1 1.56 0.63
 2 -4 -1 1.54 0.66
 2 -4 -1 1.69 1.06
 -2 4 1 7.65 0.84
 2 -4 0 772.69 34.05
 -2 -4 0 798.46 33.79
 2 4 0 819.96 33.77
 -2 4 0 797.35 33.81
 2 -4 0 834.51 33.78
 -2 -4 0 826.9 33.79
 -2 4 -1 11.81 1.11
 -2 -4 -1 10.19 1.07
 -2 -4 -1 10.77 1.17
 2 4 1 14.29 1.19
 -2 -4 -2 92.8 4.55
 -2 -4 -2 94.74 4.43
 2 4 2 91.19 4.44
 2 -4 2 97.67 4.49
 -2 4 -2 87.54 4.42
 -2 -4 -3 152.27 6.95
 -2 4 -3 151.16 6.98
 -2 -4 -3 147.14 7.07
 2 -4 3 155.73 7.01
 2 4 3 145.3 6.92
 2 4 4 76.22 3.74
 2 -4 4 70.47 3.73
 -2 -4 -4 56.51 3.69
 -2 -4 -4 59.42 3.71
 -2 4 -4 60.83 3.56
 -2 -4 -4 65.42 3.61
 -2 -4 -5 316.83 13.89
 -2 4 -5 285.86 13.64
 -2 4 -5 290.87 13.02
 2 -4 5 324.79 13.78
 -2 -4 -5 307.57 13.69
 2 4 5 327.17 13.76
 -2 -4 -6 287.49 13.16
 -2 4 -6 280.72 13.13
 -2 -4 -6 289.66 13.29
 2 4 6 290.66 13.2
 2 -4 6 284.86 13.18
 -2 -4 -7 7.53 1.65
 -2 -4 -7 8.04 1.63
 2 4 7 8.13 1.74
 2 -4 7 6.87 1.61
 -2 -4 -7 6.97 0.98
 -2 4 -7 7.87 1.6
 2 4 8 16.37 2.29
 2 -4 8 15.38 2.19
 -2 -4 -8 15.18 1.36
 -2 4 -8 13.18 2.08
 -2 -4 -8 13.76 2.06
 -2 4 -8 15.68 1.35
 -2 4 -9 26.65 1.83
 -2 4 -9 21.73 1.91
 -2 4 -9 24.12 1.75
 -2 -4 -9 22.63 1.83
 -2 -4 -9 18.21 1.87
 2 4 9 24.17 2.8
 -2 -4 -9 22.21 1.82
 -2 -4 -9 22.22 1.71
 -2 -4 -9 24.77 1.77
 2 -4 9 23.65 2.72
 -2 -4 -9 20.69 1.94
 -2 -4 -10 30.12 2.25
 -2 -4 -10 31.61 2.13
 -2 -4 -10 28.14 2.01
 2 -4 10 21.11 2.91
 -2 -4 -10 33.12 2.06
 -2 -4 -10 27.58 2.14
 -2 -4 -10 26.99 2.33
 -2 -4 -10 33.52 2.17
 -2 4 -10 32.05 2.15
 2 4 10 29.5 3.2
 -2 -4 -10 26.16 2.2
 -2 4 -10 28.89 2.38
 -2 4 -10 29.54 2.33
 -2 4 -10 29.21 2.13
 2 4 11 10.38 2.36
 -2 4 -11 11.12 1.46
 -2 4 -11 10.86 1.82
 -2 -4 -11 11.57 1.68
 -2 4 -11 16.4 1.96
 -2 -4 -11 12.45 1.51
 -2 -4 -11 10.7 1.62
 -2 -4 -11 12.55 1.55
 -2 4 -11 12.61 1.53
 2 -4 11 13.06 2.49
 -2 -4 -11 10.13 1.28
 -2 -4 -11 10.23 1.35
 -2 4 -12 37.06 2.63
 -2 4 -12 38.76 2.88
 -2 -4 -12 40.51 2.59
 -2 -4 -12 38.01 2.6
 -2 -4 -12 36.45 2.41
 -2 -4 -12 39.01 2.83
 -2 -4 -12 36.78 2.39
 -2 4 -12 39.78 2.6
 -2 4 -12 37.08 2.54
 2 4 12 32.15 3.68
 -2 -4 -12 36.26 2.67
 -2 4 -12 39.44 2.98
 2 -4 12 27.51 3.56
 -2 -4 -13 30.9 2.45
 -2 4 -13 28.79 2.7
 -2 4 -13 29.94 2.55
 -2 4 -13 26.46 2.17
 -2 -4 -13 31.22 2.52
 -2 -4 -13 32.06 2.8
 -2 -4 -13 27.88 2.12
 -2 -4 -14 10.03 1.83
 -2 4 -14 8.72 1.88
 -2 -4 -14 7.22 1.2
 -2 -4 -14 7.88 1.54
 -2 -4 -14 7.83 1.58
 -2 -4 -15 4.86 1.26
 -2 4 -15 4.62 1.61
 -2 4 -15 4.88 1.32
 -2 -4 -15 5.48 1.01
 -2 -4 -15 5.43 1.38
 -2 -4 -15 3.46 1.46
 -2 4 -16 1.39 1.06
 -2 4 -16 1.13 1.08
 -2 -4 -16 1 0.97
 -2 -4 -16 -0.64 1.12
 -2 4 -16 -0.07 0.98
 -2 -4 -17 2 0.73
 -2 4 -17 2.61 0.87
 -2 4 -17 2.7 0.87
 2 -5 -18 16.19 1.34
 2 -5 -18 14.03 1.19
 2 -5 -18 14.62 1.31
 2 5 -18 17.79 1.45
 2 5 -18 15.62 1.22
 2 5 -17 1.4 0.94
 2 -5 -17 0.99 0.94
 2 -5 -17 0.74 1.03
 2 5 -17 0.73 1.11
 2 5 -17 3.05 1.01
 2 -5 -17 1.56 1.06
 2 5 -17 1.77 1.02
 2 -5 -16 4.63 1.04
 2 -5 -16 3.36 1.24
 2 5 -16 6.33 1.23
 2 5 -16 2.17 1.23
 2 -5 -16 4.5 1.16
 2 5 -16 5.71 1.23
 2 -5 -16 5.29 1.27
 2 5 -15 26.7 2.08
 2 -5 -15 28.84 2.07
 2 5 -15 24.56 2.28
 2 -5 -15 26.34 2.24
 2 5 -15 25.14 2.17
 2 -5 -15 27.4 2.15
 2 -5 -15 27.72 2.26
 2 -5 -15 26.87 2.32
 2 5 -15 24.95 2.06
 2 -5 -15 30.04 2.21
 2 5 -14 -0.1 1.29
 2 -5 -14 -0.2 1.22
 2 -5 -14 0.66 1.18
 2 -5 -14 0.3 1.23
 2 -5 -14 -0.4 1.17
 2 -5 -14 0.74 1.08
 2 5 -14 0.72 1.1
 2 -5 -14 1.56 1.06
 2 -5 -14 2.2 1.21
 2 -5 -14 -0.12 1.35
 2 5 -14 1.56 1.41
 2 -5 -13 97.24 5.06
 2 5 -13 98.17 6.65
 2 -5 -13 118.44 6.96
 2 -5 -13 104.83 5.16
 2 -5 -13 97.61 5.03
 2 -5 -13 102.31 5.04
 2 5 -13 101.11 5.02
 2 -5 -13 93.39 6.23
 2 -5 -13 97.8 5.06
 2 5 -13 99.28 5.26
 2 -5 -13 94.87 5.07
 2 -5 -13 90.03 5.2
 2 -5 -13 98.31 5.05
 2 5 -13 96.67 5.14
 2 -5 -12 29.02 2.38
 2 5 -12 30.56 2.32
 2 5 -12 29.65 2.34
 2 -5 -12 28.5 2.21
 2 -5 -12 29.1 3.09
 2 -5 -12 26.35 3.31
 2 5 -12 24.24 3.14
 2 -5 -12 28.12 2.15
 2 -5 -12 31.53 2.27
 2 5 -12 33.15 2.35
 2 5 -12 33.48 2.19
 2 -5 -12 29.89 2.3
 2 -5 -12 35.07 2.28
 2 -5 -12 28.45 2.23
 2 -5 -12 36.61 2.39
 2 5 -11 2.9 1.15
 2 -5 -11 2.18 1.19
 2 -5 -11 3.06 1.76
 2 -5 -11 1.12 1.49
 2 -5 -11 1.87 1.09
 2 -5 -11 2.16 0.99
 2 -5 -11 1.01 0.99
 2 -5 -11 0.97 0.96
 2 5 -11 -0.69 1.59
 2 -5 -11 2 1.15
 2 5 -11 2.41 1.11
 2 5 -11 2.6 1.11
 2 -5 -11 2.95 1.07
 2 -5 -11 3.11 0.98
 2 -5 -11 3.66 1.09
 2 5 -11 1.45 0.94
 2 -5 -10 20.76 2.53
 2 -5 -10 20.09 2.47
 2 5 -10 20.73 2.48
 2 -5 -10 20.59 2.56
 2 -5 -9 70.38 4.63
 2 -5 -9 81.73 4.8
 2 -5 -9 66.21 4.63
 2 5 -9 76.81 4.71
 2 -5 -8 1.25 1.23
 2 -5 -8 5.27 1.52
 2 -5 -8 2.22 1.3
 2 5 -8 2.46 1.33
 2 -5 -7 408.64 17.85
 2 5 -7 397.62 17.79
 2 -5 -7 417.08 18.02
 2 -5 -7 389.12 17.9
 2 -5 -6 1.83 1.02
 2 -5 -6 1.72 1.17
 2 5 -6 2.29 1.09
 2 -5 -5 563.7 23.63
 2 -5 -5 572.28 23.82
 2 5 -5 529.33 23.56
 2 5 -4 287.05 12.51
 2 -5 -4 290.73 12.76
 2 -5 -4 281.4 12.5
 2 -5 -4 295.62 12.79
 2 5 -3 1285.69 52.34
 -2 -5 3 1300.55 52.34
 2 -5 -3 1283.1 52.6
 2 -5 -3 1345.08 52.73
 -2 -5 3 1180.4 52
 -2 5 3 1311.7 52.34
 2 -5 -3 1307.03 52.36
 -2 -5 3 1271.72 52.33
 2 -5 -2 6.27 0.79
 -2 -5 2 7.6 0.82
 -2 -5 2 7.07 0.59
 2 -5 -2 6.53 0.98
 2 -5 -2 9.79 1.27
 -2 5 2 6.13 0.75
 2 5 -2 6.66 0.79
 -2 -5 1 8.67 0.8
 2 -5 -1 13.11 0.9
 2 -5 -1 7.99 0.97
 2 -5 -1 14.05 1.44
 -2 -5 1 8.27 0.81
 2 5 -1 12.62 0.87
 -2 5 1 5.37 0.8
 2 -5 0 17.65 1.17
 2 5 0 14.77 1.12
 -2 -5 0 20.37 1.33
 -2 5 0 20.09 1.26
 2 -5 0 13.99 1.61
 -2 -5 0 22.53 1.26
 2 -5 0 14.29 1.12
 2 -5 1 435.67 18.68
 -2 -5 -1 449.27 19.25
 2 5 1 459.68 18.94
 -2 5 -1 447.07 18.95
 -2 -5 -1 455.6 19.1
 -2 -5 -1 441.69 18.93
 2 -5 1 469.17 18.95
 2 5 2 139.42 6.27
 -2 -5 -2 142.48 6.46
 2 -5 2 133.68 6.26
 -2 5 -2 138.24 6.27
 -2 -5 -2 128.77 6.54
 -2 -5 -2 140.77 6.26
 2 5 3 1674.65 70.07
 2 -5 3 1668.72 70.09
 -2 5 -3 1644.22 70.07
 -2 -5 -3 1716.79 70.27
 -2 -5 -3 1724.99 70.09
 -2 -5 -4 83.29 4.48
 -2 -5 -4 80.62 4.17
 2 5 4 80.95 4.17
 2 -5 4 76.76 4.18
 -2 5 -4 74.11 4.1
 -2 -5 -4 74.78 4.33
 -2 -5 -4 77.77 3.65
 2 5 5 3.25 1.22
 -2 -5 -5 1.56 1.22
 -2 -5 -5 1.79 1.05
 -2 5 -5 2.16 1.06
 -2 -5 -5 1.54 1.28
 2 -5 5 2.85 1.32
 2 5 6 90.46 4.93
 -2 -5 -6 88.04 5.14
 -2 5 -6 90 4.93
 -2 -5 -6 93.79 5.02
 2 -5 6 76.85 4.87
 -2 -5 -7 69.44 4.42
 -2 5 -7 69.01 4.38
 2 5 7 70.59 4.42
 -2 5 -7 73.51 3.54
 -2 -5 -7 79.52 4.73
 -2 -5 -7 72.3 3.53
 2 -5 7 61 4.33
 2 5 8 160.67 8.59
 -2 5 -8 163.56 7.51
 2 -5 8 172.37 8.62
 -2 -5 -8 167.52 7.5
 -2 -5 -9 44.57 2.61
 -2 -5 -9 46.03 2.94
 -2 5 -9 48.11 2.82
 -2 -5 -9 44.77 2.78
 -2 5 -9 48.55 2.94
 2 -5 9 42.86 3.6
 -2 5 -9 44.56 2.69
 -2 -5 -9 48.31 2.66
 -2 -5 -9 49.91 2.72
 2 5 9 48.5 3.79
 -2 5 -9 42.05 2.6
 -2 -5 -9 51.14 3.06
 -2 5 -9 45.51 2.88
 -2 -5 -9 38.93 2.55
 -2 5 -10 163.87 7.48
 -2 5 -10 168.1 7.71
 -2 5 -10 154.46 7.61
 -2 5 -10 147.61 7.31
 -2 -5 -10 166.25 7.4
 -2 -5 -10 155.99 7.33
 -2 5 -10 160.13 7.5
 -2 5 -10 157.08 7.35
 -2 -5 -10 159.2 7.67
 -2 -5 -10 159.64 7.53
 2 5 10 149.36 8.64
 -2 -5 -10 176.81 7.52
 -2 5 -10 159.73 7.63
 -2 -5 -10 158.92 7.49
 -2 -5 -10 145.28 7.46
 -2 -5 -10 164.64 7.39
 2 -5 10 151.19 8.63
 2 5 11 4.69 1.95
 -2 -5 -11 2.33 1.04
 -2 -5 -11 2.2 1.23
 -2 5 -11 3.4 1.49
 -2 -5 -11 3.7 1.18
 -2 -5 -11 2.66 1.43
 2 -5 11 3.06 1.78
 -2 5 -11 2.18 1.09
 -2 5 -11 0.96 1.22
 -2 5 -11 2.26 1.11
 -2 -5 -11 2.29 1.12
 -2 -5 -11 1.98 1.02
 -2 5 -11 2.8 1.17
 -2 5 -11 3.08 1.55
 2 -5 12 391.57 19.8
 -2 -5 -12 429.97 18.17
 -2 5 -12 438.85 18.63
 -2 5 -12 421.93 18.57
 -2 -5 -12 428.31 18.21
 -2 5 -12 403.09 18.33
 -2 -5 -12 443.69 18.63
 2 5 12 388.93 19.79
 -2 -5 -12 432.22 18.44
 -2 5 -12 411.14 18.28
 -2 -5 -12 395.37 18.31
 -2 5 -12 437.32 18.42
 -2 5 -13 243.39 10.93
 -2 -5 -13 241.96 10.7
 -2 -5 -13 218.31 10.37
 -2 5 -13 226.1 10.76
 -2 -5 -13 240.11 10.84
 -2 -5 -14 133.8 6.58
 -2 -5 -14 134.44 6.75
 -2 5 -14 125.65 6.66
 -2 5 -14 125.87 6.53
 -2 -5 -14 135.66 6.49
 -2 5 -15 0.68 1.18
 -2 -5 -15 1.91 1.15
 -2 -5 -15 0.74 1.17
 -2 5 -15 -0.43 1.47
 -2 -5 -15 0.88 1.36
 -2 -5 -16 2.4 1.04
 -2 5 -16 2.85 1.02
 -2 -5 -16 1.76 1.17
 -2 -5 -16 1.2 0.98
 -2 5 -16 2.64 1.01
 -2 5 -17 -0.15 0.72
 -2 -5 -17 0.43 0.63
 -2 5 -17 1.36 0.81
 2 -6 -18 47.87 2.64
 2 -6 -18 50.68 2.64
 2 6 -18 51.94 2.76
 2 6 -18 48.41 2.48
 2 6 -17 4.73 0.95
 2 -6 -17 4.03 1.12
 2 6 -17 4.16 1.14
 2 6 -17 4.38 1.01
 2 -6 -17 6.51 1.15
 2 -6 -17 4.75 1.04
 2 -6 -17 5.88 0.92
 2 6 -17 4.24 1.24
 2 -6 -16 0.17 1.1
 2 6 -16 -0.55 1.16
 2 -6 -16 0.54 0.98
 2 -6 -16 0.62 1.12
 2 -6 -16 -0.88 1.01
 2 6 -16 0.15 0.99
 2 6 -16 1.08 1.04
 2 6 -16 -0.45 1.13
 2 -6 -16 -0.5 0.97
 2 6 -15 1.3 1.11
 2 -6 -15 1.27 1.27
 2 6 -15 6.37 1.55
 2 -6 -15 1.43 1.08
 2 -6 -15 2.97 1.26
 2 6 -15 3.44 1.47
 2 -6 -15 2.78 1.26
 2 -6 -15 0.69 1.12
 2 6 -15 1.68 1.09
 2 -6 -14 41.2 2.78
 2 -6 -14 42.85 2.75
 2 6 -14 34 2.75
 2 6 -14 40.35 2.65
 2 -6 -14 39.41 2.96
 2 -6 -14 42.74 2.82
 2 -6 -14 41.54 2.81
 2 6 -14 40.69 3.02
 2 -6 -14 46.99 2.8
 2 -6 -14 41.06 2.82
 2 -6 -14 46.8 2.75
 2 -6 -14 43.44 2.85
 2 -6 -13 86.71 6.51
 2 -6 -13 100.08 5.01
 2 -6 -13 85.56 6.16
 2 -6 -13 99.45 5.24
 2 -6 -13 88.08 4.86
 2 6 -13 104.27 4.93
 2 -6 -13 95.23 5.02
 2 -6 -13 98.34 5.07
 2 6 -13 95.14 6.5
 2 -6 -13 97.49 5.09
 2 -6 -13 79.57 5.22
 2 -6 -13 95.92 4.93
 2 6 -13 100.74 5.23
 2 6 -13 104.58 5.19
 2 -6 -13 109.13 5.19
 2 -6 -12 14.62 1.7
 2 -6 -12 15.07 1.83
 2 -6 -12 15.68 1.62
 2 6 -12 13.45 1.44
 2 -6 -12 14.76 1.59
 2 6 -12 16.34 2.68
 2 -6 -12 14.3 1.73
 2 6 -12 12.14 1.66
 2 -6 -12 13.07 2.36
 2 -6 -12 13.3 1.64
 2 -6 -12 13.46 1.58
 2 -6 -12 15.51 1.51
 2 -6 -12 9.04 2.35
 2 6 -12 9.1 1.64
 2 -6 -11 182.63 8.41
 2 -6 -11 179.28 8.49
 2 -6 -11 179.76 9.59
 2 -6 -11 179.61 8.21
 2 -6 -11 183.35 8.28
 2 -6 -11 172.05 8.2
 2 -6 -11 186.9 8.37
 2 -6 -11 185.25 9.73
 2 -6 -11 183.61 8.18
 2 6 -11 186.67 8.39
 2 -6 -11 180.66 8.47
 2 -6 -11 190.02 9.73
 2 6 -11 166.74 9.47
 2 -6 -11 178.22 8.29
 2 6 -11 173.37 8.13
 2 -6 -10 61.92 4.46
 2 6 -10 67.48 4.46
 2 -6 -10 64.38 3.46
 2 -6 -10 68.76 4.6
 2 6 -10 62.07 3.5
 2 -6 -10 59.93 4.48
 2 -6 -10 67.72 3.41
 2 -6 -10 57.9 3.39
 2 -6 -10 69.11 3.53
 2 -6 -9 526.4 23.5
 2 -6 -9 525.11 23.35
 2 -6 -9 543.18 23.54
 2 6 -9 505.83 23.25
 2 6 -8 147.06 7.75
 2 -6 -8 154.97 8.04
 2 -6 -8 151.19 8.03
 2 -6 -8 169.48 7.96
 2 6 -7 541.97 24.04
 2 -6 -7 543.02 24.33
 2 -6 -7 580.89 24.17
 2 -6 -6 33.22 2.63
 2 -6 -6 33.97 2.41
 2 6 -6 35.23 2.44
 2 -6 -5 4613.01 192.7
 2 -6 -5 4561.5 193
 2 6 -5 4809.87 192.72
 2 -6 -5 4630.02 193.03
 -2 -6 4 319.92 12.72
 2 -6 -4 317.97 12.66
 2 -6 -4 329.05 13.06
 2 -6 -4 340.21 13.16
 2 6 -4 334.1 12.69
 2 6 -3 115.86 5.48
 2 -6 -3 130.53 5.9
 -2 -6 3 120.88 5.28
 2 -6 -3 127.49 5.53
 -2 -6 3 131.68 5.67
 -2 -6 3 119.56 5.5
 -2 6 3 123 5.49
 -2 -6 3 114.68 5.33
 -2 -6 2 0.39 0.68
 -2 6 2 0.9 0.55
 2 -6 -2 0.76 0.78
 2 -6 -2 1.59 1.09
 -2 -6 2 0.99 0.61
 -2 -6 2 0.83 0.43
 -2 -6 2 0.3 0.52
 2 6 -2 1.05 0.54
 2 -6 -2 0.23 0.54
 2 -6 -1 391.55 15.21
 -2 6 1 342.91 14.5
 -2 -6 1 332.35 14.46
 2 -6 -1 348.48 14.73
 -2 -6 1 341.92 14.76
 -2 -6 1 349.36 14.57
 2 6 -1 330.36 14.43
 2 -6 -1 348.82 14.47
 2 -6 0 345.34 14.9
 -2 -6 0 366.63 15.03
 2 6 0 362.53 14.8
 -2 6 0 345.96 14.83
 -2 -6 0 340.42 14.79
 2 -6 0 346.69 14.8
 -2 -6 0 360.16 15.2
 -2 -6 -1 1212.39 52.32
 2 -6 1 1265.36 52.35
 -2 -6 -1 1393.13 52.86
 -2 6 -1 1301.85 52.38
 -2 -6 -1 1291.61 52.62
 2 6 1 1235.39 52.34
 2 -6 1 1237.04 52.16
 -2 -6 -2 785.39 31.8
 -2 -6 -2 789.73 32.34
 -2 6 -2 725.58 32.02
 -2 -6 -2 792.28 32.51
 2 6 2 766.33 32.04
 -2 -6 -2 727.68 32
 2 -6 2 774.17 32.06
 -2 6 -3 434.38 18.9
 -2 -6 -3 440.94 19.19
 -2 -6 -3 430.18 18.89
 -2 -6 -3 427.89 18.53
 2 -6 3 460.29 18.95
 2 6 3 463.66 18.94
 -2 -6 -3 450.12 19.36
 2 6 4 674.49 29.04
 -2 -6 -4 683.34 29.35
 -2 6 -4 689.21 29.08
 2 -6 4 659.51 29.05
 -2 -6 -4 669.29 29.03
 -2 -6 -4 701.98 28.56
 -2 6 -5 28.39 2.26
 -2 -6 -5 27.25 2.47
 -2 -6 -5 29.41 2.28
 2 -6 5 29.41 2.29
 -2 -6 -5 30.65 2.61
 2 6 5 25.23 2.18
 -2 -6 -6 132.84 6.6
 -2 6 -6 120.77 6.15
 2 6 6 126.62 6.17
 -2 6 -6 107.82 5.24
 2 -6 6 137.49 6.28
 -2 -6 -6 110.56 5.24
 -2 -6 -6 112.79 6.03
 -2 -6 -7 528.3 22.62
 -2 6 -7 556.72 22.65
 -2 6 -7 538.42 23.7
 2 -6 7 514.62 23.6
 2 6 7 521.15 23.57
 -2 -6 -8 66.61 3.42
 2 -6 8 58.25 4.25
 -2 6 -8 69.85 3.44
 2 6 8 62.13 4.29
 -2 -6 -9 0.76 0.95
 -2 6 -9 1.72 1.21
 -2 6 -9 -0.76 1.08
 -2 6 -9 -0.53 0.88
 -2 -6 -9 -0.14 0.87
 -2 -6 -9 1.22 1.16
 -2 -6 -9 0.09 1.11
 -2 -6 -9 -0.09 1.06
 -2 6 -9 0.47 0.99
 -2 6 -9 0.77 0.86
 2 -6 9 0.82 1.37
 -2 -6 -9 -0.45 0.93
 -2 -6 -9 -0.53 1.21
 2 6 9 0.83 1.48
 -2 -6 -9 0.23 0.89
 2 6 10 1.87 1.68
 -2 -6 -10 3.27 1.12
 -2 -6 -10 5.33 1.48
 -2 6 -10 2.98 1.33
 -2 -6 -10 3.9 1.41
 -2 -6 -10 3.23 1.04
 2 -6 10 3.21 1.69
 -2 -6 -10 1.82 1
 -2 -6 -10 3.12 1.1
 -2 6 -10 3.39 1.26
 -2 6 -10 2.39 1.1
 -2 -6 -10 3.33 1.27
 -2 -6 -10 3.28 1.36
 -2 6 -10 2.38 1
 -2 6 -10 4.08 1.45
 -2 6 -10 3.81 1.06
 -2 -6 -11 1.68 1.3
 -2 6 -11 4.21 1.67
 2 -6 11 1.74 1.63
 -2 -6 -11 0.46 0.99
 -2 -6 -11 1.32 1.31
 -2 -6 -11 3.33 1.45
 -2 -6 -11 0.1 1.42
 -2 6 -11 1.15 1.35
 -2 6 -11 0.94 1.1
 2 6 11 1.77 1.59
 -2 6 -11 1.05 1.06
 -2 -6 -11 0.96 1.09
 -2 -6 -11 1.45 1.1
 -2 6 -11 0.87 1.2
 -2 -6 -12 1.1 1.42
 -2 6 -12 3.29 1.56
 -2 6 -12 2.51 1.15
 -2 -6 -12 1.26 1.38
 -2 6 -12 2.22 1.59
 -2 -6 -12 1.1 1.07
 -2 6 -12 1.59 1.3
 -2 -6 -12 2.04 1.16
 -2 -6 -13 61.14 3.48
 -2 6 -13 53.99 3.55
 -2 6 -13 64.97 3.82
 -2 -6 -13 66.34 3.89
 -2 6 -13 60.46 3.9
 -2 -6 -13 63.76 3.7
 -2 -6 -14 0.54 1.28
 -2 6 -14 1.56 1.32
 -2 6 -14 0.1 1.3
 -2 -6 -14 1.71 1.15
 -2 6 -14 1.29 1.55
 -2 -6 -14 0.45 0.96
 -2 -6 -14 0.19 1.24
 -2 6 -15 3.7 1.23
 -2 -6 -15 1.38 1.33
 -2 -6 -15 3.63 1.2
 -2 6 -15 0.41 1.35
 -2 6 -15 2.33 1.19
 -2 -6 -15 2.26 1.2
 -2 -6 -16 1.7 0.97
 -2 6 -16 1.2 0.98
 -2 6 -16 1.78 0.99
 -2 6 -16 1.36 0.97
 -2 6 -16 0.73 1.18
 -2 -6 -16 0.47 0.97
 -2 6 -17 5 0.75
 -2 -6 -17 4.22 0.85
 -2 -6 -17 3.32 0.74
 2 7 -18 25.86 1.7
 2 -7 -18 28.94 1.69
 2 7 -17 129.6 6.09
 -2 -7 17 138.01 6.05
 2 -7 -17 133.81 6.07
 2 7 -17 127.8 5.9
 2 -7 -17 128.57 5.88
 2 -7 -17 139.01 6.12
 2 -7 -16 1.56 1.13
 2 -7 -16 0.65 0.91
 2 -7 -16 2.02 1.13
 2 7 -16 1.45 1.26
 2 7 -16 2.39 1.01
 2 7 -16 1.25 0.92
 2 -7 -16 1.46 0.94
 2 -7 -16 1.62 1.07
 2 7 -16 0.69 1.12
 2 -7 -15 1.11 1.03
 2 -7 -15 3.11 1.31
 2 -7 -15 1.64 1.21
 2 -7 -15 2.57 1.15
 2 7 -15 1.34 1.22
 2 7 -15 2.53 1.34
 2 7 -15 2.03 1.04
 2 -7 -15 3.03 1.32
 2 -7 -15 1.85 1.21
 2 -7 -15 1.96 1.23
 2 7 -15 2.26 1.11
 2 7 -15 1.32 1.42
 2 -7 -14 1.3 1.19
 2 -7 -14 4.19 1.36
 2 -7 -14 2.46 1.35
 2 -7 -14 3.18 1.32
 2 7 -14 3.29 1.42
 2 -7 -14 1.84 1.32
 2 7 -14 2.28 1.47
 2 -7 -14 2.36 1.14
 2 7 -14 2.55 1.1
 2 -7 -14 3.1 1.09
 2 -7 -14 2.34 1.3
 -2 -7 13 0.26 1.63
 2 -7 -13 1.73 1.26
 2 -7 -13 2.32 1.2
 2 -7 -13 5.45 1.31
 2 7 -13 1.27 1.39
 2 -7 -13 1.69 1.77
 2 -7 -13 3.62 1.39
 -2 7 13 0.78 1.58
 2 -7 -13 2.98 1.39
 2 7 -13 3.83 1.18
 2 7 -13 6.05 2.12
 2 -7 -13 3.18 1.06
 2 -7 -13 2.5 1.11
 2 -7 -13 4.5 1.93
 2 -7 -13 2.57 1.44
 2 -7 -13 2.95 1.28
 2 -7 -12 2.91 1.1
 2 7 -12 3.83 1.81
 2 -7 -12 2.65 1.27
 2 -7 -12 3.04 1.34
 2 -7 -12 3.66 1.44
 2 7 -12 6.25 1.48
 2 -7 -12 2.43 1.7
 2 -7 -12 4.82 1.11
 2 -7 -12 5.75 1.99
 2 -7 -12 5.36 1.29
 2 -7 -12 5.44 1.4
 2 7 -12 3.32 1.09
 2 -7 -12 4.4 1.34
 2 -7 -11 20.45 1.77
 2 -7 -11 18.1 1.77
 2 -7 -11 15.38 2.4
 2 7 -11 19.26 1.56
 2 -7 -11 21.38 2.86
 2 7 -11 18.24 2.64
 2 -7 -11 17.6 1.9
 2 -7 -11 19.59 1.55
 2 -7 -11 16.13 1.8
 2 -7 -11 16.41 1.9
 2 -7 -11 21.84 2.8
 2 -7 -11 16.53 1.57
 2 -7 -11 17.33 1.71
 2 7 -11 13.62 1.72
 2 -7 -10 41.16 3.48
 2 -7 -10 35.28 2.57
 2 7 -10 34.29 2.43
 2 -7 -10 39.58 3.46
 2 -7 -10 38.61 2.38
 2 -7 -10 35.93 2.47
 2 7 -10 34.49 3.06
 2 -7 -10 36.48 2.29
 2 7 -10 35.11 2.44
 2 -7 -10 36.36 3.17
 2 -7 -10 33.74 2.5
 2 -7 -10 34.42 2.35
 2 -7 -9 234.73 11.12
 2 7 -9 217.2 11
 2 -7 -9 237.48 11.44
 2 -7 -9 225.93 11.4
 2 -7 -8 33.45 3.03
 2 -7 -8 34.2 2.72
 2 7 -8 35.57 2.74
 2 -7 -8 36.53 3.12
 2 7 -7 38.15 2.84
 2 -7 -7 46.52 3.33
 2 -7 -7 47.06 2.98
 2 -7 -6 143.58 7.26
 2 -7 -6 145.67 6.87
 2 7 -6 137.26 6.82
 2 -7 -6 142.5 7.25
 2 -7 -5 156.07 7.58
 2 -7 -5 170.12 8.11
 2 -7 -5 163.06 8.04
 2 -7 -5 173.92 7.3
 2 7 -5 159.78 7.6
 -2 -7 4 9.9 1.02
 2 7 -4 9.64 1.06
 2 -7 -4 9.53 1.06
 -2 7 4 10.45 1.02
 -2 -7 4 7.47 1.16
 -2 -7 4 9.68 0.81
 2 -7 -4 12.44 1.04
 -2 -7 4 10.21 1.03
 2 -7 -4 9.16 1.44
 2 -7 -3 27.4 2.15
 2 7 -3 29.49 1.74
 -2 -7 3 27.77 1.59
 -2 -7 3 33.42 2.09
 -2 7 3 32.05 1.73
 2 -7 -3 31.41 1.75
 2 -7 -3 28.53 1.68
 -2 -7 3 32.59 1.65
 -2 -7 3 30.19 1.72
 -2 -7 3 29.98 1.73
 -2 -7 2 105.19 4.81
 2 -7 -2 103.18 4.8
 2 -7 -2 116.3 5.35
 -2 -7 2 110.36 4.87
 -2 -7 2 109.55 5.01
 2 -7 -2 122.44 5.65
 -2 -7 2 113.97 4.93
 2 7 -2 106.94 4.8
 -2 -7 2 107.7 5.18
 -2 7 2 107.76 4.84
 2 -7 -2 110.55 5.6
 -2 -7 1 226.02 9.62
 2 -7 -1 238.07 9.67
 -2 -7 1 216.28 9.28
 2 7 -1 206.02 9.15
 -2 -7 1 232.73 9.48
 -2 7 1 209.74 9.2
 2 -7 -1 217.1 9.19
 -2 -7 0 61.7 3.22
 -2 -7 0 61.57 3.37
 -2 -7 0 59.09 2.83
 -2 7 0 61.63 2.88
 2 -7 0 67.3 3.13
 2 7 0 63.36 2.85
 2 -7 0 64.07 2.89
 -2 -7 0 61.63 2.96
 2 7 1 300.72 13.06
 -2 -7 -1 330.07 13.71
 -2 -7 -1 301.52 13.06
 -2 -7 -1 317.75 13.5
 -2 -7 -1 327.86 13.07
 -2 7 -1 295.52 13.08
 2 -7 1 302.28 13.08
 -2 -7 -2 888.99 39.06
 -2 -7 -2 937.88 39.51
 -2 7 -2 933.39 39.1
 2 7 2 940.94 39.09
 -2 -7 -2 948.23 39.67
 -2 -7 -2 949.26 38.94
 2 -7 2 962.71 39.12
 -2 -7 -3 86.21 4.34
 2 -7 3 80.46 4.03
 -2 -7 -3 92.07 4.82
 -2 7 -3 84.89 4.36
 -2 -7 -3 93.13 4.96
 -2 -7 -3 92.65 4.14
 2 7 3 99.08 4.44
 2 -7 3 92.5 4.42
 2 -7 4 73.06 3.97
 -2 -7 -4 71.43 4.35
 -2 7 -4 73.36 3.97
 -2 -7 -4 74.84 4.48
 2 7 4 77.17 3.96
 -2 -7 -4 72.18 3.93
 -2 -7 -4 77.13 3.62
 -2 -7 -5 35.83 2.49
 -2 -7 -5 35.35 2.91
 -2 7 -5 32.92 2.43
 -2 7 -5 32.94 1.84
 2 -7 5 39.16 2.58
 -2 -7 -5 34.47 1.87
 2 7 5 38.55 2.54
 2 7 6 14.77 1.78
 2 -7 6 13.81 1.76
 -2 -7 -6 17.4 2.19
 -2 -7 -6 18.55 1.27
 -2 7 -6 17.28 1.24
 2 7 7 203.59 10.13
 -2 7 -7 215.54 9.26
 -2 -7 -7 208.91 9.23
 2 -7 7 209.09 10.22
 -2 7 -8 192.71 8.78
 -2 -7 -8 197.14 8.72
 -2 7 -8 189.22 8.74
 2 -7 8 201.11 9.72
 -2 7 -8 201.16 8.93
 -2 -7 -8 186.96 8.57
 2 7 8 191.55 9.62
 -2 7 -8 183.33 8.59
 -2 -7 -8 190.36 8.73
 -2 -7 -8 195.35 9
 -2 -7 -8 182.56 8.68
 -2 7 -8 208.41 8.91
 -2 -7 -8 199.38 8.82
 -2 7 -9 95.96 4.47
 -2 -7 -9 85.57 4.35
 2 -7 9 90.55 5.39
 -2 -7 -9 83.83 4.64
 -2 -7 -9 79.72 4.2
 -2 -7 -9 77.67 4.12
 -2 7 -9 79.54 4.21
 -2 7 -9 97.15 4.63
 -2 -7 -9 87.53 4.49
 -2 -7 -9 83.75 4.32
 -2 7 -9 79.65 4.39
 -2 7 -9 80.36 4.16
 -2 -7 -9 87.44 4.41
 -2 -7 -9 83.72 4.46
 2 7 9 81.74 5.23
 -2 -7 -10 110.66 5.5
 -2 -7 -10 115.25 5.56
 -2 -7 -10 118.76 5.93
 -2 -7 -10 116.58 5.73
 -2 7 -10 118.68 5.55
 -2 7 -10 113.63 5.67
 2 -7 10 103.98 6.58
 -2 7 -10 109.27 5.79
 -2 -7 -10 112.57 5.55
 -2 7 -10 104.29 5.52
 -2 -7 -10 114.51 5.94
 -2 -7 -10 118.14 5.74
 2 7 10 101.8 6.54
 -2 -7 -11 24.89 1.97
 -2 -7 -11 26.23 2.47
 -2 7 -11 20.64 2.25
 -2 7 -11 26.63 2.41
 -2 -7 -11 23.8 2.34
 -2 7 -11 22.4 2.08
 2 7 11 24.99 2.92
 -2 -7 -11 21.03 2.12
 -2 7 -11 23.74 2
 2 -7 11 23.29 2.79
 -2 -7 -11 21.1 1.94
 -2 -7 -11 22 2.16
 -2 7 -11 21.84 1.86
 -2 -7 -12 -0.44 1.02
 -2 7 -12 2.84 1.58
 -2 -7 -12 1.38 1.19
 -2 7 -12 1.09 1.27
 -2 -7 -12 -0.37 1.4
 -2 7 -12 0.09 1.06
 -2 7 -12 0.23 1.47
 -2 -7 -12 0.42 1.34
 -2 -7 -13 4.36 1.21
 -2 -7 -13 2.49 1.53
 -2 -7 -13 5.31 1.49
 -2 7 -13 1.81 1.09
 -2 7 -13 0.61 1.57
 -2 7 -13 2.13 1.49
 -2 7 -13 2.79 1.24
 -2 7 -14 101.47 5.28
 -2 -7 -14 102.51 5.16
 -2 -7 -14 98.16 5.17
 -2 -7 -14 104.17 5.35
 -2 -7 -14 102.84 5.01
 -2 7 -14 98.06 5.17
 -2 7 -14 100.93 5.43
 2 -7 14 103.25 4.9
 -2 -7 -15 0.24 1.06
 -2 -7 -15 0.44 1.06
 -2 7 -15 1.07 1.11
 -2 7 -15 1.91 1.38
 -2 7 -15 -0.78 1.08
 -2 -7 -15 0.24 0.83
 -2 7 -16 2.75 0.97
 -2 -7 -16 1.1 0.92
 -2 7 -16 1.16 1.17
 -2 -7 -16 3.02 0.95
 -2 7 -16 -0.13 0.85
 2 -8 -18 0.38 0.73
 2 8 -18 0.75 0.73
 2 -8 -17 42.11 2.27
 2 -8 -17 44.48 2.48
 2 8 -17 37.6 2.21
 2 -8 -17 38.93 2.26
 2 8 -17 44.06 2.45
 2 8 -17 37.23 2.44
 2 -8 -16 74.52 3.98
 -2 -8 16 76.99 3.98
 2 8 -16 80.03 4.04
 2 -8 -16 76.29 4.07
 2 8 -16 73.71 3.85
 2 -8 -16 78.22 3.94
 2 8 -16 69.3 4.05
 2 -8 -16 79.22 4.03
 2 8 -15 27.56 2.17
 2 -8 -15 27.03 2.25
 2 8 -15 27.81 2.4
 2 -8 -15 31.23 2.03
 2 -8 -15 26.82 2.28
 2 -8 -15 27.75 2.31
 2 8 -15 29.85 2
 2 -8 -15 28.12 2.25
 2 -8 -15 31.39 2.22
 2 -8 -15 31.82 2.31
 2 8 -14 40.45 2.57
 2 -8 -14 40.31 2.74
 2 -8 -14 43.81 3.01
 2 -8 -14 42.54 2.95
 2 8 -14 46.04 3.02
 2 -8 -14 43.2 2.6
 2 8 -14 42.28 2.84
 2 -8 -14 44.19 2.89
 2 -8 -14 44.1 2.96
 2 -8 -14 43.84 2.86
 2 -8 -13 33.06 2.54
 2 -8 -13 31.98 2.45
 2 -8 -13 37.78 2.6
 2 -8 -13 38.14 2.33
 2 -8 -13 35.59 2.67
 2 8 -13 35.34 2.7
 2 8 -13 32.69 2.26
 2 -8 -13 35.61 2.59
 2 -8 -13 38.82 2.82
 2 -8 -12 16.92 2.67
 2 -8 -12 19.35 1.95
 2 -8 -12 19.38 1.96
 2 -8 -12 16.85 2.05
 2 8 -12 16.84 1.96
 -2 -8 12 14.9 2.39
 2 -8 -12 17.13 1.54
 2 -8 -12 15.83 1.8
 2 -8 -12 17.53 1.81
 2 8 -12 14.68 1.88
 2 -8 -11 333.96 14.89
 2 -8 -11 323.44 16.46
 2 8 -11 332.94 15
 2 -8 -11 338.21 16.18
 2 -8 -11 336.55 14.95
 2 -8 -11 340.12 16.56
 2 -8 -11 341.64 15.06
 2 -8 -11 329.9 14.9
 2 8 -11 352.74 15.07
 2 -8 -11 358.15 15.22
 2 -8 -10 7.61 1.31
 2 -8 -10 9 1.81
 2 8 -10 12.5 1.56
 2 -8 -10 8.17 1.49
 2 -8 -10 12.66 2.42
 2 -8 -10 8.73 1.98
 2 8 -10 11.55 1.87
 2 -8 -10 8.75 1.55
 2 -8 -10 10.3 1.41
 2 8 -10 11.68 1.54
 2 -8 -10 11.16 1.82
 2 8 -9 15.45 2.13
 2 -8 -9 16.85 2.39
 2 8 -9 22.24 1.77
 2 -8 -9 17.47 2.12
 2 -8 -9 23.62 1.89
 2 -8 -9 18.76 1.65
 2 8 -9 20.75 1.76
 2 -8 -9 17.15 1.53
 2 -8 -9 18.58 1.68
 2 -8 -9 16.16 1.6
 2 -8 -9 15.35 2.33
 2 -8 -9 17.3 1.82
 2 -8 -8 21.44 2.52
 2 8 -8 18.85 1.99
 2 -8 -8 21.25 2.15
 2 -8 -7 86.54 5.3
 2 8 -7 92.74 4.91
 2 -8 -7 87.42 4.84
 2 -8 -7 96.45 5.46
 2 -8 -6 73.33 4.49
 2 8 -6 75.14 4.01
 2 -8 -6 71.88 4.51
 -2 -8 6 76.84 4.19
 2 -8 -6 72.98 3.97
 -2 -8 5 210.58 9.88
 2 8 -5 214.55 9.64
 2 -8 -5 226.76 10.25
 2 -8 -5 219.01 9.38
 2 -8 -5 207.44 9.59
 -2 -8 5 215.42 9.38
 -2 8 5 214.79 9.57
 -2 -8 4 47.84 3.12
 2 8 -4 54.04 2.88
 -2 -8 4 52.58 2.72
 2 -8 -4 54.38 3.44
 -2 -8 4 57.17 2.87
 -2 -8 4 61.65 2.91
 2 -8 -4 58.49 2.82
 -2 8 4 59.61 2.88
 2 -8 -4 57.42 2.89
 2 -8 -3 655.05 26.08
 -2 -8 3 644.2 25.66
 2 -8 -3 630.68 25.81
 -2 -8 3 603.15 25.17
 -2 -8 3 572.85 25.08
 2 -8 -3 619.33 25.13
 -2 -8 3 625.03 25.18
 2 -8 -3 552.78 25.07
 2 -8 -2 51.83 2.5
 -2 -8 2 58.66 2.9
 2 -8 -2 60.6 3.24
 -2 -8 2 61.52 2.82
 2 -8 -2 62.53 3.62
 -2 -8 2 56.08 2.5
 -2 -8 2 48.01 3.08
 -2 -8 2 56.2 2.83
 2 -8 -2 58.67 2.77
 2 -8 -1 184.51 8.31
 2 -8 -1 177.64 7.9
 -2 -8 1 184.17 7.96
 2 -8 -1 188.95 8.75
 -2 -8 1 183.65 8.17
 -2 -8 1 187.77 8.32
 -2 -8 0 403.99 17.59
 -2 -8 0 395.24 18.05
 2 -8 0 423.72 17.79
 -2 -8 0 408.57 17.94
 2 -8 0 439.51 17.56
 2 -8 1 190.68 8.38
 -2 -8 -1 205.42 8.52
 -2 -8 -1 182.26 8.34
 -2 -8 -1 201.41 9.15
 -2 -8 -1 212.66 9.05
 2 -8 1 205.86 8.45
 2 -8 2 3.72 0.74
 -2 -8 -2 5.09 1.29
 -2 -8 -2 6.09 1.27
 -2 -8 -2 5.28 0.74
 -2 8 -2 4.2 0.71
 2 -8 2 5.62 0.78
 2 -8 2 6.58 1.67
 -2 -8 -2 6.26 0.92
 -2 -8 -3 73.44 3.62
 -2 -8 -3 75.36 3.52
 2 8 3 65.77 3.55
 2 -8 3 70.75 4.44
 -2 8 -3 68.92 3.61
 2 -8 3 74.88 3.42
 -2 -8 -3 74.84 4.21
 2 -8 3 69.97 3.64
 -2 -8 -3 73.81 4.34
 -2 8 -4 14.95 1.45
 -2 -8 -4 16.29 1.34
 -2 -8 -4 15.42 1.46
 -2 -8 -4 18.7 2.08
 2 -8 4 20.43 1.6
 -2 -8 -4 16.53 2.01
 2 -8 4 15.89 1.27
 2 8 4 19.35 1.56
 -2 -8 -5 6.31 1.66
 2 -8 5 7.81 1.25
 2 8 5 7.44 1.16
 2 -8 5 6.45 0.92
 2 8 6 127.69 6.44
 2 -8 6 130.09 6.55
 -2 -8 -6 129.02 7.1
 -2 -8 -6 127.02 5.73
 -2 -8 -7 -0.11 0.67
 -2 -8 -7 0.14 0.92
 2 -8 7 1.23 1.1
 -2 -8 -7 0.09 1.09
 -2 8 -7 -0.16 0.68
 2 8 7 -0.29 1.01
 2 -8 8 243.18 12.23
 -2 -8 -8 256.85 11.45
 -2 8 -8 279.63 11.5
 -2 8 -8 285.25 11.62
 -2 -8 -8 253.39 11.65
 -2 -8 -8 239.85 11.39
 -2 -8 -8 256.88 11.43
 -2 -8 -8 246.32 11.67
 2 8 8 244.47 12.15
 -2 8 -8 282.92 11.68
 -2 8 -8 242.96 11.21
 -2 -8 -8 243.12 11.22
 -2 -8 -8 264.66 11.52
 -2 8 -8 274.36 11.53
 -2 -8 -9 52.42 3.32
 -2 8 -9 49.01 3.04
 -2 8 -9 55.86 3.28
 -2 -8 -9 51.04 3
 -2 -8 -9 48.9 2.98
 2 -8 9 41.15 3.65
 -2 8 -9 49.75 3.12
 -2 8 -9 49.23 2.81
 -2 -8 -9 52.08 3.05
 -2 8 -9 52.56 3.07
 -2 -8 -9 47.97 3.08
 -2 -8 -9 53.58 3.22
 -2 -8 -9 44.71 2.77
 -2 -8 -10 572.79 24.79
 -2 -8 -10 558.34 24.5
 2 -8 10 529.4 25.48
 -2 -8 -10 581.78 24.56
 -2 8 -10 597.9 24.52
 -2 -8 -10 567.42 24.54
 -2 8 -10 570.65 24.63
 -2 -8 -10 550.55 24.42
 -2 8 -10 564.97 24.29
 -2 -8 -10 561.04 24.41
 -2 8 -10 606.53 24.5
 -2 -8 -11 38.19 2.95
 -2 -8 -11 42.83 2.71
 -2 -8 -11 38.63 2.65
 -2 8 -11 37.26 2.86
 -2 -8 -11 37.79 3
 -2 8 -11 30.88 2.53
 -2 -8 -11 39.23 2.78
 -2 8 -11 39.18 2.74
 -2 -8 -11 43.65 2.86
 -2 8 -12 1.73 1.45
 -2 8 -12 1.61 1.23
 -2 -8 -12 0.42 1.33
 -2 8 -12 1.38 1.32
 -2 -8 -12 -1.07 1.61
 -2 8 -12 2.1 1.61
 -2 -8 -12 -0.47 1.22
 -2 -8 -12 0.99 1.46
 -2 -8 -12 1.87 1.47
 -2 -8 -12 0.72 1.13
 2 -8 12 0.4 1.03
 -2 8 -13 11.18 1.4
 -2 8 -13 13.14 1.95
 -2 8 -13 11.63 1.58
 -2 8 -13 10.84 1.74
 -2 -8 -13 11.13 1.67
 -2 -8 -13 11.93 1.82
 2 -8 13 8.42 1.27
 -2 -8 -13 8.27 1.42
 -2 -8 -14 0.28 1.16
 -2 8 -14 -0.28 1.21
 -2 8 -14 0.56 1.61
 -2 -8 -14 -1.06 1.04
 -2 -8 -14 0.09 1.17
 -2 8 -14 1.27 1.16
 -2 -8 -14 -0.21 1.27
 -2 8 -15 5.12 1.43
 -2 -8 -15 4.97 1.2
 -2 8 -15 3.51 1.16
 -2 -8 -15 5.5 1.26
 -2 -8 -15 4.3 0.94
 -2 -8 -15 5.03 1.11
 -2 -8 -16 9.77 1.17
 -2 8 -16 10.71 1.1
 -2 8 -16 8.45 1.35
 -2 8 -16 11.82 1.18
 -2 -8 -16 10.02 1.17
 2 -9 -17 3.94 0.89
 2 -9 -17 4.18 0.84
 2 -9 -17 6.15 1.07
 2 9 -17 4.14 0.95
 2 9 -17 5.37 1.13
 2 9 -17 2.64 0.73
 2 9 -16 11.04 1.4
 2 -9 -16 13.93 1.38
 -2 -9 16 13.51 1.4
 2 9 -16 9.88 1.19
 2 9 -16 13.04 1.57
 2 -9 -16 12.34 1.49
 2 -9 -16 9.72 1.35
 2 -9 -15 45.76 3.02
 2 9 -15 51.59 3.2
 2 9 -15 51.52 3.03
 2 -9 -15 49.82 3.01
 -2 -9 15 56.76 3.1
 2 -9 -15 54.3 3.18
 2 -9 -15 49.09 3.1
 2 -9 -15 47.14 3.08
 2 -9 -15 48.46 3.05
 2 -9 -14 188.87 8.51
 2 9 -14 174.86 8.54
 -2 -9 14 205.31 8.56
 2 -9 -14 181.61 8.53
 2 -9 -14 187 8.6
 2 -9 -14 184 8.49
 2 9 -14 184.3 8.42
 2 -9 -14 185.56 8.68
 2 9 -14 176.34 8.61
 2 -9 -14 157.23 8.63
 2 9 -14 167.12 8.18
 2 -9 -14 182 8.47
 2 -9 -13 107.8 5.63
 2 -9 -13 113.48 5.74
 2 9 -13 108.32 5.58
 2 9 -13 114.67 5.86
 2 -9 -13 119.15 5.86
 2 -9 -13 109.44 5.64
 2 9 -13 112.49 5.78
 2 -9 -13 108.52 5.92
 2 -9 -13 113.38 5.7
 2 -9 -12 145.61 6.84
 2 -9 -12 132.86 8.27
 2 9 -12 144.7 6.99
 2 -9 -12 147.76 7.16
 2 -9 -12 139.17 6.99
 2 -9 -12 139.02 6.87
 2 -9 -12 136.49 6.8
 2 9 -12 135.76 6.91
 2 -9 -12 139.31 6.82
 2 -9 -11 47.27 4.24
 2 -9 -11 49.11 4.3
 2 -9 -11 45.95 2.98
 2 -9 -11 47.66 3.18
 2 9 -11 46.06 3.12
 2 9 -11 48.35 3.14
 2 -9 -11 48.76 3.01
 2 -9 -11 49.89 3.34
 2 -9 -10 201.02 10.8
 2 -9 -10 220.01 9.61
 2 -9 -10 201.03 10.72
 2 -9 -10 193.8 9.26
 2 -9 -10 198.05 9.43
 2 9 -10 205.96 9.43
 2 -9 -10 199.84 9.26
 2 -9 -10 205.54 9.6
 2 9 -10 201.9 9.37
 2 -9 -9 157.08 7.04
 2 -9 -9 149.6 8.39
 2 -9 -9 145.67 7.17
 2 -9 -9 148.5 7.05
 2 -9 -9 145.67 7.01
 2 -9 -9 141.65 7.28
 2 9 -9 156.95 7.12
 2 -9 -8 0.67 0.99
 2 -9 -8 0.21 1.39
 2 -9 -8 0.52 0.99
 -2 -9 8 0.16 1.12
 2 -9 -8 1.3 0.88
 2 -9 -8 -0.8 1.17
 2 -9 -8 0.65 1.57
 2 -9 -7 63.78 4.29
 -2 -9 7 61.84 3.87
 2 -9 -6 1.66 1.35
 -2 -9 6 2.47 1.11
 -2 -9 5 402.28 18.74
 2 -9 -5 420.56 19.08
 -2 -9 5 422.58 18.19
 2 -9 -5 449.89 18.19
 2 -9 -4 436.18 19.77
 2 -9 -4 452.37 19.98
 -2 -9 4 436.83 19.01
 -2 -9 4 441.81 19.57
 2 -9 -4 468.2 19
 -2 -9 3 42.1 2.36
 2 -9 -3 46.89 3.19
 -2 -9 3 48.66 2.47
 2 -9 -3 48.45 2.42
 2 -9 -3 50.42 3.05
 -2 -9 2 86.8 4.33
 2 -9 -2 97.39 4.33
 -2 -9 2 92.46 4.45
 -2 -9 2 87.02 4.74
 2 -9 -2 99.48 4.9
 2 -9 -2 101.41 5.26
 -2 -9 1 880.23 39.65
 -2 -9 1 957.04 39.42
 2 -9 -1 996.27 40.36
 2 -9 -1 954.92 39.37
 2 -9 -1 962.45 39.84
 2 -9 0 6.38 1.63
 -2 -9 0 5.81 1.16
 -2 -9 0 3.45 0.96
 2 -9 0 4.3 0.82
 -2 -9 0 5.07 0.93
 -2 -9 -1 201.38 8.64
 2 -9 1 203 8.59
 2 -9 1 171.01 9.49
 -2 -9 -1 202.07 9.33
 -2 -9 -1 192.81 9.12
 2 -9 2 409.36 17.25
 -2 -9 -2 410.5 17.32
 -2 -9 -2 410.41 18.15
 -2 -9 -2 412.24 18
 2 -9 2 390.05 18.33
 -2 -9 -3 545.88 22.83
 2 -9 3 554.18 24.03
 -2 -9 -3 550.98 23.85
 -2 -9 -3 526.78 23.61
 2 -9 3 536.41 22.75
 -2 -9 -4 193.41 9.66
 2 -9 4 190.98 8.68
 -2 -9 -4 208.55 8.79
 2 -9 4 199.51 9.97
 2 -9 5 2.13 0.93
 -2 -9 -5 3.05 1.41
 2 -9 5 5.92 0.97
 -2 -9 -5 5.2 1.04
 -2 -9 -6 53.49 3.98
 2 -9 6 53.4 2.85
 2 -9 6 50.86 3.26
 -2 -9 -7 203.23 9.17
 2 -9 7 204.94 8.95
 -2 -9 -7 209.14 9.11
 -2 9 -7 202.57 9.14
 -2 -9 -7 191.35 9.04
 -2 -9 -7 199.62 9.12
 -2 -9 -7 195.89 9.27
 -2 -9 -7 191.14 9.3
 -2 9 -7 203.52 9.04
 -2 9 -7 203.2 9.21
 -2 -9 -8 406.69 17.68
 -2 -9 -8 396.26 17.97
 -2 9 -8 423.1 17.89
 -2 -9 -8 404.86 17.77
 -2 9 -8 411.66 17.69
 -2 9 -8 411.54 17.8
 -2 -9 -8 411.73 17.72
 -2 -9 -8 410.58 17.84
 -2 -9 -8 397.44 17.7
 2 -9 8 408.55 17.54
 -2 9 -8 408.09 17.79
 -2 -9 -8 412.62 17.94
 -2 -9 -9 22.75 1.88
 -2 -9 -9 19.91 2.13
 -2 9 -9 21.23 2
 -2 9 -9 23.61 2.01
 -2 9 -9 18.92 1.84
 -2 -9 -9 21.95 2.08
 -2 -9 -9 23.88 2.24
 -2 9 -9 23.4 2.17
 2 -9 9 19.11 1.71
 -2 -9 -9 19.2 1.89
 -2 -9 -9 21 1.98
 -2 -9 -9 22.22 1.96
 -2 -9 -10 65.81 4.09
 -2 9 -10 71.51 4.15
 -2 -9 -10 72.88 4.02
 -2 -9 -10 72.56 4.11
 -2 -9 -10 67.57 4.29
 -2 -9 -10 70.56 4.02
 -2 -9 -10 75.24 4.1
 -2 9 -10 75.92 4.08
 2 -9 10 76.28 3.88
 -2 9 -10 76.13 4.31
 -2 9 -10 71.94 4.04
 2 -9 11 33.15 2.26
 -2 9 -11 30.84 2.59
 -2 -9 -11 31.06 2.75
 -2 9 -11 32.24 2.45
 -2 -9 -11 36.03 2.39
 -2 9 -11 31.33 2.39
 -2 -9 -11 26.77 2.43
 -2 -9 -11 35.61 2.47
 -2 -9 -11 31.91 2.52
 -2 -9 -11 27.76 2.43
 -2 -9 -12 193.41 9.25
 -2 9 -12 184.42 9.03
 2 -9 12 202.45 8.74
 -2 9 -12 184.33 8.82
 -2 -9 -12 198.24 8.93
 -2 -9 -12 206.5 9.26
 -2 9 -12 194.5 8.93
 -2 -9 -12 197.85 9.02
 -2 -9 -12 164.41 8.84
 -2 -9 -13 4.46 1.31
 -2 9 -13 5.84 1.4
 -2 9 -13 7.51 1.81
 2 -9 13 5.03 1.07
 -2 9 -13 7.13 1.52
 -2 -9 -13 6.32 1.48
 -2 9 -13 7.45 1.28
 -2 -9 -13 6.72 1.62
 -2 -9 -14 -0.37 1.01
 -2 9 -14 0.61 1.15
 -2 9 -14 2.14 1.51
 -2 9 -14 1.82 1.22
 -2 -9 -14 0.79 1.27
 -2 -9 -14 0.43 1.18
 -2 -9 -14 0.18 1.14
 -2 -9 -15 25.5 1.83
 -2 -9 -15 21.04 1.7
 -2 -9 -15 23.36 1.62
 -2 -9 -15 24.24 1.86
 -2 9 -15 21.03 1.98
 -2 9 -15 22.94 1.78
 -2 9 -16 4.6 1.11
 -2 9 -16 3.88 0.76
 -2 -9 -16 5.87 0.96
 -2 9 -16 5.06 0.89
 2 -10 -17 1.91 0.71
 2 10 -17 1.72 0.75
 2 -10 -17 2.57 0.93
 2 10 -17 1.11 0.93
 2 -10 -16 1.05 0.9
 2 -10 -16 -0.15 1.01
 2 10 -16 -0.21 0.76
 2 10 -16 1.17 0.89
 2 -10 -16 0.97 1.04
 2 10 -16 1.85 1.14
 2 -10 -15 2.41 1.27
 2 -10 -15 4.02 1.16
 2 10 -15 3.92 1.09
 2 -10 -15 4.39 1.32
 2 -10 -15 5.79 1.15
 -2 -10 15 4.14 1.19
 2 10 -15 4.77 1.38
 2 10 -15 1.28 1.3
 2 -10 -15 2.71 1.26
 2 -10 -14 29.06 2.34
 2 10 -14 19.67 1.9
 -2 -10 14 35.99 2.32
 2 -10 -14 32.39 2.28
 2 -10 -14 28.05 2.18
 2 -10 -14 27.34 2.26
 2 10 -14 26.46 2.34
 2 10 -14 28.25 2.4
 2 10 -14 26.44 2.03
 2 -10 -14 27.41 2.21
 2 -10 -14 26.26 2.39
 2 -10 -13 4.17 1.38
 2 -10 -13 3.47 1.33
 2 10 -13 3.77 1.47
 2 10 -13 4.83 1.49
 2 -10 -13 3 1.45
 2 -10 -13 3.94 1.55
 2 -10 -13 2.96 1.39
 -2 -10 13 4.28 1.33
 2 10 -13 2.08 1.2
 2 -10 -13 2.63 1.35
 2 10 -12 0.09 1.12
 2 10 -12 -0.56 1.36
 2 10 -12 -0.45 1.4
 2 -10 -12 0.92 1.51
 2 -10 -12 1.54 1.43
 -2 -10 12 0.3 1.26
 2 -10 -12 -0.1 1.28
 2 -10 -12 0.3 1.2
 2 -10 -12 0.2 1.22
 2 10 -11 15.61 1.66
 2 10 -11 18.05 2.1
 2 -10 -11 22.05 2
 2 -10 -11 21.74 2.36
 -2 -10 11 25.57 2.15
 2 -10 -11 23.44 3.16
 2 -10 -11 21.76 2.2
 2 -10 -11 23.05 3.16
 2 -10 -11 20.18 2
 2 -10 -11 24.9 2.09
 2 10 -11 16.95 1.99
 2 -10 -10 75.32 4.26
 2 -10 -10 69.74 4.08
 2 -10 -10 68.91 3.98
 2 -10 -10 70.77 3.87
 2 10 -10 65.59 3.91
 2 -10 -10 71.62 5.33
 2 -10 -10 65.71 3.86
 2 -10 -10 73.48 4.24
 2 10 -9 18 1.73
 2 -10 -9 16.37 2.58
 2 -10 -9 15.12 2.49
 2 -10 -9 14.91 1.85
 2 -10 -9 14.17 1.6
 2 -10 -9 14.55 1.65
 2 -10 -9 14.87 1.68
 2 -10 -9 13.83 1.92
 2 -10 -8 50.07 3.9
 2 -10 -8 50.64 2.91
 2 -10 -8 53.17 3.1
 2 10 -8 47.52 3
 2 10 -8 47.97 2.86
 -2 -10 8 38.12 3.29
 2 -10 -8 46.82 2.89
 -2 -10 7 67.04 4.27
 2 -10 -7 67.87 4.64
 2 -10 -7 74.68 4.01
 2 -10 -6 -1.26 1.28
 -2 -10 6 0.14 1.06
 2 -10 -5 143.7 7.35
 2 -10 -5 142.41 6.39
 2 -10 -5 138.98 7.42
 -2 -10 5 131.94 6.97
 -2 -10 4 29.17 2.27
 -2 -10 4 26.63 1.81
 2 -10 -4 27.63 2.61
 2 -10 -4 24.6 2.33
 2 -10 -4 28.2 1.78
 2 -10 -3 148.43 7.1
 2 -10 -3 138.6 7.31
 -2 -10 3 142.43 6.96
 -2 -10 3 134.91 6.36
 2 -10 -3 143.15 6.34
 2 -10 -2 24.51 2.46
 2 -10 -2 29.21 1.78
 -2 -10 2 31.95 1.88
 -2 -10 2 28.32 1.87
 2 -10 -2 26.86 2.15
 2 -10 -1 256.14 11.44
 -2 -10 1 262.58 11.5
 2 -10 -1 274.34 11.94
 -2 -10 1 267.08 11.8
 2 -10 -1 280.12 12.5
 2 -10 -1 283.3 12.66
 -2 -10 0 1.57 0.92
 -2 -10 0 2.28 0.88
 2 -10 0 1.03 1.24
 2 -10 0 1.24 0.78
 2 -10 0 0.66 1.31
 2 -10 1 754.06 30.87
 -2 -10 -1 721.28 30.93
 2 -10 1 764.9 32.16
 -2 -10 -1 719.04 31.5
 -2 -10 -2 0.56 0.87
 -2 -10 -2 -1.04 1.03
 2 -10 2 1.95 1.52
 2 -10 2 0.73 0.78
 -2 -10 -3 33.15 2.08
 2 -10 3 32.89 1.98
 2 -10 3 33.36 3.03
 -2 -10 -3 33.88 2.75
 2 -10 4 556.32 25.2
 2 -10 4 555.55 23.76
 -2 -10 -4 593.84 24.99
 -2 -10 -4 564.46 23.87
 -2 -10 -5 190.37 8.48
 2 -10 5 188.46 9.84
 2 -10 5 182.2 8.37
 -2 -10 -5 202.01 9.71
 -2 -10 -6 242.99 12.04
 -2 -10 -6 237.55 10.79
 -2 -10 -6 233.05 10.97
 -2 -10 -6 252.82 10.94
 -2 -10 -6 254.1 10.72
 -2 10 -6 267.56 10.89
 -2 -10 -6 223.04 10.72
 2 -10 6 238.43 10.59
 2 -10 6 220.98 12
 -2 -10 -6 232.18 10.68
 -2 -10 -7 67.94 3.95
 -2 -10 -7 65.36 3.77
 -2 10 -7 66.92 3.66
 -2 -10 -7 71.57 3.92
 2 -10 7 66.29 4.91
 -2 -10 -7 66.44 3.87
 2 -10 7 62.34 3.49
 -2 10 -7 74.38 3.87
 -2 -10 -7 64.9 3.74
 -2 -10 -7 63.33 3.63
 -2 -10 -7 65.67 3.72
 -2 10 -7 69.6 3.6
 -2 10 -8 9.85 1.41
 -2 -10 -8 11.97 1.75
 -2 -10 -8 11.2 1.66
 -2 -10 -8 9.68 1.44
 -2 10 -8 9.81 1.62
 -2 -10 -8 6.96 1.34
 -2 -10 -8 10.16 1.58
 -2 10 -8 9.45 1.49
 -2 -10 -8 9.54 1.56
 -2 10 -8 9.91 1.55
 -2 -10 -8 10.34 1.5
 2 -10 8 6.63 1.23
 -2 -10 -9 37.23 2.61
 -2 10 -9 41.43 2.71
 -2 -10 -9 34.44 2.83
 -2 -10 -9 37.15 2.8
 -2 -10 -9 31.99 2.49
 2 -10 9 32.18 2.3
 -2 -10 -9 35.67 2.65
 -2 10 -9 34.83 2.56
 -2 10 -9 40.19 2.56
 -2 -10 -9 34.86 2.54
 -2 -10 -9 35.69 2.68
 -2 -10 -9 32.65 2.45
 -2 10 -9 40.07 2.84
 -2 -10 -10 22.31 2.12
 -2 -10 -10 20.05 2.23
 -2 -10 -10 20.61 2.26
 -2 10 -10 22.65 2.04
 2 -10 10 22.03 1.81
 -2 -10 -10 21.63 1.95
 -2 -10 -10 19.94 2
 -2 10 -10 22.99 2.28
 -2 -10 -10 21.36 2.13
 -2 10 -10 19.72 2.05
 -2 10 -10 19.21 2.06
 -2 -10 -10 18.33 1.96
 -2 -10 -11 0.9 1.27
 -2 -10 -11 4.17 1.42
 -2 10 -11 0.85 1.58
 -2 -10 -11 1.42 1.23
 -2 -10 -11 2.56 1.4
 -2 10 -11 2.76 1.33
 -2 10 -11 2.42 1.55
 2 -10 11 2.73 1.11
 -2 10 -11 3.08 1.29
 -2 -10 -11 1.47 1.44
 -2 -10 -12 2.4 1.42
 -2 -10 -12 4 1.41
 -2 -10 -12 2.76 1.46
 -2 10 -12 3.16 1.41
 -2 10 -12 2.28 1.3
 2 -10 12 4.71 1.09
 -2 10 -12 3.33 1.36
 -2 -10 -13 60.02 3.49
 -2 -10 -13 55.44 3.54
 -2 10 -13 58.91 3.52
 -2 -10 -13 61.15 3.7
 -2 10 -13 61.41 3.34
 -2 -10 -13 58.24 3.4
 -2 -10 -14 0.14 0.97
 -2 -10 -14 1.11 1.15
 -2 10 -14 0.08 1.04
 -2 -10 -14 0.96 1.16
 -2 10 -14 2.06 0.9
 -2 -10 -14 0.18 1.14
 -2 10 -14 1.1 1.37
 -2 -10 -15 1.64 1.04
 -2 -10 -15 1.82 0.92
 -2 -10 -15 1.46 0.82
 -2 10 -15 1.64 1.23
 -2 10 -15 1.69 0.93
 2 -11 -17 1.4 0.81
 2 11 -17 1.81 0.89
 2 -11 -16 24.81 1.65
 2 11 -16 19.65 1.77
 2 11 -16 18.54 1.4
 2 -11 -16 22.77 1.74
 2 11 -16 20.81 1.48
 2 -11 -16 22.58 1.68
 2 -11 -15 1.05 1.13
 2 -11 -15 1.58 1.13
 2 -11 -15 0.92 1.01
 2 11 -15 0.9 1.28
 2 11 -15 1.63 0.92
 2 11 -15 0.35 0.82
 -2 -11 15 1.69 1.06
 2 -11 -15 1.35 1.17
 2 11 -15 0.55 1.29
 2 -11 -15 1.86 1.29
 2 -11 -14 1.61 1.23
 -2 -11 14 1.07 1.17
 2 11 -14 2.03 1.01
 2 11 -14 1.66 1.09
 2 -11 -14 2.91 1.32
 2 -11 -14 0.79 1.39
 2 11 -14 3.5 1.4
 2 -11 -14 1.08 1.27
 2 -11 -14 0.96 1.32
 2 11 -14 1.22 1.35
 2 -11 -13 8.01 1.43
 2 -11 -13 6.56 1.4
 2 -11 -13 3.56 1.49
 2 11 -13 5.58 1.62
 2 11 -13 4.16 1.16
 2 11 -13 7.19 1.6
 -2 -11 13 5.86 1.45
 2 -11 -13 5.97 1.68
 2 -11 -12 7.06 1.49
 2 11 -12 4.99 1.59
 2 -11 -12 6.64 1.71
 2 -11 -12 8.16 1.51
 2 11 -12 6.17 1.27
 2 -11 -12 5.22 1.75
 2 11 -12 4.41 1.58
 -2 -11 12 5.47 1.41
 2 -11 -11 101.74 5.46
 2 11 -11 97.36 5.32
 2 -11 -11 97.02 5.56
 -2 -11 11 103.08 5.27
 2 -11 -11 105.82 5.35
 2 -11 -11 105.09 5.57
 2 -11 -11 99.88 6.79
 2 -11 -11 99.31 5.24
 2 -11 -10 0.71 1.65
 2 -11 -10 1.91 1.45
 2 -11 -10 0.38 1.2
 2 -11 -10 2.26 1.92
 2 -11 -10 -0.66 1.62
 2 11 -10 0.82 1.26
 2 -11 -10 -0.58 1.94
 -2 -11 10 2.13 1.34
 2 -11 -10 1.85 1.27
 2 -11 -10 2.31 1.38
 2 -11 -9 1147.81 47.55
 2 11 -9 1117.76 47.34
 2 11 -9 1124.68 47.44
 2 -11 -9 1141.87 47.4
 2 -11 -9 1068.37 48.89
 2 -11 -8 1.4 1.12
 2 11 -8 0.2 1.16
 2 -11 -8 1.44 1.55
 2 -11 -8 1.72 1.35
 2 -11 -8 2.87 1.22
 2 11 -8 2.11 1.1
 2 -11 -8 0.35 1.37
 2 -11 -8 0.46 1.13
 2 11 -7 104.03 5.14
 2 -11 -7 103.49 6.24
 2 -11 -7 105.97 6.39
 -2 -11 7 93.5 5.71
 2 -11 -7 112.14 5.19
 2 -11 -7 96.84 5.37
 2 -11 -7 114.97 5.38
 2 11 -7 106.84 5.3
 2 -11 -7 98.89 5.15
 2 -11 -7 105.45 5.27
 -2 -11 6 6.83 1.46
 2 -11 -6 8.29 1.19
 2 -11 -6 9 1.49
 2 -11 -6 7.81 1.83
 2 -11 -6 11.58 1.9
 2 -11 -6 6.78 1.17
 2 11 -6 7.58 1.3
 2 -11 -6 9.1 1.44
 2 -11 -5 66.78 4.33
 2 -11 -5 67.28 4.54
 -2 -11 5 68.55 4.1
 2 -11 -5 67.03 3.49
 -2 -11 4 51.93 2.82
 2 -11 -4 51.83 3.53
 2 -11 -4 58.25 3.84
 2 -11 -4 50.08 2.77
 -2 -11 3 395.42 16.69
 2 -11 -3 386.56 17.75
 2 -11 -3 390.23 17.43
 2 -11 -3 405.43 16.64
 -2 -11 3 348.31 17.19
 -2 -11 2 13.42 1.32
 2 -11 -2 14.04 1.6
 2 -11 -2 11.81 1.87
 2 -11 -2 13.56 1.27
 2 -11 -1 717.66 30.28
 2 -11 -1 713.96 31.64
 2 -11 -1 753.09 31.46
 -2 -11 1 751.35 30.37
 -2 -11 1 678.35 30.64
 2 -11 0 413.24 16.85
 -2 -11 0 388.2 16.89
 2 -11 0 403.84 17.94
 2 -11 0 366.57 18.01
 -2 -11 0 387.35 17.37
 2 -11 1 253.25 12.59
 -2 -11 -1 259.11 11.37
 2 -11 1 273.66 12.4
 -2 -11 -1 251.11 11.95
 2 -11 1 264.61 11.3
 2 -11 2 13.21 1.23
 -2 -11 -2 12.2 1.63
 2 -11 2 13.43 2.14
 -2 -11 -2 12.89 1.33
 2 -11 3 18.12 2.51
 2 -11 3 23.54 1.66
 -2 -11 -3 22.52 1.72
 -2 -11 -3 19.93 2.24
 2 -11 4 39.88 2.25
 -2 -11 -4 36.15 3.06
 -2 -11 -4 38.08 2.33
 -2 -11 -5 9.46 1.46
 -2 11 -5 9.79 1.34
 -2 -11 -5 8.66 1.23
 -2 -11 -5 7.68 1.92
 2 -11 5 6.91 1.82
 -2 -11 -5 10.71 1.61
 -2 -11 -5 7.45 1.22
 -2 -11 -5 10.15 1.44
 2 -11 5 6.91 1.16
 -2 -11 -5 7.99 1.16
 -2 -11 -6 42.23 2.65
 2 -11 6 41.6 3.85
 -2 11 -6 48.56 2.86
 -2 -11 -6 47.81 3.05
 2 -11 6 39.67 2.57
 -2 -11 -6 46.55 2.87
 -2 -11 -6 39.57 3.62
 -2 -11 -6 44.38 2.94
 -2 -11 -6 49.88 3.09
 -2 -11 -6 45.99 2.73
 -2 -11 -6 43.89 2.8
 -2 -11 -7 1.11 1.03
 -2 11 -7 1.65 1.07
 -2 -11 -7 0.76 1.16
 -2 -11 -7 2.07 1.37
 -2 11 -7 1.47 1.19
 2 -11 7 -0.22 0.92
 -2 -11 -7 -0.19 1.16
 -2 -11 -7 -0.11 1.29
 2 -11 7 -0.27 1.83
 -2 11 -7 -0.08 0.95
 -2 -11 -8 11.16 1.54
 -2 -11 -8 11.04 1.81
 -2 11 -8 9.13 1.46
 -2 -11 -8 9.62 1.58
 -2 11 -8 12.36 1.63
 -2 -11 -8 11.25 1.68
 -2 11 -8 11.39 1.63
 2 -11 8 10.8 1.35
 -2 11 -8 16.44 1.82
 2 -11 8 10.95 2.34
 -2 -11 -8 12.63 1.78
 -2 -11 -9 55.44 3.14
 -2 -11 -9 49.74 3.15
 -2 11 -9 44.36 3.11
 2 -11 9 56.81 2.98
 -2 -11 -9 47.4 3.35
 -2 11 -9 51.91 3.07
 -2 -11 -9 39.1 3
 2 -11 9 38.52 4.19
 -2 -11 -9 53.88 3.26
 -2 11 -9 44.14 3.24
 -2 -11 -9 51.82 3.15
 -2 -11 -9 58.7 3.36
 -2 11 -9 43.18 3.05
 -2 -11 -10 3.09 1.36
 -2 -11 -10 3.56 1.44
 -2 11 -10 4.09 1.36
 -2 -11 -10 4.06 1.31
 -2 -11 -10 1.5 1.51
 2 -11 10 4.35 1.16
 -2 11 -10 4.26 1.66
 -2 11 -10 1.96 1.39
 -2 -11 -10 5.01 1.41
 -2 -11 -10 4.36 1.58
 -2 -11 -11 125.92 6.13
 -2 -11 -11 119.69 6.1
 -2 11 -11 124.8 6.24
 2 -11 11 117.69 5.83
 -2 -11 -11 118.42 6.33
 -2 -11 -11 110.63 6.1
 -2 11 -11 138.84 6.46
 -2 -11 -11 122.4 6.18
 -2 11 -11 122.93 6.11
 -2 11 -11 127.43 6.04
 -2 -11 -12 54.68 3.62
 -2 11 -12 66.03 3.79
 2 -11 12 66.94 3.42
 -2 -11 -12 63.87 3.74
 -2 11 -12 65.96 4.03
 -2 11 -12 67.42 3.69
 -2 -11 -12 64.91 3.72
 -2 -11 -13 17.26 1.9
 -2 -11 -13 20.21 1.82
 -2 11 -13 21.95 1.94
 -2 11 -13 20.42 1.77
 -2 11 -14 40.2 2.5
 -2 -11 -14 43.18 2.65
 -2 -11 -14 43.05 2.71
 -2 -11 -14 44.54 2.51
 -2 11 -14 39.69 2.36
 -2 -11 -15 10.26 1.14
 -2 -11 -15 13.35 1.33
 -2 11 -15 10.52 1.49
 -2 11 -15 11.92 1.18
 2 -12 -16 -0.89 0.87
 2 -12 -16 1.34 0.94
 2 12 -16 0.07 0.98
 2 -12 -15 0.65 0.97
 2 12 -15 1.92 1.19
 2 -12 -15 1.27 0.97
 2 12 -15 0.81 0.79
 2 -12 -15 0.98 1.08
 2 12 -15 1.49 1.21
 2 -12 -15 0.93 1.11
 2 12 -14 37.54 2.64
 2 -12 -14 39.45 2.56
 -2 -12 14 38.18 2.54
 2 -12 -14 38.64 2.62
 2 -12 -14 44.72 2.9
 2 12 -14 37.17 2.42
 2 12 -14 39.67 2.77
 2 -12 -14 42.72 2.77
 2 -12 -13 3.11 1.3
 2 12 -13 2.17 1.43
 2 -12 -13 1.7 1.28
 2 12 -13 2.23 1.52
 2 12 -13 2.26 1.23
 2 -12 -13 3.35 1.56
 -2 -12 13 2.63 1.28
 2 -12 -13 2.47 1.43
 -2 -12 12 14.66 1.76
 2 12 -12 14.88 1.94
 2 -12 -12 19.9 2.14
 2 -12 -12 17.61 1.88
 2 -12 -12 13.08 2.12
 2 -12 -12 21.5 2.03
 2 -12 -11 32.95 2.83
 2 12 -11 32.69 2.66
 2 -12 -11 33.67 2.47
 2 12 -11 31.29 2.53
 2 -12 -11 30.48 2.43
 -2 -12 11 30.84 2.44
 2 -12 -11 32.23 2.7
 2 -12 -11 34.81 2.91
 2 -12 -11 30.22 2.56
 2 -12 -10 412.43 19.04
 2 -12 -10 417.36 19.34
 2 12 -10 468.64 19.33
 2 -12 -10 456.38 19.25
 2 -12 -10 448.14 19.4
 -2 -12 10 439.04 19.13
 2 12 -10 439.25 19.13
 2 -12 -9 81.05 5.88
 2 12 -9 92.33 4.66
 2 -12 -9 89.1 4.94
 2 12 -9 100.24 4.9
 -2 -12 9 76.56 4.55
 2 -12 -9 83.22 4.56
 2 -12 -9 89.54 4.73
 2 -12 -9 88.36 4.78
 2 -12 -8 40.9 2.65
 2 -12 -8 41.88 3.8
 2 -12 -8 42.08 2.82
 2 12 -8 40.89 2.69
 2 -12 -8 40.3 3.9
 2 -12 -8 41.93 2.72
 2 -12 -8 44.47 2.91
 2 12 -8 47.33 2.95
 2 -12 -8 40.18 3.03
 2 -12 -7 14.28 2.39
 2 -12 -7 12.43 1.48
 2 -12 -7 12.4 2.26
 2 -12 -7 16.85 1.87
 2 -12 -7 15.52 1.95
 2 -12 -7 18.04 1.71
 2 -12 -7 12.59 1.6
 2 -12 -7 14.21 1.58
 2 12 -7 17.3 1.58
 2 12 -7 21.22 1.85
 2 12 -6 50.04 3.22
 2 -12 -6 61.13 4.4
 2 -12 -6 59.13 3.21
 2 -12 -6 59.53 3.45
 2 -12 -6 57.5 4.19
 2 -12 -6 60.57 3.14
 -2 -12 6 57.38 3.33
 2 -12 -6 57.66 3.47
 2 -12 -6 55.62 3.28
 2 -12 -6 59.26 3.23
 -2 -12 6 45.27 3.61
 2 12 -6 56.94 3.11
 2 -12 -6 52.03 3.37
 2 -12 -5 0.1 1.25
 2 12 -5 1.47 1.03
 2 -12 -5 1.56 1.26
 2 -12 -5 1.94 0.99
 2 -12 -5 1.1 0.98
 2 -12 -5 1.06 1.4
 2 -12 -5 1.19 0.95
 2 -12 -5 0.2 1.16
 2 -12 -5 0.58 1.42
 -2 -12 5 1.1 1.12
 -2 -12 4 23.96 2.22
 2 -12 -4 22.6 2.33
 2 -12 -4 21.05 2.55
 2 -12 -4 24.5 1.76
 -2 -12 3 17.11 1.57
 2 -12 -3 19.18 2.31
 2 -12 -3 20.96 1.59
 2 -12 -2 368.03 15.48
 2 -12 -2 360.95 16.67
 -2 -12 2 351.8 15.51
 2 -12 -1 49.85 3.73
 -2 -12 1 39.86 2.51
 2 -12 -1 50.99 3.55
 2 -12 -1 44.34 2.5
 2 -12 0 1.44 1.33
 2 -12 0 0.6 0.83
 2 -12 0 1.44 1.3
 -2 -12 0 0.73 0.95
 -2 -12 0 0.4 0.92
 -2 -12 -1 55.8 2.94
 2 -12 1 47.21 3.85
 2 -12 1 52.25 2.79
 2 -12 1 50.69 3.69
 -2 -12 -1 46.97 3.29
 -2 -12 -2 63.29 3.98
 -2 -12 -2 65.24 3.39
 2 -12 2 63.66 3.26
 2 -12 2 55.3 4.04
 2 -12 2 62.84 4.48
 -2 -12 -3 48.62 2.89
 -2 -12 -3 53.35 3.34
 2 -12 3 53.64 3.37
 -2 -12 -3 51.04 3.29
 -2 -12 -3 53.21 3.08
 -2 -12 -3 50.79 3.6
 2 -12 3 51.92 2.8
 2 -12 3 42.12 3.86
 -2 -12 -4 306.1 13.59
 2 -12 4 325.88 15.33
 -2 -12 -4 316.67 14.12
 -2 -12 -4 309.48 13.7
 2 -12 4 326.48 14.24
 2 -12 4 305.2 13.61
 -2 -12 -4 313.21 14.82
 -2 -12 -4 303.58 13.85
 -2 12 -4 332.41 13.75
 -2 -12 -4 323.03 13.89
 -2 -12 -4 320.06 14.12
 -2 -12 -4 303.2 13.7
 -2 -12 -5 3.08 1.12
 -2 -12 -5 3.75 1.66
 -2 12 -5 6.19 1.22
 2 -12 5 2.26 1.01
 -2 -12 -5 4.42 1.33
 2 -12 5 4.87 1.85
 -2 -12 -5 3.64 1.22
 2 -12 5 6.42 1.85
 -2 -12 -5 6.5 1.55
 -2 -12 -5 3.95 1.05
 -2 -12 -5 7.49 1.52
 -2 -12 -6 45.51 3.06
 -2 -12 -6 44.73 2.72
 -2 -12 -6 43.32 2.87
 2 -12 6 42.2 2.63
 -2 -12 -6 37.6 3.67
 -2 -12 -6 41.42 2.92
 -2 12 -6 45.82 2.82
 2 -12 6 35.41 3.76
 -2 -12 -6 43.37 2.68
 2 -12 6 41.87 3.26
 -2 -12 -6 47.18 3.11
 -2 -12 -7 7.39 1.33
 2 -12 7 6.32 2.09
 -2 -12 -7 8.62 1.4
 -2 -12 -7 8.17 1.68
 -2 12 -7 5.87 1.27
 2 -12 7 12.35 1.35
 -2 -12 -7 7.28 1.58
 -2 -12 -7 6.8 1.54
 -2 12 -7 6.03 1.49
 -2 -12 -8 64.75 3.73
 -2 -12 -8 67.34 3.87
 -2 12 -8 73.88 3.97
 2 -12 8 65.77 3.56
 -2 -12 -8 60.5 3.93
 -2 12 -8 65.99 3.92
 -2 12 -8 62.15 3.71
 -2 -12 -8 67.68 3.97
 2 -12 8 66.54 5.23
 -2 -12 -9 5.97 1.66
 -2 12 -9 5.79 1.64
 -2 12 -9 5.37 1.48
 -2 -12 -9 7.14 1.4
 -2 -12 -9 5.17 1.4
 -2 -12 -9 5.64 1.59
 2 -12 9 4.66 1.17
 -2 -12 -9 6.41 1.37
 -2 -12 -9 7.46 1.6
 -2 -12 -10 1.17 1.18
 -2 -12 -10 2.59 1.41
 -2 -12 -10 2.58 1.53
 -2 12 -10 3.82 1.45
 -2 12 -10 1.5 1.47
 -2 -12 -10 3.29 1.48
 2 -12 10 4.19 1.15
 -2 -12 -11 9.47 1.49
 -2 -12 -11 8.43 1.71
 -2 12 -11 8.8 1.79
 -2 -12 -11 6.51 1.47
 2 -12 11 9.35 1.24
 -2 -12 -11 9.03 1.63
 -2 12 -11 9.03 1.6
 -2 12 -11 8.47 1.68
 -2 -12 -12 67.19 3.89
 -2 -12 -12 75.11 3.93
 -2 12 -12 63.52 3.81
 -2 12 -12 71.67 3.96
 -2 12 -12 69.07 4.12
 -2 -12 -12 78.3 4.2
 -2 12 -13 38.72 2.87
 -2 12 -13 40.52 2.6
 -2 -12 -13 46.79 2.67
 -2 12 -13 40.82 2.57
 -2 -12 -13 45.66 2.85
 -2 -12 -14 23.66 1.83
 -2 12 -14 21.48 1.56
 -2 -12 -14 23.56 1.67
 -2 12 -14 21.88 1.98
 -2 -12 -14 22.26 1.82
 -2 12 -14 21.58 1.6
 2 -13 -16 1.39 0.76
 2 -13 -16 2.78 0.85
 2 13 -16 1.01 0.97
 2 13 -15 55.7 2.97
 2 -13 -15 51.95 2.79
 2 13 -15 44.26 2.48
 2 -13 -15 50.62 2.88
 2 -13 -15 52.19 2.8
 2 13 -15 49.11 2.59
 2 -13 -14 0.87 1.13
 2 -13 -14 0.5 1.29
 2 -13 -14 -0.46 1.15
 2 -13 -14 0.54 1.04
 2 13 -14 2.33 1.24
 2 13 -14 2.38 1.03
 -2 -13 14 -1.21 1.04
 2 13 -14 1.71 1.28
 2 -13 -13 2.87 1.28
 2 13 -13 1 1.19
 2 -13 -13 -0.86 1.36
 2 -13 -13 1.18 1.45
 -2 -13 13 1.14 1.21
 2 13 -13 1.53 1.23
 2 -13 -13 0.11 1.36
 2 -13 -12 15.34 2.11
 2 -13 -12 13.34 1.82
 2 -13 -12 16.31 1.99
 2 13 -12 12.16 1.9
 2 13 -12 12.79 1.71
 2 -13 -12 13.09 1.71
 -2 -13 12 13.42 1.7
 2 -13 -11 239.24 11.3
 -2 -13 11 261.67 10.97
 2 -13 -11 244.5 10.88
 2 -13 -11 252.23 11.21
 2 -13 -11 221 11.07
 2 -13 -11 243.85 11.03
 2 13 -11 228.81 10.96
 2 13 -11 221.23 10.83
 2 -13 -10 44.73 2.99
 2 13 -10 43.47 3.12
 2 -13 -10 48.77 3.39
 2 -13 -10 47.65 3.33
 2 -13 -10 49.76 3.19
 -2 -13 10 51.71 3.12
 2 13 -10 41.14 2.94
 2 -13 -9 91.56 4.93
 2 13 -9 90.19 4.9
 2 13 -9 100.15 5.18
 2 -13 -9 97.97 5.39
 2 -13 -9 93.04 5.09
 2 -13 -9 95.8 5.11
 -2 -13 9 101.82 5.06
 2 -13 -9 100.81 5.06
 2 -13 -9 86.87 6.37
 2 -13 -8 0.63 1.06
 2 13 -8 -0.76 1.32
 2 13 -8 -0.09 1.12
 2 -13 -8 0.85 1.75
 2 -13 -8 -0.13 1.56
 -2 -13 8 0.57 1.26
 2 -13 -8 0.19 1.18
 2 -13 -8 -0.12 1.28
 2 -13 -8 -0.62 1.26
 2 -13 -7 39.74 2.59
 2 -13 -7 41.56 3.89
 2 -13 -7 37 2.76
 2 13 -7 39.01 2.77
 2 13 -7 41.05 2.59
 2 -13 -7 39.48 2.92
 2 -13 -7 45.73 3.07
 2 -13 -7 38.66 3
 2 -13 -7 46.23 2.82
 2 -13 -7 43.39 2.75
 2 -13 -6 81.16 5.62
 2 -13 -6 78.3 4.29
 2 13 -6 96.03 4.63
 2 -13 -6 99.58 4.87
 -2 -13 6 84.64 4.61
 2 -13 -6 88.38 4.69
 2 -13 -6 86.78 4.54
 2 -13 -6 84.95 4.43
 2 -13 -6 85.5 4.74
 2 -13 -6 76.62 4.34
 2 -13 -6 82.13 4.66
 2 13 -6 85.21 4.33
 2 -13 -5 41.94 2.7
 2 -13 -5 50.67 3.13
 2 -13 -5 45.37 2.6
 2 -13 -5 44.57 2.69
 2 -13 -5 46.13 3.05
 2 -13 -5 41.96 3.7
 2 13 -5 48.1 2.85
 2 -13 -5 43.87 2.96
 -2 -13 5 44.48 2.95
 2 -13 -5 47.04 3.01
 2 -13 -5 42.48 2.75
 2 -13 -5 39.41 2.67
 2 -13 -4 2.9 1.23
 2 -13 -4 2.83 1.07
 2 -13 -4 5.56 1.43
 -2 -13 4 3.71 1.25
 2 -13 -4 3.37 1.02
 2 -13 -4 2.21 1.37
 -2 -13 4 4.39 1.34
 2 -13 -4 3.37 0.97
 2 -13 -4 2.72 1.05
 2 13 -4 4.43 1.2
 2 -13 -4 3.94 1.68
 2 -13 -4 3.07 1.24
 -2 -13 3 95.37 5.01
 2 -13 -3 86.61 4.85
 2 -13 -3 101.62 5.15
 2 -13 -3 104.11 4.76
 2 -13 -3 92.57 5.8
 2 13 -3 95.45 4.8
 -2 -13 3 91.23 4.89
 2 -13 -3 96.36 4.99
 2 -13 -3 93.75 4.74
 2 -13 -3 100.78 4.76
 -2 -13 2 252.16 11.94
 -2 -13 2 284.51 12.38
 2 -13 -2 266.72 11.92
 2 -13 -2 290.91 12.39
 2 -13 -2 254.27 11.88
 -2 -13 2 296.4 12.31
 2 -13 -2 296.1 12.43
 2 -13 -2 260.05 13.08
 2 -13 -1 64.29 3.35
 -2 -13 1 64.96 3.45
 2 -13 -1 67.79 3.85
 2 -13 -1 63.09 4.33
 2 -13 -1 54.74 3.63
 -2 -13 1 66.65 3.82
 -2 -13 1 61.59 3.68
 -2 -13 0 34.42 2.69
 2 -13 0 36.98 2.26
 2 -13 0 33.04 3.03
 -2 -13 0 34.81 2.63
 2 -13 0 40.55 2.73
 -2 -13 0 36.68 2.35
 2 -13 0 34.53 3.37
 2 -13 1 6.65 1.52
 2 -13 1 13.63 1.33
 -2 -13 -1 8.31 1.6
 2 -13 1 9.25 2.02
 2 -13 1 8.16 1.67
 2 -13 1 11.09 1.99
 -2 -13 -1 8.52 1.53
 -2 -13 -1 6.25 1.47
 -2 -13 -1 13 1.39
 -2 -13 -2 0.93 1.33
 2 -13 2 1.43 1.53
 2 -13 2 0.11 1.31
 2 -13 2 -1.55 1.45
 2 -13 2 0.39 1.32
 -2 -13 -2 0.26 0.98
 -2 -13 -2 0.85 1.11
 -2 -13 -2 0.34 1.13
 2 -13 2 1.29 0.93
 -2 -13 -3 164.26 8.02
 -2 -13 -3 172.94 8
 2 -13 3 169.69 7.79
 -2 -13 -3 162.31 8.74
 2 -13 3 195.61 8.34
 2 -13 3 178.54 8.42
 -2 -13 -3 162.42 8.28
 2 -13 3 167.82 8.91
 -2 -13 -3 168.57 7.89
 2 -13 3 170.72 9.43
 2 -13 4 39.37 3.8
 2 -13 4 43.51 3.29
 -2 -13 -4 46.11 3.2
 -2 -13 -4 42.79 3.11
 2 -13 4 49.65 2.73
 2 -13 4 33.79 3.42
 -2 -13 -4 39.29 3.53
 -2 -13 -4 45.78 2.63
 -2 -13 -4 43.94 2.91
 -2 -13 -4 46.28 2.91
 -2 13 -4 45.38 2.71
 -2 -13 -4 49.15 2.86
 2 -13 4 44.01 3
 -2 -13 -5 64.76 3.91
 -2 -13 -5 59.94 3.58
 -2 -13 -5 62.18 3.84
 2 -13 5 58.58 3.98
 2 -13 5 57.06 3.29
 -2 -13 -5 61.54 3.41
 2 -13 5 62.68 4.86
 -2 -13 -5 64.56 3.5
 -2 -13 -5 59.52 3.31
 -2 13 -5 57.51 3.37
 -2 -13 -5 59.45 3.57
 -2 -13 -5 53.08 4.38
 -2 13 -6 1.05 1.26
 2 -13 6 0.47 1
 -2 -13 -6 0.22 1.24
 -2 -13 -6 2.01 1.64
 -2 -13 -6 1.4 1.22
 2 -13 6 -0.44 1.81
 2 -13 6 0.29 1.74
 -2 -13 -6 0.88 1.45
 -2 -13 -6 0.44 1.07
 -2 -13 -6 0.84 1.07
 2 -13 7 2.68 1.83
 2 -13 7 0.48 1.02
 -2 -13 -7 1.76 1.15
 -2 -13 -7 2.37 1.56
 -2 13 -7 3.35 1.32
 -2 -13 -7 1.34 1.13
 -2 -13 -7 2.66 1.42
 -2 13 -7 3.1 1.48
 -2 -13 -7 3.16 1.47
 2 -13 8 19.26 1.79
 -2 -13 -8 20.78 1.95
 -2 -13 -8 20.45 2.09
 -2 -13 -8 24.31 2.25
 -2 -13 -8 23.08 2.28
 -2 13 -8 27.01 2.28
 -2 13 -9 67.18 4.03
 -2 -13 -9 66.93 3.88
 2 -13 9 66.69 3.71
 -2 -13 -9 66.87 4.14
 -2 -13 -9 75.54 4.16
 -2 13 -9 70.95 4.05
 -2 -13 -9 72.86 4.05
 -2 -13 -9 70.18 4.02
 -2 13 -10 13.75 1.75
 -2 -13 -10 9.73 1.68
 -2 13 -10 12.67 1.89
 -2 -13 -10 10.24 1.81
 2 -13 10 6.78 1.21
 -2 -13 -10 8.9 1.59
 -2 -13 -10 10.75 1.52
 -2 -13 -10 12.57 1.54
 -2 -13 -11 11.25 1.8
 -2 13 -11 11.67 1.69
 -2 13 -11 13.77 1.88
 -2 -13 -11 13.29 1.72
 -2 -13 -11 11.57 1.95
 -2 -13 -11 11.1 1.66
 -2 13 -11 12.65 1.71
 -2 -13 -11 12.46 1.53
 -2 13 -12 49.79 3.14
 -2 13 -12 47.89 2.9
 -2 -13 -12 39.5 2.81
 -2 -13 -12 48.69 3.15
 -2 -13 -12 50.21 2.93
 -2 -13 -12 51.77 3.12
 -2 13 -12 45.45 2.88
 -2 -13 -13 1.75 1.2
 -2 13 -13 2.99 1.37
 -2 13 -13 1.34 0.95
 -2 13 -13 3.33 1.05
 -2 -13 -13 3.58 1.1
 -2 13 -14 10.01 0.97
 -2 13 -14 10.91 1.42
 -2 -13 -14 11.59 1.28
 -2 13 -14 8.91 1.02
 2 14 -15 35.74 2.17
 2 -14 -15 35.65 2.08
 2 -14 -14 11.46 1.41
 2 14 -14 12.2 1.32
 2 -14 -14 13.86 1.61
 2 14 -14 14.68 1.52
 2 14 -13 192.23 8.88
 -2 -14 13 199.33 8.84
 2 14 -13 186.44 8.95
 2 -14 -13 197.28 9.03
 2 -14 -13 198.22 8.93
 2 14 -13 186.41 8.77
 2 -14 -13 195.14 9.13
 2 14 -12 43.12 2.83
 -2 -14 12 42.06 2.75
 2 -14 -12 42.74 2.86
 2 -14 -12 45.48 3.22
 2 -14 -12 42.01 2.74
 2 14 -12 45.92 2.99
 2 -14 -12 37.84 2.93
 2 -14 -11 10.98 1.89
 2 -14 -11 13.59 1.66
 -2 -14 11 17.91 1.78
 2 14 -11 12.75 1.69
 2 14 -11 13.28 1.9
 2 -14 -11 13.92 2.13
 2 -14 -11 16.14 1.94
 -2 -14 10 2.09 1.31
 2 14 -10 3.13 1.3
 2 -14 -10 2.64 1.41
 2 -14 -10 3.59 1.34
 2 -14 -10 4.03 1.37
 2 -14 -10 3.98 1.46
 2 14 -10 3.69 1.56
 2 -14 -10 3.29 1.73
 2 -14 -10 4.8 1.87
 2 -14 -9 11.66 1.77
 2 -14 -9 13.53 1.76
 2 -14 -9 12.4 1.6
 2 14 -9 14.12 1.84
 2 -14 -9 13.77 2.09
 -2 -14 9 13.95 1.71
 2 -14 -9 13.94 1.8
 2 14 -9 13.07 1.64
 2 14 -8 -1.19 1.1
 2 -14 -8 0.94 1.65
 2 -14 -8 -0.3 1.77
 2 -14 -8 -0.77 1.52
 -2 -14 8 0.39 1.24
 2 -14 -8 -0.2 1.19
 2 14 -8 0.77 1.34
 2 -14 -8 0.74 1.1
 2 -14 -8 -0.11 1.37
 2 -14 -8 -0.49 1.46
 2 14 -7 76.68 4.05
 2 -14 -7 76.97 4.11
 2 14 -7 77.63 4.31
 2 -14 -7 72.17 4.2
 2 -14 -7 73.77 4.51
 -2 -14 7 74.23 4.28
 -2 -14 7 83.73 4.29
 2 -14 -7 76 5.58
 2 -14 -7 81.96 4.55
 2 -14 -7 78.63 4.22
 2 -14 -7 74.63 4.43
 -2 -14 6 39.79 2.79
 2 -14 -6 42.98 2.53
 2 -14 -6 38.36 2.98
 2 -14 -6 35.44 3.7
 2 -14 -6 37.55 2.9
 2 14 -6 40.29 2.74
 2 -14 -6 35.98 2.62
 2 -14 -6 40.3 2.99
 2 -14 -6 35.88 2.55
 2 -14 -6 40.35 2.6
 2 -14 -6 32.86 2.86
 2 -14 -5 550.24 23.38
 2 14 -5 556.83 23.19
 2 -14 -5 519.36 22.91
 2 -14 -5 577.62 23.52
 2 -14 -5 500.56 24.48
 2 -14 -5 548.34 23.38
 2 -14 -5 553.51 23.49
 2 -14 -5 517.12 23.02
 2 -14 -5 535.04 23.05
 2 -14 -5 527.8 23.16
 -2 -14 5 555.81 23.39
 2 -14 -5 533.4 23.06
 -2 -14 4 38.05 2.77
 2 -14 -4 38.82 2.59
 2 -14 -4 38.48 2.84
 2 -14 -4 30.63 3.36
 2 -14 -4 39.69 2.49
 2 -14 -4 40.38 2.99
 -2 -14 4 48.44 2.83
 2 -14 -4 39.59 2.57
 2 -14 -4 40.74 2.82
 -2 -14 4 42.09 2.95
 2 -14 -4 47.56 3.11
 2 14 -4 48.41 2.78
 2 -14 -4 39.68 2.57
 2 -14 -3 0.87 0.99
 2 -14 -3 2.31 1.23
 2 14 -3 2.1 1.1
 -2 -14 3 1.27 1.37
 2 -14 -3 1.46 1.53
 2 -14 -3 3.62 1.6
 -2 -14 3 1.95 1.31
 2 -14 -3 2.34 1.08
 2 -14 -3 0.68 0.89
 2 -14 -3 3.41 1.37
 -2 -14 3 1.34 1.16
 2 -14 -2 13.09 2.18
 2 -14 -2 16.54 1.49
 -2 -14 2 13.24 1.89
 -2 -14 2 11.38 1.67
 2 -14 -2 13.45 1.87
 2 -14 -2 14.04 2
 2 14 -2 10.47 1.38
 -2 -14 2 12.48 1.8
 2 -14 -2 12.02 1.37
 2 -14 -2 14.82 1.43
 2 -14 -1 200.97 8.78
 -2 -14 1 192.03 8.84
 2 -14 -1 193.67 9.19
 2 -14 -1 201.41 10.04
 2 -14 -1 188.27 8.72
 2 -14 -1 198.24 9.29
 -2 -14 1 197.8 9.29
 -2 -14 1 184.15 9.12
 2 -14 0 244.39 10.46
 2 -14 0 230.21 10.88
 -2 -14 0 229.73 10.97
 2 -14 0 229.87 11.63
 -2 -14 0 240.8 10.55
 2 -14 0 226.05 10.4
 -2 -14 0 240.55 10.94
 -2 -14 -1 -0.39 1.4
 2 -14 1 0.51 1.63
 2 -14 1 0.13 1.47
 2 -14 1 -0.21 1.37
 -2 -14 -1 -0.24 1.41
 2 -14 1 0.94 1.4
 2 -14 1 2.28 1.02
 -2 -14 -1 1.74 1.09
 2 -14 1 -0.43 0.88
 -2 -14 -2 53.08 3.37
 -2 -14 -2 66.18 3.89
 2 -14 2 60.1 4.29
 2 -14 2 76.05 4.15
 2 -14 2 73.44 3.99
 -2 -14 -2 58.78 3.42
 2 -14 2 56.34 4.56
 2 -14 2 61.05 3.24
 2 -14 2 54.32 3.26
 2 -14 3 39.73 3.09
 2 -14 3 46.07 2.95
 2 -14 3 31.22 3.09
 2 -14 3 37.03 3.64
 -2 -14 -3 33.1 3.08
 -2 -14 -3 33.52 2.52
 -2 -14 -3 32.74 2.4
 -2 -14 -3 40.29 2.98
 2 -14 3 32.9 2.33
 2 -14 4 62.46 3.33
 -2 -14 -4 64.23 3.66
 -2 -14 -4 63.59 3.75
 2 -14 4 63.13 4.1
 -2 -14 -4 54.63 4.33
 -2 -14 -4 57.19 3.56
 2 -14 4 50.6 4.54
 -2 -14 -4 54.21 3.77
 -2 -14 -4 61.11 3.89
 -2 -14 -4 59.8 3.25
 -2 -14 -4 65.71 3.56
 2 -14 4 56.98 3.69
 2 -14 5 77.43 5.8
 -2 -14 -5 93.65 4.75
 2 -14 5 75.48 4.3
 2 -14 5 93.21 5.22
 -2 -14 -5 74.1 5.44
 -2 -14 -5 86.31 4.72
 -2 14 -5 92.82 4.53
 -2 -14 -5 85 4.66
 -2 -14 -5 80.48 4.3
 -2 -14 -5 81.87 4.5
 -2 -14 -5 100.06 5.08
 -2 -14 -6 19.62 1.72
 -2 14 -6 12.65 1.7
 -2 -14 -6 17.23 2.04
 2 -14 6 21.19 1.75
 -2 -14 -6 15.82 2.15
 -2 -14 -6 15.48 1.88
 2 -14 6 15.88 2.41
 2 -14 6 16.61 2.85
 -2 14 -7 89.93 4.52
 -2 -14 -7 72.67 4.23
 -2 -14 -7 83.92 4.62
 -2 14 -7 92.09 4.6
 2 -14 7 72.59 4.16
 -2 -14 -7 88.51 4.78
 2 -14 8 59.75 2.99
 -2 -14 -8 51.8 3.03
 -2 -14 -8 46.3 3.26
 -2 -14 -8 41.93 3.19
 -2 14 -8 34.36 2.95
 -2 -14 -8 52.28 3.29
 -2 -14 -9 25.84 2.09
 -2 -14 -9 27.12 2.41
 -2 -14 -9 25.46 2.26
 2 -14 9 22.06 1.85
 -2 14 -9 26.24 2.31
 -2 -14 -9 24.72 2.32
 -2 -14 -9 26.5 2.25
 -2 -14 -10 0.96 1.07
 -2 -14 -10 1.24 1.51
 -2 14 -10 2.81 1.51
 -2 -14 -10 2.26 1.36
 -2 14 -10 2.41 1.37
 2 -14 10 2.23 0.91
 -2 -14 -10 1.77 1.24
 -2 -14 -10 1 1.13
 -2 -14 -10 2.71 1.42
 -2 14 -11 10.83 1.71
 -2 -14 -11 16.43 1.79
 -2 -14 -11 11.92 1.59
 -2 14 -11 12.96 1.62
 -2 -14 -11 9.78 1.6
 -2 14 -11 13.41 1.64
 -2 -14 -12 10.08 1.64
 -2 14 -12 9.56 1.34
 -2 14 -12 9.87 1.59
 -2 -14 -12 11.56 1.57
 -2 -14 -12 10.71 1.42
 -2 14 -12 8.34 1.36
 -2 -14 -12 6.42 1.29
 -2 14 -13 24.04 1.89
 -2 -14 -13 18.15 1.73
 -2 14 -13 18.35 1.45
 -2 -14 -13 22.97 1.78
 -2 14 -13 19.03 1.53
 2 15 -14 8.04 1.28
 2 15 -14 4.44 0.97
 2 -15 -14 6.89 1.15
 2 -15 -14 8.34 1.25
 2 -15 -13 45.15 2.7
 2 -15 -13 49.42 2.84
 2 15 -13 45.2 2.74
 2 15 -13 45.31 2.77
 2 -15 -13 51.82 3.01
 2 15 -13 44.5 2.89
 2 -15 -13 49.74 3.07
 2 -15 -12 25.71 1.92
 -2 -15 12 22.76 1.87
 2 -15 -12 22.81 2.13
 2 15 -12 20.61 2.06
 2 15 -12 20.69 1.84
 2 -15 -12 21.86 1.99
 2 15 -12 18.46 1.89
 2 -15 -12 24.67 2.34
 2 -15 -11 10.88 1.47
 2 -15 -11 9.74 1.84
 -2 -15 11 8.93 1.44
 2 15 -11 12.47 1.71
 2 15 -11 8.17 1.44
 2 -15 -11 8.49 1.56
 2 -15 -11 8.01 1.52
 -2 -15 10 127.22 6.55
 2 -15 -10 129.56 6.67
 2 15 -10 145 6.79
 2 15 -10 141.56 6.59
 2 -15 -10 132.51 6.63
 2 -15 -10 144.71 6.92
 2 -15 -10 125.2 6.5
 2 -15 -10 142.13 6.71
 2 -15 -10 136.69 7
 2 -15 -9 236.47 10.62
 2 -15 -9 229.93 10.56
 2 15 -9 226.47 10.7
 -2 -15 9 243.73 10.65
 2 -15 -9 235.22 10.92
 2 -15 -9 232.71 10.99
 2 -15 -9 231.63 10.77
 2 15 -9 228 10.5
 2 -15 -9 229.41 10.69
 2 -15 -8 8.46 1.51
 2 -15 -8 10.9 1.49
 2 -15 -8 10.59 1.98
 2 15 -8 7.97 1.66
 2 -15 -8 9.32 1.62
 2 -15 -8 9.77 1.87
 -2 -15 8 11.44 1.62
 2 -15 -8 8.97 1.83
 2 15 -8 9.73 1.44
 2 15 -7 154.18 7.92
 2 -15 -7 160.26 8.09
 2 -15 -7 164.64 7.77
 -2 -15 7 177.06 7.96
 2 -15 -7 167.49 8.23
 2 -15 -7 176.39 7.94
 2 -15 -7 157.31 8.2
 2 -15 -7 158.58 8.17
 2 -15 -7 167.23 7.91
 -2 -15 7 178 8.12
 2 -15 -6 256.28 11.68
 2 -15 -6 245.49 11.77
 2 -15 -6 248.35 12.08
 2 -15 -6 282.43 12.26
 -2 -15 6 263.85 12.08
 2 -15 -6 260.76 11.82
 2 -15 -6 251.39 13.38
 2 -15 -6 258.25 12.13
 2 15 -6 278.95 11.97
 2 -15 -6 283.48 12.32
 2 -15 -6 274.15 11.97
 2 -15 -5 2.51 1.22
 2 -15 -5 1.63 1.23
 2 -15 -5 2.73 1.03
 2 -15 -5 1.5 1.13
 2 -15 -5 2.64 1.46
 2 -15 -5 1.07 1.78
 2 -15 -5 2.51 1.64
 2 -15 -5 2.95 1.56
 2 -15 -5 3.17 1.14
 2 -15 -5 4.23 1.65
 -2 -15 5 4.27 1.6
 2 15 -5 4.68 1.35
 -2 -15 4 170.67 7.83
 2 -15 -4 158.77 7.85
 2 -15 -4 158.32 7.62
 -2 -15 4 154.85 7.96
 2 -15 -4 169.42 8.16
 2 -15 -4 162.51 8.09
 2 -15 -4 163.82 7.67
 2 -15 -4 156.32 8.91
 2 -15 -4 171.09 7.99
 2 15 -4 179.32 7.77
 2 -15 -4 165.09 7.6
 2 -15 -4 147.83 7.46
 2 -15 -3 48.54 2.92
 2 -15 -3 42.67 3.88
 -2 -15 3 50.54 3.23
 -2 -15 3 52.24 3.44
 2 15 -3 53.97 3.06
 2 -15 -3 50.06 2.96
 2 -15 -3 47.34 3.15
 2 -15 -3 49.11 2.99
 2 -15 -3 52.06 3.51
 2 -15 -2 45.46 2.95
 2 -15 -2 46.72 2.9
 2 -15 -2 56.65 3.71
 2 -15 -2 56.38 4.17
 -2 -15 2 55.03 3.53
 -2 -15 2 53.09 3.39
 2 -15 -2 59.98 3.66
 2 -15 -2 52.33 2.96
 -2 -15 2 49.24 3.47
 2 -15 -1 536.87 24.87
 -2 -15 1 562.06 24.06
 -2 -15 1 581.56 24.04
 2 -15 -1 565.85 24.06
 2 -15 -1 540.44 23.54
 -2 -15 1 525.66 24.02
 2 -15 -1 577.06 24.16
 2 -15 -1 539.74 23.5
 -2 -15 0 15.16 2.06
 2 -15 0 12.92 1.98
 2 -15 0 14.09 1.41
 -2 -15 0 15.92 2.06
 2 -15 0 13.37 2.12
 2 -15 0 12.79 1.5
 -2 -15 0 10.21 1.59
 2 -15 1 259.7 10.83
 -2 -15 -1 232.57 11.35
 -2 -15 -1 248.96 11.32
 2 -15 1 245.44 11.44
 -2 -15 -1 238.52 10.89
 2 -15 1 229 10.68
 -2 -15 -1 242.47 11.29
 2 -15 1 240.23 11.26
 2 -15 1 242.96 12.01
 -2 -15 -2 205.33 9.74
 2 -15 2 223.18 10.16
 2 -15 2 214.39 9.63
 2 -15 2 226.43 10.37
 2 -15 2 199.12 10.69
 -2 -15 -2 221.81 10.2
 2 -15 2 206.91 11.28
 -2 -15 -2 220.37 10.16
 2 -15 2 211.17 9.53
 -2 -15 -2 207.5 9.74
 -2 -15 -3 68.34 4.26
 2 -15 3 65.83 3.63
 2 -15 3 57.61 4.94
 -2 -15 -3 64.54 3.84
 -2 -15 -3 74.37 4.18
 2 -15 3 69.55 4.4
 -2 -15 -3 58.56 3.75
 -2 -15 -3 73.12 3.81
 2 -15 3 61.77 4
 2 -15 4 27.65 1.99
 -2 -15 -4 23.82 2.33
 -2 -15 -4 19.67 2.1
 -2 -15 -4 22.37 1.78
 -2 -15 -4 25.32 2.1
 2 -15 4 25.7 2.41
 2 -15 4 17.51 2.82
 -2 -15 -4 21.33 2.41
 2 -15 4 23.54 2.75
 -2 -15 -5 51.32 3.1
 -2 15 -5 61.15 3.33
 -2 15 -5 58.95 3.44
 2 -15 5 60.11 3.24
 2 -15 5 56.78 4.01
 -2 -15 -5 48.9 3.41
 -2 -15 -5 57.3 3.82
 -2 -15 -5 56.17 3.55
 2 -15 5 46.5 4.51
 -2 -15 -6 230.42 10.49
 2 -15 6 233.15 10.49
 -2 -15 -6 229.91 10.79
 -2 15 -6 231.47 10.75
 2 -15 6 219.27 11.23
 -2 -15 -6 247.78 10.8
 -2 15 -6 231.97 10.64
 -2 -15 -6 255.64 11.13
 -2 -15 -6 231.85 10.84
 -2 -15 -7 129.19 6.4
 2 -15 7 121.77 5.87
 2 -15 7 115.03 6.55
 -2 15 -7 124.74 6.16
 -2 -15 -7 118.12 6.24
 -2 -15 -7 123.28 5.93
 -2 15 -7 116.43 6.04
 -2 -15 -7 126.83 6.41
 -2 -15 -8 -0.26 1.07
 -2 -15 -8 0.12 1.42
 -2 -15 -8 -0.93 1.37
 -2 -15 -8 0.26 1.49
 -2 15 -8 -1.02 1.42
 2 -15 8 0.08 0.99
 -2 15 -8 0.7 1.27
 -2 15 -9 2.17 1.31
 -2 -15 -9 1.6 1.6
 -2 -15 -9 0.25 1.07
 -2 -15 -9 1.34 1.32
 -2 -15 -9 2.38 1.39
 2 -15 9 0.56 0.83
 -2 -15 -9 1.41 1.41
 -2 -15 -9 2.22 1.48
 -2 -15 -10 0.23 1.47
 -2 -15 -10 1.41 1.05
 -2 -15 -10 -0.21 1.27
 -2 -15 -10 0.72 1.22
 -2 15 -10 1.14 1.25
 -2 -15 -10 0.08 1.04
 -2 15 -10 1.79 1.31
 -2 -15 -10 2.49 1.32
 -2 -15 -11 2.35 1.48
 -2 -15 -11 0.7 1.16
 -2 15 -11 -0.23 1.04
 -2 -15 -11 0.47 1.24
 -2 15 -11 0.17 1.18
 -2 15 -11 0.32 1.11
 -2 -15 -12 12.87 1.38
 -2 15 -12 11.35 1.26
 -2 -15 -12 15.04 1.57
 -2 15 -12 13.56 1.52
 -2 15 -12 12.85 1.4
 -2 -15 -13 28.42 1.86
 -2 15 -13 22.86 1.77
 -2 15 -13 21.62 1.58
 -2 -15 -13 26.66 1.79
 2 16 -14 1.62 0.77
 2 16 -14 2.39 1
 2 -16 -14 3.08 0.86
 2 -16 -13 102.53 4.84
 2 16 -13 95.84 4.94
 2 16 -13 93.04 4.78
 2 -16 -13 105.63 4.89
 2 -16 -13 108.18 5.03
 2 -16 -12 1.34 1.07
 2 16 -12 0.53 1.13
 2 16 -12 1.87 0.98
 2 16 -12 2.11 1.24
 2 -16 -12 0.14 0.95
 -2 -16 12 0.07 0.96
 2 -16 -12 0.99 1.3
 2 -16 -12 1.02 1.13
 2 -16 -11 21.6 1.84
 2 -16 -11 22.77 2.2
 -2 -16 11 23.1 1.88
 2 -16 -11 18.99 1.73
 2 16 -11 22.47 2.03
 2 -16 -11 23.21 1.98
 2 16 -11 19.91 1.74
 2 -16 -11 19.43 2.19
 2 -16 -10 6.62 1.42
 2 -16 -10 8.33 1.55
 2 -16 -10 3.85 1.62
 2 -16 -10 8.62 1.81
 2 16 -10 6.26 1.27
 2 -16 -10 7.65 1.44
 2 16 -10 9.08 1.57
 2 -16 -10 6.47 1.77
 2 -16 -10 6.91 1.32
 -2 -16 10 5.61 1.31
 2 16 -9 3.81 1.18
 -2 -16 9 8.74 1.44
 2 -16 -9 2.85 1.49
 2 -16 -9 5.07 1.7
 2 -16 -9 6.13 1.73
 2 -16 -9 5.95 1.48
 2 -16 -9 7.34 1.31
 2 16 -9 3.64 1.48
 2 -16 -9 6.08 1.42
 -2 -16 8 2.23 1.28
 2 -16 -8 6.64 1.74
 2 -16 -8 4.47 1.64
 2 -16 -8 4.77 1.47
 2 -16 -8 3.01 1.22
 2 -16 -8 3.1 1.36
 2 16 -8 5.8 1.55
 2 -16 -8 5 1.64
 2 -16 -7 317.01 14.33
 2 -16 -7 311.08 14.19
 -2 -16 7 339.08 14.62
 2 -16 -7 315.88 14.61
 2 -16 -7 331.35 14.7
 2 16 -7 321.86 14.43
 2 -16 -7 324.61 14.68
 -2 -16 7 331.3 14.38
 2 -16 -7 325.3 14.7
 2 -16 -7 326.71 14.36
 2 -16 -6 220.5 10.42
 2 -16 -6 216.13 9.9
 -2 -16 6 219.05 10.08
 2 16 -6 240.36 10.23
 2 -16 -6 226.64 10.09
 2 -16 -6 210.9 10.42
 -2 -16 6 229.73 10.4
 2 -16 -6 204.34 10.36
 2 -16 -6 219.17 10.49
 2 -16 -6 215.53 10.03
 -2 -16 5 65.94 3.87
 2 -16 -5 59.09 3.95
 2 -16 -5 48.21 3.31
 2 -16 -5 57.71 3.37
 2 -16 -5 55.43 3.71
 2 16 -5 70.62 3.66
 2 -16 -5 62 3.97
 2 -16 -5 58.5 3.48
 2 -16 -4 9.69 1.49
 -2 -16 4 3.5 1.38
 2 16 -4 3.66 1.31
 -2 -16 4 7.87 1.73
 2 -16 -4 5.83 1.96
 2 -16 -4 7.89 2.08
 2 -16 -4 8.61 1.38
 2 -16 -4 6.35 1.54
 2 -16 -4 2.35 1.7
 2 -16 -4 4.21 1.2
 2 -16 -3 116.77 5.89
 -2 -16 3 132.59 6.5
 2 -16 -3 132.34 6.71
 2 -16 -3 119.61 5.88
 2 16 -3 122.32 5.96
 2 -16 -3 111.86 7.12
 -2 -16 3 124.61 6.23
 2 -16 -3 117.57 5.91
 2 -16 -2 154.08 7.57
 2 -16 -2 148.08 6.91
 2 -16 -2 142.59 7.43
 -2 -16 2 146.1 7.27
 2 -16 -2 141.22 6.84
 -2 -16 2 169.5 7.58
 2 -16 -1 168.92 8.14
 -2 -16 1 162.94 8.11
 2 -16 -1 166.11 8.3
 2 -16 -1 144.1 8.65
 2 -16 -1 170.27 7.6
 -2 -16 1 166.82 8.04
 2 -16 -1 154.19 7.47
 -2 -16 0 25.5 2.12
 -2 -16 0 18.1 2.29
 2 -16 0 25.77 1.97
 2 -16 0 17.47 2.32
 2 -16 0 24.89 2.74
 2 -16 0 22.6 1.77
 -2 -16 -1 6.23 1.77
 2 -16 1 7.1 1.18
 -2 -16 -1 5.35 1.73
 2 -16 1 8.55 2.08
 2 -16 1 8.63 1.85
 2 -16 1 5.74 1.29
 -2 -16 -1 6.51 1.42
 -2 16 -1 6.67 1.35
 -2 -16 -2 0.59 1.21
 -2 -16 -2 -0.13 1.58
 2 -16 2 0.61 1.83
 2 -16 2 -0.13 1.61
 2 -16 2 1.09 1.11
 -2 16 -2 1.46 1.21
 -2 -16 -2 0.41 1.58
 -2 -16 -2 0.95 1.26
 -2 -16 -3 121.48 6.24
 2 -16 3 103.21 7.21
 2 -16 3 120.58 5.78
 -2 -16 -3 124.42 6.03
 2 -16 3 114.6 6.45
 -2 -16 -3 115.11 5.93
 2 -16 3 110.23 6.14
 -2 -16 -3 131.22 5.98
 -2 16 -3 112.3 5.85
 2 -16 4 251.4 11.28
 -2 16 -4 251.62 11.44
 2 -16 4 245.74 11.68
 2 -16 4 259.41 12.14
 -2 -16 -4 241.04 11.51
 -2 -16 -4 246.59 11.57
 -2 -16 -4 269.57 11.77
 -2 -16 -4 259.11 11.88
 -2 -16 -4 257.37 11.47
 -2 -16 -5 61.11 3.6
 -2 -16 -5 55.96 3.54
 -2 -16 -5 54.53 3.08
 2 -16 5 56.72 4.05
 -2 -16 -5 56.07 3.47
 2 -16 5 49.4 3.09
 -2 16 -5 48.96 3.35
 -2 -16 -5 61.91 3.85
 -2 -16 -6 18 1.63
 -2 -16 -6 20.08 2.3
 -2 -16 -6 22.77 2.21
 2 -16 6 16.22 1.62
 2 -16 6 19.09 2.53
 -2 16 -6 21.82 2.05
 -2 16 -6 18.27 1.84
 -2 -16 -6 19.73 2.08
 -2 -16 -6 20.98 1.99
 -2 -16 -7 82.36 4.67
 -2 16 -7 84.97 4.48
 2 -16 7 73.93 4.06
 -2 -16 -7 74.85 4.12
 2 -16 7 72.01 4.78
 -2 -16 -7 86.62 4.6
 -2 16 -7 90.11 4.43
 -2 -16 -7 89.69 4.76
 -2 -16 -8 109.78 5.87
 -2 -16 -8 113.8 5.54
 2 -16 8 124.79 5.48
 -2 -16 -8 114.19 5.85
 -2 16 -8 103.64 5.62
 -2 16 -8 110.65 5.73
 -2 -16 -8 119.89 6.01
 -2 -16 -9 28.43 2.32
 -2 16 -9 26.53 2.16
 -2 -16 -9 30.34 2.36
 -2 -16 -9 28.02 2.02
 -2 16 -9 27.63 2.24
 -2 -16 -9 27.13 2.19
 -2 -16 -9 29.21 2.48
 -2 16 -10 -0.91 1.15
 -2 -16 -10 2.24 1.26
 -2 -16 -10 -0.1 1.31
 -2 -16 -10 0.74 1.02
 -2 -16 -10 0.48 1.2
 -2 16 -11 7.41 1.17
 -2 -16 -11 11.14 1.52
 -2 -16 -11 11.74 1.47
 -2 -16 -11 9.9 1.3
 -2 16 -11 8.4 1.35
 -2 16 -11 7.79 1.34
 -2 16 -12 0.88 0.96
 -2 16 -12 -0.29 0.63
 -2 -16 -12 0.72 0.91
 -2 16 -12 1.39 0.9
 2 -17 -13 27.05 1.68
 2 17 -13 27.09 1.81
 2 -17 -12 74.42 3.74
 2 -17 -12 75.4 3.78
 2 17 -12 72.14 3.77
 2 -17 -12 69.62 3.91
 2 17 -12 76.72 3.89
 2 -17 -11 29.62 2.08
 2 17 -11 26.68 2.13
 2 -17 -11 29.5 2.34
 -2 -17 11 28.45 2.03
 2 -17 -11 30.52 2.12
 2 17 -10 0.71 1.19
 2 -17 -10 1.86 1.24
 2 -17 -10 1.6 1.21
 2 -17 -10 0.4 1.46
 -2 -17 10 1.52 1.02
 2 -17 -10 1.68 1.4
 2 -17 -10 3.24 1.56
 2 -17 -10 0.32 1.07
 2 -17 -9 254.07 11.58
 2 -17 -9 265.66 11.96
 2 -17 -9 258.47 11.51
 -2 -17 9 264.38 11.62
 2 -17 -9 259.22 11.64
 2 -17 -9 262.38 11.88
 2 -17 -9 246.76 11.76
 2 17 -9 267.93 11.73
 2 -17 -8 27.64 2.11
 2 -17 -8 27.26 2.45
 2 -17 -8 20.9 2.3
 2 -17 -8 25.57 1.98
 -2 -17 8 28.78 2.16
 2 -17 -8 28.36 2.19
 2 -17 -8 24.36 2.41
 2 17 -8 20.41 2.1
 2 -17 -7 433.12 19.48
 2 -17 -7 454.45 19.03
 -2 -17 7 442.86 19.18
 2 17 -7 451.91 19.25
 -2 -17 7 433.07 19.39
 2 -17 -7 422.77 19.12
 2 -17 -7 425.14 19.43
 2 -17 -7 445.03 19.16
 2 -17 -7 469.57 19.61
 2 -17 -6 20.88 1.9
 2 17 -6 22.11 1.98
 2 -17 -6 21.82 2.52
 2 -17 -6 21.77 1.71
 -2 -17 6 24.78 2.07
 2 -17 -6 19.6 2.22
 -2 -17 6 22.88 2.38
 2 -17 -6 19.12 2.39
 2 17 -5 256 11.65
 -2 -17 5 252.38 11.67
 -2 -17 5 264.71 12.06
 2 -17 -5 263.88 12.17
 2 -17 -5 271.15 12.19
 2 -17 -5 253.34 11.59
 2 -17 -4 133.36 6.85
 -2 -17 4 120.09 6.35
 2 17 -4 132.94 6.25
 -2 -17 4 132.72 6.73
 2 -17 -4 123.99 6.17
 2 -17 -4 127.74 6.78
 2 -17 -4 123.25 6.18
 2 -17 -3 87.15 4.63
 -2 -17 3 99.9 5.33
 2 -17 -3 94.12 5.4
 2 -17 -3 90.9 4.65
 -2 -17 3 90.95 5.02
 2 -17 -3 87.62 4.67
 -2 -17 2 281.54 12.9
 2 -17 -2 296.97 13.15
 -2 -17 2 301.15 13.11
 2 -17 -2 298.1 13.26
 2 -17 -2 265.09 12.39
 2 -17 -2 270.13 12.47
 2 -17 -1 80.16 4.3
 -2 -17 1 82.54 4.79
 2 -17 -1 93.04 5.28
 -2 -17 1 85.31 4.96
 2 -17 -1 89.49 4.99
 2 -17 -1 75.37 4.19
 2 -17 0 124.71 6.02
 2 -17 0 123.13 6.72
 -2 -17 0 128.36 6.69
 2 -17 0 131.88 6.19
 2 -17 1 83.34 4.99
 2 -17 1 72.65 4.11
 2 -17 1 84.36 4.79
 -2 -17 -1 85.86 4.83
 -2 -17 -1 82.66 4.82
 -2 -17 -1 73.26 4.26
 2 -17 2 79.98 4.55
 -2 -17 -2 80.17 4.54
 2 -17 2 64.65 4.69
 -2 -17 -2 73.58 4.53
 -2 -17 -2 68.89 4
 2 -17 2 66.44 3.84
 -2 17 -2 75.28 3.95
 -2 -17 -3 0.29 1.2
 2 -17 3 1.77 1.92
 -2 -17 -3 -0.78 1.61
 2 -17 3 0.67 1.03
 -2 17 -3 1.04 1.22
 -2 -17 -3 0.31 1.24
 2 -17 3 0.39 1.58
 -2 -17 -4 229.22 10.74
 2 -17 4 229.36 11.33
 2 -17 4 230.53 10.46
 -2 -17 -4 231.73 10.64
 -2 -17 -4 240.11 11.07
 -2 -17 -4 244.81 10.95
 2 -17 4 214.51 10.8
 -2 17 -4 253.93 10.72
 -2 -17 -4 230.51 10.73
 2 -17 5 63.86 4.6
 2 -17 5 75.22 3.85
 -2 -17 -5 71.03 4.43
 -2 -17 -5 74.2 4.22
 -2 17 -5 74.12 4.07
 -2 -17 -5 72.53 4.12
 -2 -17 -5 67.83 4.14
 -2 -17 -6 0.46 1.35
 2 -17 6 -2.57 2
 -2 -17 -6 0.62 1.3
 -2 -17 -6 0.38 1.55
 -2 -17 -6 -0.54 1.28
 2 -17 6 1.41 0.93
 -2 -17 -6 -1.39 0.94
 -2 17 -6 0.1 1.32
 2 -17 7 0.13 1.63
 -2 17 -7 0.37 1.25
 -2 -17 -7 1.04 0.94
 2 -17 7 1.85 0.9
 -2 17 -7 -0.08 1.16
 -2 -17 -7 2.24 1.44
 -2 -17 -7 -0.53 1.29
 -2 -17 -7 -0.35 1.44
 -2 17 -8 21.27 1.94
 -2 -17 -8 18.95 1.92
 -2 -17 -8 19.79 2.01
 -2 17 -8 22.79 1.87
 -2 -17 -8 19.61 2
 -2 -17 -8 21.23 1.98
 -2 -17 -8 18.82 1.63
 -2 -17 -9 2.39 0.92
 -2 -17 -9 1.56 1.29
 -2 17 -9 0.46 1.08
 -2 -17 -9 2.59 1.29
 -2 17 -9 0.96 1.2
 -2 -17 -9 1.44 1.13
 -2 -17 -9 0.64 1.14
 -2 17 -10 10.6 1.28
 -2 -17 -10 11.05 1.55
 -2 -17 -10 11 1.42
 -2 -17 -10 11.85 1.38
 -2 17 -10 8.99 1.32
 -2 -17 -10 8.13 1.15
 -2 -17 -11 -1.18 1.06
 -2 17 -11 3.06 1.03
 -2 -17 -11 0.66 0.94
 -2 17 -11 0.95 0.91
 -2 17 -11 0.09 0.69
 -2 -17 -11 1.02 0.88
 2 -18 -12 30.28 1.78
 2 18 -12 30.57 1.91
 2 -18 -12 25.41 1.89
 2 18 -12 27.31 1.83
 2 -18 -11 35.66 2.14
 2 18 -11 34.58 2.26
 2 -18 -11 34.27 2.35
 2 -18 -10 0.53 1.09
 2 -18 -10 0.77 1.26
 2 -18 -10 0.21 0.95
 2 18 -10 -0.08 1.09
 2 18 -10 0.91 1.09
 2 18 -9 17.5 1.71
 -2 -18 9 14.68 1.55
 2 -18 -9 19.14 1.98
 2 -18 -9 15.66 1.6
 2 -18 -9 16.55 1.84
 2 -18 -8 13 1.53
 2 18 -8 12.17 1.51
 2 -18 -8 13.26 1.88
 -2 -18 8 11.76 1.49
 2 -18 -7 12.7 1.96
 2 -18 -7 11.58 1.41
 -2 -18 7 10.2 1.75
 2 -18 -7 12.38 1.9
 2 18 -7 10.1 1.49
 -2 -18 7 9.13 1.47
 2 -18 -6 2.24 1.7
 -2 -18 6 1.66 1.16
 -2 -18 6 0.25 1.54
 2 -18 -6 1.47 1.73
 2 18 -6 1.98 1.17
 2 -18 -6 1.7 1.07
 2 18 -5 31.54 2.27
 -2 -18 5 33.89 2.41
 2 -18 -5 31.57 2.29
 -2 -18 5 33.85 2.81
 2 -18 -5 32.83 2.98
 2 -18 -5 29.5 2.94
 -2 -18 4 272.34 11.58
 2 -18 -4 246.34 11.63
 -2 -18 4 238.42 11.11
 -2 -18 4 240.24 11
 2 -18 -4 232.48 10.86
 -2 -18 3 60.99 3.89
 2 -18 -3 60.43 3.36
 2 -18 -3 58.41 3.28
 2 -18 -3 53.94 3.93
 -2 -18 3 54.62 3.64
 2 -18 -3 59.23 4.12
 2 -18 -2 97.04 5.42
 -2 -18 2 91.09 5.07
 2 -18 -2 90.43 4.59
 -2 -18 2 102.35 5.43
 2 -18 -2 85.43 4.67
 2 -18 -2 88.6 5.45
 2 -18 -1 9.32 1.38
 2 -18 -1 7.53 2.21
 2 -18 -1 8.62 2.11
 -2 -18 1 7.49 1.82
 -2 -18 1 9.69 2.05
 2 -18 -1 7.11 1.18
 2 -18 0 1.68 1.68
 2 -18 0 -0.17 1.09
 -2 -18 0 1.35 1.54
 -2 -18 -1 77.06 4.58
 2 -18 1 78.27 4.91
 -2 -18 -1 71.79 4.57
 2 -18 1 75.18 4.01
 2 -18 1 79.82 4.66
 -2 -18 -2 4.71 1.34
 -2 -18 -2 7.55 1.85
 2 -18 2 4.23 2.07
 2 -18 2 5.86 1.82
 2 -18 2 2.63 1.09
 -2 18 -2 5.6 1.25
 -2 -18 -2 7.65 1.95
 -2 -18 -3 62.79 3.94
 2 -18 3 63.76 3.39
 -2 18 -3 58.75 3.44
 2 -18 3 52.5 4.24
 -2 -18 -3 63.29 4.07
 -2 -18 -3 64.83 3.58
 2 -18 3 56.28 3.82
 2 -18 4 41.73 2.57
 -2 18 -4 39.16 2.72
 2 -18 4 36.33 2.93
 -2 -18 -4 40.36 2.78
 2 -18 4 43.59 3.56
 2 -18 5 242.67 10.69
 -2 -18 -5 245.66 11.28
 2 -18 5 228.12 11.49
 -2 -18 -5 231.26 10.95
 -2 18 -5 243.24 10.92
 -2 -18 -5 242.15 10.97
 -2 -18 -5 254.5 11.13
 2 -18 6 64.33 3.28
 -2 -18 -6 59.56 3.84
 -2 -18 -6 63.96 3.6
 -2 -18 -6 66.08 3.64
 -2 18 -6 59.28 3.51
 -2 -18 -6 63.01 3.67
 2 -18 6 52.94 3.98
 -2 -18 -7 118.78 5.46
 -2 -18 -7 105.36 4.96
 -2 -18 -7 107.78 5.5
 -2 18 -7 108.81 5.31
 -2 -18 -7 105.75 5.42
 -2 -18 -8 12.42 1.23
 -2 18 -8 17.18 1.65
 -2 -18 -8 17.11 1.73
 -2 -18 -8 17.35 1.73
 -2 18 -8 15.79 1.46
 -2 -18 -8 14.98 1.68
 -2 -18 -8 13.86 1.59
 -2 -18 -9 39.32 2.43
 -2 18 -9 35.06 2.26
 -2 18 -9 38.99 2.45
 -2 -18 -9 41.06 2.49
 -2 -18 -9 41.11 2.58
 -2 -18 -9 38.71 2.4
 -2 -18 -10 1.66 0.93
 -2 -18 -10 3.55 1.06
 -2 18 -10 1.15 0.74
 -2 18 -10 1.96 0.99
 -2 18 -10 2.08 0.87
 -2 -18 -10 1.4 0.91
 2 -19 -11 26.98 1.88
 2 -19 -11 28.41 1.68
 2 19 -11 27.09 1.77
 2 -19 -10 10.76 1.1
 2 -19 -10 6.2 1.12
 2 19 -10 8.29 1.18
 2 -19 -10 10.37 1.4
 2 19 -10 7.49 1.12
 2 -19 -9 11.27 1.26
 2 -19 -9 14.03 1.64
 2 -19 -9 10.23 1.5
 2 19 -9 9.29 1.4
 2 19 -9 10.07 1.26
 2 -19 -8 1.56 0.98
 2 -19 -8 0.79 1.3
 2 19 -8 2.16 1.08
 -2 -19 8 -0.66 0.99
 -2 -19 7 22.24 1.91
 2 -19 -7 25.01 2.34
 2 19 -7 29.83 2
 -2 -19 7 24.64 2.26
 2 -19 -7 24.71 2.29
 2 -19 -7 23.32 1.81
 -2 -19 6 103.43 5.38
 2 -19 -6 102.56 4.88
 -2 -19 6 98.21 4.96
 2 -19 -6 101.93 5.44
 2 -19 -6 92 5.31
 2 19 -6 94.35 4.85
 2 -19 -5 28.57 2.7
 2 -19 -5 25.61 1.96
 -2 -19 5 29.37 2.62
 -2 -19 5 28.37 2.13
 2 -19 -5 26.08 2.6
 2 -19 -4 34.29 2.28
 -2 -19 4 31.51 2.45
 -2 -19 4 39.53 2.55
 2 -19 -4 37.23 3.13
 -2 -19 4 34.83 2.97
 2 -19 -3 5.39 1.95
 2 -19 -3 4.32 1.1
 -2 -19 3 3.66 1.8
 2 -19 -3 6.74 2.07
 -2 -19 3 5.08 1.28
 -2 -19 3 4.12 1.49
 -2 -19 2 40.02 3.02
 2 -19 -2 35.35 3.18
 -2 -19 2 36.2 2.79
 2 -19 -2 34.03 2.32
 2 -19 -2 33.29 2.95
 2 -19 -2 28.17 2.09
 2 -19 -1 64.71 4.01
 -2 -19 1 67.05 4.1
 2 -19 -1 55.97 4.19
 2 -19 -1 54.91 3.29
 -2 -19 1 62.12 3.85
 -2 -19 0 0.39 1.54
 2 -19 0 -0.41 1.68
 2 -19 0 0.08 1.07
 -2 -19 -1 8.31 1.91
 -2 -19 -1 6.97 1.88
 2 -19 1 3.67 1.16
 2 -19 1 8.02 1.73
 2 -19 1 6.67 2.18
 2 -19 2 5.9 1.69
 -2 -19 -2 7.45 1.81
 2 -19 2 5.98 2.3
 2 -19 2 5.76 1.16
 -2 -19 -2 7.21 1.87
 -2 -19 -3 17.33 2.15
 2 -19 3 12.05 1.95
 2 -19 3 15.01 2.5
 -2 -19 -3 15.87 1.96
 2 -19 3 14.57 1.47
 -2 19 -3 14.23 1.54
 -2 19 -4 35.27 2.36
 -2 -19 -4 37.92 2.67
 2 -19 4 28.66 3.05
 2 -19 4 33.21 2.56
 2 -19 4 33.31 2.15
 -2 19 -5 14.24 1.55
 -2 -19 -5 11.02 1.6
 -2 -19 -5 7.94 1.38
 -2 -19 -5 13.97 1.9
 2 -19 5 10.75 2.19
 -2 -19 -6 34.45 2.35
 -2 -19 -6 31.07 2.34
 2 -19 6 30.1 2.75
 -2 19 -6 36.08 2.35
 -2 -19 -6 35.61 2.63
 -2 -19 -7 110.51 5.51
 -2 -19 -7 112.3 5.66
 -2 19 -7 118.25 5.52
 -2 -19 -8 3.22 1.11
 -2 -19 -8 2 1.1
 -2 -19 -8 2.49 1.14
 -2 19 -8 4.65 1.09
 -2 -19 -9 8.7 1.16
 -2 19 -9 10.98 1.21
 -2 19 -9 8.13 0.94
 -2 -19 -9 11.82 1.27
 -2 -19 -9 7.32 1.08
 2 -20 -9 -0.14 0.7
 2 20 -9 0.34 0.73
 2 20 -9 0.87 0.89
 2 -20 -9 0.85 1.02
 2 -20 -9 0.63 0.96
 2 20 -8 50.61 2.81
 2 -20 -8 61.07 3.18
 2 -20 -8 58.11 3.19
 2 20 -8 52.58 2.96
 2 -20 -8 51.48 2.78
 2 -20 -7 33.31 2.01
 2 -20 -7 32.32 2.47
 -2 -20 7 33.98 2.41
 2 20 -7 29.29 1.95
 2 -20 -6 12.13 1.23
 -2 -20 6 11.96 1.4
 -2 -20 6 16.09 1.93
 2 -20 -6 14.76 1.85
 2 -20 -6 10.2 1.78
 2 -20 -5 14.35 1.33
 2 -20 -5 15.1 2.08
 2 -20 -5 10.46 1.99
 -2 -20 5 12.57 1.93
 -2 -20 5 13.36 1.49
 -2 -20 4 44.15 2.72
 -2 -20 4 45.52 3.23
 2 -20 -4 43.23 3.33
 2 -20 -4 42.33 2.49
 -2 -20 3 65.9 3.6
 2 -20 -3 63.72 3.32
 -2 -20 3 64.72 4.1
 2 -20 -3 69.4 4.32
 -2 -20 3 61.93 3.7
 2 -20 -3 67.93 4.16
 -2 -20 2 43.44 2.99
 -2 -20 2 40.42 2.64
 2 -20 -2 40.94 3.23
 2 -20 -2 40.35 3.4
 -2 -20 2 46.09 3.27
 -2 -20 1 27.23 2.56
 -2 -20 1 27.14 2.38
 2 -20 -1 25.07 1.86
 2 -20 -1 22.92 2.47
 2 -20 0 13.24 2.04
 2 -20 0 10.3 1.33
 2 -20 1 124.06 5.89
 -2 -20 -1 128.43 6.44
 -2 -20 -1 137.22 6.56
 2 -20 1 122.14 6.85
 2 -20 1 118.6 6.4
 2 -20 2 48.65 3.65
 -2 -20 -2 53.13 3.32
 -2 -20 -2 52.29 3.33
 2 -20 2 46.29 3.2
 2 -20 2 41.3 2.61
 -2 -20 -3 47.76 3.12
 2 -20 3 42.97 3.47
 -2 -20 -3 45.48 3.07
 -2 20 -3 44.99 2.56
 2 -20 3 38.12 2.88
 -2 -20 -4 9.54 1.66
 -2 20 -4 10.44 1.29
 2 -20 4 14.01 2.27
 -2 -20 -5 15.12 1.73
 -2 20 -5 16.72 1.52
 -2 -20 -5 18.49 1.93
 2 -20 6 -0.29 1.4
 -2 20 -6 -0.13 0.92
 -2 -20 -6 1.15 1.18
 -2 20 -7 37.63 2.27
 -2 -20 -7 41.06 2.39
 -2 -20 -7 36.2 2.43
 -2 20 -8 19.85 1.43
 -2 -20 -8 21.09 1.49
 2 -21 -8 2.64 0.64
 2 -21 -8 5.18 1.07
 2 21 -8 3.39 0.85
 2 -21 -8 3.8 1.04
 2 -21 -7 10.25 0.98
 2 -21 -7 13.68 1.39
 2 21 -7 13.19 1.19
 2 -21 -7 10.19 1.44
 2 -21 -6 0.47 0.69
 2 -21 -6 0.18 1.29
 -2 -21 6 -0.99 1.29
 2 -21 -6 -0.5 1.26
 2 21 -6 0.45 0.87
 2 -21 -5 -0.18 0.66
 -2 -21 5 0.82 1.46
 2 -21 -5 0.1 1.44
 2 -21 -5 1.2 1.4
 2 21 -5 0.11 0.84
 -2 -21 4 3.82 1.62
 2 -21 -4 2.69 1.58
 2 21 -4 2.03 0.86
 -2 -21 3 50.61 2.89
 -2 -21 3 49.03 2.98
 2 -21 -3 46.97 3.48
 -2 -21 3 54.07 3.44
 2 -21 -3 55.67 3.47
 2 -21 -2 26.28 2.46
 -2 -21 2 27.28 2.47
 2 -21 -2 26.3 2.72
 -2 -21 2 24.98 2.14
 -2 -21 2 26.76 1.93
 2 -21 -1 1.38 1.89
 -2 -21 1 0.69 1.5
 2 -21 -1 -0.68 1.52
 -2 -21 1 0.59 0.99
 -2 -21 1 0.3 1.32
 2 -21 0 32.7 2.66
 -2 -21 0 36.28 2.64
 -2 -21 -1 16.73 2.05
 2 -21 1 19.61 2.44
 -2 -21 -1 16.68 1.91
 2 -21 1 14.06 1.92
 2 -21 2 11.59 1.72
 -2 -21 -2 10.2 1.72
 -2 -21 -2 15.68 1.77
 2 -21 2 15.37 2.29
 -2 -21 -3 5.93 1.42
 -2 -21 -3 7.03 1.55
 2 -21 3 4.75 1.24
 2 -21 3 6.71 1.95
 -2 -21 -4 0.59 1.2
 2 -21 4 0.45 1.6
 -2 21 -4 -0.05 0.8
 2 -21 5 59.93 3.72
 -2 -21 -5 61.59 3.47
 -2 21 -5 67.39 3.28
 -2 -21 -6 110.17 5.17
 -2 21 -6 106.62 4.9
 2 22 -6 12.3 1.02
 2 -22 -6 15.12 1.3
 2 -22 -6 14.74 1.47
 -2 -22 5 9.82 1.5
 2 -22 -5 11.74 1.5
 2 -22 -5 7.81 1.41
 -2 -22 4 0.55 1.36
 2 -22 -4 0.28 1.37
 2 -22 -3 6.4 1.51
 2 -22 -3 5.75 1.69
 -2 -22 3 9.19 1.59
 2 -22 -2 0.84 1.36
 -2 -22 2 3.39 1.43
 2 -22 -2 1.02 1.6
 -2 -22 2 1.08 1.02
 2 -22 -1 2.21 1.6
 -2 -22 1 1.77 1.33
 2 -22 -1 0.84 1.32
 -2 -22 1 2.13 1.2
 2 -22 0 0.89 1.34
 -2 -22 0 1.23 1.2
 -2 -22 -1 75.03 4.06
 2 -22 1 72.76 3.93
 -2 -22 -1 74.36 3.94
 2 -22 1 67.67 4.27
 2 -22 2 -0.55 1.58
 -2 -22 -2 -0.52 1.24
 -2 -22 -2 0.32 1.14
 2 -22 2 -0.14 1.03
 -2 -22 -3 16.81 1.72
 2 -22 3 17.59 2.07
 -2 -22 -3 22.19 1.81
 2 -22 4 3.79 1.35
 -2 -22 -4 3.95 1.09
 3 0 -19 0.17 0.87
 3 0 -19 0.62 0.84
 3 0 -18 66.4 3.47
 3 0 -18 75.96 3.7
 3 0 -18 67.46 3.48
 3 0 -17 0.23 1.02
 3 0 -17 1.4 1.13
 3 0 -17 -0.3 0.95
 3 0 -16 44.77 3
 3 0 -16 50.82 2.97
 3 0 -16 48.31 2.91
 3 0 -15 0.09 1.09
 3 0 -15 -0.33 1.27
 3 0 -15 0.7 1.22
 3 0 -15 0.56 1.11
 3 0 -14 495.01 20.85
 3 0 -14 473.41 20.87
 3 0 -14 481.3 20.99
 3 0 -14 483.04 20.83
 3 0 -14 493.33 20.79
 3 0 -14 442.53 22.75
 3 0 -13 1.75 1.94
 3 0 -13 1.74 1.24
 3 0 -13 0.32 1.01
 3 0 -13 -0.69 1.13
 3 0 -12 20.43 1.82
 3 0 -12 24.35 1.8
 3 0 -12 19.92 2.92
 3 0 -12 19.82 2.33
 3 0 -11 0.23 1.64
 3 0 -11 0.17 1.14
 3 0 -10 395.95 18.17
 3 0 -10 417.34 18.74
 3 0 -9 -0.17 1.38
 3 0 -9 -0.14 1.2
 3 0 -8 0.44 1.39
 3 0 -8 0.6 0.96
 3 0 -7 -0.49 1.21
 3 0 -7 0.24 0.9
 3 0 -6 93.61 4.88
 3 0 -6 93.4 4.52
 3 0 -5 0.17 0.97
 3 0 -5 0.4 0.67
 3 0 -4 2073.49 89.51
 3 0 -4 2206.22 89.22
 3 0 -3 1.08 0.98
 3 0 -3 -0.14 0.62
 -3 0 3 -0.18 0.94
 -3 0 2 1405.34 58.07
 3 0 -2 1352.46 57.72
 3 0 -2 1511.52 58.1
 3 0 -1 -0.85 1.11
 -3 0 1 1.08 1.12
 3 0 0 519.79 22.92
 -3 0 0 570.92 23.03
 -3 0 -1 -1.28 1.32
 3 0 1 -0.32 1.09
 3 0 2 2080.37 86.51
 -3 0 -2 2084.54 86.52
 3 0 3 0.45 1.15
 -3 0 -3 0.81 0.94
 -3 0 -4 201.44 9.75
 3 0 4 222.2 9.87
 3 0 5 0.26 1.42
 -3 0 -5 -0.25 1.14
 -3 0 -5 -0.33 0.99
 -3 0 -6 170.74 8.73
 -3 0 -6 165.26 8.43
 3 0 7 1.1 1.47
 -3 0 -7 -0.88 1.3
 -3 0 -7 1.52 1.09
 3 0 8 1139.2 47.82
 -3 0 -8 1087.31 47.16
 3 0 9 -0.48 1.81
 -3 0 -9 -1.09 1.18
 -3 0 -9 0.08 0.98
 -3 0 -9 0.23 0.9
 -3 0 -10 0.76 1.11
 -3 0 -10 0.78 1.4
 -3 0 -10 1.58 1.26
 3 0 10 0.27 1.79
 -3 0 -10 0.54 1.04
 -3 0 -11 0.12 1.49
 -3 0 -11 0.46 1.1
 -3 0 -11 -0.33 1.23
 -3 0 -11 0.78 1.21
 3 0 11 -0.29 2
 -3 0 -12 22.43 2.15
 -3 0 -12 25.47 2.22
 -3 0 -12 23.06 2.1
 -3 0 -12 27.96 2.5
 -3 0 -13 -0.46 1.16
 -3 0 -13 -0.62 1.26
 -3 0 -13 0.88 1.29
 -3 0 -14 2.61 1.35
 -3 0 -14 3.18 1.24
 -3 0 -14 3.33 1.49
 -3 0 -14 2.91 1.17
 -3 0 -15 1.04 1.33
 -3 0 -15 0.57 0.99
 -3 0 -15 -0.44 1.01
 -3 0 -15 -0.17 1.13
 -3 0 -16 43.41 2.5
 -3 0 -16 41.15 2.6
 -3 0 -16 38.38 2.3
 -3 0 -17 0.23 0.82
 -3 0 -17 1.63 0.77
 3 -1 -19 3.62 0.74
 3 -1 -19 2.37 0.88
 3 1 -19 3.65 0.94
 3 1 -19 3.65 0.9
 3 -1 -19 3.24 0.67
 3 -1 -18 0.86 0.85
 3 1 -18 1.09 1
 3 1 -18 -0.17 0.78
 3 1 -18 1.33 0.8
 3 -1 -18 0.47 0.83
 3 1 -17 35.45 2.34
 3 -1 -17 32.64 2.19
 3 1 -17 31.35 2.12
 3 1 -17 32.29 2.16
 3 -1 -17 29.14 2.14
 3 -1 -16 27.25 2.15
 3 1 -16 31.06 2.18
 3 1 -16 27.41 2.27
 3 -1 -16 26.78 2.1
 3 1 -16 32.34 2.17
 3 1 -15 31.34 2.32
 3 1 -15 32.94 2.46
 3 -1 -15 29.81 2.39
 3 -1 -15 35.1 2.38
 3 -1 -15 37.15 2.63
 3 1 -15 30.67 2.35
 3 1 -15 33.99 2.46
 3 1 -14 56.81 3.49
 3 -1 -14 53.49 3.57
 3 -1 -14 62.16 3.55
 3 -1 -14 57.77 3.41
 3 1 -14 65.01 3.49
 3 1 -14 68.49 3.61
 3 1 -14 61.64 5.15
 3 1 -14 60.35 3.42
 3 -1 -13 129.85 6.24
 3 1 -13 147.46 8.19
 3 1 -13 127.22 6.28
 3 -1 -13 129.57 7.25
 3 -1 -13 128.58 6.36
 3 1 -13 130.88 6.28
 3 1 -13 128.44 6.16
 3 -1 -13 124.03 6.14
 3 1 -12 64.21 4.74
 3 1 -12 55.01 3.2
 3 -1 -12 49.4 3.23
 3 1 -12 52.85 3.26
 3 -1 -12 53.94 3.94
 3 1 -12 55.29 3.1
 3 -1 -12 56.37 3.11
 3 1 -12 66.81 3.29
 3 -1 -12 56.89 2.97
 3 1 -11 468.6 21.26
 3 -1 -11 477.96 21.5
 3 1 -11 494.35 22.04
 3 1 -10 8.9 1.49
 3 -1 -10 5.83 1.5
 3 1 -10 6.22 1.91
 3 1 -9 1755.18 74.69
 3 -1 -9 1753.91 74.4
 3 -1 -9 1803.45 74.3
 3 1 -8 341.83 15.1
 3 -1 -8 321.58 14.7
 3 1 -7 5364 223.54
 3 -1 -7 5428.91 223.22
 3 1 -6 85.32 4.42
 3 1 -6 78.23 3.86
 3 -1 -6 78.79 4.05
 3 -1 -5 4112.4 171.14
 3 1 -5 4131.97 170.96
 3 1 -5 4219.52 171.44
 3 1 -4 340.6 14.75
 3 -1 -4 347.69 14.54
 3 1 -4 336.6 14.3
 3 -1 -3 2297.23 96.12
 3 1 -3 2322.06 95.89
 -3 1 3 2248.45 96.28
 3 1 -3 2449.63 96.31
 3 1 -2 4.72 1.07
 -3 1 2 3.4 1.05
 3 -1 -2 5.52 0.79
 3 1 -1 848.79 34.66
 -3 1 1 789.94 34.68
 3 -1 -1 840.37 34.5
 3 1 0 4654.38 185.49
 -3 1 0 4325.66 185.51
 -3 1 -1 417.82 18.53
 3 1 1 446.28 18.5
 -3 1 -2 895.96 37.15
 3 1 2 870.26 37.1
 3 1 3 77.23 4.46
 -3 1 -3 97.7 4.6
 3 1 4 50.42 3.25
 -3 1 -4 51.99 3.19
 -3 1 -5 581.66 24.97
 -3 1 -5 570.41 24.68
 -3 -1 -5 567.05 24.86
 3 1 5 584.55 25.04
 -3 1 -6 288.28 13.41
 -3 -1 -6 286.14 13.23
 -3 1 -6 301.77 13.06
 3 1 6 276.68 13.43
 3 1 7 0.37 1.44
 -3 1 -7 1.57 1.33
 -3 1 -7 2.52 1.03
 -3 -1 -7 2.7 1.36
 -3 1 -8 0.41 1.42
 -3 -1 -8 1 1.27
 -3 1 -8 -0.98 1.05
 3 1 8 -1.06 1.58
 -3 1 -9 167.27 7.73
 -3 -1 -9 165.25 7.72
 -3 -1 -9 158.48 7.91
 -3 1 -9 166.47 9.09
 -3 -1 -9 160.77 7.91
 -3 -1 -9 173.93 7.95
 3 1 9 167.2 9.22
 -3 -1 -9 169.79 7.78
 -3 1 -9 165.99 7.72
 -3 -1 -9 156.55 7.64
 -3 1 -9 191.38 7.83
 -3 1 -9 173.81 7.97
 3 1 10 4.04 2.09
 -3 1 -10 5.2 1.24
 -3 -1 -10 3.58 1.51
 -3 1 -10 5.9 1.27
 -3 1 -10 5.43 1.34
 -3 -1 -10 2.66 1.32
 -3 1 -10 3.93 1.53
 -3 -1 -10 2.63 1.06
 -3 1 -10 7.55 1.28
 -3 -1 -10 5.88 1.33
 -3 1 -11 90.57 4.93
 3 1 11 88.56 6.27
 -3 -1 -11 102.77 5.07
 -3 -1 -11 88.32 5.03
 -3 1 -11 94.73 4.85
 -3 1 -11 88.51 5.06
 -3 1 -11 90.33 4.77
 -3 -1 -11 87.76 4.71
 -3 -1 -11 95.45 4.91
 -3 -1 -12 45.37 3.16
 -3 1 -12 48.51 3.35
 -3 -1 -12 54.35 3.34
 -3 1 -12 43.32 3.14
 -3 1 -12 48.88 3.13
 -3 -1 -12 51.14 3.09
 -3 1 -12 54.65 3.22
 -3 1 -12 54.84 3.25
 -3 1 -12 42.27 3.36
 -3 1 -13 2.98 1.42
 -3 1 -13 1.39 1.22
 -3 -1 -13 2.31 1.6
 -3 -1 -13 4.69 1.44
 -3 1 -13 2.93 1.6
 -3 -1 -13 3.93 1.27
 -3 -1 -13 4.92 1.48
 -3 1 -13 4.21 1.36
 -3 1 -13 3.72 1.31
 -3 -1 -14 5 1.39
 -3 1 -14 3.55 1.54
 -3 -1 -14 4.55 1.7
 -3 1 -14 4.04 1.35
 -3 1 -14 3.36 1.22
 -3 -1 -14 4.17 1.34
 -3 -1 -14 4.08 1.15
 -3 1 -14 3.71 1.25
 -3 -1 -15 166.3 7.44
 -3 1 -15 160.7 7.76
 -3 -1 -15 164.94 7.81
 -3 1 -15 148.15 7.45
 -3 -1 -15 160.57 7.59
 -3 1 -15 163.81 7.52
 -3 -1 -15 166.73 7.61
 -3 1 -15 172.15 7.63
 -3 1 -16 12.85 1.52
 -3 1 -16 11.16 1.32
 -3 -1 -16 10.87 1.45
 -3 1 -16 11.24 1.12
 -3 -1 -16 11.16 1.22
 -3 -1 -17 18.56 1.43
 -3 -1 -17 19.66 1.38
 -3 1 -17 20.82 1.38
 3 -2 -19 36.35 2.17
 3 2 -19 44.81 2.27
 3 -2 -19 45.93 2.27
 3 -2 -19 35 2
 3 -2 -19 36.57 2.05
 3 2 -18 7.07 1.15
 3 -2 -18 8.35 1.1
 3 -2 -18 6.38 1.01
 3 -2 -18 7.65 1.19
 3 2 -18 6.28 0.94
 3 -2 -17 2.38 1.16
 3 2 -17 2.13 1.01
 3 2 -17 2.89 0.99
 3 -2 -17 3.52 1.17
 3 2 -17 1.44 1.08
 3 -2 -17 3.59 1.1
 3 2 -16 40.35 2.58
 3 -2 -16 40.93 2.8
 3 2 -16 37.52 2.54
 3 -2 -16 39.12 2.67
 3 -2 -16 38.17 2.59
 3 -2 -16 41.6 2.75
 3 2 -16 46.05 2.79
 3 -2 -15 18.97 1.88
 3 2 -15 24.11 2.11
 3 2 -15 19.43 1.89
 3 -2 -15 15.12 1.79
 3 2 -15 19.09 1.97
 3 -2 -15 17.04 1.75
 3 -2 -15 19.28 1.98
 3 2 -15 17.04 1.73
 3 -2 -15 18.29 1.88
 3 2 -15 20.34 1.78
 3 -2 -14 128.79 6.35
 3 -2 -14 136.08 8.17
 3 2 -14 130.95 8.12
 3 -2 -14 121.44 6.14
 3 -2 -14 119.83 6.22
 3 2 -14 130.56 6.39
 3 2 -14 121.54 6.1
 3 2 -14 135.54 6.3
 3 -2 -14 123.67 6.22
 3 -2 -14 129.87 6.28
 3 2 -14 130.97 6.31
 3 2 -13 285.59 14.91
 3 -2 -13 326.3 15.25
 3 -2 -13 293.71 12.95
 3 -2 -13 308.39 13.2
 3 -2 -13 292.17 13.18
 3 -2 -13 273.14 14.24
 3 2 -13 296.51 13.05
 3 -2 -13 290.8 13.16
 3 2 -13 321.44 13.27
 3 -2 -13 295.58 13.25
 3 2 -13 282.27 13.15
 3 2 -13 300.24 13.29
 3 -2 -13 297.31 13.09
 3 -2 -12 240.73 10.34
 3 -2 -12 236.84 11.98
 3 2 -12 215.15 10.34
 3 -2 -12 229.66 10.32
 3 -2 -12 218.99 11.36
 3 2 -12 255.42 10.41
 3 -2 -12 229.14 10.23
 3 -2 -12 231.15 10.31
 3 2 -12 219.88 10.17
 3 2 -12 228.63 10.29
 3 -2 -12 235.58 10.4
 3 -2 -12 213.12 10.09
 3 2 -12 251.96 12.09
 3 -2 -11 93.75 5.73
 3 2 -11 79.67 5.52
 3 -2 -11 85.68 5.24
 3 2 -11 86.87 4.39
 3 2 -11 86.25 4.88
 3 -2 -11 87.45 4.31
 3 2 -11 79.06 4.25
 3 2 -10 83.15 5.5
 3 2 -10 91.68 4.99
 3 -2 -10 91.87 5.33
 3 -2 -10 90.61 5.62
 3 -2 -10 94.06 5.34
 3 -2 -9 23.65 2.55
 3 -2 -9 28.32 2.48
 3 -2 -9 25.2 2.31
 3 2 -9 26.21 2.6
 3 -2 -8 46.54 3.3
 3 2 -8 50.73 3.39
 3 -2 -8 46.18 3.23
 3 -2 -8 42.05 2.99
 3 2 -7 214.04 9.92
 3 -2 -7 217.96 9.68
 3 -2 -7 196.76 9.86
 3 -2 -6 3.38 1.17
 3 -2 -6 2.11 0.93
 3 2 -6 1.95 1.12
 3 -2 -5 0.17 1.02
 3 2 -5 0.51 0.97
 3 -2 -5 1.3 0.84
 3 -2 -4 392.49 15.48
 3 2 -4 349.65 14.96
 3 2 -4 348.5 15.52
 3 -2 -4 386.04 15.61
 3 -2 -3 400.31 17.86
 3 -2 -3 434.87 17.84
 -3 2 3 427.37 17.88
 -3 -2 3 422.79 17.87
 3 2 -3 406.88 17.83
 3 -2 -2 574.38 23.25
 3 -2 -2 568.04 23.17
 3 2 -2 560.23 23.23
 -3 2 2 511.63 23.21
 -3 -2 2 538.6 23.23
 3 -2 -1 3916.35 153.36
 3 2 -1 3564.91 153.31
 -3 2 1 3775.4 153.39
 -3 -2 1 3492.63 153.37
 3 -2 -1 3813.28 153.31
 3 -2 0 2153.14 93.06
 -3 2 0 2264.9 93.14
 3 2 0 2284.16 93.07
 -3 -2 0 2295.07 93.13
 3 2 1 1305.52 53.36
 -3 2 -1 1260.87 53.45
 -3 -2 -1 1264.59 53.43
 3 -2 1 1286.79 53.37
 -3 -2 -2 2082.89 85.5
 -3 2 -2 2075.06 85.49
 3 2 2 2027 85.44
 3 -2 2 2048.17 85.47
 3 -2 3 11.15 1.54
 3 2 3 10.78 1.52
 -3 -2 -3 14.03 1.5
 -3 2 -3 13.58 1.48
 3 2 4 8.04 1.61
 -3 -2 -4 16.46 1.67
 -3 -2 -4 14.61 1.63
 -3 2 -4 13.38 1.65
 3 -2 4 9.98 1.68
 -3 -2 -5 884.07 36.85
 -3 2 -5 865.52 36.83
 -3 2 -5 854.47 36.45
 3 -2 5 864.12 36.87
 -3 -2 -5 849.56 36.79
 3 2 5 864.35 36.87
 3 2 6 60.11 3.89
 -3 2 -6 50.3 3.62
 -3 -2 -6 53.78 3.7
 -3 -2 -6 59.37 3.69
 -3 2 -6 51.23 3.2
 3 -2 6 61.18 3.9
 -3 -2 -7 71.4 4.5
 -3 2 -7 75.88 4.54
 3 2 7 61.1 4.37
 -3 -2 -7 77.7 4.45
 -3 2 -7 66.21 3.84
 3 -2 7 57.05 4.31
 -3 2 -8 18.93 2.34
 3 2 8 15.65 2.33
 -3 -2 -8 17.02 2.28
 3 -2 8 12.26 2.19
 -3 -2 -8 18.06 2.21
 -3 2 -9 281.94 11.93
 -3 2 -9 286.42 12.18
 -3 -2 -9 263.68 12.09
 -3 -2 -9 247.59 12.04
 -3 -2 -9 264.19 13.32
 -3 2 -9 283.65 13.44
 -3 -2 -9 278.4 11.9
 -3 -2 -9 261.46 12.08
 -3 -2 -9 277.62 11.93
 -3 -2 -9 244.81 11.75
 -3 2 -9 259.57 11.89
 -3 -2 -9 286.75 11.99
 -3 2 -9 278.98 11.91
 3 2 9 269.1 13.4
 3 -2 9 262.35 13.32
 -3 -2 -10 1.21 1.07
 -3 -2 -10 6.16 1.57
 -3 2 -10 1.18 1.03
 -3 -2 -10 3.67 1.34
 -3 -2 -10 1.9 1.02
 -3 2 -10 1.59 1.13
 -3 -2 -10 3.02 1.15
 -3 2 -10 2.07 1.07
 3 -2 10 3.96 1.79
 -3 -2 -10 2.28 1.08
 -3 2 -10 3.91 1.49
 3 2 11 25.74 3.39
 3 -2 11 22.02 3.22
 -3 -2 -11 27.28 2.39
 -3 2 -11 23.76 2.18
 -3 -2 -11 29.2 2.23
 -3 -2 -11 27.39 2.04
 -3 2 -11 27.92 2.24
 -3 2 -11 27.69 2.17
 -3 2 -11 22.63 2.39
 -3 2 -11 24.58 2.4
 -3 -2 -11 29.01 2.25
 -3 2 -12 18.06 2.25
 -3 2 -12 19.66 2.02
 -3 2 -12 21.87 2.23
 -3 -2 -12 19.27 1.79
 -3 2 -12 19.5 1.98
 -3 -2 -12 16.49 2
 -3 -2 -12 20.09 2.01
 -3 -2 -12 18.67 1.94
 -3 2 -12 24.03 2.05
 -3 2 -12 22.55 2.04
 -3 -2 -13 12.27 1.74
 -3 2 -13 10.25 1.87
 -3 2 -13 16.63 1.77
 -3 -2 -13 15.53 1.71
 -3 2 -13 10.02 1.63
 -3 -2 -13 14.52 1.78
 -3 2 -13 16.18 1.81
 -3 -2 -13 13.69 1.52
 -3 2 -13 15.3 1.72
 -3 2 -14 29.29 2.31
 -3 -2 -14 25.34 2.25
 -3 2 -14 18.29 2.28
 -3 -2 -14 23.09 2.37
 -3 2 -14 25.12 2.08
 -3 -2 -14 29.4 2.02
 -3 2 -14 30.55 2.19
 -3 -2 -14 28.74 2.21
 -3 -2 -15 3.71 1.03
 -3 2 -15 2.01 1.3
 -3 -2 -15 1.97 1.29
 -3 -2 -15 4.19 1.24
 -3 2 -15 1.61 1
 -3 2 -15 2.5 1.18
 -3 2 -15 3.71 1.19
 -3 -2 -15 2.49 1.21
 -3 2 -16 2.3 1.13
 -3 -2 -16 0.41 1.06
 -3 2 -16 0.46 0.94
 -3 -2 -16 0.37 0.86
 -3 -2 -16 1.45 1
 3 -3 -19 11.89 0.94
 3 -3 -19 10.41 1.02
 3 -3 -19 11.5 1.1
 3 3 -19 12.05 1.25
 3 3 -18 1.63 0.8
 3 3 -18 1.43 1.05
 3 -3 -18 2.25 0.87
 3 -3 -18 4.09 1.04
 3 -3 -18 1.52 0.86
 3 3 -18 1.36 0.93
 3 3 -17 -0.45 0.81
 3 -3 -17 1.38 1.05
 3 3 -17 0.27 0.9
 3 -3 -17 0.07 0.97
 3 3 -17 1.23 1.06
 3 -3 -17 0.91 1.06
 3 -3 -16 3.16 1.14
 3 -3 -16 4.85 1.28
 3 3 -16 4.29 1.4
 3 -3 -16 2.76 1.28
 3 -3 -16 3.06 1.28
 3 3 -16 2.31 1.04
 3 3 -16 3.78 1.26
 3 3 -16 2.48 1.08
 3 -3 -16 3.44 1.29
 3 3 -15 4.72 1.32
 3 -3 -15 4.14 1.33
 3 3 -15 6.94 1.55
 3 3 -15 6.11 1.25
 3 -3 -15 3.23 1.38
 3 -3 -15 5.23 1.37
 3 -3 -15 5.69 1.37
 3 3 -15 4.96 1.27
 3 -3 -15 6.33 1.35
 3 3 -14 0.09 1.04
 3 3 -14 -0.1 1.33
 3 3 -14 0.65 1.31
 3 -3 -14 1.15 1.17
 3 -3 -14 4.39 2.18
 3 3 -14 1.87 1.96
 3 -3 -14 1.45 1.54
 3 3 -14 0.86 1.2
 3 -3 -14 -0.1 1.25
 3 -3 -14 0.38 1.13
 3 -3 -14 -0.09 1.07
 3 -3 -14 0.98 1.26
 3 -3 -14 -0.18 1.12
 3 3 -13 206.59 8.83
 3 -3 -13 199.13 8.97
 3 -3 -13 203.4 10.71
 3 3 -13 183.1 10.5
 3 -3 -13 176.55 10
 3 3 -13 183.01 8.94
 3 -3 -13 190.5 8.73
 3 3 -13 177.36 8.79
 3 -3 -13 185.41 8.9
 3 -3 -13 194.73 8.85
 3 3 -13 207.4 9.01
 3 -3 -13 192.25 8.81
 3 -3 -13 202.96 8.93
 3 -3 -13 175.41 8.63
 3 3 -13 200.33 8.76
 3 3 -12 39.65 2.58
 3 -3 -12 38.07 2.38
 3 -3 -12 34.54 2.41
 3 -3 -12 47.63 3.66
 3 3 -12 43.23 2.56
 3 -3 -12 31.84 2.46
 3 -3 -12 35.9 2.31
 3 -3 -12 50.9 4.03
 3 -3 -12 40.47 2.56
 3 3 -12 35.44 2.39
 3 3 -12 38.72 2.6
 3 3 -12 40.4 3.83
 3 -3 -12 42.55 2.53
 3 -3 -12 38.03 2.59
 3 -3 -11 16.87 2.42
 3 3 -11 10.11 2.04
 3 -3 -11 10.67 1.91
 3 3 -11 12.41 1.43
 3 -3 -11 9.31 1.58
 3 -3 -11 10.05 1.32
 3 3 -11 12.3 1.37
 3 -3 -11 9.18 1.3
 3 -3 -11 15.57 1.42
 3 3 -10 35.99 3.23
 3 -3 -10 38.29 3.16
 3 3 -10 35.2 2.6
 3 -3 -10 36.89 3.02
 3 -3 -10 34.18 3.23
 3 -3 -9 26.32 2.66
 3 3 -9 29.43 2.73
 3 -3 -9 28.33 2.59
 3 -3 -9 30.69 2.54
 3 -3 -8 118.7 6.29
 3 3 -8 108.63 6.19
 3 -3 -8 127.92 6.32
 3 -3 -8 114.84 6.08
 3 -3 -7 98.09 5.3
 3 -3 -7 99.44 5.15
 3 3 -7 95.88 5.27
 3 -3 -6 4651.96 193.63
 3 -3 -6 4833.79 193.81
 3 3 -6 4574.61 193.75
 3 -3 -5 119.66 5.49
 3 -3 -5 110.43 5.49
 3 3 -5 105.72 5.45
 3 -3 -4 79.39 3.95
 3 3 -4 72.39 3.88
 3 -3 -4 78.21 3.93
 3 -3 -3 306.62 13.04
 3 3 -3 286.17 12.92
 -3 3 3 299.67 12.95
 -3 -3 3 301.49 12.96
 3 -3 -3 303.36 12.95
 3 -3 -2 1302.07 53.26
 3 3 -2 1281.99 53.26
 3 -3 -2 1291.79 53.32
 -3 3 2 1253.3 53.25
 -3 -3 2 1273.29 53.26
 3 3 -1 157.05 6.83
 -3 -3 1 150.28 6.84
 3 -3 -1 147.71 6.79
 -3 3 1 152.89 6.89
 3 -3 -1 146.55 6.87
 3 3 0 945.02 40.3
 -3 -3 0 1034.09 40.4
 3 -3 0 931.3 40.3
 -3 3 0 958.48 40.41
 -3 -3 -1 3051.83 125.62
 3 -3 1 2970.8 125.55
 -3 3 -1 3185.93 125.67
 3 3 1 2955.83 125.53
 -3 3 -2 1186.24 46.62
 -3 -3 -2 1076.89 46.54
 3 -3 2 1094.49 46.55
 3 3 2 1096.36 46.53
 -3 -3 -3 178.4 8.22
 -3 3 -3 175.93 8.23
 3 3 3 173.84 8.21
 3 -3 3 179.58 8.28
 3 -3 4 2.47 1.35
 3 3 4 2.51 1.3
 -3 -3 -4 5.03 1.24
 -3 -3 -4 3.25 1.16
 -3 3 -4 2.6 1.18
 -3 -3 -5 43.23 2.88
 -3 3 -5 31.04 2.65
 3 -3 5 44.76 3.04
 -3 -3 -5 38.03 2.87
 -3 3 -5 35.15 2.37
 3 3 5 41.08 2.96
 3 3 6 652.36 29.94
 -3 3 -6 682.6 29.35
 -3 -3 -6 690.49 29.98
 -3 3 -6 780.8 30.18
 -3 -3 -6 710.31 30.05
 3 -3 6 647.2 29.95
 -3 -3 -7 239.71 11.48
 -3 3 -7 262.62 11.61
 -3 -3 -7 226.95 11.35
 3 -3 7 223.37 11.45
 3 3 7 227.67 11.44
 3 -3 8 1.03 1.52
 -3 -3 -8 -0.19 1.27
 -3 -3 -8 2.3 1.55
 -3 3 -8 1.46 1.4
 3 3 8 2.11 1.66
 -3 3 -9 107.01 5.04
 -3 3 -9 96.76 4.96
 -3 3 -9 94.68 6.16
 -3 -3 -9 101.13 6.28
 -3 -3 -9 103.05 5.26
 -3 3 -9 116.45 5.36
 3 -3 9 107.16 6.38
 -3 -3 -9 95.8 4.95
 3 3 9 101.19 6.38
 -3 3 -9 95.26 5.01
 -3 -3 -9 99.75 5.05
 -3 -3 -9 103.66 5.03
 3 -3 10 8.29 2.04
 -3 3 -10 4.43 1.27
 3 3 10 6.64 1.92
 -3 -3 -10 3.77 1.04
 -3 3 -10 3.73 1.48
 -3 -3 -10 4.01 1.14
 -3 3 -10 3.09 1.52
 -3 -3 -10 3 1.09
 -3 -3 -10 5.4 1.49
 -3 3 -10 4.73 1.23
 -3 -3 -10 2.97 1.25
 -3 -3 -11 45.56 3.24
 -3 3 -11 44.32 2.97
 3 -3 11 35.54 4.03
 -3 3 -11 44.59 3.04
 -3 -3 -11 46.14 3.21
 -3 -3 -11 51.15 3.04
 -3 -3 -11 45.01 2.77
 -3 3 -11 46.31 3.18
 -3 3 -11 41.74 3.21
 -3 -3 -11 47.85 3.04
 3 3 11 42.13 4.17
 -3 3 -11 53.87 3.06
 -3 3 -12 133.66 6.49
 -3 3 -12 139.7 6.75
 -3 3 -12 131.46 6.48
 -3 3 -12 127.13 6.49
 -3 -3 -12 130.12 6.65
 -3 3 -12 127.02 6.77
 -3 -3 -12 131.77 6.25
 -3 -3 -12 123.53 6.44
 -3 -3 -12 132.89 6.51
 -3 -3 -13 73.79 3.8
 -3 3 -13 73.94 4.26
 -3 3 -13 67.4 3.99
 -3 3 -13 69.53 4.32
 -3 -3 -13 71.51 4.2
 -3 3 -13 70.15 4.02
 -3 3 -13 73.36 4.01
 -3 -3 -13 68.05 3.98
 -3 -3 -13 72.25 4.06
 -3 3 -13 73.77 4.09
 -3 3 -14 51.44 3.66
 -3 3 -14 56.34 3.32
 -3 -3 -14 55.18 3.49
 -3 -3 -14 61.95 3.2
 -3 3 -14 55.32 3.38
 -3 3 -14 62.63 3.52
 -3 -3 -14 66.01 3.55
 -3 3 -15 0.98 1.19
 -3 -3 -15 0.41 1.26
 -3 -3 -15 1.22 0.82
 -3 3 -15 -0.07 0.87
 -3 3 -15 0.82 1.17
 -3 -3 -15 0.89 1.14
 -3 3 -15 0.7 1.12
 -3 -3 -15 3.1 1.18
 -3 -3 -16 4.87 1.21
 -3 -3 -16 3.55 0.98
 -3 3 -16 5.78 1.21
 -3 3 -16 4.58 1.1
 -3 -3 -16 2.31 1.02
 3 4 -19 1.6 0.82
 3 -4 -19 1.08 0.66
 3 -4 -19 1.02 0.65
 3 -4 -18 0.52 0.91
 3 4 -18 -0.07 1.01
 3 -4 -18 1.09 0.87
 3 4 -18 1.41 0.91
 3 -4 -18 0.74 0.82
 3 -4 -17 0.15 0.94
 3 -4 -17 0.33 1.06
 3 -4 -17 0.47 0.98
 3 4 -17 0.16 0.98
 3 4 -17 0.13 0.86
 3 -4 -16 3.08 1.29
 3 -4 -16 2.17 1.19
 3 -4 -16 2.71 1.01
 3 4 -16 3.7 1.03
 3 4 -16 2.72 1.13
 3 -4 -16 3.95 1.21
 3 4 -16 4.17 1.39
 3 -4 -16 4.68 1.27
 3 4 -16 3.47 1.23
 3 -4 -15 2.32 1.31
 3 -4 -15 3.61 1.1
 3 -4 -15 3.51 1.25
 3 -4 -15 1.8 1.27
 3 4 -15 5.02 1.25
 3 4 -15 3.84 1.11
 3 4 -15 3.94 1.27
 3 -4 -15 4.08 1.35
 3 4 -15 2.95 1.17
 3 -4 -15 4.74 1.23
 3 4 -15 5.8 1.44
 3 -4 -14 31.76 3.59
 3 4 -14 23.41 3.29
 3 -4 -14 18.84 2.05
 3 -4 -14 21.93 1.99
 3 -4 -14 22.57 1.98
 3 4 -14 15.88 1.99
 3 4 -14 25.77 2.02
 3 -4 -14 20.07 1.88
 3 4 -14 14.44 1.81
 3 4 -14 22.31 1.9
 3 4 -14 26.91 2.2
 3 -4 -14 25.67 2.06
 3 -4 -14 22.68 2.82
 3 -4 -14 27.65 2.14
 3 -4 -13 307.44 13.86
 3 -4 -13 324.35 15.76
 3 4 -13 329.65 15.81
 3 -4 -13 298.7 13.97
 3 -4 -13 313.09 15.33
 3 4 -13 294.61 13.82
 3 -4 -13 321.4 13.98
 3 4 -13 318.33 13.9
 3 -4 -13 315.58 13.82
 3 -4 -13 316.37 13.85
 3 -4 -13 313.98 13.77
 3 -4 -13 318.04 13.96
 3 4 -13 330.62 14.04
 3 4 -13 319.81 14.03
 3 -4 -12 1.03 0.99
 3 -4 -12 1.49 1.03
 3 -4 -12 1.26 1.11
 3 -4 -12 1.05 1.64
 3 4 -12 0.26 1.83
 3 -4 -12 1.44 1.15
 3 -4 -12 2.34 1.59
 3 4 -12 1.12 1.07
 3 -4 -12 1.37 1.04
 3 4 -12 0.42 0.99
 3 -4 -12 0.79 1.14
 3 4 -12 1.41 1.13
 3 -4 -12 0.56 1.52
 3 4 -12 2.78 1.1
 3 -4 -12 1.96 1.03
 3 -4 -11 59.32 4.21
 3 4 -11 51.92 3.97
 3 -4 -11 49.24 2.74
 3 4 -11 50.63 2.88
 3 4 -11 46.51 2.87
 3 -4 -11 45.6 3.65
 3 -4 -11 38.64 2.93
 3 -4 -11 44.11 2.76
 3 -4 -11 47.2 2.81
 3 4 -11 40.85 2.64
 3 -4 -11 48.67 3.75
 3 -4 -11 48.71 2.68
 3 -4 -10 77.19 4.93
 3 4 -10 75.92 4.9
 3 -4 -10 74.19 4.85
 3 -4 -10 71.19 4.73
 3 -4 -9 125.69 6.9
 3 4 -9 124.24 6.91
 3 -4 -9 130.96 6.85
 3 -4 -9 128.7 6.96
 3 4 -8 2.33 1.36
 3 -4 -8 1.52 1.3
 3 -4 -8 1.79 1.28
 3 -4 -8 1.63 1.34
 3 -4 -7 309.75 13.48
 3 -4 -7 301.26 13.28
 3 4 -7 274.35 13.24
 3 -4 -7 288.39 13.3
 3 -4 -6 178.06 8.03
 3 -4 -6 159.74 7.98
 3 4 -6 168.47 8.02
 3 4 -5 551.05 24.04
 3 -4 -5 548.18 24.1
 3 -4 -5 591.48 24.11
 -3 4 4 389.5 17.29
 -3 -4 4 402.18 17.33
 3 -4 -4 394.48 17.43
 3 -4 -4 412.85 17.35
 3 4 -4 416.56 17.37
 3 -4 -3 240.54 10.15
 -3 -4 3 217.79 9.49
 -3 4 3 226.28 9.94
 -3 -4 3 224.77 9.95
 3 -4 -3 234.41 10.17
 3 -4 -3 236.56 9.96
 3 4 -3 228.48 9.94
 3 -4 -2 77.96 3.84
 3 4 -2 71.67 3.83
 3 -4 -2 78.08 4.07
 -3 4 2 85.51 3.91
 -3 -4 2 83.81 3.93
 3 -4 -1 1635.66 65.92
 3 -4 -1 1688.44 66.17
 3 4 -1 1627.58 65.92
 -3 -4 1 1519.83 65.91
 -3 4 1 1498.48 65.93
 3 -4 0 829.73 35.85
 -3 4 0 815.48 35.68
 3 -4 0 889.25 35.65
 3 4 0 896.33 35.66
 -3 -4 0 819.68 35.66
 3 4 1 9.98 1.2
 3 -4 1 8.65 1.14
 -3 -4 -1 11.06 1.18
 -3 -4 -2 2798.83 115.96
 -3 4 -2 2776.17 115.98
 3 -4 2 2787.99 115.98
 3 4 2 2827.87 115.95
 3 4 3 1.37 1.02
 -3 -4 -3 0.18 0.87
 -3 4 -3 2.05 1.05
 -3 -4 -3 0.23 1.18
 3 -4 3 1.41 1.12
 -3 -4 -4 30.12 2.24
 3 4 4 26.33 2.27
 -3 4 -4 26.85 2.2
 -3 -4 -4 26.36 2.35
 3 -4 4 26.73 2.25
 3 4 5 174.8 8.69
 -3 -4 -5 179.76 8.72
 -3 4 -5 189.6 8.78
 -3 -4 -5 187 8.92
 3 -4 5 171.29 8.72
 -3 4 -5 179.47 8.14
 -3 -4 -6 115.98 6.38
 -3 -4 -6 110.27 6.2
 -3 4 -6 119.85 6.31
 3 4 6 112.59 6.23
 3 -4 6 120.41 6.34
 -3 -4 -7 -0.18 1.29
 -3 4 -7 1.82 1.47
 3 -4 7 1.79 1.5
 -3 -4 -7 1.32 1.33
 3 4 7 0.54 1.43
 -3 -4 -8 114.65 5.45
 -3 -4 -8 106.18 6.51
 -3 4 -8 110.18 6.59
 3 -4 8 113.29 6.63
 -3 4 -8 116.96 5.47
 -3 -4 -8 123.95 6.72
 3 4 8 109.25 6.58
 -3 -4 -9 321.43 14.45
 -3 -4 -9 343.19 14.94
 -3 4 -9 334.63 14.6
 -3 4 -9 329.92 14.82
 -3 4 -9 348.08 14.57
 -3 4 -9 319.13 14.53
 -3 -4 -9 337.49 14.85
 -3 -4 -9 319.81 14.52
 -3 4 -9 367.08 14.91
 -3 -4 -9 351.4 14.64
 -3 -4 -9 332.61 14.66
 3 4 9 327.2 16.01
 3 -4 9 316.74 15.9
 -3 -4 -10 261.01 11.72
 -3 -4 -10 284.53 12.31
 -3 4 -10 264.03 12.14
 -3 4 -10 257.28 11.79
 -3 4 -10 274.45 12.21
 -3 4 -10 267.01 11.95
 -3 -4 -10 271.82 11.94
 -3 -4 -10 272.12 11.99
 -3 -4 -10 269.26 12.19
 3 4 10 267.8 13.47
 3 -4 10 244.89 13.22
 3 -4 11 1.09 1.72
 -3 -4 -11 0.38 1.45
 -3 -4 -11 0.68 0.95
 -3 4 -11 1.43 1.53
 3 4 11 2.5 1.96
 -3 -4 -11 0.12 1.4
 -3 -4 -11 0.51 1.21
 -3 4 -11 0.78 1.28
 -3 -4 -11 -0.1 1.02
 -3 4 -11 1.49 1.5
 -3 4 -11 1.41 1.15
 -3 -4 -12 42.27 3.16
 -3 -4 -12 42.7 2.59
 -3 4 -12 38.58 3.05
 -3 4 -12 41.28 2.83
 -3 -4 -12 44.19 3.12
 -3 4 -12 41.84 2.84
 -3 -4 -12 48.48 2.92
 -3 4 -12 42.39 2.89
 -3 -4 -12 43.74 2.91
 -3 4 -12 43.44 3.28
 -3 -4 -13 93.33 4.57
 -3 4 -13 99.63 4.92
 -3 4 -13 97.14 5.11
 -3 4 -13 90 5.17
 -3 4 -13 87.01 4.79
 -3 -4 -13 94.51 5.06
 -3 -4 -13 94.04 4.93
 -3 4 -13 85.75 4.84
 -3 4 -14 0.96 1.57
 -3 4 -14 3.6 1.11
 -3 -4 -14 4.68 1.44
 -3 4 -14 6.07 1.38
 -3 4 -14 5.95 1.46
 -3 -4 -14 3.14 1.3
 -3 -4 -15 37.99 2.53
 -3 4 -15 40.55 2.72
 -3 -4 -15 36.77 2.6
 -3 4 -15 42.67 2.59
 -3 4 -15 45.04 2.68
 -3 -4 -16 103.08 4.7
 -3 -4 -16 97.94 4.67
 -3 -4 -16 94.37 4.82
 -3 4 -16 92.05 4.74
 3 5 -19 1.79 0.79
 3 -5 -19 0.03 0.53
 3 -5 -19 0.89 0.66
 3 -5 -18 0.13 0.9
 3 -5 -18 1.58 0.87
 3 5 -18 1.44 0.97
 3 -5 -18 1.15 0.79
 3 5 -18 -0.18 0.84
 3 -5 -17 10.88 1.19
 3 -5 -17 12.36 1.37
 3 -5 -17 11.93 1.32
 3 5 -17 9.72 1.19
 3 -5 -17 12.16 1.44
 3 5 -17 12.28 1.36
 3 -5 -16 56.75 3.15
 3 -5 -16 51.15 3.01
 3 -5 -16 57.94 3.29
 3 5 -16 50.52 3.3
 3 5 -16 49.87 2.98
 3 5 -16 51.77 3.12
 3 5 -16 55.23 3.14
 3 -5 -16 54.97 3.13
 3 -5 -15 55.58 3.06
 3 5 -15 43.05 2.95
 3 -5 -15 50.37 2.93
 3 -5 -15 53.86 3.15
 3 -5 -15 46.77 2.99
 3 5 -15 51.42 2.94
 3 5 -15 47.41 2.96
 3 -5 -15 47.06 3.07
 3 5 -15 41.51 3.06
 3 -5 -15 48.42 3.03
 3 -5 -14 3.45 1.36
 3 -5 -14 4.18 1.26
 3 -5 -14 3.32 1.34
 3 -5 -14 4.3 1.22
 3 5 -14 1.96 1.38
 3 -5 -14 4.9 1.23
 3 5 -14 4.08 1.29
 3 -5 -14 3.66 1.29
 3 5 -14 2.42 1.24
 3 5 -14 3.96 1.19
 3 -5 -14 4.27 1.26
 3 5 -13 104.11 5.26
 3 -5 -13 99.98 5.24
 3 -5 -13 99.3 5.43
 3 -5 -13 99.84 6.64
 3 5 -13 113.08 5.55
 3 -5 -13 111.29 5.37
 3 -5 -13 103.22 5.28
 3 -5 -13 106.6 5.37
 3 5 -13 106.41 5.47
 3 -5 -13 108.69 5.43
 3 -5 -13 100.03 5.28
 3 5 -13 113.32 6.93
 3 5 -13 109.86 5.41
 3 -5 -13 113.74 7.03
 3 -5 -12 78.61 4.39
 3 -5 -12 88.74 4.46
 3 -5 -12 85.16 4.43
 3 -5 -12 91.06 5.95
 3 5 -12 95.3 4.69
 3 -5 -12 83.77 4.59
 3 -5 -12 100.46 5.96
 3 -5 -12 78.73 4.77
 3 -5 -12 82.62 4.5
 3 5 -12 97.35 4.67
 3 -5 -12 89.66 4.53
 3 5 -12 93.54 4.57
 3 -5 -12 83.83 4.53
 3 5 -12 82.08 5.78
 3 -5 -12 89.76 4.6
 3 -5 -12 86.26 4.45
 3 5 -12 82.12 4.38
 3 -5 -11 13.24 2.26
 3 5 -11 9.53 1.44
 3 5 -11 13.95 1.4
 3 -5 -11 9.89 1.45
 3 5 -11 8.18 2.05
 3 -5 -11 14.95 2.23
 3 -5 -11 13.57 2.24
 3 -5 -11 15.31 1.62
 3 -5 -11 16.18 1.56
 3 -5 -11 14.91 1.49
 3 -5 -11 14.7 1.38
 3 -5 -11 14.86 1.41
 3 -5 -11 13.41 1.84
 3 5 -11 12.4 1.48
 3 -5 -11 14.56 1.45
 3 5 -11 15.04 1.57
 3 -5 -11 15.89 1.48
 3 -5 -10 2.66 1.5
 3 -5 -10 4.46 1.66
 3 -5 -10 5.52 1.65
 3 5 -10 4.36 1.65
 3 -5 -9 257.95 12.32
 3 -5 -9 260.81 12.47
 3 5 -9 255.84 12.3
 3 -5 -9 257.27 12.36
 3 -5 -8 65.66 4.14
 3 -5 -8 73.33 4.37
 3 -5 -8 75.59 4.31
 3 5 -7 112.37 5.72
 3 -5 -7 104.73 5.72
 3 -5 -7 108.06 5.73
 3 -5 -6 53.03 3.29
 3 5 -6 53.55 3.24
 3 -5 -6 54.17 3.36
 3 -5 -5 800.38 32.64
 3 5 -5 726.65 32.38
 3 -5 -5 781.59 32.46
 -3 -5 4 453.15 19.86
 -3 5 4 484.76 20.2
 -3 -5 4 458.74 20.18
 3 5 -4 470.54 20.21
 3 -5 -4 498.24 20.5
 3 -5 -4 499.14 20.26
 -3 -5 3 153.71 6.84
 -3 -5 3 139.09 6.48
 3 -5 -3 165.06 7.22
 -3 5 3 149.47 6.84
 3 -5 -3 167.91 7.24
 3 5 -3 139.27 6.78
 3 -5 -3 167.32 6.89
 3 -5 -2 213.92 8.98
 -3 5 2 172.43 8.53
 -3 -5 2 181.12 8.53
 3 -5 -2 220.25 8.62
 -3 -5 1 2800.01 122.76
 3 -5 -1 3015.32 123.16
 3 5 -1 2932.64 122.76
 3 -5 -1 3123.21 122.8
 -3 5 1 3011.16 122.84
 3 -5 0 1567.91 65.43
 -3 5 0 1517.98 65.51
 -3 -5 0 1556.33 65.48
 3 -5 0 1631 65.84
 3 5 0 1622.61 65.46
 3 -5 1 83.05 4.08
 -3 -5 -1 87.34 4.09
 -3 5 -1 82.21 4.11
 3 5 1 75.25 4.03
 3 5 2 177.32 8.17
 -3 -5 -2 169.46 8.42
 -3 -5 -2 184.78 8.16
 -3 5 -2 179.11 8.18
 3 -5 2 179.71 8.18
 -3 -5 -3 181.82 8.11
 -3 5 -3 176.23 8.13
 3 -5 3 165.64 8.1
 -3 -5 -3 173.2 7.52
 3 5 3 171.67 8.1
 3 5 4 5.7 1.34
 -3 5 -4 5.46 1.26
 -3 -5 -4 5.76 1.24
 3 -5 4 6.42 1.41
 -3 -5 -4 4.58 1.43
 -3 -5 -5 192.36 9.2
 -3 5 -5 204.69 9.04
 -3 -5 -5 195.32 8.97
 3 5 5 167.68 8.81
 3 -5 5 166.01 8.85
 3 -5 6 3.26 1.48
 3 5 6 3.22 1.35
 -3 -5 -6 9 1.68
 -3 5 -6 7.93 1.57
 -3 -5 -6 8.63 1.78
 -3 -5 -7 34.69 2.96
 3 5 7 35.54 3.07
 -3 -5 -7 37.5 3.2
 3 -5 7 36.26 3.07
 -3 5 -7 39.54 3.16
 -3 -5 -8 259 11.7
 -3 -5 -8 262.7 11.65
 -3 -5 -8 284.7 12.03
 -3 -5 -8 267.86 12.95
 -3 5 -8 237.74 12.8
 -3 5 -8 256.16 11.73
 -3 5 -8 277.11 11.71
 -3 -5 -8 270.83 11.77
 3 5 8 266.81 12.93
 3 -5 8 255.8 12.82
 3 5 9 1.62 1.6
 -3 -5 -9 1.25 0.87
 -3 -5 -9 1.12 0.97
 -3 -5 -9 1.78 1.28
 -3 -5 -9 0.17 1.09
 -3 5 -9 0.32 1.01
 3 -5 9 3.39 1.71
 -3 5 -9 2.1 1.15
 -3 -5 -9 1.7 1.17
 -3 -5 -9 0.89 0.9
 -3 5 -9 0.91 0.93
 3 5 10 5.83 1.99
 3 -5 10 14.33 2.42
 -3 5 -10 14.26 1.91
 -3 -5 -10 6.52 1.38
 -3 -5 -10 12.32 1.42
 -3 -5 -10 11.33 1.79
 -3 5 -10 11.04 1.76
 -3 -5 -10 10.07 1.77
 -3 -5 -10 12.19 1.44
 -3 5 -10 11.48 1.47
 -3 -5 -10 10.26 1.35
 -3 5 -10 11.67 1.53
 -3 -5 -10 13.78 1.61
 3 -5 11 4.46 1.9
 -3 5 -11 6.62 1.34
 -3 5 -11 8.86 1.75
 -3 -5 -11 8.77 1.77
 -3 -5 -11 8.97 1.36
 -3 -5 -11 7.77 1.73
 -3 -5 -11 9.55 1.44
 -3 -5 -11 5.62 1.44
 -3 5 -11 9.18 1.8
 3 5 11 7.51 2.13
 -3 5 -11 8.32 1.43
 -3 5 -12 13.3 1.99
 -3 5 -12 13.51 1.69
 -3 -5 -12 17.63 2.05
 -3 5 -12 17.62 2.17
 -3 -5 -12 15.57 1.7
 -3 -5 -12 16.33 1.92
 -3 5 -12 18.52 1.8
 -3 -5 -12 11.91 2.02
 -3 5 -13 104.77 5.74
 -3 5 -13 107.05 5.58
 -3 -5 -13 111.56 5.46
 -3 -5 -13 110.68 5.61
 -3 5 -13 95.82 5.22
 -3 5 -14 23.88 1.88
 -3 5 -14 22.14 2.4
 -3 5 -14 24.93 2.14
 -3 -5 -14 29.93 2.19
 -3 -5 -14 28.88 2.26
 -3 -5 -15 57.8 3.24
 -3 -5 -15 59.76 3.2
 -3 5 -15 57.77 3.17
 -3 -5 -16 12.88 1.26
 -3 -5 -16 11.99 1.43
 -3 -5 -16 12.84 1.31
 -3 5 -16 11.79 1.3
 3 -6 -18 14.8 1.37
 3 6 -18 16.87 1.45
 3 -6 -18 13.02 1.14
 3 6 -17 21.79 1.84
 3 -6 -17 21.1 1.63
 3 -6 -17 20.27 1.57
 3 6 -17 23.37 1.67
 3 6 -17 20.23 1.51
 3 -6 -17 19.46 1.67
 3 -6 -17 18.83 1.73
 3 6 -17 21.15 1.71
 3 -6 -16 58.44 3.14
 3 -6 -16 52.54 3.16
 3 6 -16 54.38 3.24
 3 -6 -16 51.09 3.12
 3 6 -16 60.14 3.19
 3 -6 -16 55.81 3.32
 3 6 -16 52.55 3.37
 3 6 -16 55.29 3.05
 3 -6 -15 4.45 1.25
 3 6 -15 5.47 1.46
 3 -6 -15 3.05 1.18
 3 -6 -15 5.49 1.33
 3 -6 -15 5.5 1.39
 3 -6 -15 4.13 1.27
 3 -6 -15 5.01 1.31
 3 6 -15 4.09 1.17
 3 6 -15 7.68 1.51
 3 -6 -15 4.85 1.24
 3 6 -15 3.78 1.2
 3 6 -14 154.05 7.33
 3 -6 -14 142.34 7.13
 3 -6 -14 146.25 7.09
 3 6 -14 142.58 7.01
 3 -6 -14 151.3 7.22
 3 -6 -14 155.26 7.17
 3 -6 -14 148.51 7.11
 3 -6 -14 152.53 7.1
 3 -6 -14 149.15 7.11
 3 6 -14 147.42 7.2
 3 -6 -13 45.6 2.86
 3 -6 -13 48.85 2.83
 3 -6 -13 47.03 2.9
 3 6 -13 41.16 4.14
 3 6 -13 40.41 2.74
 3 6 -13 44.01 3.06
 3 -6 -13 43.21 4.03
 3 6 -13 44.72 2.95
 3 -6 -13 46.64 2.96
 3 -6 -13 53.63 3.09
 3 -6 -13 44.34 2.88
 3 -6 -13 41.59 3.29
 3 -6 -13 42.33 2.96
 3 -6 -13 39.56 4.11
 3 -6 -12 59.91 3.41
 3 6 -12 46.52 4.39
 3 -6 -12 59.2 3.54
 3 -6 -12 53.58 4.5
 3 -6 -12 60.72 3.47
 3 -6 -12 62.49 4.74
 3 -6 -12 65.62 3.53
 3 -6 -12 63.99 3.41
 3 6 -12 63.69 3.52
 3 6 -12 68.13 3.62
 3 -6 -12 61.9 4.71
 3 -6 -12 53.97 3.7
 3 -6 -12 56.88 3.27
 3 -6 -12 56.71 3.3
 3 6 -12 55.46 3.43
 3 -6 -12 61.17 3.38
 3 -6 -12 60.91 3.58
 3 6 -12 52.17 3.23
 3 -6 -11 2.16 1.47
 3 -6 -11 1.75 1.01
 3 -6 -11 0.96 0.88
 3 -6 -11 0.46 1.39
 3 6 -11 1.8 1.66
 3 -6 -11 0.24 1.6
 3 -6 -11 0.71 1.52
 3 -6 -11 1.37 1
 3 6 -11 0.86 0.87
 3 6 -11 6.7 1.32
 3 -6 -11 1.52 1.01
 3 -6 -11 1.8 1.04
 3 -6 -11 2.48 1.16
 3 6 -11 2.9 1.14
 3 6 -11 0.78 1.1
 3 -6 -11 1.39 1.12
 3 -6 -11 -0.08 0.9
 3 -6 -10 35.36 2.6
 3 -6 -10 34.05 3.15
 3 -6 -10 37.65 2.28
 3 -6 -10 31.52 3.11
 3 6 -10 34.41 3.13
 3 -6 -9 60.93 3.95
 3 6 -9 55.25 3.82
 3 -6 -9 58.51 4.08
 3 -6 -9 51.07 3.93
 3 -6 -8 86.87 4.81
 3 6 -8 74.15 4.58
 3 -6 -8 86.4 5.02
 3 -6 -8 74 4.76
 3 6 -7 247.68 11.88
 3 -6 -7 257.72 11.97
 3 -6 -7 277.69 12.21
 3 -6 -6 70.48 4.26
 3 6 -6 66.99 3.91
 3 -6 -6 72.84 4.23
 3 -6 -6 76.6 4.07
 3 6 -5 57.93 3.22
 -3 -6 5 50.96 2.87
 3 -6 -5 61.22 3.56
 3 -6 -5 57.32 3.23
 -3 -6 5 55.7 3.19
 -3 6 5 55.64 3.14
 3 -6 -5 56.59 3.49
 -3 -6 4 19.93 1.34
 3 -6 -4 22.71 1.92
 -3 -6 4 19.71 1.59
 -3 -6 4 17.27 1.27
 3 6 -4 17.78 1.52
 -3 6 4 20.2 1.56
 3 -6 -4 20.79 1.99
 3 -6 -4 21.25 1.63
 3 -6 -3 115.93 5.19
 3 -6 -3 116.38 5.67
 -3 -6 3 105.56 5.14
 3 -6 -3 109.22 5.6
 -3 -6 3 104.96 4.87
 3 6 -3 107.78 5.14
 3 -6 -3 104.31 5.41
 -3 6 3 109.27 5.15
 -3 -6 3 116.31 4.99
 -3 -6 2 25.8 1.66
 3 -6 -2 20.65 2.05
 -3 6 2 25.79 1.71
 3 -6 -2 24.42 1.63
 3 6 -2 26.8 1.64
 3 -6 -1 117.5 5.21
 3 6 -1 117.12 5.21
 3 -6 -1 114.39 5.75
 -3 6 1 110.58 5.25
 -3 -6 1 109.91 5.2
 -3 -6 1 108.22 5.08
 3 6 0 183.64 8.42
 3 -6 0 200.74 8.36
 -3 -6 0 192.87 8.5
 3 -6 0 178.92 8.4
 -3 6 0 211.2 8.59
 3 -6 0 171.81 8.91
 -3 -6 -1 18.69 1.8
 3 -6 1 18.79 1.5
 3 -6 1 19 1.13
 -3 -6 -1 21.06 1.7
 -3 -6 -1 20.09 1.54
 -3 6 -1 17.67 1.53
 3 6 1 17.97 1.52
 3 -6 1 16.73 1.98
 -3 -6 -1 20.5 1.29
 3 -6 2 1519.59 60.86
 -3 6 -2 1501 60.84
 -3 -6 -2 1409.91 60.96
 3 6 2 1465.84 60.81
 -3 -6 -2 1436.1 61.19
 -3 -6 -2 1450.04 60.78
 -3 -6 -2 1439.53 60.36
 -3 -6 -3 74.82 4.2
 -3 -6 -3 67.61 3.75
 -3 6 -3 79.48 3.9
 3 -6 3 56.86 3.67
 -3 -6 -3 73.61 3.29
 3 6 3 58.39 3.65
 3 -6 4 69.47 3.97
 -3 6 -4 74.85 4
 -3 -6 -4 67.86 3.88
 3 6 4 63.99 3.88
 -3 -6 -5 53.35 3.57
 3 6 5 64.55 3.72
 -3 6 -5 57.78 3.69
 -3 -6 -5 52.25 3.86
 3 -6 5 63.12 3.71
 3 -6 6 9.4 1.7
 3 6 6 5.7 1.53
 -3 -6 -6 13.16 1.81
 -3 6 -6 16.48 1.9
 -3 -6 -6 20.99 2.34
 -3 -6 -7 540.48 22.39
 -3 -6 -7 514.14 23.52
 -3 6 -7 507.91 23.52
 -3 6 -7 546.93 22.41
 -3 -6 -7 537.42 23.92
 3 -6 7 502.14 23.46
 3 6 7 498.65 23.42
 -3 -6 -8 117.44 5.83
 -3 6 -8 119.63 5.81
 -3 -6 -8 128.77 6.15
 -3 6 -8 117.32 5.85
 -3 -6 -8 112.4 5.97
 3 6 8 124.11 6.85
 -3 -6 -8 122.55 5.75
 -3 -6 -8 127.88 5.81
 -3 -6 -8 119.26 5.89
 -3 6 -8 121.37 5.76
 -3 -6 -8 122.16 5.76
 3 -6 8 129.43 6.95
 -3 6 -8 120.95 6.03
 3 -6 9 3.11 1.59
 -3 -6 -9 2.39 1.12
 -3 -6 -9 2 1.05
 -3 -6 -9 1.76 0.87
 3 6 9 2.24 1.41
 -3 6 -9 1.91 0.94
 -3 -6 -9 1.97 1.02
 -3 -6 -9 2.22 1.17
 -3 -6 -9 -0.46 1.28
 -3 6 -9 1.53 1.2
 -3 6 -9 1.95 1.17
 -3 -6 -9 3.52 1.19
 -3 -6 -10 136.15 6.38
 -3 -6 -10 131.14 6.38
 -3 -6 -10 131.71 6.4
 -3 -6 -10 136.02 6.83
 3 6 10 124.39 7.63
 -3 6 -10 134.15 6.73
 -3 -6 -10 146.54 6.63
 -3 6 -10 131.92 6.44
 -3 -6 -10 116.05 6.35
 -3 6 -10 142.34 6.56
 -3 6 -10 139.09 6.45
 3 -6 10 128.53 7.7
 -3 6 -11 306.56 13.56
 -3 -6 -11 304.54 13.16
 -3 -6 -11 313.95 13.59
 -3 6 -11 294.17 13.43
 -3 -6 -11 297.1 13.06
 -3 -6 -11 304.5 13.5
 3 6 11 266.38 14.43
 -3 6 -11 294.01 13.2
 -3 6 -11 293.6 13.11
 -3 6 -11 280.97 13.13
 -3 -6 -11 302.5 13.27
 3 -6 11 267.74 14.41
 -3 6 -12 140.69 7.01
 -3 -6 -12 148.08 7.54
 -3 6 -12 147.33 7.43
 -3 -6 -12 150.63 7.27
 -3 6 -12 154.39 7.19
 -3 6 -12 168.4 7.71
 -3 -6 -12 142.62 7.4
 -3 -6 -12 144.93 7
 -3 6 -12 154.59 7.24
 -3 6 -12 152.01 7.19
 -3 6 -13 46.93 3.05
 -3 -6 -13 42.6 3.16
 -3 6 -13 37.47 2.58
 -3 -6 -13 44.55 3.04
 -3 6 -13 38.89 2.79
 -3 6 -13 45.64 3.2
 -3 -6 -13 38.86 2.77
 -3 6 -14 1.49 1.56
 -3 6 -14 0.6 1.29
 -3 -6 -14 1.62 1.27
 -3 -6 -14 2.88 1.22
 -3 -6 -14 -0.08 1.02
 -3 6 -15 0.85 1.32
 -3 -6 -15 1.95 1.11
 -3 -6 -15 1.74 1.03
 -3 -6 -16 1.94 0.84
 -3 6 -16 1.46 0.87
 -3 -6 -16 0.77 0.83
 3 -7 -18 11.86 0.99
 3 -7 -18 12.29 1.26
 3 7 -18 10.63 1.22
 3 -7 -17 29.29 2.04
 3 -7 -17 34.52 2.05
 3 7 -17 30.58 2.19
 3 -7 -17 38 2.04
 3 -7 -17 30.85 2.15
 3 7 -17 24.37 2.05
 3 7 -17 31.93 1.98
 3 7 -16 14.72 1.81
 3 7 -16 16 1.5
 3 -7 -16 16.77 1.58
 3 7 -16 13.81 1.4
 3 -7 -16 17.92 1.67
 3 -7 -16 16.01 1.76
 3 -7 -16 16.09 1.53
 3 7 -16 16.73 1.72
 3 7 -16 15.3 1.69
 3 -7 -15 12.66 1.58
 3 7 -15 11.79 1.42
 3 -7 -15 12.41 1.52
 3 -7 -15 8.79 1.41
 3 -7 -15 11.83 1.43
 3 -7 -15 10.95 1.66
 3 -7 -15 9.83 1.49
 3 -7 -15 11.42 1.56
 3 7 -15 10.82 1.63
 3 -7 -15 11.21 1.47
 3 7 -15 10.17 1.35
 3 7 -15 10.58 1.79
 3 -7 -14 2.27 1.21
 3 7 -14 3.83 1.17
 3 -7 -14 1.83 1.29
 3 -7 -14 4.09 1.4
 3 -7 -14 3.32 1.23
 3 -7 -14 2.86 1.25
 3 -7 -14 2.48 1.33
 3 -7 -14 1.35 1
 3 7 -14 3.3 1.41
 3 7 -14 3.14 1.5
 3 -7 -13 128.28 6.34
 3 -7 -13 135.13 7.96
 3 -7 -13 127.15 6.52
 3 7 -13 135.6 6.25
 3 7 -13 128.06 6.53
 3 -7 -13 132.55 7.94
 3 -7 -13 134.14 6.26
 3 -7 -13 133.36 6.49
 3 -7 -13 135.44 6.46
 3 -7 -13 127.14 6.3
 3 7 -13 131.17 7.89
 3 -7 -13 120.11 6.7
 3 -7 -13 127.54 6.37
 3 7 -13 128.2 6.46
 3 -7 -12 12.58 1.73
 3 -7 -12 15.61 2.49
 3 7 -12 11.49 2.44
 3 -7 -12 15.66 1.54
 3 -7 -12 15.68 2.7
 3 7 -12 15.74 1.55
 3 -7 -12 16.65 1.6
 3 7 -12 17.54 1.83
 3 -7 -12 13.62 2.22
 3 -7 -12 15.91 1.94
 3 -7 -12 15.03 1.73
 3 -7 -12 15.81 1.67
 3 -7 -12 15.26 2.62
 3 -7 -11 147.2 7.94
 3 -7 -11 129.29 6.57
 3 -7 -11 152.49 8.18
 3 7 -11 143.37 7.86
 3 7 -11 139.88 6.45
 3 -7 -11 139.81 8.05
 3 -7 -11 146.36 6.76
 3 -7 -11 138.99 6.47
 3 -7 -11 139.25 6.55
 3 -7 -11 137.99 6.6
 3 7 -11 142.3 6.64
 3 -7 -11 131.98 6.81
 3 -7 -11 132.68 6.89
 3 7 -11 133.37 6.69
 3 -7 -11 145.02 6.61
 3 -7 -10 288.39 13.4
 3 -7 -10 272.08 12.14
 3 -7 -10 268.14 12.17
 3 -7 -10 275.72 13.6
 3 -7 -10 272.03 12.42
 3 -7 -10 274.34 13.56
 3 -7 -10 286.45 12.32
 3 7 -10 270.78 12.27
 3 7 -10 285.33 12.2
 3 -7 -10 275.97 12.26
 3 7 -10 290.24 13.34
 3 -7 -10 263.71 12.16
 3 -7 -10 286.75 12.47
 3 -7 -9 53.07 3.65
 3 7 -9 48.79 3.47
 3 -7 -9 47.98 3.84
 3 -7 -9 49.86 3.8
 3 -7 -8 7.65 1.51
 3 7 -8 5.41 1.36
 3 -7 -8 10.02 1.84
 3 -7 -7 99.11 5.73
 3 -7 -7 96.68 5.38
 3 7 -7 108.19 5.44
 3 -7 -7 103.41 5.72
 -3 -7 6 283.12 13.15
 -3 7 6 308.31 13.35
 3 -7 -6 305.6 13.83
 3 7 -6 290.43 13.36
 3 -7 -6 318.77 13.86
 3 -7 -6 307.59 13.45
 3 -7 -5 18.46 1.72
 3 7 -5 21.11 1.68
 3 -7 -5 21.94 2.13
 -3 -7 5 22.43 1.46
 -3 -7 5 18.1 1.53
 3 -7 -5 20.24 2.05
 -3 7 5 23.02 1.7
 -3 -7 5 22.84 1.78
 3 7 -4 14.51 1.4
 -3 -7 4 14.47 1.3
 3 -7 -4 16.54 1.48
 3 -7 -4 16.46 1.77
 -3 7 4 19.68 1.49
 3 -7 -4 18.66 1.99
 -3 -7 4 17.28 1.31
 -3 -7 4 20.08 1.51
 3 -7 -4 19.81 1.24
 3 7 -3 242.33 10.6
 -3 7 3 252.65 10.66
 -3 -7 3 243.24 10.62
 3 -7 -3 239.07 11.26
 -3 -7 3 247.98 10.41
 -3 -7 3 230.89 10.54
 3 -7 -3 253.12 11
 3 -7 -3 235.88 10.61
 3 7 -2 0.46 0.62
 -3 -7 2 1.44 0.74
 3 -7 -2 1.21 0.82
 -3 -7 2 1.55 0.51
 -3 -7 2 1.25 0.83
 3 -7 -2 1.67 1.3
 -3 7 2 0.92 0.72
 3 -7 -2 1.39 0.69
 -3 -7 2 0.21 0.64
 3 -7 -1 193.9 8.22
 -3 7 1 151.9 7.29
 3 -7 -1 172.66 7.47
 -3 -7 1 156.39 7.12
 -3 -7 1 153.5 7.26
 -3 -7 1 156.41 7.58
 3 -7 -1 194.46 7.36
 -3 -7 1 159.59 7.29
 3 -7 0 313.18 12.9
 3 7 0 302.51 12.88
 -3 -7 0 294.19 12.69
 3 -7 0 303.02 12.85
 -3 -7 0 286.72 12.99
 -3 -7 0 303.87 12.88
 -3 7 0 287.29 12.89
 3 -7 0 308.48 13.62
 -3 -7 0 301.24 13.32
 3 -7 1 1339.9 54.84
 3 7 1 1291.37 54.1
 -3 -7 -1 1319.36 53.86
 3 -7 1 1219.46 53.72
 -3 -7 -1 1318.89 54.09
 -3 7 -1 1371.79 54.16
 -3 -7 -1 1338.68 54.37
 3 -7 1 1338.72 54.12
 -3 -7 -1 1296.89 54.61
 3 -7 2 39.67 2.97
 -3 -7 -2 38.39 2.04
 -3 -7 -2 35.26 2.24
 -3 7 -2 35.78 2.3
 -3 -7 -2 36.15 2.56
 3 -7 2 38.6 2.34
 -3 -7 -2 39.15 2.79
 3 7 2 35.37 2.29
 -3 7 -3 361.87 14.95
 3 7 3 334.45 14.85
 -3 -7 -3 341.59 14.86
 -3 -7 -3 344.35 14.4
 -3 -7 -3 326.95 15.15
 3 -7 3 334.97 14.29
 -3 -7 -3 324.34 15.35
 3 -7 3 333.96 14.87
 -3 -7 -4 9.05 1.04
 3 -7 4 5.52 1.22
 3 7 4 4.93 1.19
 -3 -7 -4 5.89 1.18
 -3 7 -4 9.5 1.34
 -3 -7 -4 9.75 1.68
 3 -7 4 9.01 0.86
 -3 -7 -5 20.34 1.99
 3 -7 5 18 1.92
 3 7 5 16.39 1.87
 3 7 6 123.88 6.54
 -3 -7 -6 124.15 6.61
 -3 7 -6 126.19 6.68
 -3 -7 -6 127.61 5.73
 -3 -7 -6 129.87 7.17
 3 -7 6 121.54 6.57
 3 -7 7 17.44 2.21
 -3 -7 -7 26.34 1.89
 -3 -7 -7 24.39 1.92
 -3 -7 -7 23.27 2.07
 -3 -7 -7 25.3 2.43
 -3 7 -7 32.73 2.7
 -3 7 -7 25.59 1.9
 -3 -7 -7 21.44 1.93
 -3 -7 -7 25.71 1.83
 -3 7 -7 20.7 1.94
 -3 7 -7 20.51 1.81
 3 7 7 17.97 2.15
 -3 -7 -7 28.58 1.73
 -3 7 -7 25.97 1.71
 3 7 8 12.28 2.03
 3 -7 8 13.57 2.13
 -3 7 -8 15.32 1.65
 -3 -7 -8 13.73 1.56
 -3 -7 -8 12.62 1.54
 -3 -7 -8 18.83 1.93
 -3 7 -8 17.85 1.46
 -3 -7 -8 16.81 1.4
 -3 -7 -8 13.9 1.72
 -3 -7 -8 15.77 1.53
 -3 7 -8 14.39 1.6
 -3 -7 -8 15.19 1.51
 -3 7 -8 14.42 1.74
 -3 -7 -8 15.96 1.65
 3 -7 9 123.37 7.28
 -3 -7 -9 131.52 6.31
 -3 7 -9 131.07 6.18
 -3 -7 -9 131.72 6.59
 -3 -7 -9 141.69 6.6
 -3 -7 -9 129.79 6.22
 -3 7 -9 131.39 6.31
 -3 -7 -9 119.9 6.15
 -3 -7 -9 125.55 6.24
 -3 7 -9 126.86 6.28
 3 7 9 116.67 7.17
 -3 7 -9 133.1 6.6
 -3 -7 -9 141.84 6.42
 -3 -7 -9 126.21 6.12
 3 7 10 11.96 2.19
 -3 -7 -10 13.92 2.03
 -3 -7 -10 11.88 1.43
 -3 7 -10 14.46 1.74
 -3 -7 -10 13.63 1.74
 -3 7 -10 13.74 1.48
 -3 -7 -10 14.3 1.59
 -3 -7 -10 15.18 1.64
 -3 7 -10 13.7 1.68
 3 -7 10 10.07 2.09
 -3 -7 -10 15.22 1.8
 -3 -7 -11 11.66 1.99
 -3 7 -11 13.29 1.9
 -3 7 -11 11.47 1.65
 -3 7 -11 15.15 1.68
 -3 -7 -11 8.43 1.61
 -3 -7 -11 8.32 1.31
 -3 7 -11 9.87 1.41
 -3 -7 -11 12.59 1.48
 -3 7 -12 12.68 2.03
 -3 7 -12 10.83 1.45
 -3 -7 -12 11.32 1.48
 -3 -7 -12 8.44 1.82
 -3 7 -12 9.42 1.49
 -3 -7 -12 9.36 1.85
 -3 7 -12 10.9 1.85
 -3 7 -12 11.76 1.6
 -3 -7 -12 14.1 1.74
 -3 -7 -13 81.43 4.69
 -3 7 -13 83.4 4.63
 -3 -7 -13 85.53 4.68
 -3 7 -13 68.23 4.67
 -3 7 -13 86.26 4.45
 -3 -7 -13 89.96 4.53
 -3 -7 -13 83.02 4.23
 -3 7 -14 0.89 1.45
 -3 -7 -14 1.26 1.12
 -3 -7 -14 3.59 1.39
 -3 7 -14 3.49 1.29
 -3 -7 -14 1.96 1.27
 -3 -7 -14 1.31 1.07
 -3 7 -14 2.67 1.19
 -3 -7 -15 1.85 1.03
 -3 -7 -15 1.16 0.93
 -3 7 -15 0.09 1.31
 -3 7 -16 3.84 0.89
 -3 -7 -16 4.87 0.91
 -3 -7 -16 5.57 0.92
 3 8 -18 7.57 1.01
 3 -8 -18 11.03 1.1
 3 -8 -17 27.66 1.79
 3 8 -17 30.86 1.94
 3 -8 -17 24.53 1.9
 3 8 -17 21.24 1.83
 3 8 -16 2.47 0.88
 3 8 -16 3.14 1.26
 3 -8 -16 2.97 1.28
 3 -8 -16 2.43 0.9
 3 -8 -16 2.47 1.04
 3 -8 -16 3.05 1.12
 3 -8 -16 0.93 1
 3 8 -16 0.73 1.14
 3 8 -16 2.53 1.37
 3 8 -16 1.33 0.86
 3 -8 -15 2.25 1.27
 3 -8 -15 2.24 1.22
 3 -8 -15 2.19 0.99
 3 8 -15 1.88 1.34
 3 -8 -15 2.61 1
 3 -8 -15 2.37 1.24
 3 -8 -15 1.57 1.16
 3 8 -15 1.18 1.35
 3 -8 -15 2.86 1.24
 3 8 -15 1.16 0.97
 3 8 -15 1.36 1.2
 3 8 -15 2.84 1.01
 3 -8 -15 2.15 1.22
 3 -8 -14 19.56 1.85
 3 -8 -14 17.83 1.86
 3 -8 -14 20.95 1.9
 3 -8 -14 18.71 2.05
 3 8 -14 19.27 1.69
 3 8 -14 17.61 1.96
 3 -8 -14 18.65 2.36
 3 -8 -14 21.18 1.77
 3 -8 -14 19.62 1.93
 3 -8 -14 20.17 1.99
 3 -8 -14 17.25 1.6
 3 -8 -13 12.15 1.49
 3 -8 -13 15.03 1.72
 3 -8 -13 15.57 1.76
 3 -8 -13 10.92 2.08
 3 -8 -13 14.43 1.71
 3 8 -13 13.11 1.87
 3 -8 -13 13.53 1.44
 3 8 -13 11.81 1.44
 3 -8 -13 14.22 1.89
 3 -8 -13 17.58 1.87
 3 -8 -12 118.43 5.7
 3 8 -12 117.77 5.79
 3 -8 -12 109.67 6.87
 3 -8 -12 117.7 5.96
 3 -8 -12 112.48 7.12
 3 -8 -12 108.89 5.76
 3 -8 -12 108.18 5.47
 3 -8 -12 107.87 5.39
 3 -8 -12 110.76 7.15
 3 -8 -12 123.03 6.11
 3 -8 -12 111.59 5.64
 3 -8 -11 5.18 1.25
 3 -8 -11 7.89 1.34
 3 -8 -11 5.81 1.51
 3 -8 -11 5.66 1.39
 3 8 -11 5.53 1.4
 3 -8 -11 4.25 1.06
 3 -8 -11 6.4 2.01
 3 8 -11 6.5 1.45
 3 -8 -11 3.7 1.88
 3 -8 -11 6.39 1.4
 3 -8 -11 7.16 1.84
 3 -8 -11 5.93 1.75
 3 -8 -11 7.54 1.29
 3 -8 -10 7.39 1.22
 3 -8 -10 5.76 1.17
 3 -8 -10 8.79 1.35
 3 -8 -10 11.3 2.24
 3 -8 -10 6.51 1.63
 3 8 -10 7.39 1.71
 3 -8 -10 5.39 1.84
 3 -8 -10 7.22 1.39
 3 8 -10 9.31 1.45
 3 -8 -10 5.18 1.23
 3 -8 -10 6.92 1.53
 3 -8 -10 7.22 1.59
 3 8 -10 7.29 1.33
 3 -8 -10 5.53 1.09
 3 -8 -9 8.84 1.24
 3 -8 -9 5.86 1.16
 3 -8 -9 8.58 1.69
 3 8 -9 4.91 1.5
 3 -8 -9 5.44 1.73
 3 -8 -9 6.75 1.22
 3 -8 -9 7.71 1.3
 3 8 -9 4.82 1.2
 3 -8 -9 7.88 1.46
 3 8 -9 5.82 1.25
 3 -8 -8 162.26 8.42
 3 8 -8 154.71 7.88
 3 -8 -8 158.45 8.41
 3 -8 -8 159.67 7.95
 -3 -8 7 43.7 2.95
 3 -8 -7 56.44 3.32
 -3 8 7 51.45 3.12
 -3 -8 7 47.79 3.09
 3 -8 -7 51.94 3.65
 3 8 -7 48.09 3.17
 3 -8 -7 51.03 3.61
 -3 -8 6 186.63 9.77
 3 8 -6 213.15 9.97
 3 -8 -6 220.06 10
 3 -8 -6 221.79 10.51
 -3 8 6 229.6 9.96
 3 -8 -6 219.93 10.56
 -3 -8 6 218.8 9.53
 -3 -8 6 242.99 10.04
 3 -8 -5 511.64 21.17
 -3 -8 5 510.65 21.53
 3 -8 -5 481.03 21.5
 3 8 -5 481.87 21.49
 3 -8 -5 498.36 22.06
 -3 8 5 490.5 21.48
 -3 -8 5 501.41 21.2
 3 -8 -5 515.55 22.22
 -3 -8 5 534.06 21.56
 3 8 -4 51.92 2.96
 -3 -8 4 50.95 3.01
 3 -8 -4 55.6 3.52
 -3 8 4 58.2 3.01
 -3 -8 4 55.93 2.97
 -3 -8 4 60.64 2.9
 3 -8 -4 56.69 3.01
 3 -8 -4 58.52 2.79
 3 8 -3 560.27 25.37
 -3 8 3 616.26 25.48
 -3 -8 3 593.39 25.56
 -3 -8 3 591.98 25.42
 -3 -8 3 622.66 25.34
 3 -8 -3 637.75 26.02
 3 -8 -3 587.89 25.42
 -3 -8 3 596.26 25.51
 3 -8 -3 636.84 25.27
 3 -8 -2 11.87 1
 3 -8 -2 10.67 1.29
 -3 -8 2 12.19 1.12
 -3 -8 2 9.63 0.91
 3 -8 -2 12.62 1.03
 -3 -8 2 12.99 1.32
 -3 -8 2 12.31 0.99
 3 -8 -1 389.21 17.81
 -3 -8 1 398.13 16.85
 3 -8 -1 415.81 16.77
 -3 -8 1 426.78 17.43
 3 -8 -1 392.05 17.16
 -3 -8 1 395.85 16.85
 -3 8 1 394.07 16.89
 -3 -8 1 388.65 17.02
 3 -8 -1 388.12 16.88
 3 -8 0 28.18 2.69
 -3 -8 0 33.72 1.91
 3 -8 0 38.13 1.82
 -3 -8 0 36.41 1.88
 -3 -8 0 35.06 2.41
 -3 8 0 33.01 1.88
 3 -8 0 33.28 1.93
 3 -8 0 26.77 1.81
 -3 -8 0 31.66 2.15
 3 -8 1 189.1 8.64
 -3 -8 -1 201.76 9.32
 -3 -8 -1 205.81 8.54
 -3 -8 -1 196.2 8.63
 3 -8 1 199.7 8.43
 -3 8 -1 196.64 8.66
 -3 -8 -1 195.66 9.02
 3 -8 1 185.62 9.5
 3 8 1 183.99 8.61
 -3 -8 -2 36.99 2.02
 -3 -8 -2 37.57 2.15
 -3 8 -2 33.76 2.15
 3 -8 2 40.48 1.91
 -3 -8 -2 38.34 2.79
 3 8 2 26.7 2.02
 3 -8 2 30.66 2.12
 -3 -8 -2 35.6 2.54
 -3 -8 -3 248.38 11.25
 -3 -8 -3 256.3 11.97
 3 8 3 248.81 11.24
 3 -8 3 259.57 11.31
 -3 8 -3 236.47 11.23
 -3 -8 -3 247.2 11.7
 3 -8 3 256.97 10.81
 -3 -8 -3 258.1 10.91
 -3 -8 -4 31.17 2.79
 3 8 4 33.62 2.28
 -3 -8 -4 28.09 2.17
 -3 8 -4 29.06 2.21
 3 -8 4 28.32 1.71
 -3 -8 -4 25.86 1.83
 3 -8 4 34.84 2.3
 -3 -8 -5 354.89 15.91
 -3 -8 -5 332.93 15.1
 -3 8 -5 338.92 15.13
 3 8 5 299.18 14.92
 -3 -8 -5 342.42 14.31
 3 -8 5 348.46 14.36
 3 -8 5 323.64 15.07
 3 -8 6 2.69 1.18
 3 8 6 3.08 1.21
 -3 -8 -6 5.86 1.33
 -3 8 -6 9 1.47
 3 -8 6 6.56 0.94
 -3 -8 -6 6.9 0.89
 -3 8 -6 6.91 0.87
 3 -8 7 8.24 1.72
 3 8 7 14.36 1.93
 -3 -8 -7 11.28 1.34
 -3 8 -7 12.69 1.5
 -3 8 -7 16.26 1.7
 -3 -8 -7 8.83 1.29
 -3 -8 -7 11.22 1.43
 -3 -8 -7 12.08 1.56
 -3 -8 -7 11.48 1.54
 -3 8 -7 14.79 1.55
 -3 8 -7 8.63 1.07
 -3 8 -7 11.25 1.4
 -3 -8 -7 10.03 1.38
 -3 -8 -7 9.45 1.1
 -3 -8 -7 10.84 1.55
 3 -8 7 9.03 1.15
 -3 -8 -8 130.4 6.54
 -3 -8 -8 129.37 6.32
 -3 -8 -8 134.66 6.68
 -3 -8 -8 138.31 6.54
 -3 -8 -8 136.65 6.84
 -3 -8 -8 138.7 6.79
 -3 8 -8 156.9 6.89
 3 -8 8 135.84 6.33
 3 -8 8 139.4 7.49
 -3 8 -8 152.11 6.7
 -3 8 -8 119.71 6.29
 -3 -8 -8 135.66 6.54
 -3 -8 -8 139.68 6.65
 -3 8 -8 146.14 6.64
 -3 -8 -8 148.92 6.65
 -3 -8 -9 253.31 11.11
 -3 -8 -9 249.9 11.04
 -3 8 -9 237.71 11.01
 -3 -8 -9 251.76 10.98
 -3 -8 -9 241.02 11.24
 3 -8 9 251.23 10.78
 -3 -8 -9 247.94 10.98
 -3 -8 -9 240.38 11.29
 -3 -8 -9 250.21 11.02
 -3 8 -9 236.21 10.82
 -3 8 -9 235.58 11.2
 -3 8 -9 248.74 11.04
 -3 -8 -9 238.58 10.81
 3 -8 9 211.57 11.83
 3 -8 10 130.61 6.28
 -3 -8 -10 127.46 6.52
 -3 -8 -10 138.79 6.95
 -3 -8 -10 133.9 6.52
 -3 -8 -10 131.83 6.36
 -3 -8 -10 145.87 6.74
 -3 8 -10 138.97 6.61
 -3 8 -10 137.35 6.61
 -3 8 -10 128.55 6.36
 -3 8 -10 140.58 6.9
 3 -8 11 147 6.46
 -3 -8 -11 134.35 7
 -3 8 -11 136.96 6.92
 -3 8 -11 133.02 6.65
 -3 8 -11 144.21 6.76
 -3 -8 -11 144.77 6.66
 -3 -8 -11 145.33 6.83
 -3 -8 -12 67.62 3.69
 -3 8 -12 65.92 4.02
 -3 -8 -12 66.98 4.07
 -3 8 -12 73.46 3.88
 -3 8 -12 60.57 3.67
 -3 -8 -12 65.62 4.13
 -3 -8 -12 66.51 3.85
 -3 -8 -13 5.99 1.56
 -3 8 -13 4.73 1.19
 -3 8 -13 4.72 1.6
 -3 -8 -13 3.63 1.11
 -3 8 -13 5.74 1.39
 -3 -8 -13 3.95 1.55
 -3 8 -13 5.74 1.79
 -3 -8 -13 4.9 1.37
 -3 8 -14 107.49 5.55
 -3 -8 -14 112.95 5.27
 -3 8 -14 107.19 5.33
 -3 -8 -14 102.71 5.35
 -3 -8 -14 100.34 4.96
 -3 -8 -14 109.05 5.25
 -3 -8 -15 13.22 1.44
 -3 -8 -15 15.65 1.39
 -3 8 -15 13.45 1.68
 3 -9 -18 3.78 0.89
 3 9 -18 2.56 0.72
 3 -9 -17 23.85 1.63
 3 -9 -17 22.28 1.75
 3 9 -17 22.8 1.6
 3 9 -17 19.32 1.7
 3 9 -16 10.14 1.28
 3 -9 -16 7.13 1.24
 3 -9 -16 9.11 1.3
 3 9 -16 6.61 1.38
 3 -9 -16 9.28 1.43
 -3 -9 16 11.5 1.36
 3 -9 -15 1.41 1.12
 3 9 -15 0.25 1.08
 3 9 -15 0.95 0.85
 3 -9 -15 2.55 1.23
 3 -9 -15 1.4 1.13
 3 -9 -15 0.9 1.19
 3 -9 -15 1.62 1.22
 3 9 -15 1.94 1.25
 3 -9 -14 22.2 2.02
 3 -9 -14 24.84 2.05
 3 -9 -14 26.15 2.27
 3 -9 -14 24.43 2.11
 3 -9 -14 22.46 2.44
 3 9 -14 18.43 1.89
 3 -9 -14 23.14 1.99
 3 9 -14 24.15 2.19
 3 -9 -14 23.33 2.11
 3 -9 -13 1.4 1.2
 3 -9 -13 1.79 1.39
 3 -9 -13 1.18 1.24
 3 9 -13 -0.56 1.43
 3 -9 -13 2.43 1.81
 3 -9 -13 1.18 1.22
 3 9 -13 0.33 1.3
 3 -9 -13 1.25 1.44
 3 -9 -12 87.23 6.15
 3 -9 -12 86.86 4.67
 3 -9 -12 85.44 6.1
 3 -9 -12 90.09 4.85
 3 9 -12 88.9 4.81
 3 9 -12 90.86 4.88
 3 -9 -12 81.86 4.63
 3 -9 -12 89.11 5.01
 3 -9 -12 95.94 5.07
 3 -9 -11 4.09 1.24
 3 -9 -11 1.67 1.8
 3 -9 -11 4.73 1.97
 3 9 -11 2.43 1.39
 3 -9 -11 3.31 1.32
 3 9 -11 3.57 1.36
 3 -9 -11 4.09 1.54
 3 -9 -11 3.29 1.79
 3 -9 -11 3.61 1.39
 3 -9 -11 3.75 1.34
 3 -9 -10 10.03 1.46
 3 -9 -10 14.05 1.9
 3 9 -10 14.01 1.63
 3 -9 -10 10.78 2.31
 3 9 -10 13.49 1.67
 3 -9 -10 13.36 1.66
 3 -9 -10 10.07 1.52
 3 -9 -10 14.68 1.99
 3 -9 -10 10.68 1.51
 3 -9 -9 0.1 1.13
 3 -9 -9 0.32 0.94
 3 -9 -9 0.61 1.02
 3 -9 -9 0.47 1.55
 3 -9 -9 1.41 1.39
 3 -9 -9 0.22 1.24
 3 9 -9 -0.66 1.14
 3 -9 -9 0.66 1.05
 3 -9 -9 0.41 1.07
 3 9 -9 1.18 1.12
 3 -9 -9 0.61 0.92
 3 -9 -8 1.9 1.52
 3 -9 -8 0.64 1.66
 3 -9 -8 2.56 1.2
 3 -9 -8 1.33 0.93
 3 -9 -8 1.29 0.9
 3 -9 -8 2.27 0.9
 -3 -9 8 2.26 1.02
 3 -9 -7 42.62 3.33
 3 -9 -7 37.99 3.26
 -3 -9 7 39.78 2.4
 -3 -9 6 120.95 5.93
 3 -9 -6 111.84 6.44
 3 -9 -6 117.44 6.61
 -3 -9 6 122.07 5.58
 3 -9 -5 96.43 5.23
 -3 -9 5 96.48 4.41
 -3 -9 5 79.65 4.56
 3 -9 -5 93.01 4.32
 -3 -9 4 9.23 1.18
 3 -9 -4 8.38 1.48
 -3 -9 4 11.67 1.16
 3 -9 -4 9.88 1.01
 3 -9 -3 402.44 16.67
 -3 -9 3 374.65 16.85
 3 -9 -3 395.63 17.38
 3 -9 -3 396.77 17.78
 -3 -9 3 398.94 16.74
 -3 -9 2 1260.82 55.71
 3 -9 -2 1357.89 55.31
 3 -9 -2 1413.12 55.94
 -3 -9 2 1296.25 55.37
 3 -9 -2 1320.18 56.42
 3 -9 -2 1403.98 56.57
 3 -9 -1 83.7 5.23
 -3 -9 1 97.09 4.38
 3 -9 -1 94.71 4.27
 -3 -9 1 91.12 4.5
 -3 -9 1 92.87 4.82
 3 -9 -1 90.03 4.6
 -3 -9 0 261.04 11.06
 -3 -9 0 248.75 11.7
 3 -9 0 266.29 10.96
 3 -9 0 239.06 11.09
 -3 -9 0 259.93 11.43
 -3 -9 -1 396.56 16.7
 3 -9 1 398.02 16.6
 -3 -9 -1 359.05 17.43
 -3 -9 -1 401.97 17.27
 -3 -9 -2 34.91 2.04
 3 -9 2 34.84 1.91
 -3 -9 -2 37.26 2.81
 -3 -9 -3 28.57 1.84
 -3 -9 -3 28.21 2.61
 3 -9 3 28.61 1.72
 -3 -9 -3 30.3 2.53
 3 -9 4 225.06 10.1
 -3 -9 -4 245.36 11.3
 -3 -9 -4 238.81 10.25
 -3 -9 -4 254.2 11.61
 3 -9 4 225.74 10.57
 -3 -9 -5 592.32 25.72
 3 -9 5 581.16 24.08
 3 -9 5 540.65 24.68
 -3 -9 -6 6.48 1.17
 -3 -9 -6 7.89 1.35
 -3 -9 -6 7.34 1.18
 -3 -9 -6 9.42 1.47
 -3 -9 -6 11.19 1.58
 -3 9 -6 8.7 1.24
 3 -9 6 6.35 1.01
 -3 -9 -6 7.63 1.25
 -3 -9 -6 10.38 1.36
 -3 -9 -7 176.09 8.27
 -3 -9 -7 171.43 8.27
 -3 -9 -7 195.76 8.67
 -3 -9 -7 171.4 8.49
 -3 9 -7 184.42 8.49
 3 -9 7 186.36 8.11
 -3 -9 -7 190.04 8.59
 -3 9 -7 178.16 8.29
 -3 -9 -7 181.13 8.34
 -3 9 -7 176.25 8.34
 -3 -9 -7 174.33 8.33
 -3 9 -7 185.32 8.42
 -3 -9 -8 17.53 1.85
 -3 -9 -8 21.07 1.95
 -3 -9 -8 22.17 2.1
 -3 -9 -8 21.91 1.92
 -3 -9 -8 25.46 2.3
 -3 -9 -8 20.55 1.87
 -3 -9 -8 24.61 2.16
 -3 -9 -8 20.44 1.97
 3 -9 8 18.37 1.65
 -3 9 -8 25.53 2
 -3 9 -8 25.03 2.05
 -3 9 -8 25.47 2.19
 -3 -9 -9 3.39 1.31
 -3 -9 -9 4.14 1.27
 -3 -9 -9 6.26 1.64
 -3 -9 -9 2.16 1.35
 -3 9 -9 5.58 1.71
 -3 -9 -9 3.66 1.25
 -3 -9 -9 4.57 1.38
 -3 9 -9 6.48 1.42
 -3 -9 -9 7.46 1.65
 3 -9 9 1.57 0.96
 -3 9 -9 3.47 1.33
 -3 -9 -10 2.76 1.54
 -3 -9 -10 2.93 1.34
 -3 9 -10 2.96 1.71
 -3 -9 -10 2.33 1.34
 -3 -9 -10 2.65 1.53
 -3 9 -10 3.08 1.39
 -3 -9 -10 2.1 1.23
 -3 9 -10 1.11 1.29
 3 -9 10 3.15 1.01
 -3 -9 -10 3.59 1.38
 -3 -9 -11 1.32 1.61
 -3 9 -11 0.6 1.41
 -3 9 -11 0.98 1.26
 -3 -9 -11 -0.57 1.31
 -3 9 -11 2.34 1.35
 -3 9 -11 1.26 1.68
 -3 -9 -11 0.42 1.32
 -3 -9 -11 -0.19 1.16
 -3 -9 -12 11.87 1.49
 -3 -9 -12 11.12 1.88
 -3 9 -12 8.51 1.67
 -3 9 -12 15.01 1.67
 -3 9 -12 11.87 1.61
 -3 -9 -12 11.93 1.69
 -3 -9 -13 7.44 1.55
 -3 -9 -13 4.85 1.33
 -3 -9 -13 6.61 1.17
 -3 9 -13 4.38 1.18
 -3 9 -13 6.73 1.55
 -3 9 -14 0.97 1.1
 -3 -9 -14 1.32 1.22
 -3 -9 -14 0.68 0.84
 -3 -9 -14 -0.31 1.03
 -3 9 -14 0.2 1.42
 -3 -9 -14 0.52 1.02
 -3 9 -15 6.96 1.32
 -3 -9 -15 7.66 0.99
 -3 -9 -15 9.13 1.19
 3 10 -17 0.09 0.7
 3 -10 -17 0.58 0.76
 3 10 -17 -0.94 0.94
 3 -10 -17 -0.06 0.94
 3 -10 -16 53.45 2.77
 3 -10 -16 49.92 2.84
 -3 -10 16 51.99 2.77
 3 -10 -16 39.85 2.63
 3 10 -16 39.9 2.76
 3 10 -16 45.41 2.58
 3 -10 -15 56.5 3.2
 3 -10 -15 54.95 3.24
 3 -10 -15 55.64 3.16
 3 -10 -15 55.28 3.19
 3 10 -15 51.21 2.98
 3 10 -15 58.36 3.38
 3 10 -15 47.91 2.8
 3 10 -15 50.71 3.24
 3 -10 -14 0.85 1.19
 3 -10 -14 -0.49 1.68
 3 10 -14 1.14 1.34
 3 10 -14 1.62 1.37
 3 -10 -14 0.53 1.3
 3 10 -14 0.64 1.08
 3 -10 -14 1.72 1.24
 3 -10 -14 0.7 1.37
 3 -10 -13 33.63 2.54
 3 -10 -13 33.82 2.55
 3 -10 -13 39.62 2.74
 3 10 -13 33.72 2.66
 3 10 -13 36.66 2.76
 3 -10 -13 32.9 2.91
 3 -10 -13 37.56 2.85
 3 10 -13 32.6 2.36
 3 -10 -12 11.91 1.64
 3 -10 -12 14.26 2.13
 3 -10 -12 10.82 1.63
 3 -10 -12 13.2 1.85
 3 -10 -12 13.21 2
 3 10 -12 9.91 1.43
 3 -10 -12 12.66 1.78
 3 10 -12 13.32 1.83
 3 10 -12 15.07 1.86
 3 -10 -11 184.56 8.72
 3 -10 -11 182.34 10.35
 3 -10 -11 187.53 9
 3 -10 -11 194.23 8.83
 -3 -10 11 203.57 8.86
 3 -10 -11 178.58 8.88
 3 10 -11 183.78 8.85
 3 -10 -11 185.04 8.71
 3 -10 -11 190.97 9.14
 3 10 -11 180.86 8.82
 3 10 -10 4.46 1.43
 3 10 -10 4.66 1.39
 3 -10 -10 3.69 1.21
 3 -10 -10 3.08 1.27
 3 -10 -10 3.78 1.91
 3 -10 -10 3.51 1.79
 3 -10 -10 1.64 1.85
 3 -10 -10 2.17 1.32
 3 -10 -10 3.54 1.35
 3 -10 -10 1.89 1.53
 -3 -10 10 2.82 1.24
 3 10 -9 14.42 1.7
 3 -10 -9 21.79 2.16
 3 -10 -9 18.12 2.67
 3 -10 -9 20.45 2.76
 3 -10 -9 16.6 1.91
 -3 -10 9 26.85 1.98
 3 -10 -9 18.49 1.79
 3 -10 -9 15.93 1.78
 3 -10 -9 21.55 1.81
 3 -10 -8 -0.75 0.97
 3 -10 -8 0.49 1.15
 3 10 -8 0.09 1.16
 3 -10 -8 -1.35 1.62
 3 -10 -8 0.07 0.87
 3 -10 -8 0.46 1.56
 3 10 -8 -0.09 1.02
 3 -10 -8 0.72 1
 -3 -10 8 0.32 1
 3 10 -7 111.62 5.63
 3 -10 -7 127.6 6.87
 3 -10 -7 111.04 5.47
 3 -10 -7 115.04 5.66
 -3 -10 7 117.47 5.52
 3 -10 -7 110.51 5.76
 3 -10 -7 118.89 6.63
 3 -10 -6 314.88 15.1
 -3 -10 6 328.11 14.07
 -3 -10 5 55.25 3.3
 3 -10 -5 58.85 3.01
 3 -10 -5 60.1 3.85
 -3 -10 5 55.54 3.04
 3 -10 -4 204.88 9.87
 3 -10 -4 189.97 9.46
 -3 -10 4 193.94 8.72
 -3 -10 4 185.84 9.02
 3 -10 -4 206.23 8.67
 3 -10 -3 20.39 1.49
 3 -10 -3 25.44 2.15
 -3 -10 3 23.91 1.66
 3 -10 -3 24.22 2.47
 3 -10 -2 57.77 2.8
 3 -10 -2 58.69 3.35
 -3 -10 2 50.61 2.88
 3 -10 -2 57.19 3.86
 -3 -10 2 53.85 3.1
 -3 -10 1 69.21 3.88
 3 -10 -1 69.79 3.34
 3 -10 -1 65.53 4.32
 3 -10 -1 71.72 3.7
 -3 -10 1 66.3 3.42
 -3 -10 1 68.71 3.58
 3 -10 0 1071.56 44.39
 -3 -10 0 1065.8 44.91
 -3 -10 0 1053.57 45.2
 -3 -10 0 1068.97 44.49
 3 -10 1 312.21 13.48
 -3 -10 -1 293.09 14.09
 -3 -10 -1 334.13 13.64
 -3 -10 -1 318.74 14.49
 -3 -10 -2 118.15 5.64
 -3 -10 -2 118.45 6.54
 3 -10 2 126.78 5.54
 -3 -10 -2 119.43 6.28
 3 -10 3 260.52 11.24
 -3 -10 -3 244.44 12.19
 3 -10 3 284.77 12.94
 -3 -10 -3 273.11 12.58
 -3 -10 -3 256.2 11.35
 -3 -10 -4 10.42 1.79
 3 -10 4 9.47 1.05
 -3 -10 -4 8.21 1.18
 -3 -10 -5 877.51 39.18
 -3 10 -5 1017.73 39.36
 3 -10 5 923.41 39.03
 -3 -10 -5 952.78 39.34
 -3 -10 -5 935.77 39.39
 3 -10 5 923.98 40.86
 -3 -10 -5 959.99 39.62
 -3 -10 -5 899.31 39.22
 -3 10 -5 939.78 39.32
 -3 -10 -6 56.64 3.15
 -3 -10 -6 58.6 3.41
 -3 -10 -6 56.07 3.45
 -3 -10 -6 58.84 3.4
 -3 -10 -6 51.68 3.44
 3 -10 6 54.57 4.44
 -3 -10 -6 55.68 3.28
 3 -10 6 64.04 3.05
 -3 -10 -6 50.65 3.17
 -3 10 -6 55.25 3.32
 -3 10 -6 49.48 3.12
 3 -10 7 153.64 8.91
 -3 -10 -7 153.49 7.5
 -3 -10 -7 150.26 7.33
 -3 -10 -7 155.22 7.37
 -3 -10 -7 169.28 7.72
 -3 10 -7 158.19 7.36
 -3 -10 -7 162.67 7.63
 -3 10 -7 172.02 7.62
 -3 -10 -7 144.78 7.4
 -3 -10 -7 163.06 7.72
 -3 10 -7 163.33 7.51
 3 -10 7 147.74 7.14
 -3 -10 -7 159.21 7.46
 -3 10 -8 6.7 1.41
 -3 -10 -8 6.27 1.36
 -3 -10 -8 5.77 1.32
 -3 -10 -8 5.75 1.53
 -3 10 -8 5.24 1.47
 -3 -10 -8 8.5 1.59
 -3 -10 -8 5.47 1.5
 -3 10 -8 6.29 1.6
 -3 -10 -8 5.45 1.5
 -3 -10 -8 6.07 1.39
 3 -10 8 7.32 2.28
 -3 -10 -8 5.08 1.38
 3 -10 8 5.28 1.09
 -3 -10 -9 31.9 2.75
 -3 10 -9 36.07 2.59
 3 -10 9 32.64 2.15
 -3 -10 -9 34.6 2.54
 -3 10 -9 33.12 2.52
 3 -10 9 24.85 3.38
 -3 -10 -9 31.23 2.44
 -3 -10 -9 33.64 2.72
 -3 -10 -9 35.75 2.51
 -3 -10 -9 40.18 2.65
 -3 10 -9 31.77 2.7
 -3 -10 -9 31.39 2.51
 -3 -10 -10 51.53 3.21
 -3 -10 -10 51.29 3.22
 -3 10 -10 52.19 3.28
 -3 -10 -10 43.16 3.1
 3 -10 10 44.96 2.83
 -3 -10 -10 56.47 3.52
 -3 10 -10 58.21 3.62
 -3 -10 -10 56.5 3.31
 -3 10 -10 51.69 3.21
 -3 -10 -10 47.93 3.46
 -3 -10 -11 9.63 1.54
 -3 10 -11 13.34 1.96
 -3 10 -11 14.63 1.73
 -3 -10 -11 9.49 1.56
 -3 -10 -11 9.83 1.9
 -3 10 -11 14.21 2
 -3 -10 -11 7.91 1.63
 -3 10 -12 13.67 2.06
 -3 10 -12 12.88 1.76
 -3 -10 -12 13.64 1.69
 -3 10 -12 11.01 1.52
 -3 -10 -12 10.23 1.46
 -3 10 -13 0.37 1.18
 -3 -10 -13 -1.22 1
 -3 10 -13 0.22 1.03
 -3 -10 -13 0.87 1.23
 -3 -10 -13 1.4 1.17
 -3 10 -14 0.82 0.78
 -3 10 -14 0.86 1.04
 -3 -10 -14 0.73 1.01
 -3 -10 -14 0.49 1.05
 -3 10 -15 11.87 1.42
 -3 -10 -15 9.61 1.14
 -3 -10 -15 8.94 0.97
 3 11 -17 1.35 0.89
 3 -11 -17 0.84 0.71
 3 -11 -17 0.88 0.87
 3 -11 -16 13.16 1.34
 3 -11 -16 11.8 1.32
 3 11 -16 11.89 1.42
 3 -11 -16 14.33 1.46
 3 11 -16 9.86 1.52
 3 11 -15 2.63 1.29
 3 -11 -15 0.48 1.05
 3 -11 -15 -0.18 1.11
 3 -11 -15 -0.48 1.06
 -3 -11 15 -0.81 1.05
 3 11 -15 1.68 0.85
 3 11 -15 0.81 1.25
 3 11 -15 0.54 0.84
 3 -11 -14 14.38 1.69
 3 -11 -14 12.74 2.1
 3 -11 -14 16.09 1.7
 3 -11 -14 10.66 1.79
 3 -11 -14 12.84 1.69
 3 11 -14 14 1.81
 3 11 -14 10.53 1.45
 3 11 -14 14.01 1.84
 3 -11 -13 0.2 1.22
 3 -11 -13 -0.89 1.23
 3 -11 -13 -0.26 1.46
 3 11 -13 1.2 1.37
 3 11 -13 0.76 1.39
 3 -11 -13 -0.61 1.68
 3 -11 -13 1.36 1.31
 3 -11 -13 -0.8 1.38
 3 -11 -12 86.76 4.78
 3 11 -12 88.87 4.7
 3 -11 -12 79.44 4.85
 3 -11 -12 85.77 4.67
 3 -11 -12 82.87 4.58
 3 -11 -12 80.91 4.81
 3 11 -12 82.79 4.68
 3 -11 -11 454.36 20.26
 3 -11 -11 468.6 20.36
 3 -11 -11 439 21.99
 3 -11 -11 466.14 22.07
 3 -11 -11 464.55 20.48
 3 -11 -11 480.77 20.55
 3 -11 -11 467.9 20.66
 3 11 -11 482.62 20.4
 3 11 -10 6.93 1.55
 3 -11 -10 5.34 2.01
 3 -11 -10 7.17 2.24
 -3 -11 10 6.32 1.54
 3 -11 -10 8.57 1.69
 3 -11 -10 6.32 1.51
 3 -11 -10 8.85 1.82
 3 -11 -10 5.84 1.84
 3 -11 -10 5.7 1.38
 3 -11 -9 19.71 1.84
 3 -11 -9 21.16 1.92
 3 -11 -9 19.08 2.7
 3 -11 -9 16.99 2.74
 -3 -11 9 25.1 2.02
 3 -11 -9 18.11 2.09
 3 11 -9 15.22 1.91
 3 11 -9 14.61 1.83
 3 -11 -8 9.14 1.59
 3 11 -8 11.8 1.63
 3 -11 -8 6.49 1.97
 3 -11 -8 9.05 2.12
 3 -11 -8 7.89 1.37
 3 -11 -8 11.25 1.55
 -3 -11 8 5.32 1.36
 3 11 -8 11.78 1.47
 3 11 -7 156.99 7.55
 3 -11 -7 157.25 7.69
 3 -11 -7 158.88 8.56
 -3 -11 7 157.67 7.39
 3 -11 -7 157.19 7.6
 3 -11 -7 168.96 7.64
 3 11 -7 159.66 7.42
 3 -11 -7 162.73 7.54
 3 -11 -7 154.31 7.36
 3 11 -6 55.1 3.21
 3 -11 -6 51.77 3
 3 -11 -6 57.1 3.99
 3 -11 -6 53.18 3.29
 -3 -11 6 52.67 3.05
 3 -11 -6 58.93 3.19
 3 -11 -5 1.76 1.36
 3 -11 -5 1.42 1.45
 -3 -11 5 1.59 1.01
 3 -11 -5 3.8 0.94
 -3 -11 4 185.39 8.25
 3 -11 -4 173.23 8.98
 3 -11 -4 177.83 9.39
 3 -11 -4 187.33 8.16
 -3 -11 3 31.88 2.06
 3 -11 -3 28.35 2.86
 3 -11 -3 31.44 2.46
 3 -11 -3 31.39 1.94
 -3 -11 2 28.59 1.83
 3 -11 -2 28.65 2.72
 3 -11 -2 26.93 2.16
 3 -11 -2 23.14 1.68
 3 -11 -1 326.48 13.67
 -3 -11 1 312.66 13.74
 3 -11 -1 309.77 14.89
 -3 -11 0 2.57 0.96
 -3 -11 0 4.37 1.13
 3 -11 0 3.37 0.88
 3 -11 0 3.65 1.51
 -3 -11 -1 325.18 14.09
 3 -11 1 332.21 13.97
 -3 -11 -1 314.19 14.64
 -3 -11 -2 68.09 3.48
 3 -11 2 71.45 4.8
 -3 -11 -2 67.41 4.07
 3 -11 2 65.04 3.31
 3 -11 3 190.8 10.85
 3 -11 3 224.62 9.45
 -3 -11 -3 202.75 10.43
 -3 -11 -3 232.77 9.62
 -3 -11 -3 193.1 9.9
 3 -11 4 51.48 4.56
 3 -11 4 78.05 3.46
 3 -11 4 63.3 4.07
 -3 -11 -4 74.05 4.52
 -3 -11 -4 59.86 3.58
 -3 -11 -4 49.96 3.71
 -3 -11 -4 67.37 3.7
 -3 -11 -4 78.33 3.62
 -3 -11 -4 59.16 3.77
 -3 -11 -5 329.82 14.86
 3 -11 5 314.64 16.49
 -3 -11 -5 359.55 15.34
 -3 -11 -5 358.12 15.42
 3 -11 5 332.73 15.5
 3 -11 5 349.46 14.81
 -3 11 -5 339.15 15.03
 -3 -11 -5 346.53 15.15
 -3 -11 -5 358.36 15.15
 -3 11 -5 336.87 15.06
 -3 -11 -6 171.52 8.06
 -3 -11 -6 168.03 7.92
 3 -11 6 179.54 7.83
 -3 -11 -6 162.03 8.15
 -3 -11 -6 170.71 8.09
 -3 11 -6 167.98 8.06
 -3 -11 -6 181.13 8.38
 -3 11 -6 183.33 8.17
 -3 -11 -6 172.64 8.24
 3 -11 6 156.19 9.43
 -3 -11 -7 18.19 1.93
 -3 -11 -7 19.06 1.8
 -3 -11 -7 18.51 1.96
 -3 11 -7 19.14 2.02
 3 -11 7 16.01 2.77
 3 -11 7 22.55 1.69
 -3 -11 -7 22.1 1.99
 -3 -11 -7 22.36 2.06
 -3 -11 -7 17.81 2.08
 -3 -11 -8 2.05 1.21
 -3 -11 -8 1.66 1.38
 -3 11 -8 3.8 1.53
 3 -11 8 3.47 1.03
 3 -11 8 4.86 2.12
 -3 -11 -8 4.32 1.38
 -3 -11 -8 1.54 1.37
 -3 11 -8 4.38 1.56
 -3 -11 -8 1.88 1.36
 -3 11 -9 240.63 10.97
 -3 -11 -9 239.41 10.82
 -3 -11 -9 230.64 10.95
 -3 -11 -9 232.78 10.73
 -3 -11 -9 222.55 10.75
 -3 -11 -9 227.52 10.69
 -3 11 -9 236.19 10.8
 3 -11 9 251.69 10.48
 -3 -11 -9 228.91 10.71
 -3 -11 -10 30.19 2.33
 -3 11 -10 31.6 2.41
 -3 -11 -10 23.22 2.15
 -3 -11 -10 25.98 2.22
 -3 -11 -10 24.4 2.46
 -3 11 -10 32.11 2.66
 -3 -11 -10 29.07 2.36
 -3 -11 -11 86.33 4.88
 -3 11 -11 94.27 5.14
 -3 11 -11 105.97 5.35
 -3 -11 -11 93.48 5.24
 -3 11 -11 101.56 5.06
 -3 -11 -11 96.38 4.95
 -3 -11 -11 99.01 5.04
 -3 11 -12 23.03 2.08
 -3 -11 -12 21.74 1.89
 -3 11 -12 24.05 2.33
 -3 -11 -12 21.48 2.17
 -3 11 -12 22.05 1.93
 -3 -11 -12 21.06 1.96
 -3 11 -13 13.37 1.59
 -3 -11 -13 12.32 1.57
 -3 11 -13 12.94 1.43
 -3 -11 -13 11.78 1.36
 -3 11 -13 16.27 1.95
 -3 11 -14 2.04 0.91
 -3 -11 -14 0.87 0.92
 -3 11 -14 1.11 0.8
 3 -12 -16 179.71 7.71
 3 -12 -16 165.81 7.67
 3 12 -16 169.55 7.81
 3 -12 -15 38.68 2.31
 3 12 -15 30.56 1.97
 -3 -12 15 32.62 2.19
 3 -12 -15 33.04 2.28
 3 12 -15 30.58 2.32
 3 -12 -15 33.44 2.2
 3 12 -15 28.59 2.31
 3 -12 -14 12.02 1.57
 3 -12 -14 12.49 1.68
 3 -12 -14 11.56 1.76
 3 -12 -14 9.87 1.87
 3 -12 -14 14.21 1.57
 3 12 -14 8.91 1.59
 3 12 -14 12.73 1.68
 -3 -12 14 12.39 1.55
 3 12 -14 9.68 1.36
 3 -12 -14 12.82 1.68
 3 -12 -13 17.87 1.84
 3 -12 -13 16.05 1.85
 3 12 -13 16.59 1.89
 3 -12 -13 18.05 2.18
 3 12 -13 16.26 1.97
 3 -12 -13 16.26 2.16
 3 -12 -13 18.12 1.95
 3 -12 -12 66.07 3.83
 3 -12 -12 66.35 3.89
 3 -12 -12 66.47 4.17
 3 -12 -12 61.6 3.95
 3 12 -12 64.89 3.89
 3 -12 -12 69.54 4.14
 3 -12 -11 49.49 3.18
 3 -12 -11 51.98 3.22
 3 12 -11 51.3 3.28
 3 -12 -11 47.52 3.41
 3 -12 -11 59.19 3.64
 3 -12 -11 52.31 3.28
 3 -12 -11 46.08 3.55
 3 -12 -10 154.8 7.56
 3 -12 -10 150.56 7.27
 3 -12 -10 157.52 7.33
 3 -12 -10 140.96 8.74
 3 -12 -10 153.48 8.96
 3 -12 -10 156.06 7.59
 3 12 -10 143.23 7.43
 3 12 -10 149.78 7.35
 3 -12 -10 156.22 7.42
 3 -12 -9 31.45 3.41
 -3 -12 9 31.73 2.37
 3 -12 -9 25.03 2.44
 3 12 -9 28.93 2.24
 3 -12 -9 21.98 2.24
 3 12 -9 29.27 2.41
 3 -12 -9 26.85 2.24
 3 -12 -8 6.67 1.54
 3 12 -8 6.17 1.5
 3 -12 -8 8.14 2.1
 3 -12 -8 6.04 1.58
 3 12 -8 6.64 1.36
 3 -12 -8 8.04 1.44
 -3 -12 8 5.96 1.44
 3 -12 -8 6.26 1.68
 3 -12 -8 5.77 1.39
 3 -12 -7 -0.09 1
 3 -12 -7 -1.43 1.41
 3 -12 -7 -0.23 1.42
 3 -12 -7 0.47 1.4
 3 -12 -7 0.7 1.13
 3 12 -7 -0.09 1.04
 3 -12 -7 0.61 1.09
 -3 -12 7 -0.43 1.2
 3 12 -7 1.01 1.21
 3 -12 -6 0.49 0.96
 3 -12 -6 2.19 1.33
 3 -12 -6 0.09 1
 3 -12 -6 0.78 0.98
 3 -12 -6 1.06 1.51
 3 12 -6 0.67 1.12
 3 -12 -6 -0.23 1.49
 -3 -12 6 0.1 1.13
 3 -12 -6 0.66 1.31
 -3 -12 6 0.08 1.01
 3 12 -6 1.95 1.04
 3 -12 -6 0.55 1.23
 3 -12 -5 262.57 11.63
 3 -12 -5 252.49 11.77
 3 -12 -5 252.89 12.79
 3 -12 -5 247.6 11.71
 3 -12 -5 263.83 11.86
 3 -12 -5 275.49 11.89
 -3 -12 5 247.34 11.49
 3 -12 -5 261.64 11.45
 3 12 -5 272.5 11.7
 3 -12 -5 259.97 11.52
 3 -12 -5 275.44 12.62
 3 12 -4 1.03 1.06
 3 -12 -4 -0.17 1.21
 3 -12 -4 1.06 1.42
 3 -12 -4 0.77 1.15
 3 -12 -4 0.22 0.92
 3 -12 -4 -0.42 1.2
 3 -12 -4 0.58 0.82
 -3 -12 4 1.24 0.98
 3 -12 -4 0.17 0.94
 -3 -12 3 8.08 1.25
 3 -12 -3 9.54 1.2
 3 -12 -3 8.22 1.5
 3 -12 -3 9.96 1.89
 3 -12 -3 13.39 1.67
 3 -12 -2 20.32 1.59
 3 -12 -2 23.57 2.55
 -3 -12 2 20.99 1.68
 3 -12 -1 144.52 6.58
 -3 -12 1 144.74 6.7
 3 -12 -1 146.4 7.85
 -3 -12 0 16.34 1.49
 3 -12 0 13.03 2.07
 3 -12 0 15.9 1.34
 3 -12 0 12.73 2.24
 3 -12 1 90.34 5.05
 3 -12 1 74.07 5.65
 -3 -12 -1 86.29 4.89
 3 -12 1 100.96 4.47
 3 -12 1 87.22 5.55
 -3 -12 -1 87.2 5
 -3 -12 -1 97.83 4.59
 3 -12 2 55.22 4.14
 -3 -12 -2 47.19 3.15
 3 -12 2 39.87 2.53
 3 -12 2 56.19 3.44
 -3 -12 -2 41.94 2.68
 -3 -12 -2 40.8 3.2
 -3 -12 -2 55.49 3.28
 3 -12 2 58.36 3.28
 -3 -12 -3 103.21 5.43
 -3 -12 -3 104.96 5.45
 3 -12 3 103.58 5.36
 3 -12 3 101.21 4.81
 3 -12 3 107.04 5.67
 3 -12 3 106.02 6.46
 -3 -12 -3 89.7 5.64
 -3 -12 -3 95.66 5.05
 -3 -12 -3 102.36 4.98
 -3 -12 -4 101.77 4.71
 3 -12 4 76.96 5.78
 -3 -12 -4 94.13 5.04
 3 -12 4 97.08 4.48
 3 -12 4 93.05 5.35
 -3 -12 -4 89.16 4.73
 -3 12 -4 93.47 4.62
 -3 -12 -4 87.83 4.45
 -3 -12 -4 98.1 5.13
 3 -12 4 73.89 4.78
 -3 12 -4 90.29 4.71
 -3 -12 -4 93.13 4.82
 -3 -12 -5 0.3 0.96
 -3 -12 -5 1.72 1.46
 -3 -12 -5 -0.31 1.21
 -3 12 -5 0.76 1.21
 3 -12 5 0.89 1.77
 -3 12 -5 1.61 1.17
 3 -12 5 1.61 0.83
 3 -12 5 -0.56 1.79
 -3 -12 -5 0.88 1.5
 -3 -12 -5 1.09 1.29
 3 -12 6 29.33 1.96
 3 -12 6 23.97 3.24
 -3 -12 -6 27.67 2.37
 -3 12 -6 31.47 2.36
 3 -12 6 23.59 2.7
 -3 -12 -6 28.25 2.27
 -3 -12 -6 23.23 2.17
 -3 12 -6 29.18 2.24
 -3 -12 -6 24.57 2.43
 -3 -12 -6 22.75 1.96
 -3 -12 -7 1.15 1.13
 -3 12 -7 0.42 1.36
 3 -12 7 1.66 0.97
 -3 -12 -7 0.12 1.25
 -3 -12 -7 1.75 1.25
 -3 -12 -7 0.5 1.37
 3 -12 7 -0.61 1.94
 -3 12 -8 4.57 1.52
 -3 -12 -8 4.46 1.34
 3 -12 8 6.78 1.17
 -3 12 -8 5.03 1.56
 -3 -12 -8 3.62 1.34
 -3 -12 -8 4.31 1.58
 -3 -12 -8 4.35 1.46
 -3 -12 -9 9.94 1.49
 -3 -12 -9 10.81 1.78
 -3 12 -9 12 1.83
 -3 -12 -9 11.55 1.69
 -3 12 -9 10.06 1.75
 -3 -12 -9 10.39 1.61
 -3 -12 -9 8.85 1.67
 -3 12 -10 191.79 9.28
 -3 -12 -10 197.62 9.32
 -3 12 -10 198.61 9.15
 -3 -12 -10 191.84 9.05
 -3 -12 -10 199.8 9.14
 -3 12 -11 74.44 4.23
 -3 -12 -11 72.72 4.12
 -3 12 -11 73.12 3.94
 -3 12 -11 73.54 4.06
 -3 -12 -11 70.52 3.86
 -3 -12 -11 60.85 3.75
 -3 12 -12 12.13 1.5
 -3 12 -12 9.31 1.52
 -3 -12 -12 8.78 1.6
 -3 -12 -12 8.66 1.59
 -3 12 -12 11.3 1.73
 -3 -12 -12 8.47 1.36
 -3 12 -13 4.31 1.43
 -3 -12 -13 5.33 1.21
 -3 12 -13 4.54 1.14
 -3 12 -13 4.49 1.04
 -3 -12 -13 5.32 1.24
 -3 12 -14 9.13 1.07
 -3 -12 -14 12.92 1.24
 -3 12 -14 10.21 1.4
 -3 12 -14 9.73 0.98
 3 -13 -16 25.8 1.69
 3 13 -16 29.39 1.9
 3 -13 -15 56.75 2.85
 3 13 -15 46.58 2.9
 3 -13 -15 48.3 2.85
 3 -13 -15 53.79 2.92
 3 -13 -15 56.48 2.87
 3 13 -15 41.02 2.56
 3 13 -15 49.54 2.93
 3 13 -14 13.31 1.71
 -3 -13 14 13.92 1.56
 3 -13 -14 13.02 1.95
 3 13 -14 16.87 1.75
 3 -13 -14 16.71 1.74
 3 13 -14 15.49 1.47
 3 -13 -14 14.03 1.62
 3 -13 -14 16.26 1.68
 3 -13 -13 13.84 1.96
 3 -13 -13 11.99 1.68
 3 -13 -13 11.71 1.76
 3 13 -13 10.18 1.66
 3 -13 -13 14.98 2.02
 3 -13 -13 13.77 1.67
 3 -13 -12 281.84 12.56
 3 -13 -12 274.45 12.55
 3 13 -12 275.88 12.6
 3 -13 -12 268.82 12.75
 3 -13 -12 282.4 12.75
 3 -13 -12 281.65 12.95
 3 -13 -12 294.75 12.68
 3 -13 -11 7.8 1.53
 3 -13 -11 9.37 1.51
 3 -13 -11 9.24 1.96
 3 13 -11 8.43 1.77
 3 -13 -11 7 1.62
 3 -13 -11 8.86 1.88
 3 13 -11 8.46 1.58
 3 -13 -11 13.32 1.92
 3 -13 -10 47.18 3.36
 3 -13 -10 47.85 2.99
 3 -13 -10 46.39 3.33
 3 13 -10 45.6 3.18
 3 13 -10 48.93 3.12
 3 -13 -10 45.74 3.07
 3 -13 -9 3 1.65
 3 13 -9 1.25 1.37
 3 -13 -9 0.85 1.67
 3 -13 -9 0.95 1.18
 3 13 -9 2.8 1.31
 3 -13 -9 1.04 1.32
 3 -13 -9 2.05 1.4
 3 -13 -9 0.88 1.52
 3 -13 -8 78.62 4.42
 3 -13 -8 80.43 5.79
 3 -13 -8 78.82 4.84
 3 -13 -8 83.1 5.98
 3 -13 -8 94.45 4.86
 -3 -13 8 78.68 4.49
 3 -13 -8 89.05 4.6
 3 -13 -8 87.6 4.57
 3 13 -8 94.56 4.79
 3 -13 -8 84.43 4.69
 3 13 -8 87.78 4.52
 3 -13 -7 2.58 1.2
 3 -13 -7 2.77 1.09
 3 -13 -7 3.96 1.7
 3 -13 -7 3.27 1.22
 -3 -13 7 4.35 1.33
 3 -13 -7 5.96 2.04
 3 -13 -7 1.61 1.4
 3 -13 -7 1.8 1.45
 3 -13 -7 3.83 1.29
 -3 -13 7 5.67 1.39
 3 13 -7 3.5 1.19
 3 13 -7 4.04 1.48
 -3 -13 6 30.66 2.23
 3 -13 -6 29.49 2.06
 3 -13 -6 30.06 3.04
 3 -13 -6 31.42 2.52
 -3 -13 6 33.46 2.43
 3 -13 -6 27.82 2.59
 3 -13 -6 23.84 3
 3 -13 -6 28.69 2.4
 3 -13 -6 33.1 2.24
 3 13 -6 28.5 2.1
 3 -13 -6 25.41 2.07
 3 -13 -6 28.85 2.26
 3 -13 -6 31.59 2.5
 3 13 -6 31.05 2.36
 3 -13 -5 8.07 1.52
 3 -13 -5 6.44 1.2
 3 13 -5 8.46 1.43
 3 -13 -5 5.02 1.02
 3 -13 -5 6.6 1.23
 3 -13 -5 7.12 1.71
 3 -13 -5 6.92 1.64
 3 -13 -5 3.36 1.73
 3 -13 -5 5.31 1.12
 3 -13 -5 5.84 1.14
 3 -13 -5 6.14 1.54
 -3 -13 5 5.56 1.27
 3 -13 -5 5.25 1.42
 -3 -13 4 64.57 3.64
 3 -13 -4 59.4 4.28
 3 13 -4 71.94 3.8
 3 -13 -4 66.18 3.9
 3 -13 -4 68.3 4.8
 3 -13 -4 71.89 3.74
 3 -13 -4 72.63 4.13
 -3 -13 4 70.01 3.92
 3 -13 -4 65.18 3.86
 3 -13 -4 66.34 3.55
 3 -13 -4 72.08 4.06
 3 -13 -4 64.8 3.62
 3 13 -3 50.65 3.05
 -3 -13 3 50.37 3.23
 -3 -13 3 51.27 2.93
 3 -13 -3 47.01 3.9
 -3 -13 3 53.84 3.13
 3 -13 -3 47.68 2.78
 3 -13 -3 52.17 3.43
 3 -13 -3 42.95 3
 3 -13 -3 52.94 2.95
 3 -13 -3 47.76 2.85
 3 -13 -2 270.83 11.65
 3 -13 -2 266.04 13.05
 3 -13 -2 269.82 11.77
 3 13 -2 265.47 11.8
 -3 -13 2 259.14 12.12
 -3 -13 2 271.04 11.76
 3 -13 -2 266.67 12.25
 -3 -13 2 270.88 12.04
 3 -13 -2 252.4 11.69
 3 -13 -2 265.78 12.15
 -3 -13 1 105.59 5.01
 3 -13 -1 105.45 4.89
 3 -13 -1 104.29 6.16
 3 -13 -1 96.01 5.33
 3 -13 -1 103.94 5.56
 3 -13 -1 98.81 4.94
 -3 -13 1 99.91 5.3
 3 -13 -1 100.51 4.94
 -3 -13 1 93.77 5.34
 3 -13 0 6.79 1.16
 3 -13 0 5.75 1.58
 -3 -13 0 4.94 1.5
 -3 -13 0 4.37 1.52
 3 -13 0 8.72 1.86
 3 -13 0 7.81 1.85
 -3 -13 0 9.36 1.35
 3 -13 0 7.93 1.15
 3 -13 0 5.65 2
 -3 -13 -1 439.96 19.53
 3 -13 1 423 20.66
 -3 -13 -1 448.67 19.13
 -3 -13 -1 454.2 19.61
 3 -13 1 421.51 20.37
 3 -13 1 472.19 19.76
 3 -13 1 429.17 18.94
 -3 13 -1 445.85 19.12
 3 -13 1 463.73 19.58
 3 -13 2 8.61 2.1
 -3 -13 -2 6.41 1.68
 -3 -13 -2 6.33 1.68
 3 -13 2 7.06 1.96
 3 -13 2 8.87 1.82
 -3 -13 -2 12.15 1.4
 3 -13 2 7.89 1.71
 3 -13 2 9.48 1.14
 -3 13 -2 6.33 1.29
 3 -13 3 47.49 4.24
 -3 -13 -3 58.1 3.58
 3 -13 3 51.65 3.71
 -3 -13 -3 47.51 3.67
 -3 -13 -3 51.12 3.09
 3 -13 3 50.81 2.86
 3 -13 3 53.98 3.47
 -3 -13 -3 46.82 2.99
 -3 13 -3 56.29 3.16
 3 -13 4 18.97 2.81
 -3 -13 -4 16.74 2.1
 3 -13 4 24.32 1.67
 3 -13 4 14.67 2.4
 -3 -13 -4 16.56 1.81
 -3 -13 -4 25.36 1.92
 -3 -13 -4 14.56 2.11
 3 -13 4 15.14 2.09
 -3 13 -4 17.78 1.86
 -3 -13 -5 164.71 7.76
 3 -13 5 169 7.73
 3 -13 5 162.73 8.57
 -3 -13 -5 171.2 8.1
 3 -13 5 180.66 9.82
 -3 -13 -5 172.59 8.38
 -3 13 -5 170.46 8.03
 -3 -13 -5 172.53 8.34
 -3 -13 -5 164.11 8.08
 -3 13 -5 174.42 7.97
 -3 -13 -6 12.19 1.51
 -3 -13 -6 14.67 1.87
 -3 13 -6 18.96 1.85
 -3 -13 -6 23.21 2.32
 3 -13 6 15.88 2.42
 -3 -13 -6 11.87 1.88
 -3 13 -6 18.52 1.97
 -3 -13 -6 13.23 1.83
 3 -13 6 7.71 1.35
 3 -13 6 16.09 2.77
 -3 -13 -7 83.25 4.33
 -3 -13 -7 80.65 4.48
 3 -13 7 83.95 4.14
 -3 -13 -7 81.93 4.59
 -3 -13 -7 82.97 4.75
 -3 13 -7 76.31 4.47
 -3 13 -7 79.15 4.46
 -3 -13 -8 17.61 1.85
 -3 -13 -8 17.48 1.95
 -3 13 -8 18.62 2.03
 -3 -13 -8 17.59 2.05
 -3 -13 -8 19.38 2.14
 -3 -13 -9 8.49 1.68
 -3 -13 -9 6.77 1.34
 -3 -13 -9 5.47 1.42
 -3 13 -9 7.1 1.61
 -3 13 -9 6.85 1.59
 -3 -13 -9 5.52 1.47
 -3 -13 -9 8.39 1.57
 -3 -13 -10 11.8 1.64
 -3 13 -10 11.28 1.78
 -3 -13 -10 12.1 1.81
 -3 -13 -10 8.49 1.42
 -3 13 -10 15.37 1.79
 -3 -13 -10 12.98 1.63
 -3 -13 -11 34.31 2.38
 -3 -13 -11 32.46 2.51
 -3 13 -11 36.65 2.67
 -3 13 -11 34.53 2.52
 -3 -13 -11 28.95 2.23
 -3 13 -11 31.22 2.4
 -3 -13 -12 0.27 1.21
 -3 -13 -12 3.31 1.35
 -3 13 -12 0.64 1.11
 -3 13 -12 1.71 1.11
 -3 13 -12 2.68 1.4
 -3 13 -13 0.36 0.86
 -3 13 -13 0.28 0.84
 -3 13 -13 -0.47 1.1
 -3 -13 -13 0.22 1.01
 -3 -13 -13 0.44 1.03
 3 14 -15 28.06 2.01
 3 -14 -15 30.7 1.9
 3 14 -15 25.65 1.7
 3 -14 -15 32.18 1.96
 3 -14 -14 10.32 1.36
 3 -14 -14 12.19 1.51
 3 -14 -14 11.16 1.37
 3 14 -14 6.14 1.13
 3 -14 -14 9.74 1.6
 3 14 -14 10.82 1.43
 3 -14 -13 21.1 1.9
 3 -14 -13 24.64 1.88
 3 -14 -13 20.81 1.92
 -3 -14 13 21.67 1.87
 3 -14 -13 21.34 2.06
 3 14 -13 19.33 1.89
 3 -14 -13 20.47 2.23
 3 -14 -12 86.64 4.43
 3 -14 -12 82.65 4.67
 3 -14 -12 77.75 4.76
 3 -14 -12 86.69 4.5
 3 -14 -12 82.9 4.72
 3 -14 -12 93.91 4.57
 3 14 -12 79.49 4.55
 3 14 -12 76.09 4.42
 3 -14 -11 28.6 2.29
 3 -14 -11 31.61 2.75
 3 14 -11 32.01 2.36
 3 -14 -11 29.35 2.6
 3 -14 -11 28.48 2.39
 3 14 -11 35.24 2.67
 3 -14 -10 8.54 1.77
 3 -14 -10 9.4 1.86
 3 -14 -10 9.21 1.61
 3 -14 -10 8.75 1.66
 3 -14 -10 13.14 2.14
 3 14 -10 7.4 1.72
 3 14 -10 6.09 1.51
 3 -14 -10 12.86 1.64
 3 -14 -9 1.24 1.68
 3 -14 -9 -0.41 1.23
 3 -14 -9 0.38 1.18
 3 -14 -9 -0.12 1.43
 3 -14 -9 -0.1 1.33
 3 14 -9 1.67 1.25
 3 14 -9 1.94 1.43
 3 -14 -8 32.58 2.47
 3 -14 -8 32.79 2.91
 3 -14 -8 29.83 2.5
 3 -14 -8 32.37 3.69
 3 14 -8 40.98 2.84
 3 -14 -8 40.91 2.89
 3 -14 -8 32.41 2.51
 3 14 -8 36.67 2.51
 3 -14 -8 41.4 2.77
 3 -14 -7 308.5 14.45
 3 -14 -7 322.41 14.03
 3 -14 -7 314.09 14.42
 -3 -14 7 322.26 14.15
 3 -14 -7 300.1 15.72
 -3 -14 7 308.68 14.22
 3 -14 -7 301.43 14.37
 3 -14 -7 344.18 14.54
 3 14 -7 344.98 14.13
 3 -14 -7 305.36 14.08
 3 -14 -7 322.95 14.15
 3 -14 -7 322.25 14.32
 3 14 -7 317.12 14.28
 -3 -14 6 6.84 1.36
 3 -14 -6 6.75 1.72
 3 -14 -6 5.2 1.13
 3 -14 -6 9.1 1.74
 -3 -14 6 7.08 1.53
 3 -14 -6 5.43 1.83
 3 -14 -6 5.19 1.31
 3 -14 -6 3.37 1.26
 3 -14 -6 7.06 2.13
 3 14 -6 2.87 1.39
 3 14 -6 5.04 1.16
 3 -14 -6 5.01 1.26
 3 -14 -6 4.36 1.72
 3 14 -5 5.11 1.4
 3 -14 -5 6.13 1.26
 -3 -14 5 3.4 1.35
 3 -14 -5 5.87 1.67
 3 -14 -5 4.51 1.55
 -3 -14 5 6.03 1.58
 3 -14 -5 2.95 1.67
 3 -14 -5 5.12 1.94
 3 -14 -5 6.3 1.32
 3 -14 -5 5.68 1.33
 3 -14 -5 3.44 1.62
 -3 -14 5 4.9 1.33
 3 -14 -5 4.79 1.16
 3 14 -4 3.24 1.25
 3 -14 -4 2.73 1.39
 -3 -14 4 1.99 1.18
 -3 -14 4 3.26 1.4
 3 -14 -4 4.52 1.17
 -3 -14 4 4.58 1.26
 -3 -14 4 3.44 1.52
 3 -14 -4 4.97 1.76
 3 -14 -4 3.96 1.87
 3 -14 -4 2.26 1.09
 3 -14 -4 3.02 1.66
 3 -14 -4 4.89 1.2
 -3 -14 3 59.89 3.7
 3 -14 -3 55.64 3.23
 -3 -14 3 59.8 3.38
 3 -14 -3 63.09 4.01
 3 14 -3 59.25 3.42
 -3 -14 3 58.5 3.55
 3 -14 -3 64.43 3.42
 3 -14 -3 55.32 3.3
 3 -14 -3 57.97 4.43
 3 -14 -2 159.85 7.66
 3 14 -2 174.9 7.89
 -3 -14 2 166.14 8.23
 -3 -14 2 165.9 7.81
 3 -14 -2 178.23 8.47
 3 -14 -2 172.8 9.16
 -3 -14 2 176.65 8.15
 3 -14 -2 167.22 7.8
 3 -14 -2 169.39 8.24
 3 -14 -2 162.9 7.74
 3 -14 -1 103 5.25
 -3 -14 1 110.44 5.88
 -3 -14 1 102.78 5.38
 3 -14 -1 105.71 6.54
 3 -14 -1 111.86 6.05
 3 -14 -1 104.28 5.35
 -3 -14 1 113.88 5.81
 3 -14 -1 110.74 5.89
 3 -14 -1 114.21 5.38
 3 14 -1 123.65 5.5
 3 -14 0 72.34 5.18
 -3 -14 0 68.39 3.77
 3 -14 0 75.17 3.7
 3 -14 0 70.61 4.21
 -3 -14 0 69.61 4.24
 3 -14 0 66.58 4.83
 3 -14 0 68.36 4.34
 3 -14 0 66.95 3.67
 -3 -14 0 63.73 4.11
 3 -14 1 119.65 5.32
 -3 -14 -1 106.63 5.88
 3 -14 1 110.13 6.02
 3 -14 1 111.02 6.93
 -3 -14 -1 112.99 5.44
 -3 -14 -1 107.44 5.83
 3 -14 1 103 5.79
 -3 14 -1 103.42 5.35
 3 -14 1 117.46 6.71
 3 -14 1 104.45 5.31
 3 -14 2 144.22 6.47
 3 -14 2 140.29 7.86
 3 -14 2 135.72 7.24
 3 -14 2 133.9 6.51
 3 -14 2 136.74 8.16
 -3 -14 -2 137.95 7.06
 3 -14 2 137.34 7.04
 -3 14 -2 141.07 6.63
 -3 -14 -2 133.79 6.58
 3 -14 3 180.48 10.4
 -3 -14 -3 198.2 9.34
 3 -14 3 210.01 10.28
 3 -14 3 184.53 8.61
 -3 -14 -3 175.71 8.82
 3 -14 3 200.83 9.6
 -3 14 -3 201.07 8.93
 3 -14 3 203.1 9.3
 -3 -14 -3 188.26 8.81
 3 -14 4 26.7 3.39
 -3 -14 -4 23.88 2.5
 3 -14 4 21.94 1.86
 3 -14 4 24.07 2.92
 3 -14 4 22.16 2.9
 3 -14 4 25.24 2.53
 -3 -14 -4 29.93 2.23
 -3 -14 -4 25.36 2.12
 -3 -14 -4 32.54 2.7
 -3 14 -4 26.95 2.23
 3 -14 5 1023.21 47.27
 -3 -14 -5 1071.52 45.79
 3 -14 5 1112.12 45.17
 3 -14 5 1026.4 46.03
 -3 -14 -5 1058.96 45.51
 -3 -14 -5 1032.28 45.14
 -3 -14 -5 1157.4 45.89
 -3 14 -5 1098.21 45.46
 -3 14 -5 1099.6 45.36
 3 -14 6 142.18 6.98
 -3 -14 -6 160.08 7.36
 3 -14 6 144.49 7.92
 -3 14 -6 152.38 7.38
 -3 -14 -6 147.77 7.43
 -3 -14 -6 141.02 7.04
 -3 14 -6 175.9 7.42
 -3 -14 -6 152.48 7.68
 -3 -14 -6 158.01 7.43
 -3 -14 -7 53.67 3.07
 -3 14 -7 50.2 3.2
 -3 14 -7 48.31 3.23
 -3 -14 -7 52.77 3.38
 -3 -14 -7 50.55 3.28
 -3 -14 -7 46.48 3.39
 -3 -14 -8 23.37 2.32
 -3 -14 -8 32.42 2.45
 -3 -14 -8 24.88 2.05
 -3 -14 -8 28.18 2.37
 -3 -14 -8 29.55 2.33
 -3 14 -8 25.32 2.3
 -3 -14 -9 3.09 1.12
 -3 -14 -9 5.05 1.36
 -3 -14 -9 4.82 1.51
 -3 14 -9 2.29 1.43
 -3 -14 -9 4.9 1.42
 -3 -14 -9 3.11 1.34
 -3 -14 -10 -0.33 1.18
 -3 -14 -10 0.75 1.08
 -3 14 -10 0.18 1.28
 -3 -14 -10 -0.12 1.37
 -3 -14 -10 0.84 1.33
 -3 14 -10 0.6 1.3
 -3 14 -11 6.54 1.36
 -3 14 -11 5.62 1.35
 -3 -14 -11 3.94 1.36
 -3 14 -11 3.58 1.34
 -3 -14 -11 3.23 1.14
 -3 14 -12 0.95 0.99
 -3 14 -12 -0.33 1
 -3 -14 -12 0.16 1.03
 -3 -14 -12 2.03 1.19
 -3 14 -12 2.17 1.21
 -3 -14 -13 1.14 0.96
 -3 14 -13 0.28 0.7
 -3 14 -13 0.48 0.78
 -3 -14 -13 0.24 0.93
 -3 14 -13 0.13 0.99
 3 -15 -15 8.93 1.01
 3 -15 -15 9.01 1.04
 3 -15 -14 4.83 0.98
 3 15 -14 5.86 1.04
 3 15 -14 3.08 1.06
 3 -15 -14 3.5 1.29
 3 -15 -14 4.73 1.08
 3 -15 -14 5.64 1.1
 3 -15 -13 54.46 3.01
 3 -15 -13 52.66 3.03
 3 -15 -13 55.83 3
 -3 -15 13 57.4 3.03
 3 -15 -13 59.64 3.24
 3 15 -13 48.21 3.1
 3 15 -13 45.86 2.94
 3 15 -13 49.33 2.93
 3 -15 -13 46.81 3.18
 3 15 -12 158.28 7.78
 3 15 -12 154.3 7.64
 3 -15 -12 160.46 7.62
 -3 -15 12 182.52 7.76
 3 -15 -12 167.58 7.71
 3 -15 -12 167.14 7.88
 3 -15 -12 161.39 7.84
 3 -15 -11 13.99 1.95
 3 -15 -11 15.82 2.08
 3 15 -11 13.29 1.67
 3 15 -11 13.87 1.91
 3 -15 -11 16.09 1.67
 3 -15 -11 14.76 1.74
 3 -15 -10 7.17 1.5
 3 15 -10 7.24 1.65
 3 -15 -10 7.11 1.39
 3 -15 -10 5.6 1.71
 3 -15 -10 8.96 1.98
 3 -15 -10 10.01 1.61
 3 15 -10 9.07 1.47
 3 -15 -10 5.71 1.5
 3 -15 -9 117.05 5.62
 3 15 -9 104.03 5.54
 3 -15 -9 104.8 5.8
 3 -15 -9 120.45 6.14
 3 -15 -9 111.63 5.66
 3 15 -9 113.39 5.81
 3 -15 -9 112.02 5.68
 3 -15 -8 150.98 7.13
 3 -15 -8 135.9 6.92
 3 -15 -8 148.66 7.49
 3 15 -8 158.82 7.28
 3 -15 -8 147.65 7.41
 3 -15 -8 141.82 7.34
 3 -15 -8 144.76 7.06
 3 15 -8 146.02 6.98
 3 -15 -7 48.34 3.08
 3 -15 -7 48.18 2.89
 -3 -15 7 47.96 3.12
 -3 -15 7 52.15 3.23
 3 -15 -7 54.29 3.56
 3 -15 -7 45.13 3.35
 3 15 -7 48.28 2.94
 3 -15 -7 43.87 2.94
 3 -15 -7 50.98 3.47
 3 -15 -7 46.1 3.37
 3 15 -7 50.32 3.24
 3 -15 -7 48.36 3.15
 3 15 -6 136.03 7.14
 3 -15 -6 152.74 6.91
 -3 -15 6 151.21 7.12
 -3 -15 6 146.4 7.29
 3 -15 -6 147.2 7.53
 3 -15 -6 146.15 7.18
 3 -15 -6 143.22 8.54
 3 -15 -6 145.86 7.38
 3 -15 -6 149.38 7.07
 3 -15 -6 144.06 7.35
 3 -15 -6 154.44 7.52
 3 -15 -6 142.97 6.94
 3 -15 -5 474.81 20.46
 -3 -15 5 488.84 20.51
 3 -15 -5 482.21 21.05
 3 -15 -5 455.33 22.01
 -3 -15 5 478.53 20.78
 3 -15 -5 435.39 20.65
 3 -15 -5 471.92 20.9
 3 -15 -5 474.62 20.56
 3 15 -5 491.67 20.64
 -3 -15 4 370.14 16.89
 3 -15 -4 383.4 16.66
 -3 -15 4 357.82 16.57
 -3 -15 4 400.98 17.02
 3 -15 -4 385.31 17.19
 -3 -15 4 387.4 16.75
 3 -15 -4 357.83 18.05
 3 -15 -4 366.34 16.5
 3 -15 -4 416.38 17.17
 3 15 -4 404.49 16.77
 3 -15 -4 365.69 16.55
 3 -15 -3 13.06 1.47
 -3 -15 3 10.54 1.58
 3 15 -3 13.66 1.69
 -3 -15 3 12.78 1.97
 3 -15 -3 15.4 2.3
 3 -15 -3 10.37 2.2
 3 -15 -3 12.6 1.51
 -3 -15 3 14 2.03
 -3 -15 3 11.31 1.7
 3 -15 -3 13.93 1.56
 -3 -15 2 50.72 3.65
 -3 -15 2 51.18 3.23
 3 -15 -2 59.52 3.92
 3 -15 -2 59.06 3.2
 3 -15 -2 56.06 3.13
 3 -15 -2 60.07 3.77
 -3 -15 2 56.83 3.59
 3 15 -2 55.11 3.27
 3 -15 -2 55.07 3.16
 3 -15 -1 12.43 1.44
 3 -15 -1 11.49 1.43
 -3 -15 1 13.64 1.97
 3 -15 -1 11.22 2.29
 3 -15 -1 10.97 1.44
 -3 -15 1 11.73 1.59
 3 -15 -1 14.95 2.05
 -3 -15 1 12.42 1.89
 3 -15 0 1.58 1.07
 -3 -15 0 1.97 1.54
 3 -15 0 3.46 1.67
 3 -15 0 3.31 1.91
 3 -15 0 2.42 1.7
 3 -15 0 1.5 1.06
 -3 -15 0 1.72 1.24
 -3 -15 0 3.12 1.59
 3 -15 1 10.92 2.43
 3 -15 1 16.71 1.6
 -3 -15 -1 17.56 2.26
 3 -15 1 21.65 2.57
 3 -15 1 14.2 2.28
 3 -15 1 18.84 2.29
 -3 -15 -1 14.21 1.69
 -3 15 -1 13.59 1.65
 -3 -15 -1 15.81 2.13
 3 -15 1 15.77 1.59
 3 -15 2 63.04 5.05
 3 -15 2 63.32 3.46
 -3 -15 -2 58.29 3.6
 3 -15 2 64.46 4.37
 3 -15 2 53.18 4.55
 3 -15 2 71.39 4.2
 -3 -15 -2 67.42 4.15
 -3 15 -2 71.28 3.73
 3 -15 2 63.02 3.52
 3 -15 3 12.57 1.46
 3 -15 3 12.56 2.5
 -3 -15 -3 15.83 2.14
 3 -15 3 17.03 2.57
 3 -15 3 12.55 2.26
 -3 -15 -3 15.15 1.69
 -3 -15 -3 15.06 1.72
 3 -15 3 21.84 2.37
 -3 15 -3 18.79 1.81
 3 -15 3 11.95 1.41
 3 -15 4 89.26 4.52
 -3 -15 -4 93.88 5.27
 3 -15 4 79.25 4.4
 -3 -15 -4 86.31 4.97
 -3 -15 -4 88.99 4.78
 3 -15 4 91.69 5.57
 -3 -15 -4 106.75 5.32
 -3 15 -4 98.98 4.85
 3 -15 4 90.85 5.05
 -3 -15 -4 81.26 4.61
 3 -15 4 86.59 6.29
 3 -15 5 111.14 5
 -3 -15 -5 96.9 4.92
 -3 -15 -5 103.18 5.39
 3 -15 5 94.17 5.94
 -3 -15 -5 103.07 5.38
 -3 -15 -5 96.38 5.56
 -3 15 -5 98.35 5.25
 -3 -15 -6 31.27 2.26
 3 -15 6 28.06 2.13
 -3 -15 -6 35.56 2.56
 3 -15 6 30.35 3.15
 -3 -15 -6 40.82 2.76
 -3 15 -6 40.74 2.57
 -3 -15 -6 41.32 3.04
 -3 15 -6 41.41 2.78
 -3 -15 -7 30.51 2.26
 -3 -15 -7 39.25 2.74
 -3 15 -7 31.16 2.47
 -3 -15 -7 36.17 2.78
 -3 15 -7 35.99 2.64
 -3 -15 -8 17.41 1.65
 -3 -15 -8 16.77 1.91
 -3 -15 -8 15.41 1.84
 -3 -15 -8 16.1 1.93
 -3 15 -8 17.34 1.91
 -3 15 -8 13.17 1.73
 -3 -15 -9 4.07 1.28
 -3 15 -9 5.39 1.41
 -3 -15 -9 4.43 1.35
 -3 -15 -9 5.58 1.66
 -3 -15 -9 4.57 1.43
 -3 -15 -10 3.47 1.07
 -3 -15 -10 5.48 1.46
 -3 -15 -10 5.78 1.24
 -3 -15 -10 4.82 1.31
 -3 15 -10 6.17 1.43
 -3 15 -10 4.87 1.28
 -3 15 -11 2.47 1.09
 -3 15 -11 1.44 1.09
 -3 -15 -11 2.26 1.27
 -3 -15 -11 -0.18 0.93
 -3 15 -11 2.92 1.17
 -3 -15 -11 1.47 1.11
 -3 15 -12 0.85 0.82
 -3 15 -12 1.88 0.93
 -3 15 -12 1.07 1.05
 -3 -15 -12 2.19 1
 3 -16 -14 6.99 1.01
 3 -16 -14 7.46 0.96
 3 16 -14 6.92 1.16
 3 16 -14 5.13 0.94
 3 -16 -13 53.69 2.9
 3 -16 -13 54.74 3.19
 3 16 -13 53.12 2.98
 3 -16 -13 59.77 3.01
 3 16 -13 55.44 3.13
 3 16 -13 49.33 2.89
 3 -16 -12 16.85 1.55
 3 16 -12 17.04 1.59
 3 -16 -12 14.08 1.89
 3 -16 -12 17.33 1.63
 -3 -16 12 15.89 1.57
 3 16 -12 19.02 1.82
 3 -16 -11 21.75 1.77
 -3 -16 11 22.89 1.91
 3 -16 -11 19.16 1.86
 3 -16 -11 22.52 2.23
 3 -16 -11 20.05 2.17
 3 16 -11 20.2 1.78
 3 16 -11 20.57 1.97
 3 -16 -11 21.84 1.94
 3 -16 -10 57.24 3.38
 3 -16 -10 51.51 3.21
 3 -16 -10 59.51 3.61
 3 -16 -10 56.77 3.32
 3 16 -10 59.92 3.51
 3 -16 -10 53.69 3.37
 3 16 -10 59.03 3.28
 3 16 -9 90.26 4.75
 3 -16 -9 87.02 4.48
 3 -16 -9 84.72 4.78
 3 -16 -9 88.92 4.61
 3 -16 -9 83.95 4.92
 3 -16 -9 79.15 4.49
 3 16 -9 87.35 4.43
 3 -16 -8 9.79 1.93
 3 -16 -8 10.7 1.61
 3 -16 -8 10.64 1.9
 3 -16 -8 9.31 1.83
 3 -16 -8 10.64 1.44
 3 16 -8 7.19 1.25
 3 -16 -8 10.13 1.52
 3 16 -8 8.04 1.58
 3 -16 -7 32.34 2.17
 3 -16 -7 31.1 2.3
 -3 -16 7 34.29 2.6
 3 -16 -7 28.18 2.72
 3 -16 -7 30.31 2.41
 3 16 -7 26.33 2.41
 3 -16 -7 27.31 2.74
 -3 -16 6 1.6 1.51
 3 -16 -6 3.29 1.25
 3 16 -6 1.18 1.34
 3 -16 -6 2.36 1.86
 3 -16 -6 2.63 1.17
 3 -16 -6 1.53 1.75
 3 -16 -6 1.4 1.27
 -3 -16 6 3.53 1.43
 3 -16 -5 414.2 18.53
 -3 -16 5 410.94 18.46
 -3 -16 5 445.85 18.86
 3 16 -5 428.15 18.58
 3 -16 -5 428.59 19.07
 3 -16 -5 448.7 19.01
 3 -16 -5 411.98 18.44
 -3 -16 4 4.69 1.4
 3 -16 -4 4.82 1.3
 -3 -16 4 5.38 1.41
 3 -16 -4 6.83 2.11
 3 -16 -4 3.5 1.82
 -3 -16 4 6.75 1.75
 3 -16 -4 7.47 1.91
 3 -16 -4 4.76 1.26
 3 16 -4 5.08 1.46
 3 -16 -4 6.54 1.32
 3 -16 -3 1.34 1.17
 3 16 -3 3.23 1.27
 3 -16 -3 2.05 1.15
 -3 -16 3 -0.1 1.24
 3 -16 -3 0.63 1.88
 3 -16 -3 0.78 1.6
 -3 -16 3 2.12 1.43
 -3 -16 3 1.88 1.56
 -3 -16 3 0.54 1.69
 3 -16 -3 1.98 1.11
 -3 -16 2 22.1 2.38
 -3 -16 2 20.48 2.33
 3 -16 -2 22.47 2.69
 3 -16 -2 18.54 2.63
 3 -16 -2 18.57 1.77
 3 16 -2 22.56 1.91
 -3 -16 2 22.73 2.32
 3 -16 -2 17.72 2.37
 -3 -16 2 21.98 2.02
 3 -16 -2 17.96 1.77
 3 -16 -2 19.63 1.8
 3 -16 -1 122.44 5.77
 -3 -16 1 125.47 5.96
 -3 -16 1 119.15 6.39
 -3 -16 1 127.34 6.45
 3 -16 -1 109.36 7
 -3 -16 1 115.44 6.25
 3 -16 -1 106.2 6.28
 3 -16 -1 119.77 5.79
 3 -16 0 -0.25 1
 -3 -16 0 0.13 1.58
 -3 -16 0 2.2 1.61
 3 -16 0 0.31 1.02
 3 -16 0 2.74 2.14
 3 -16 0 -0.25 1.65
 3 -16 0 3.76 1.77
 -3 -16 0 1.7 1.21
 -3 -16 -1 84.44 4.63
 -3 -16 -1 101.96 5.27
 -3 -16 -1 83.43 5.14
 -3 -16 -1 92.9 5.15
 3 -16 1 90.62 5.47
 3 -16 1 81.57 5.69
 3 -16 1 83.38 4.45
 3 -16 1 101.33 5.28
 -3 16 -1 95.71 4.59
 3 -16 1 80.44 4.44
 -3 -16 -2 251.94 11.58
 3 -16 2 233.84 11.84
 3 -16 2 254.71 10.99
 -3 -16 -2 240.35 11.16
 -3 -16 -2 246.65 11.64
 3 -16 2 237.42 11.59
 -3 16 -2 260.3 11.19
 3 -16 2 241.76 10.98
 -3 -16 -3 68.71 3.88
 3 -16 3 63.27 3.53
 -3 -16 -3 68.84 4.11
 3 -16 3 69.72 4.62
 -3 -16 -3 59.85 3.73
 3 -16 3 65.95 3.56
 -3 16 -3 70.76 3.86
 3 -16 3 63.58 4.13
 -3 -16 -3 69.32 3.81
 -3 -16 -4 309.06 13.6
 3 -16 4 303.11 13.26
 -3 -16 -4 311.21 13.8
 3 -16 4 286.4 14.23
 -3 16 -4 302.61 13.52
 -3 -16 -4 318.64 13.71
 -3 -16 -4 313.28 13.97
 3 -16 4 278.53 13.74
 -3 -16 -5 60.8 3.71
 -3 -16 -5 47.81 3.35
 -3 -16 -5 51.75 3.39
 3 -16 5 47.77 3.98
 -3 -16 -5 52.04 3.3
 -3 16 -5 53.82 3.3
 -3 16 -6 37.7 2.48
 -3 -16 -6 35.39 2.57
 3 -16 6 35.64 3.23
 -3 -16 -6 39.83 2.99
 -3 -16 -6 32.78 2.64
 -3 -16 -6 34.49 2.22
 -3 16 -6 37.02 2.68
 -3 -16 -6 35.12 2.75
 -3 -16 -7 59 3.72
 -3 -16 -7 55.86 3.19
 -3 16 -7 63.56 3.49
 -3 -16 -7 58.78 3.59
 -3 -16 -7 59.89 3.74
 -3 16 -7 64.68 3.61
 -3 -16 -8 0.81 1.22
 -3 -16 -8 1.16 1.28
 -3 -16 -8 0.34 1.32
 -3 -16 -8 0.63 1.32
 -3 16 -8 0.09 1.14
 -3 16 -8 0.55 1.35
 -3 -16 -9 0.56 1.14
 -3 -16 -9 0.52 1.33
 -3 16 -9 0.25 1.15
 -3 -16 -9 0.61 1.11
 -3 16 -9 -0.17 1.27
 -3 -16 -9 0.16 1.08
 -3 -16 -10 6.33 1.04
 -3 -16 -10 8.24 1.22
 -3 16 -10 7.54 1.28
 -3 -16 -10 8.14 1.31
 -3 16 -10 5.97 1.23
 -3 -16 -10 8.12 1.47
 -3 16 -11 0.69 0.87
 -3 -16 -11 -0.48 0.96
 -3 16 -11 1.91 0.97
 -3 16 -11 1.43 1.03
 -3 -16 -11 2.84 1.16
 3 17 -13 4.07 0.97
 3 17 -13 5.77 1.13
 3 -17 -13 4.93 1.11
 3 -17 -12 22.22 1.74
 3 17 -12 26.29 1.92
 3 -17 -12 24.59 2.02
 3 17 -12 19.66 1.57
 3 17 -12 24.13 1.82
 3 -17 -12 23.38 1.7
 3 -17 -11 76.81 3.79
 3 17 -11 62.41 3.56
 3 17 -11 67.14 3.83
 3 -17 -11 74.1 3.69
 -3 -17 11 73.64 3.78
 3 -17 -11 69.23 3.69
 3 -17 -11 78.89 4.02
 3 -17 -10 1.17 0.99
 3 -17 -10 2.26 1.53
 3 -17 -10 -0.55 1.19
 3 17 -10 -1.25 0.98
 3 17 -10 -1.19 1.24
 3 -17 -10 0.17 1.06
 -3 -17 10 -0.59 1.15
 3 -17 -10 1.24 1.06
 3 -17 -9 63.59 3.43
 3 17 -9 55.99 3.47
 3 -17 -9 60.65 3.25
 3 -17 -9 56.44 3.27
 3 -17 -9 52.77 3.5
 3 -17 -8 0.18 1.12
 3 -17 -8 -0.31 0.92
 3 17 -8 1.11 1.31
 3 -17 -8 2.46 1.56
 3 -17 -8 0.83 1.13
 3 -17 -7 4.03 1.37
 3 -17 -7 3.19 0.98
 3 -17 -7 3.31 1.64
 3 17 -7 4.62 1.42
 -3 -17 7 3.89 1.51
 3 -17 -7 1.91 1.68
 -3 -17 6 160.19 7.92
 3 17 -6 167.07 7.71
 3 -17 -6 147.28 8.09
 3 -17 -6 165.46 8.1
 3 -17 -6 159.98 7.59
 3 -17 -5 120.23 5.94
 -3 -17 5 112.14 5.89
 -3 -17 5 131.01 6.37
 3 -17 -5 116.51 6.55
 3 17 -5 112.71 5.92
 3 -17 -5 126.88 6.46
 3 -17 -5 117.69 5.86
 -3 -17 4 0.4 1.68
 3 -17 -4 -2.08 2.01
 3 -17 -4 1.65 1.16
 3 -17 -4 -0.58 1.87
 -3 -17 4 1.97 1.31
 3 17 -4 1.18 1.25
 -3 -17 4 1.46 1.23
 3 -17 -4 1.63 1.19
 -3 -17 3 92.35 4.64
 -3 -17 3 90.72 5.04
 3 -17 -3 89.29 5.32
 3 -17 -3 79.17 4.41
 3 17 -3 86.08 4.52
 -3 -17 3 77.23 4.7
 3 -17 -3 88.14 4.46
 3 -17 -3 84.17 4.43
 -3 -17 2 295.6 13.05
 3 -17 -2 301.58 12.57
 -3 -17 2 286.67 13.12
 3 -17 -2 289.89 13.47
 3 -17 -2 275.85 13.13
 -3 -17 2 281.2 12.69
 3 -17 -2 265.24 12.5
 3 -17 -2 277.36 12.53
 3 -17 -1 843.41 34.63
 3 -17 -1 784.63 33.89
 -3 -17 1 835.42 34.52
 -3 -17 1 817.91 34.58
 3 -17 -1 793.12 33.93
 -3 -17 1 783.67 34.07
 3 -17 0 23.57 1.84
 3 -17 0 15.09 2.38
 3 -17 0 18.48 2.78
 -3 -17 0 19.82 2.42
 -3 -17 0 24.99 2.1
 3 -17 0 22.98 1.85
 -3 -17 -1 381.1 16.98
 3 -17 1 380.05 16.36
 -3 -17 -1 390.41 17.02
 3 -17 1 359.88 17.26
 3 -17 1 369.37 16.99
 -3 -17 -1 395.95 16.59
 3 -17 1 365.1 16.34
 -3 -17 -2 25.09 2.49
 3 -17 2 27.8 3.02
 3 -17 2 25.39 1.92
 -3 -17 -2 25.38 2.6
 3 -17 2 26.89 2.67
 -3 17 -2 25.51 2.12
 -3 -17 -2 25.99 2.2
 3 -17 2 23.76 1.86
 3 -17 3 1.74 1.77
 -3 -17 -3 2.74 1.22
 -3 -17 -3 3.29 1.57
 3 -17 3 3.78 2.08
 -3 -17 -3 4.81 1.33
 3 -17 3 2.29 1
 -3 17 -3 2.53 1.3
 -3 -17 -4 0.95 1.5
 3 -17 4 0.17 2.17
 -3 -17 -4 0.32 1.26
 -3 -17 -4 0.2 1.15
 -3 17 -4 0.48 1.27
 3 -17 4 0.98 1.57
 -3 -17 -5 39.31 2.66
 3 -17 5 30.81 3.17
 -3 -17 -5 35.37 2.52
 -3 17 -5 33.25 2.53
 -3 -17 -5 37.73 2.88
 -3 -17 -5 30.61 2.51
 3 -17 6 27.67 2.88
 -3 -17 -6 28.11 2.33
 -3 -17 -6 26.07 2.22
 -3 -17 -6 28.63 2.21
 -3 -17 -6 23.23 2.4
 -3 17 -6 27.29 2.26
 -3 -17 -7 2.61 1.28
 -3 -17 -7 3.35 1.4
 -3 -17 -7 2.74 1.45
 -3 17 -7 2.48 1.29
 -3 17 -7 1.24 1.1
 -3 -17 -8 96.41 4.79
 -3 -17 -8 97.5 4.71
 -3 17 -8 87.14 4.56
 -3 -17 -8 84.73 4.73
 -3 17 -8 95.18 4.74
 -3 -17 -8 91.88 4.86
 -3 17 -9 10.04 1.35
 -3 -17 -9 9.39 1.29
 -3 -17 -9 9.99 1.37
 -3 -17 -9 10.64 1.49
 -3 17 -9 6.46 1.19
 -3 -17 -9 9.22 1.29
 -3 -17 -10 0.23 1
 -3 17 -10 0.54 0.91
 -3 17 -10 1.08 0.87
 -3 -17 -10 0.26 0.85
 -3 -17 -10 1.08 1
 3 -18 -12 0.05 0.74
 3 18 -12 -0.56 0.83
 3 18 -12 0.06 0.91
 3 -18 -12 -0.25 1.01
 3 18 -11 22.83 1.82
 3 -18 -11 21.59 1.94
 3 -18 -11 25.01 1.75
 -3 -18 10 -0.15 1.03
 3 -18 -10 1.48 1
 3 18 -10 1.8 1.13
 3 -18 -10 1.02 1.31
 3 -18 -10 0.85 1.06
 3 18 -9 38.96 2.53
 -3 -18 9 41.7 2.53
 3 -18 -9 37.61 2.71
 3 -18 -9 32.93 2.66
 3 -18 -9 38.39 2.48
 3 18 -8 4.65 1.31
 3 -18 -8 3.63 1.22
 3 -18 -8 4.76 1.56
 3 -18 -7 69.15 3.64
 -3 -18 7 69.34 3.94
 3 -18 -7 55.75 3.93
 3 18 -7 71.03 3.75
 3 -18 -7 57.12 3.94
 3 -18 -6 -0.17 1.06
 -3 -18 6 -0.6 1.43
 3 -18 -6 -1.72 1.92
 3 18 -6 1.39 1.21
 3 -18 -6 -0.27 1.72
 3 -18 -5 2.7 1.2
 -3 -18 5 1.65 1.5
 3 18 -5 1.47 1.2
 3 -18 -5 1.95 1.83
 3 -18 -5 -0.31 1.85
 -3 -18 4 129.49 6.17
 3 -18 -4 124.17 6
 3 18 -4 123.3 6.03
 -3 -18 4 131.64 6.59
 3 -18 -4 119.31 6.73
 -3 -18 4 115.28 6.14
 3 -18 -3 0.93 1.04
 -3 -18 3 0.55 1.64
 3 -18 -3 3.64 1.96
 -3 -18 3 2.51 1.25
 -3 -18 3 1.16 1.38
 3 -18 -3 1.88 1.1
 3 -18 -3 0.34 0.98
 -3 -18 2 27.7 2.17
 3 -18 -2 26.06 1.96
 -3 -18 2 24.49 2.62
 3 -18 -2 19.97 2.92
 -3 -18 2 26.19 2.41
 3 -18 -2 23.68 2.7
 3 -18 -2 25.83 1.94
 -3 -18 1 19.82 1.93
 -3 -18 1 23.39 2.56
 -3 -18 1 30.55 2.49
 3 -18 -1 28.41 2.63
 3 -18 -1 18.7 1.76
 3 -18 -1 20.8 1.77
 3 -18 0 76.74 5
 3 -18 0 72.96 3.95
 -3 -18 0 81.02 4.61
 3 -18 0 79.86 4.74
 -3 -18 0 78.46 4.19
 3 -18 0 76.52 3.97
 -3 -18 -1 23.77 2.41
 3 -18 1 21.56 2.89
 3 -18 1 28.75 2.65
 3 -18 1 15.81 1.61
 -3 -18 -1 20.67 2.36
 3 -18 1 20.67 1.66
 -3 -18 -1 16.45 1.77
 -3 -18 -2 7.32 1.38
 -3 -18 -2 7.93 1.73
 3 -18 2 8.52 2.4
 3 -18 2 4.43 1.74
 -3 -18 -2 9.01 1.93
 -3 18 -2 6.1 1.29
 3 -18 2 7.87 1.14
 -3 18 -3 9.98 1.46
 -3 -18 -3 10.92 2
 -3 -18 -3 8.71 1.49
 -3 -18 -3 6.29 1.63
 3 -18 3 8.37 2.34
 3 -18 3 9.39 1.9
 -3 18 -4 12.45 1.58
 -3 -18 -4 14.69 1.88
 3 -18 4 9.73 2.4
 -3 -18 -4 11.97 1.59
 3 -18 4 12.82 1.84
 -3 -18 -5 82.61 4.41
 -3 -18 -5 84.99 4.51
 3 -18 5 69.29 4.94
 -3 -18 -5 86.19 4.4
 -3 -18 -5 83.72 4.71
 -3 18 -5 85.81 4.4
 -3 -18 -6 20.6 1.88
 3 -18 6 16.81 2.26
 -3 -18 -6 16.72 1.76
 -3 -18 -6 17.76 2.05
 -3 -18 -6 18 1.76
 -3 18 -6 17.16 1.75
 -3 -18 -7 -0.33 1.06
 -3 -18 -7 0.72 1.14
 -3 -18 -7 0.55 1.19
 -3 18 -7 1.81 1.15
 -3 -18 -7 0.87 1.31
 -3 18 -8 2.28 1.14
 -3 -18 -8 2.06 1.12
 -3 -18 -8 -0.24 1.07
 -3 -18 -8 1.04 1.01
 -3 -18 -8 1.81 1.11
 -3 18 -9 0.87 1.03
 -3 -18 -9 -0.21 0.83
 -3 -18 -9 -1 0.9
 -3 -18 -9 -0.13 0.88
 -3 -18 -9 0.22 0.99
 3 19 -11 50.93 2.72
 3 -19 -11 52.95 2.66
 3 -19 -11 48.59 2.78
 3 19 -10 -0.06 0.93
 3 -19 -10 0.96 0.88
 3 -19 -10 -0.5 1.15
 3 -19 -10 -0.42 0.96
 3 19 -10 0.78 0.96
 3 -19 -9 40.02 2.64
 3 19 -9 43.14 2.48
 3 -19 -9 36.26 2.56
 3 -19 -9 39.97 2.38
 3 -19 -8 0.21 0.99
 3 19 -8 0.45 1.02
 -3 -19 8 0.53 1.05
 3 -19 -8 0.7 1.34
 -3 -19 7 67.24 3.91
 3 -19 -7 58.6 3.93
 3 -19 -7 68.06 3.63
 3 -19 -7 68.55 4.1
 -3 -19 6 35.87 2.68
 3 19 -6 27.55 2.15
 3 -19 -6 29.89 2.65
 3 -19 -6 37.9 2.28
 3 -19 -6 29.23 2.73
 3 -19 -5 3.27 1.06
 3 19 -5 3.83 1.09
 -3 -19 5 6.82 1.73
 3 -19 -5 4.05 1.97
 3 -19 -5 4.19 1.85
 3 -19 -4 21.66 1.7
 -3 -19 4 15.26 1.8
 -3 -19 4 22.7 2.36
 3 -19 -4 18.04 2.45
 -3 -19 3 154.17 7.32
 -3 -19 3 163.17 7.78
 3 -19 -3 151.53 8.03
 -3 -19 3 148.25 7.47
 3 -19 -3 157.56 7.85
 3 -19 -3 153.62 7.15
 -3 -19 2 82.45 4.26
 -3 -19 2 86.98 4.76
 3 -19 -2 73.1 4.97
 3 -19 -2 77.63 4.04
 -3 -19 2 80.1 4.51
 3 -19 -2 79.96 4.83
 3 -19 -2 76.23 4.02
 -3 -19 1 0.12 1.5
 3 -19 -1 0.8 0.91
 3 -19 -1 1.07 0.94
 -3 -19 1 0.92 1.56
 -3 -19 1 0.09 1.13
 3 -19 -1 -0.28 1.62
 3 -19 0 5.96 1.88
 3 -19 0 7.24 2.44
 3 -19 0 5.14 1.02
 3 -19 0 6.71 1.1
 -3 -19 0 7.83 1.73
 -3 -19 0 5.95 1.28
 -3 -19 -1 1 1.54
 3 -19 1 3.14 1.75
 3 -19 1 5.3 2.17
 -3 -19 -1 2.68 1.21
 -3 -19 -1 5.23 1.67
 -3 -19 -2 2.27 1.51
 3 -19 2 1.79 2.03
 -3 -19 -2 1.47 1.58
 3 -19 2 -0.99 1.65
 -3 -19 -2 2.37 1.12
 -3 -19 -3 28.9 2.45
 3 -19 3 26.1 2.99
 -3 -19 -3 30.69 2.6
 3 -19 3 26.22 2.44
 -3 19 -3 30.25 2.1
 -3 -19 -4 6.56 1.54
 3 -19 4 4.42 2
 -3 19 -4 7.95 1.34
 3 -19 4 8.65 1.57
 -3 -19 -5 75.31 4.08
 -3 -19 -5 82.51 4.26
 -3 19 -5 88.27 4.19
 -3 -19 -5 82.05 4.45
 -3 -19 -6 142.12 6.56
 -3 -19 -6 145.7 6.8
 -3 19 -6 149.14 6.57
 -3 -19 -7 99.28 4.91
 -3 -19 -7 98.43 5.04
 -3 19 -7 99.32 4.89
 -3 -19 -7 106.3 4.9
 -3 -19 -8 2.52 0.97
 -3 -19 -8 0.26 0.93
 -3 19 -8 1.11 0.98
 -3 -19 -8 0.68 0.85
 3 -20 -9 28.89 1.79
 3 20 -9 31.29 1.86
 3 -20 -9 33.89 2.11
 3 20 -9 31.23 1.95
 3 -20 -8 -0.06 0.79
 3 -20 -8 0.66 1.19
 3 -20 -8 0.93 1.16
 3 20 -8 0.61 0.8
 3 -20 -7 157.8 6.58
 -3 -20 7 142.1 6.82
 3 -20 -7 139.19 6.91
 3 20 -7 133.18 6.47
 3 -20 -6 47.04 2.65
 -3 -20 6 49.36 3.13
 3 20 -6 50.15 2.64
 3 -20 -6 49.82 3.23
 3 -20 -5 39.98 3.21
 -3 -20 5 50.31 3.16
 3 -20 -5 41.84 3.18
 3 -20 -5 46.5 2.61
 3 -20 -4 38.09 2.31
 -3 -20 4 41.33 2.89
 3 -20 -4 33.75 3.04
 3 -20 -3 10.8 1.27
 -3 -20 3 14.61 2.04
 3 -20 -3 11.3 2.33
 -3 -20 3 11.04 1.6
 3 -20 -3 9.9 1.99
 3 -20 -2 10.84 1.29
 -3 -20 2 16.99 2.11
 3 -20 -2 14.08 2.52
 -3 -20 2 15.28 1.83
 3 -20 -2 14.03 2.07
 -3 -20 2 15.51 1.57
 -3 -20 1 58.46 3.17
 -3 -20 1 49.86 3.55
 3 -20 -1 50.36 3.92
 -3 -20 1 55.02 3.39
 3 -20 -1 51.49 3.6
 -3 -20 0 7.14 1.59
 -3 -20 0 7.52 1.28
 3 -20 0 6.65 1.76
 -3 -20 -1 0.78 1.46
 3 -20 1 0.94 1.53
 -3 -20 -1 0.23 1.45
 3 -20 1 2.01 2.14
 -3 -20 -1 0.97 1.06
 -3 -20 -2 31.92 2.51
 3 -20 2 26.96 2.94
 -3 -20 -2 29.67 2.44
 3 -20 2 27.68 2.44
 -3 20 -3 19.13 1.54
 -3 -20 -3 21.98 2.06
 3 -20 3 16.17 2.49
 -3 -20 -3 18.36 1.99
 3 -20 3 20.21 1.97
 3 -20 4 70.31 4.42
 -3 -20 -4 74.37 4.02
 -3 20 -4 74.22 3.72
 -3 -20 -5 32.57 2.32
 3 -20 5 31.54 2.68
 -3 20 -5 37.02 2.21
 3 -20 6 4.98 1.25
 -3 20 -6 5.47 1.06
 -3 -20 -6 6.27 1.13
 -3 -20 -6 6.05 1.23
 -3 -20 -7 41.55 2.34
 -3 -20 -7 43.01 2.5
 -3 20 -7 43.3 2.37
 3 -21 -8 4.6 0.7
 3 -21 -8 2.99 1.05
 3 21 -8 3.87 0.86
 3 -21 -8 3.37 0.98
 3 -21 -7 73.77 3.49
 3 -21 -7 82.57 3.79
 3 -21 -7 75.38 3.92
 3 21 -7 74.52 3.61
 -3 -21 6 141.19 6.64
 3 -21 -6 120.61 6.49
 3 -21 -6 140.41 6.21
 3 21 -6 146.47 6.33
 3 -21 -6 142.41 6.71
 3 -21 -5 2.48 0.78
 -3 -21 5 2.01 1.37
 3 -21 -5 1.77 1.53
 3 -21 -5 3.3 1.48
 3 -21 -4 28.49 1.76
 -3 -21 4 31.05 2.47
 3 -21 -4 26.8 2.54
 -3 -21 3 42.52 2.88
 3 -21 -3 34.11 3.05
 3 -21 -3 41.06 2.17
 -3 -21 3 38.68 2.46
 3 -21 -3 33.55 2.8
 -3 -21 2 34.99 2.3
 -3 -21 2 34.51 2.53
 3 -21 -2 28.87 2.84
 3 -21 -2 29.84 2.61
 -3 -21 2 24.35 1.96
 -3 -21 1 6.33 1.14
 3 -21 -1 8.78 2.24
 -3 -21 1 4.35 1.38
 3 -21 -1 4.3 1.65
 -3 -21 0 0.1 1.43
 -3 -21 0 -0.78 0.99
 -3 -21 0 0.57 1.26
 3 -21 0 -0.53 1.52
 3 -21 1 42.25 3.02
 -3 -21 -1 50.43 3.09
 3 -21 1 44.84 3.48
 -3 -21 -1 47.23 3
 3 -21 2 0.78 1.25
 -3 -21 -2 3.72 1.36
 3 -21 2 0.77 1.88
 -3 -21 -2 4.13 1.35
 -3 -21 -3 2.87 1.27
 3 -21 3 -0.63 1.05
 -3 -21 -3 1.48 1.22
 3 -21 3 -0.47 1.66
 -3 -21 -4 1.01 1.05
 3 -21 4 1.6 1.51
 -3 21 -5 0.38 0.7
 -3 -21 -5 0.81 0.79
 3 -21 5 1.22 1.25
 -3 -21 -5 -0.86 1.04
 -3 -22 5 21.34 1.8
 3 -22 -5 16.85 1.66
 3 -22 -5 18.69 1.77
 -3 -22 4 -1.01 1.22
 3 -22 -4 0.18 1.35
 -3 -22 3 6.06 1.45
 3 -22 -3 7.26 1.73
 3 -22 -3 5.68 1.46
 -3 -22 2 11.89 1.64
 3 -22 -2 8.79 1.81
 -3 -22 2 10.27 1.28
 3 -22 -2 9.02 1.65
 -3 -22 1 110.33 5.16
 3 -22 -1 112.72 5.37
 -3 -22 0 31.65 2.3
 -3 -22 0 30.85 2.17
 3 -22 0 27.92 2.28
 -3 -22 -1 40.11 2.56
 3 -22 1 34.27 2.86
 -3 -22 -1 38.41 2.43
 3 -22 1 36.24 2.43
 -3 -22 -2 0.99 1.15
 3 -22 2 -0.1 1.48
 3 -22 2 0.97 0.96
 -3 -22 -2 0.73 1.07
 -3 -22 -3 38.73 2.27
 -3 -22 -3 35.63 2.21
 4 0 -19 -0.29 0.69
 4 0 -19 1.42 0.92
 4 0 -18 63.69 3.43
 4 0 -18 67.1 3.56
 4 0 -17 0.8 1.19
 4 0 -17 -0.08 1.06
 4 0 -17 0.67 0.88
 4 0 -16 161.34 7.41
 4 0 -16 157.7 7.43
 4 0 -16 148.7 7.16
 4 0 -15 0.3 1.14
 4 0 -15 0.09 1.09
 4 0 -15 0.19 1.14
 4 0 -15 0.48 0.97
 4 0 -14 549.83 23.03
 4 0 -14 514.74 22.84
 4 0 -14 547.77 25.11
 4 0 -14 536.78 22.8
 4 0 -13 -1.15 1.88
 4 0 -13 -1.86 1.39
 4 0 -13 0.27 1.06
 4 0 -13 -0.66 0.99
 4 0 -13 0.44 0.97
 4 0 -12 96.11 6.32
 4 0 -12 99.89 5.8
 4 0 -12 105.93 4.84
 4 0 -12 90.24 4.62
 4 0 -11 1.81 1.18
 4 0 -11 -0.93 1.65
 4 0 -11 1.13 1.07
 4 0 -10 2.41 1.58
 4 0 -9 0.17 1.49
 4 0 -9 0.11 0.95
 4 0 -8 397.62 17.46
 4 0 -8 380.17 16.84
 4 0 -7 0.13 1.24
 4 0 -7 -0.08 0.77
 4 0 -6 1890.31 78.15
 4 0 -6 1871.77 78.65
 4 0 -5 0.38 1.02
 4 0 -5 -0.05 0.6
 -4 0 5 1.04 1.1
 4 0 -4 0.17 0.95
 4 0 -4 0.98 0.63
 -4 0 4 0.17 1.08
 4 0 -3 -0.15 1.01
 -4 0 3 0.39 1.03
 4 0 -2 46.6 2.36
 4 0 -2 44.11 2.82
 4 0 -1 0.07 0.98
 -4 0 1 0.32 1.1
 -4 0 0 3203.03 137.38
 4 0 0 3425.62 137.34
 4 0 1 1.56 1.18
 -4 0 -1 -0.48 1.15
 -4 0 -2 110.38 4.86
 -4 0 -2 120.06 5.59
 -4 0 -3 -0.23 1.16
 4 0 3 -0.45 1.24
 -4 0 -4 482.05 21.53
 4 0 4 500.35 21.57
 4 0 5 0.15 1.38
 -4 0 -5 0.6 1.29
 -4 0 -5 -1.06 1.08
 4 0 6 6.59 1.79
 -4 0 -6 8.48 1.54
 4 0 7 -0.21 1.66
 -4 0 -7 0.16 1.19
 -4 0 -8 396.56 17.07
 -4 0 -8 407.15 16.87
 -4 0 -8 428.38 17.96
 4 0 8 394.46 18.44
 4 0 9 2.1 1.75
 -4 0 -9 -0.21 1.33
 -4 0 -9 0.69 1.52
 -4 0 -9 1.71 1.08
 -4 0 -10 192.29 9.07
 -4 0 -10 189.02 9.16
 -4 0 -10 178.08 8.99
 -4 0 -10 192.02 8.85
 -4 0 -10 198.08 8.8
 4 0 10 193.61 10.51
 -4 0 -11 1.21 1.52
 -4 0 -11 1.3 1.23
 -4 0 -11 0.83 1.32
 -4 0 -11 0.4 1.66
 -4 0 -11 -0.09 1.15
 4 0 11 0.3 1.87
 -4 0 -12 124.19 6.53
 -4 0 -12 132.08 6.33
 -4 0 -12 132.08 6.45
 -4 0 -13 0.34 1.11
 -4 0 -13 0.1 1.29
 -4 0 -13 0.43 1.24
 -4 0 -14 73.68 4.13
 -4 0 -14 79.7 4.02
 -4 0 -14 76.27 4.13
 -4 0 -15 0.14 0.95
 -4 0 -15 1.55 1.29
 -4 0 -15 0.8 0.99
 -4 0 -16 0.36 0.67
 -4 0 -16 0.88 0.99
 -4 0 -16 0.27 0.8
 4 1 -19 40.33 2.26
 4 -1 -19 42.88 2.36
 4 1 -18 3.52 1.06
 4 1 -18 3.8 1.02
 4 -1 -18 5.74 1.08
 4 1 -17 21.48 1.79
 4 1 -17 15.8 1.77
 4 -1 -17 20.54 1.83
 4 -1 -17 19.84 1.61
 4 -1 -16 46.56 2.89
 4 1 -16 45.5 2.87
 4 -1 -16 48.22 3.06
 4 1 -16 41.91 2.63
 4 1 -16 38.96 2.72
 4 -1 -16 45.11 2.69
 4 1 -16 46.58 2.95
 4 1 -15 20.73 2.13
 4 -1 -15 21.26 2.18
 4 -1 -15 23.2 1.9
 4 1 -15 26.28 2.19
 4 1 -15 21.99 2.05
 4 -1 -15 24.05 2.08
 4 1 -15 22.38 1.84
 4 1 -14 9.66 2.64
 4 1 -14 7.56 1.46
 4 -1 -14 7.41 1.15
 4 1 -14 4 1.41
 4 -1 -14 7.53 1.44
 4 1 -14 5.09 1.29
 4 -1 -14 3.32 1.35
 4 1 -14 5.29 1.17
 4 -1 -14 4.4 1.14
 4 1 -13 19.03 2.79
 4 -1 -13 20.9 1.65
 4 -1 -13 24.11 2.69
 4 -1 -13 19.26 1.95
 4 1 -13 18.92 2
 4 1 -13 26.8 1.96
 4 1 -13 17.63 1.83
 4 -1 -13 22.56 1.76
 4 1 -12 31.29 3.36
 4 1 -12 29.01 2.83
 4 -1 -12 30.96 3
 4 1 -12 28.73 2.29
 4 -1 -12 28.27 1.96
 4 1 -12 38.34 2.24
 4 1 -11 454.5 19.67
 4 1 -11 413.68 18.92
 4 1 -11 400.47 18.03
 4 -1 -11 439.71 19.18
 4 -1 -10 58.48 3.82
 4 -1 -10 55.15 3.52
 4 -1 -9 55.53 3.34
 4 1 -9 46.48 3.66
 4 1 -8 1.49 1.37
 4 -1 -8 1.03 0.99
 4 1 -7 298.26 13.58
 4 -1 -7 319.2 13.21
 4 1 -7 284.93 12.9
 4 -1 -6 38.09 2.41
 4 1 -6 40.93 2.21
 4 1 -6 45.81 2.9
 -4 1 5 446.6 18.34
 4 1 -5 408.59 17.68
 4 -1 -5 424.16 17.95
 4 1 -5 421.7 18.32
 4 -1 -4 289.48 12.63
 4 1 -4 290.93 12.38
 -4 1 4 316 12.98
 4 1 -4 279.76 12.88
 -4 1 3 986.15 42.34
 4 1 -3 1034.25 42.38
 4 1 -2 73.73 3.3
 4 1 -2 90.86 4.06
 -4 1 2 67.43 3.93
 4 -1 -2 83.69 3.66
 4 1 -1 439.25 18.96
 -4 1 1 444.98 19.05
 4 1 0 983.88 40.68
 -4 1 0 952.26 40.73
 4 1 1 3233.83 136.73
 -4 1 -1 3381.68 136.89
 -4 -1 -2 48.29 2.59
 -4 1 -2 53.91 2.62
 -4 1 -2 55.03 3.26
 4 1 3 10.57 1.68
 -4 1 -3 13.21 1.63
 4 1 4 3.87 1.44
 -4 1 -4 0.78 1.2
 4 1 5 4.55 1.63
 -4 1 -5 6.16 1.56
 -4 -1 -5 3.66 1.31
 -4 1 -6 67.52 4.29
 -4 1 -6 63.04 3.87
 -4 -1 -6 59.99 3.98
 4 1 6 60.67 4.25
 4 1 7 -0.21 1.58
 -4 1 -7 0.45 1.15
 -4 1 -7 1.21 1.41
 -4 -1 -7 -0.7 1.19
 -4 -1 -8 208.03 9.47
 -4 1 -8 235.95 10.94
 -4 1 -8 184.54 9.44
 -4 1 -8 213.27 9.29
 -4 1 -8 200.29 9.45
 -4 -1 -8 212.96 9.31
 -4 -1 -8 171.61 9.39
 -4 1 -8 233.79 10.21
 -4 -1 -8 239.95 10.53
 4 1 8 204.91 10.74
 -4 1 -9 81.65 4.51
 -4 -1 -9 84.4 4.53
 -4 1 -9 88.74 5.7
 -4 -1 -9 77.47 4.49
 4 1 9 85.77 5.73
 -4 1 -9 89.11 4.67
 -4 -1 -9 81.71 4.61
 -4 -1 -9 78.21 4.16
 -4 1 -9 79.04 4.25
 -4 1 -9 80.71 4.26
 -4 -1 -9 80.35 4.3
 4 1 10 2.28 1.85
 -4 1 -10 2.9 1.44
 -4 -1 -10 0.35 1.36
 -4 -1 -10 0.85 1.13
 -4 -1 -10 2.13 1.6
 -4 1 -10 1.71 1.4
 -4 1 -10 3.56 1.71
 -4 -1 -10 1.35 1.03
 -4 -1 -10 1.15 1.33
 -4 1 -10 0.78 1.02
 -4 1 -10 0.81 1.15
 -4 1 -11 60.25 4.01
 -4 1 -11 55.67 3.76
 -4 1 -11 63.34 3.78
 -4 -1 -11 60.76 3.82
 -4 -1 -11 60.71 3.48
 -4 1 -11 66.13 3.58
 -4 1 -11 63.52 3.64
 -4 1 -11 59.26 3.63
 -4 -1 -11 58.77 3.6
 4 1 11 58.69 4.99
 -4 -1 -12 46.89 2.94
 -4 1 -12 45.07 3.18
 -4 -1 -12 46.16 3.2
 -4 1 -12 44.4 3.45
 -4 1 -12 51.59 3.05
 -4 1 -12 50.28 3.13
 -4 -1 -12 52.18 3.16
 -4 1 -12 43.55 3.03
 -4 -1 -13 4.41 1.18
 -4 1 -13 4.55 1.43
 -4 1 -13 2.5 1.22
 -4 -1 -13 5.91 1.5
 -4 1 -13 5 1.27
 -4 -1 -13 5.23 1.39
 -4 1 -13 3.7 1.36
 -4 1 -14 5.22 1.3
 -4 1 -14 7.99 1.3
 -4 1 -14 4.34 1.25
 -4 -1 -14 5.12 1.38
 -4 -1 -14 3.03 1.26
 -4 -1 -14 5.26 1.15
 -4 1 -15 12.8 1.56
 -4 1 -15 8.58 1.24
 -4 -1 -15 10.32 1.3
 -4 1 -15 12.5 1.37
 -4 -1 -15 11.06 1.38
 -4 1 -16 1.64 0.62
 -4 1 -16 1.27 0.92
 -4 -1 -16 0.82 0.91
 -4 -1 -16 0.96 0.74
 -4 -1 -16 2.81 0.89
 -4 1 -16 1.6 0.86
 4 -2 -19 15.15 1.33
 4 2 -19 17.43 1.38
 4 -2 -18 24.69 1.8
 4 2 -18 21.34 1.72
 4 2 -18 18.75 1.54
 4 -2 -18 20.52 1.69
 4 2 -17 41.2 2.61
 4 -2 -17 42.65 2.74
 4 2 -17 44.26 2.78
 4 -2 -17 42.14 2.51
 4 -2 -17 44.25 2.75
 4 -2 -16 4.38 1.15
 4 2 -16 5.49 1.52
 4 -2 -16 5.63 1.46
 4 2 -16 2.25 1.23
 4 -2 -16 6.39 1.39
 4 2 -16 6.18 1.37
 4 2 -16 5.06 1.19
 4 -2 -16 6.49 1.38
 4 2 -15 96.28 4.97
 4 2 -15 105.14 5.06
 4 2 -15 102.09 5.18
 4 -2 -15 97.67 5.01
 4 2 -15 86.63 4.68
 4 -2 -15 100.19 5.06
 4 -2 -15 90.56 4.79
 4 -2 -15 94.45 5.08
 4 -2 -14 7.3 1.45
 4 2 -14 6.49 1.38
 4 2 -14 4.62 1.4
 4 -2 -14 11.81 2.39
 4 2 -14 4.65 2.08
 4 -2 -14 4.07 1.67
 4 2 -14 7.27 1.57
 4 -2 -14 6.06 1.52
 4 -2 -14 5.99 1.39
 4 -2 -14 7.07 1.29
 4 -2 -14 7 1.21
 4 -2 -13 257.84 11.53
 4 -2 -13 256.5 13.28
 4 2 -13 266.02 13.39
 4 -2 -13 260.27 12.8
 4 -2 -13 258.17 11.62
 4 2 -13 261.63 11.64
 4 -2 -13 258.81 11.53
 4 2 -13 262.66 11.54
 4 -2 -13 246.98 11.33
 4 -2 -13 249.65 11.32
 4 2 -13 260.04 11.54
 4 -2 -12 94.46 4.82
 4 -2 -12 86.57 6.11
 4 2 -12 97.27 4.82
 4 2 -12 93.17 6.2
 4 -2 -12 95.52 5.88
 4 -2 -12 94.25 4.88
 4 2 -12 98.97 4.92
 4 -2 -12 92 4.64
 4 -2 -12 91.95 4.64
 4 2 -12 103.26 4.88
 4 -2 -11 9.97 2.23
 4 2 -11 10.19 2.13
 4 2 -11 11.28 1.76
 4 -2 -11 10.68 1.92
 4 2 -11 15.36 1.54
 4 -2 -11 10.26 1.38
 4 -2 -10 960.32 42.01
 4 2 -10 1033.59 42.14
 4 -2 -10 937.24 41.78
 4 -2 -10 965.58 41.54
 4 -2 -9 54.66 3.54
 4 2 -9 53.8 3.9
 4 -2 -9 55.92 3.86
 4 2 -8 196.91 9.96
 4 -2 -8 203.22 9.65
 4 -2 -8 222.59 10.12
 4 -2 -7 834.12 34.8
 4 2 -7 821.45 34.77
 4 -2 -7 791.78 34.4
 4 -2 -6 4.67 1.35
 4 2 -6 4.53 1.3
 4 -2 -6 5.75 1.08
 -4 -2 5 0.47 1.08
 4 -2 -5 0.77 1.08
 4 2 -5 0.38 1.05
 -4 2 5 1.32 1.06
 4 -2 -5 0.3 0.8
 4 2 -5 0.17 0.36
 4 -2 -4 268.07 11.32
 4 2 -4 246.29 10.73
 -4 -2 4 256.42 11.46
 -4 2 4 283.86 11.54
 4 -2 -4 261.1 11.47
 4 2 -4 277.65 11.5
 4 -2 -3 1129.19 47.73
 4 -2 -3 1133.3 47.53
 -4 2 3 1201.68 47.77
 -4 -2 3 1090.32 47.72
 4 2 -3 1154.88 47.75
 4 -2 -2 22.13 1.61
 -4 2 2 25.73 1.88
 -4 -2 2 27.38 1.94
 4 2 -2 22.12 1.8
 4 -2 -2 19.34 1.76
 4 2 -1 692.82 28.8
 4 -2 -1 684.02 28.66
 4 -2 -1 665.96 28.77
 -4 2 1 692.07 28.86
 -4 -2 1 669 28.83
 -4 -2 0 627.05 27.13
 4 -2 0 659.69 27.1
 4 2 0 640.04 27.07
 -4 2 0 622.84 27.15
 -4 -2 -1 391.24 17.62
 -4 2 -1 387.19 17.62
 4 2 1 413.12 17.56
 4 -2 1 426.28 17.61
 -4 2 -2 1677.71 70.44
 -4 -2 -2 1701.09 70.44
 -4 -2 -2 1752.71 71.14
 -4 2 -2 1681.67 71.13
 4 2 2 1696.27 71.1
 4 -2 2 1758.45 71.14
 -4 -2 -3 1347.57 58.44
 -4 2 -3 1433.18 58.5
 4 -2 3 1432.62 58.5
 4 2 3 1358.57 58.42
 4 2 4 35.77 2.87
 -4 -2 -4 40.92 2.92
 -4 2 -4 39.26 2.9
 4 -2 4 40.11 2.99
 -4 -2 -5 270.1 12.6
 -4 -2 -5 262.53 12.61
 -4 2 -5 288.26 12.7
 4 -2 5 265.26 12.62
 4 2 5 262.13 12.6
 4 2 6 27.82 2.79
 -4 -2 -6 31.25 2.8
 -4 2 -6 27.89 2.74
 -4 -2 -6 32.06 2.74
 -4 2 -6 31.92 2.41
 4 -2 6 27.22 2.72
 -4 -2 -7 111.3 6.91
 -4 2 -7 145.15 7.31
 4 2 7 132.62 7.24
 -4 -2 -7 118.79 6.91
 -4 2 -7 121.32 6.47
 4 -2 7 140.18 7.32
 -4 -2 -8 134.67 7.09
 -4 2 -8 139.31 7.05
 -4 -2 -8 145.77 7.05
 -4 -2 -8 150.92 8.26
 -4 2 -8 161.25 8.33
 -4 2 -8 147.43 7.13
 -4 -2 -8 166.51 8.13
 -4 2 -8 143.78 6.87
 -4 -2 -8 153.29 6.91
 4 2 8 147.91 8.26
 4 -2 8 149.49 8.26
 4 2 9 10.22 2.29
 4 -2 9 6.17 1.99
 -4 2 -9 9.42 1.33
 -4 2 -9 8.86 1.59
 -4 -2 -9 7.8 1.54
 -4 -2 -9 7.31 1.21
 -4 -2 -9 9.94 2.21
 -4 2 -9 8.11 1.96
 -4 -2 -9 8.11 1.63
 -4 2 -9 9.67 1.78
 -4 -2 -9 10.03 1.34
 -4 2 -9 9.28 1.36
 -4 -2 -9 9.49 1.41
 4 2 10 8.22 2.31
 4 -2 10 7.52 2.21
 -4 2 -10 5.26 1.64
 -4 -2 -10 6.54 1.61
 -4 2 -10 6.96 1.82
 -4 -2 -10 6.59 1.23
 -4 2 -10 6.22 1.35
 -4 2 -10 5.63 1.25
 -4 -2 -10 5.81 1.37
 -4 -2 -10 5.52 1.32
 4 -2 11 10.88 2.34
 -4 2 -11 13.04 1.64
 -4 -2 -11 13.53 1.72
 4 2 11 13.69 2.56
 -4 2 -11 9.97 1.75
 -4 -2 -11 11.2 1.85
 -4 2 -11 10.56 2.04
 -4 -2 -11 10.22 1.56
 -4 2 -11 11.72 1.57
 -4 -2 -11 13.02 1.48
 -4 2 -12 0.67 1.25
 -4 -2 -12 -4.14 1.63
 -4 2 -12 1.13 1.38
 -4 -2 -12 1.3 1.39
 -4 2 -12 2.85 1.78
 -4 -2 -12 0.58 1.04
 -4 -2 -12 0.96 1.19
 -4 2 -12 1.07 1.17
 -4 2 -12 0.41 1.22
 -4 -2 -12 1.61 1.25
 -4 -2 -13 15.34 1.7
 -4 -2 -13 18.32 2.06
 -4 -2 -13 17.25 1.9
 -4 2 -13 13.4 1.7
 -4 -2 -13 15.35 1.8
 -4 2 -13 15.75 1.8
 -4 -2 -13 17.61 1.54
 -4 2 -13 11.26 1.61
 -4 2 -13 15.14 1.78
 -4 -2 -14 20.07 1.83
 -4 2 -14 20.75 2.01
 -4 2 -14 17.76 1.74
 -4 -2 -14 19.81 1.88
 -4 2 -14 18.43 1.74
 -4 2 -14 20.73 1.82
 -4 2 -15 6.8 1.38
 -4 2 -15 6.03 1.06
 -4 2 -15 8.28 1.23
 -4 -2 -15 6.46 1.19
 -4 -2 -15 5.41 1.19
 -4 -2 -16 -0.49 0.72
 -4 2 -16 0.94 0.79
 -4 2 -16 0.13 0.91
 -4 -2 -16 0.31 0.78
 4 3 -19 1.99 0.86
 4 -3 -19 2.41 0.87
 4 -3 -19 2.06 0.81
 4 3 -19 0.24 0.88
 4 -3 -18 3.53 1.04
 4 3 -18 2.86 0.81
 4 -3 -18 3.6 1.07
 4 3 -18 5.15 1.11
 4 -3 -18 2.52 0.83
 4 3 -17 25.42 2.09
 4 3 -17 29.44 1.99
 4 -3 -17 29.18 2.16
 4 -3 -17 30.05 2.17
 4 -3 -17 27.63 1.95
 4 -3 -16 21.54 2.03
 4 -3 -16 22.54 1.99
 4 -3 -16 17.52 1.66
 4 3 -16 18.23 1.85
 4 3 -16 17.53 1.73
 4 -3 -16 20.31 1.93
 4 3 -16 23.97 2.03
 4 3 -15 2.87 1.43
 4 -3 -15 1.59 1.31
 4 3 -15 0.82 1.27
 4 -3 -15 2.92 1.26
 4 3 -15 3.77 1.34
 4 -3 -15 2.17 1.1
 4 -3 -15 1.61 1.29
 4 -3 -14 20.68 3.07
 4 3 -14 18.1 3
 4 -3 -14 20.45 2.76
 4 -3 -14 21.96 2.06
 4 -3 -14 18.6 1.89
 4 -3 -14 19.77 1.78
 4 -3 -14 22.88 1.75
 4 -3 -14 22.77 2.04
 4 3 -14 23.66 2.17
 4 3 -14 16.57 1.82
 4 3 -14 17.1 1.93
 4 -3 -13 98.24 6.66
 4 3 -13 114.26 6.96
 4 -3 -13 107.55 5.09
 4 -3 -13 107.3 6.54
 4 -3 -13 97.77 5.28
 4 3 -13 107.69 5.29
 4 -3 -13 101.16 5.2
 4 3 -13 95.64 5.14
 4 -3 -13 99.45 5.04
 4 3 -13 101.29 5.3
 4 -3 -13 110.59 5.3
 4 -3 -12 4.95 1.2
 4 -3 -12 4.69 1.96
 4 3 -12 4.66 1.97
 4 -3 -12 5.97 1.58
 4 3 -12 5.16 1.18
 4 -3 -12 4.52 1.17
 4 -3 -12 7.36 1.4
 4 3 -12 4.29 1.28
 4 3 -12 5.75 1.29
 4 -3 -12 5.71 1.07
 4 -3 -12 5.34 1.06
 4 3 -11 17.82 1.58
 4 -3 -11 10.71 2.3
 4 3 -11 11.11 2.11
 4 3 -11 10.97 1.72
 4 -3 -11 15.49 2.22
 4 -3 -11 13.53 2.11
 4 -3 -11 13.14 1.3
 4 -3 -11 12.82 1.44
 4 3 -11 12.39 1.49
 4 -3 -11 12.33 1.71
 4 -3 -10 614.44 27.17
 4 3 -10 591.75 27.08
 4 -3 -10 638.66 27.1
 4 -3 -10 597.97 26.74
 4 -3 -9 255.38 12.13
 4 3 -9 233.24 11.99
 4 -3 -9 241.8 11.77
 4 -3 -8 384.4 17.55
 4 3 -8 390.07 17.55
 4 -3 -8 393.68 17.3
 4 -3 -7 970.42 42.15
 4 -3 -7 976.04 41.9
 4 3 -7 1034.08 42.19
 4 3 -6 907.17 38.28
 4 -3 -6 896.06 38.1
 4 -3 -6 904.92 38.3
 4 3 -5 167.55 8.01
 4 -3 -5 170.66 7.93
 4 -3 -5 176.84 8.09
 -4 -3 5 167.71 8.01
 -4 3 5 172.81 8.03
 4 3 -4 11.01 1.37
 4 -3 -4 12.1 1.43
 4 -3 -4 12.8 1.45
 -4 3 4 13.66 1.48
 -4 -3 4 10.95 1.4
 4 3 -3 86.88 4.8
 -4 -3 3 105.39 4.93
 -4 3 3 113.38 4.98
 4 -3 -3 93.25 4.77
 4 -3 -3 97.36 4.87
 4 3 -2 554.65 23.49
 -4 3 2 536.97 23.5
 -4 -3 2 539.95 23.5
 4 -3 -2 573.43 23.5
 4 -3 -2 553.6 23.46
 4 -3 -1 146.86 7.45
 -4 3 1 184.96 7.66
 4 3 -1 147.41 7.48
 -4 -3 1 182.77 7.65
 4 -3 -1 163.36 7.52
 4 -3 0 1056.36 46.27
 -4 3 0 1142.86 46.43
 4 3 0 1112.44 46.3
 -4 -3 0 1115.69 46.37
 -4 -3 -1 2307.63 96.24
 4 -3 1 2337.48 96.18
 4 3 1 2367.14 96.15
 -4 3 -1 2237.76 96.24
 4 -3 2 1596.16 65.41
 -4 -3 -2 1546.69 65.38
 -4 3 -2 1663.22 65.47
 -4 -3 -2 1524.12 64.71
 -4 3 -2 1556.11 64.72
 4 3 2 1591.29 65.37
 -4 -3 -3 507.08 22.39
 -4 3 -3 514.28 22.39
 4 -3 3 531.87 22.44
 4 3 3 509.17 22.36
 -4 -3 -4 317.59 15.02
 -4 3 -4 353.29 15.15
 -4 -3 -4 348.18 15.24
 4 3 4 324.57 15.04
 4 -3 4 329.62 15.1
 4 3 5 2.72 1.45
 4 -3 5 4.62 1.61
 -4 -3 -5 2.6 1.42
 -4 3 -5 4.16 1.35
 -4 -3 -5 2.71 1.45
 4 3 6 3.18 1.69
 -4 -3 -6 -0.18 1.22
 -4 3 -6 0.18 1.23
 -4 -3 -6 -0.36 1.35
 4 -3 6 0.53 1.52
 -4 3 -6 0.23 0.83
 -4 -3 -7 121.7 6.56
 -4 -3 -7 102.76 6.36
 -4 3 -7 108.47 6.43
 4 3 7 118.71 6.62
 4 -3 7 108.39 6.52
 4 3 8 -0.7 1.66
 4 -3 8 0.46 1.58
 -4 3 -8 1.23 1.34
 -4 3 -8 0.2 1.26
 -4 -3 -8 0.93 1.43
 -4 3 -8 1.88 1.63
 -4 -3 -8 0.65 1.37
 -4 3 -8 1.07 1.09
 -4 3 -8 0.69 0.97
 -4 -3 -8 0.89 1.04
 -4 3 -9 130.68 6.62
 -4 -3 -9 130.3 7.78
 -4 3 -9 119.96 7.61
 -4 -3 -9 119.18 6.54
 -4 -3 -9 128.27 6.18
 -4 -3 -9 130.64 6.37
 -4 3 -9 161.02 6.87
 -4 -3 -9 127.81 6.39
 -4 3 -9 139.57 6.38
 -4 3 -9 136.27 6.44
 -4 3 -9 130.55 6.37
 4 3 9 144.78 7.99
 4 -3 9 142.77 7.93
 -4 -3 -10 50.51 3.26
 -4 3 -10 50.71 3.4
 -4 -3 -10 46.93 2.93
 -4 -3 -10 43.18 2.68
 -4 3 -10 47.05 2.98
 -4 3 -10 47.86 2.94
 -4 -3 -10 42.85 2.92
 4 3 10 45.89 4.23
 4 -3 10 43.13 4.16
 -4 -3 -11 75.43 4.28
 -4 3 -11 68.26 4.04
 -4 -3 -11 67.47 4.12
 -4 3 -11 61.83 4.22
 -4 -3 -11 66.61 3.64
 -4 3 -11 67.27 3.91
 -4 -3 -11 75.39 3.98
 -4 -3 -11 71.91 3.94
 -4 3 -11 69.99 3.97
 -4 -3 -12 130.8 6.66
 -4 3 -12 116.26 6.37
 -4 -3 -12 121.48 6.51
 -4 3 -12 136.94 6.37
 -4 -3 -12 118.96 6.03
 -4 3 -12 135.4 6.45
 -4 -3 -12 131.13 6.36
 -4 3 -12 151.49 6.52
 -4 -3 -12 136.26 6.41
 -4 3 -12 107 6.59
 -4 3 -13 17.95 1.81
 -4 -3 -13 16.59 2.11
 -4 3 -13 18.06 1.83
 -4 -3 -13 15.35 2
 -4 -3 -13 15.92 1.84
 -4 3 -13 14.12 2.12
 -4 3 -13 18.7 1.8
 -4 -3 -13 18.15 1.54
 -4 3 -13 16.26 1.8
 -4 -3 -13 17.9 1.76
 -4 -3 -14 0.98 1.36
 -4 3 -14 -0.17 1.01
 -4 3 -14 0.81 1.08
 -4 -3 -14 1.17 1.2
 -4 -3 -14 0.57 1.12
 -4 3 -14 0.94 1.2
 -4 3 -15 57.13 3.24
 -4 3 -15 55.4 2.92
 -4 -3 -15 54.24 3.12
 -4 3 -15 58.13 3.09
 -4 -3 -15 51.95 3.01
 -4 3 -16 7.92 1.11
 -4 -3 -16 5.34 0.91
 -4 3 -16 5.55 0.94
 -4 -3 -16 6.59 0.92
 4 4 -19 10.39 1.06
 4 -4 -19 8.8 1.05
 4 -4 -19 11.3 1.12
 4 4 -19 11.53 1.23
 4 -4 -18 17.46 1.35
 4 -4 -18 18.98 1.55
 4 4 -18 20.56 1.59
 4 4 -18 16.88 1.33
 4 -4 -18 16.19 1.57
 4 -4 -17 18.46 1.57
 4 -4 -17 19.79 1.53
 4 4 -17 18.98 1.84
 4 -4 -17 17.27 1.66
 4 4 -17 19.96 1.76
 4 4 -17 18.62 1.59
 4 -4 -17 21.5 1.89
 4 -4 -16 27.73 1.94
 4 -4 -16 27.21 2.18
 4 4 -16 23.52 1.9
 4 4 -16 21.79 2.15
 4 -4 -16 27.13 2.07
 4 -4 -16 26.26 2.15
 4 -4 -16 22.44 1.88
 4 4 -16 29.51 2.14
 4 -4 -15 27.11 2.13
 4 4 -15 32.08 2.47
 4 -4 -15 27.89 2.25
 4 -4 -15 26.6 2.31
 4 -4 -15 29.35 2.33
 4 -4 -15 31.5 2.18
 4 4 -15 28.45 2.23
 4 4 -15 29.02 2.43
 4 -4 -14 237.04 10.19
 4 -4 -14 217.59 12.09
 4 4 -14 214.91 12.02
 4 4 -14 222.56 10.17
 4 4 -14 223.7 10.39
 4 -4 -14 215.2 11.68
 4 -4 -14 224.02 10.36
 4 -4 -14 235.36 10.37
 4 4 -14 235.17 10.4
 4 4 -14 223.71 10.24
 4 -4 -14 227.8 10.27
 4 -4 -14 220.42 10.14
 4 -4 -14 214.16 10.12
 4 -4 -13 356.08 15.81
 4 -4 -13 364.72 16
 4 -4 -13 364.26 17.8
 4 4 -13 378.76 17.8
 4 4 -13 368.83 15.92
 4 -4 -13 348.16 17.36
 4 -4 -13 350.7 15.99
 4 4 -13 362.19 15.87
 4 4 -13 379.19 16.07
 4 -4 -13 365.9 15.92
 4 4 -13 370.7 16.07
 4 -4 -13 360.44 15.83
 4 -4 -13 366.74 15.84
 4 -4 -12 23.55 2.96
 4 4 -12 17.06 2.77
 4 -4 -12 21.71 2.75
 4 4 -12 26.75 2.03
 4 4 -12 21.15 1.94
 4 -4 -12 19.95 1.88
 4 4 -12 21.82 1.85
 4 -4 -12 22.99 1.83
 4 4 -12 20.63 1.81
 4 -4 -12 25.3 1.8
 4 -4 -12 24.05 1.8
 4 -4 -12 21.66 1.75
 4 -4 -12 25.9 1.97
 4 -4 -12 19.55 2.2
 4 -4 -11 16.8 2.52
 4 4 -11 16.38 2.55
 4 -4 -11 19.67 2.48
 4 -4 -11 22.55 2.54
 4 4 -11 23.34 1.86
 4 -4 -11 23.89 1.82
 4 4 -11 21.31 1.82
 4 -4 -11 22.06 1.71
 4 -4 -11 19.26 2.07
 4 -4 -10 1.44 1.55
 4 4 -10 1.02 1.54
 4 -4 -10 -0.2 1.45
 4 -4 -10 2.15 1.47
 4 4 -9 161.71 8.07
 4 -4 -9 158.48 8.1
 4 -4 -9 141.5 7.96
 4 -4 -9 151.11 7.81
 4 -4 -8 139.94 7.28
 4 4 -8 132.37 7.19
 4 -4 -8 145.65 7.16
 4 -4 -8 144.79 7.42
 4 -4 -7 33.28 2.65
 4 4 -7 30.59 2.59
 4 -4 -7 37.97 2.61
 4 4 -6 242.79 10.86
 -4 4 6 230.73 10.78
 4 -4 -6 237.4 10.81
 4 -4 -6 231.98 10.84
 4 4 -5 424.72 16.12
 4 -4 -5 420.23 16.11
 4 -4 -5 433.6 16.14
 -4 4 5 428.45 16.1
 -4 -4 5 412.46 16.08
 -4 4 4 1300.01 55.07
 -4 -4 4 1328.54 55.11
 4 -4 -4 1291.79 55.18
 4 -4 -4 1373.64 55.11
 4 4 -4 1291.13 55.05
 -4 4 3 347.26 15.08
 -4 -4 3 353.92 15.11
 4 -4 -3 338.22 15.12
 -4 4 2 469.69 20.15
 -4 -4 2 464.01 20.14
 4 -4 -2 465.62 20.09
 4 4 -2 463.17 20.09
 4 -4 -2 486.6 20.24
 4 -4 -1 770.61 32.93
 4 -4 -1 785.92 33.08
 4 4 -1 749.89 32.92
 -4 -4 1 768.23 32.98
 -4 4 1 842 33.07
 4 4 0 28.88 1.89
 4 -4 0 32.06 1.92
 4 4 1 23.77 1.96
 4 -4 1 25.61 2.01
 -4 -4 -2 613.85 24.8
 -4 4 -2 558.22 24.75
 4 -4 2 530.14 24.66
 -4 -4 -2 601.46 24.07
 -4 4 -2 575.75 24.07
 4 4 2 533.78 24.67
 4 -4 3 6.71 1.52
 4 4 3 7.23 1.47
 -4 -4 -3 6.61 1.34
 -4 4 -3 3.64 1.23
 -4 -4 -4 355.52 15.89
 -4 -4 -4 349.69 16.05
 4 -4 4 332.6 15.84
 4 4 4 334.23 15.81
 4 4 5 1.97 1.41
 4 -4 5 2.48 1.42
 -4 -4 -5 1.23 1.28
 -4 4 -5 4.09 1.48
 -4 -4 -5 5.08 1.57
 -4 -4 -6 41.02 3.2
 -4 4 -6 38.86 3.15
 4 4 6 35.94 3.11
 -4 -4 -6 44.65 3.37
 4 -4 6 32.6 3.1
 -4 -4 -7 56.46 4.24
 -4 4 -7 55.79 4.23
 -4 -4 -7 59.52 4.33
 4 -4 7 72.12 4.63
 4 4 7 72.97 4.59
 -4 -4 -8 237.59 11.77
 -4 -4 -8 225.05 11.66
 -4 4 -8 236.11 11.79
 -4 -4 -8 229.95 10.58
 -4 4 -8 236.81 10.4
 -4 -4 -8 231.85 10.37
 -4 4 -8 222.65 10.3
 4 4 8 235.2 11.72
 4 -4 8 225.69 11.64
 4 -4 9 0.25 1.74
 -4 -4 -9 3.61 1.42
 4 4 9 2.29 1.8
 -4 4 -9 2.59 1.16
 -4 -4 -9 6.22 2.01
 -4 4 -9 1.59 1.7
 -4 4 -9 5.44 1.59
 -4 4 -9 3.74 1.21
 -4 -4 -9 4.74 1.15
 -4 4 -9 4.18 1.14
 -4 -4 -9 5.39 1.29
 4 4 10 1.09 1.72
 -4 -4 -10 0.25 1.46
 -4 -4 -10 0.48 1.41
 4 -4 10 1.07 1.76
 -4 4 -10 1.4 1.63
 -4 4 -10 0.81 1.13
 -4 4 -10 1.25 1.23
 -4 -4 -10 1.15 1.07
 -4 4 -10 -0.39 1.06
 -4 -4 -10 1.07 1.23
 -4 -4 -11 26.2 2.5
 -4 4 -11 23.9 2.11
 -4 -4 -11 28.32 2.43
 -4 4 -11 29.53 2.73
 -4 4 -11 25.73 2.21
 -4 -4 -11 28.05 2.17
 -4 -4 -11 25.71 2.22
 -4 -4 -12 8.26 1.55
 -4 4 -12 9.57 1.83
 -4 -4 -12 10.29 1.8
 -4 4 -12 9.94 1.64
 -4 -4 -12 7.82 1.72
 -4 4 -12 8 2.07
 -4 4 -12 8.1 1.53
 -4 -4 -12 7.93 1.4
 -4 4 -12 7.75 1.42
 -4 4 -13 189.72 8.95
 -4 4 -13 187.2 8.91
 -4 -4 -13 193.76 9.23
 -4 4 -13 194.74 9.12
 -4 4 -13 198.27 8.96
 -4 -4 -13 194.55 9.11
 -4 4 -13 184.36 9.25
 -4 4 -13 191.77 8.92
 -4 -4 -13 196.95 8.94
 -4 -4 -14 203.84 9.64
 -4 4 -14 189.99 9.27
 -4 -4 -14 209.31 9.55
 -4 4 -14 217.89 9.46
 -4 -4 -14 218.73 9.44
 -4 4 -15 2.63 1.15
 -4 -4 -15 2.59 1.19
 -4 -4 -15 4.06 1.12
 -4 4 -15 4.11 0.81
 -4 4 -15 3.81 1.09
 -4 -4 -15 2.57 0.96
 -4 4 -16 23.49 1.63
 -4 -4 -16 24.06 1.57
 -4 4 -16 23.08 1.56
 -4 -4 -16 23.58 1.53
 4 5 -19 2.54 0.85
 4 -5 -19 1 0.68
 4 -5 -19 1.63 0.8
 4 -5 -18 1.85 1.01
 4 5 -18 1.23 0.94
 4 5 -18 1.15 1.02
 4 -5 -18 1.77 0.89
 4 -5 -17 10.08 1.22
 4 -5 -17 8.56 1.17
 4 -5 -17 11.2 1.46
 4 5 -17 8.9 1.46
 4 5 -17 9.33 1.29
 4 5 -17 9.28 1.16
 4 -5 -17 11.33 1.32
 4 -5 -16 2.51 1.16
 4 -5 -16 6.9 1.41
 4 5 -16 2.93 1.38
 4 5 -16 2.04 0.98
 4 5 -16 3.18 1.16
 4 -5 -16 2.52 1.06
 4 -5 -16 2.4 1.01
 4 -5 -16 4.65 1.23
 4 -5 -15 13.82 1.6
 4 -5 -15 6.83 1.34
 4 -5 -15 9.87 1.41
 4 5 -15 9.11 1.37
 4 -5 -15 13.29 1.65
 4 5 -15 8.96 1.67
 4 5 -15 10.55 1.52
 4 -5 -15 13.52 1.7
 4 -5 -14 324.04 14.16
 4 5 -14 324.1 14.36
 4 -5 -14 310.13 14.27
 4 5 -14 329.95 14.4
 4 5 -14 328.7 14.22
 4 5 -14 304.33 14.16
 4 -5 -14 332.34 14.37
 4 -5 -14 331.27 14.23
 4 -5 -14 322.01 14.15
 4 -5 -14 314.56 14.11
 4 -5 -13 62.43 3.59
 4 5 -13 65.5 3.68
 4 -5 -13 62.88 5.06
 4 5 -13 68.18 5.17
 4 5 -13 66.61 3.67
 4 -5 -13 69.37 5.03
 4 -5 -13 66.65 3.67
 4 -5 -13 63.79 3.73
 4 5 -13 65.82 3.81
 4 -5 -13 64.03 3.6
 4 -5 -13 66.32 3.61
 4 5 -13 61.59 3.75
 4 -5 -13 68.8 3.79
 4 -5 -12 47.77 4.03
 4 5 -12 36.59 2.54
 4 5 -12 42 2.73
 4 -5 -12 45.58 3.76
 4 -5 -12 39.91 2.63
 4 5 -12 34.62 2.58
 4 -5 -12 42.03 2.56
 4 -5 -12 40.54 3.7
 4 5 -12 36.65 2.52
 4 -5 -12 42.13 2.54
 4 -5 -12 41.68 2.69
 4 -5 -12 39.72 2.49
 4 5 -12 41.76 3.85
 4 -5 -12 37.1 2.95
 4 -5 -12 40.29 2.5
 4 -5 -11 9.32 1.23
 4 -5 -11 7.51 1.2
 4 -5 -11 9.81 2.23
 4 -5 -11 11.23 2.08
 4 5 -11 10.31 1.37
 4 -5 -11 8.01 1.92
 4 -5 -11 7.54 1.27
 4 5 -11 9.62 1.33
 4 -5 -11 8.31 1.39
 4 -5 -11 8.67 1.63
 4 5 -11 11.49 2.13
 4 -5 -11 8.53 1.23
 4 5 -11 10.8 1.46
 4 5 -10 27.65 2.84
 4 -5 -10 26.37 2.75
 4 -5 -10 29.25 2.92
 4 -5 -10 28.62 2.75
 4 5 -9 4.93 1.56
 4 -5 -9 6.13 1.72
 4 -5 -9 5.94 1.58
 4 -5 -9 6.12 1.71
 4 -5 -8 42.3 3.22
 4 -5 -8 45.09 3.4
 4 5 -8 47.93 3.28
 4 -5 -8 41.02 3.15
 4 -5 -7 2.68 1.23
 4 5 -7 2.63 1.22
 4 -5 -7 2.23 1.19
 -4 5 6 55.74 3.31
 4 -5 -6 54.1 3.4
 4 5 -6 50.58 3.29
 -4 -5 6 52.51 3.27
 4 -5 -6 57.57 3.47
 -4 -5 5 352.69 14.42
 4 -5 -5 366.45 14.51
 4 -5 -5 352.38 14.58
 4 5 -5 362.82 14.45
 -4 5 5 355.98 14.39
 -4 -5 4 499.6 21.76
 4 -5 -4 538.39 22.61
 -4 -5 4 507.06 22.33
 -4 5 4 535.79 22.34
 4 -5 -4 528.59 22.35
 4 5 -4 565.5 22.41
 4 -5 -3 105.59 5.04
 -4 -5 3 109.63 5.09
 4 5 -3 92.87 4.95
 4 -5 -3 95.14 5.15
 -4 5 3 105.89 5.07
 4 5 -2 42.2 2.5
 -4 -5 2 34.97 2.43
 4 -5 -2 44.3 2.74
 -4 5 2 37.82 2.47
 4 -5 -2 42.84 2.48
 4 -5 -1 190.59 8.21
 4 -5 -1 190.05 8.48
 4 5 -1 190.88 8.23
 -4 5 1 165.86 8.18
 -4 -5 1 163.31 8.14
 -4 5 0 3089.21 130.24
 4 -5 0 3254.54 130.47
 4 5 0 2963.32 130.14
 -4 -5 0 3167.84 130.21
 4 -5 0 3270.83 130.17
 -4 -5 -1 527.95 22.44
 -4 5 -1 538.63 22.5
 4 -5 1 513.37 22.41
 4 5 1 512.06 22.41
 -4 -5 -2 452.56 19.82
 -4 5 -2 461.11 19.89
 4 -5 2 480.88 19.9
 -4 -5 -2 439.26 19.11
 4 5 2 494.18 19.91
 -4 -5 -3 24.81 2.11
 -4 5 -3 22.24 2.1
 4 -5 3 25.92 2.23
 4 5 3 24.84 2.23
 4 -5 4 2.04 1.4
 4 5 4 3.45 1.42
 -4 -5 -4 1.45 1.34
 -4 -5 -4 2.92 1.18
 -4 5 -4 1.65 1.13
 -4 -5 -5 352.06 15.65
 -4 5 -5 344.97 15.71
 -4 -5 -5 345.39 15.88
 4 -5 5 328.96 15.62
 4 5 5 336.96 15.6
 -4 -5 -6 339.49 15.52
 -4 5 -6 329.81 15.52
 -4 -5 -6 320.44 15.68
 4 5 6 337.62 15.51
 4 -5 6 339.24 15.55
 -4 -5 -7 79.57 5.53
 -4 -5 -7 93.6 4.79
 -4 -5 -7 80.65 5.38
 -4 5 -7 88.28 5.58
 -4 -5 -7 96.23 4.79
 -4 5 -7 106.58 4.85
 4 5 7 80.59 5.41
 4 -5 7 80.78 5.48
 4 5 8 14.37 2.25
 4 -5 8 15.35 2.46
 -4 -5 -8 14.21 2.47
 -4 -5 -8 15.64 1.87
 -4 5 -8 18.21 1.7
 -4 -5 -8 18.81 2.4
 -4 5 -8 18.17 2.48
 -4 5 -8 14.38 1.86
 -4 -5 -8 17.66 1.89
 -4 -5 -8 14.25 1.48
 -4 5 -8 15.35 1.52
 -4 -5 -8 16.33 1.65
 -4 -5 -9 152.06 7.38
 -4 -5 -9 169.76 7.82
 4 5 9 161.92 8.87
 -4 5 -9 161.25 7.49
 -4 5 -9 154.4 7.42
 -4 -5 -9 159.64 7.5
 4 -5 9 148.98 8.66
 4 5 10 25.05 3.12
 4 -5 10 23.66 3.02
 -4 -5 -10 24.02 2.38
 -4 5 -10 25.34 2.1
 -4 -5 -10 22.65 1.98
 -4 -5 -10 24.47 2.12
 -4 5 -10 24.54 2.05
 -4 5 -11 53.06 3.58
 -4 -5 -11 49.4 3.42
 -4 -5 -11 51.57 3.37
 -4 5 -11 42.51 3.27
 -4 -5 -11 46.14 3
 -4 5 -11 50.5 3.1
 -4 5 -11 43.77 2.94
 -4 -5 -11 47.56 3.08
 -4 -5 -12 57.04 3.28
 -4 -5 -12 54.5 3.57
 -4 5 -12 56.59 3.59
 -4 -5 -12 47.07 3.38
 -4 5 -12 51.78 3.25
 -4 5 -12 48.7 3.19
 -4 5 -12 54.91 3.72
 -4 -5 -12 49.62 3.11
 -4 5 -13 2.2 1.55
 -4 -5 -13 2.64 1.23
 -4 -5 -13 1.67 1.57
 -4 5 -13 2.08 1.21
 -4 5 -13 1.01 1.7
 -4 -5 -13 3.19 1.47
 -4 5 -13 -0.09 1.24
 -4 5 -13 2.23 1.32
 -4 -5 -14 76.86 4.12
 -4 5 -14 63.85 3.62
 -4 -5 -14 75.8 4
 -4 5 -14 64.23 4.08
 -4 5 -14 73.82 3.85
 -4 -5 -14 74.92 3.82
 -4 5 -15 63.62 3.49
 -4 -5 -15 59.84 3.5
 -4 -5 -15 61.16 3.4
 -4 5 -15 65.44 3.35
 -4 -5 -15 67.55 3.35
 4 6 -19 3.25 0.85
 4 -6 -19 3.5 0.81
 4 -6 -18 13.14 1.31
 4 -6 -18 10.84 1.13
 4 -6 -18 12.44 1.12
 4 6 -18 10.59 1.33
 4 6 -18 12.2 1.2
 4 -6 -17 49.37 2.82
 4 6 -17 45.92 2.99
 4 -6 -17 55.79 2.9
 4 6 -17 53.48 2.88
 4 -6 -17 45.99 2.75
 4 -6 -17 55.16 3.06
 4 6 -16 87.36 4.71
 4 -6 -16 88.09 4.48
 4 6 -16 88.39 4.47
 4 -6 -16 97.75 4.59
 4 -6 -16 88.84 4.48
 4 -6 -16 92.11 4.67
 4 6 -16 85.37 4.33
 4 -6 -16 84.59 4.41
 4 6 -16 76.24 4.4
 4 -6 -15 43.2 2.66
 4 -6 -15 43.26 2.88
 4 6 -15 32.31 2.59
 4 6 -15 36.96 2.85
 4 -6 -15 45.3 2.79
 4 -6 -15 39.02 2.58
 4 6 -15 40.26 2.58
 4 -6 -15 43.9 2.69
 4 -6 -14 142.85 7.05
 4 -6 -14 144.75 7.21
 4 6 -14 165.23 7.4
 4 -6 -14 144.19 7.13
 4 6 -14 152.04 7.17
 4 -6 -14 152.23 7.11
 4 6 -14 146.08 7.04
 4 -6 -14 148.14 7.06
 4 -6 -13 0.38 1.75
 4 -6 -13 -0.56 1.97
 4 6 -13 -0.28 1.87
 4 -6 -13 1.12 1.78
 4 -6 -13 -0.75 1.14
 4 6 -13 1.32 1.29
 4 6 -13 1.74 1.18
 4 -6 -13 0.61 1.09
 4 6 -13 0.64 1.29
 4 -6 -13 1.07 1.08
 4 -6 -13 0.29 1.15
 4 -6 -13 1.06 1.15
 4 -6 -13 2 1.32
 4 -6 -13 1.82 1.18
 4 6 -13 0.85 1.03
 4 -6 -12 4.14 2.12
 4 6 -12 3.54 1.94
 4 -6 -12 3.72 1.78
 4 -6 -12 3.92 1.16
 4 -6 -12 5.03 1.89
 4 -6 -12 4.34 1.72
 4 -6 -12 4.32 1.25
 4 -6 -12 4.32 1.16
 4 6 -12 3.12 1.25
 4 -6 -12 4.93 1.35
 4 6 -12 4.97 1.33
 4 6 -12 7.36 1.49
 4 -6 -12 4.03 1.12
 4 -6 -12 3.93 1.08
 4 -6 -12 4.97 1.19
 4 6 -12 5.04 1.17
 4 -6 -11 106.91 5.16
 4 -6 -11 101.93 5.34
 4 -6 -11 116.15 6.62
 4 6 -11 122.43 6.64
 4 -6 -11 94.83 6.34
 4 -6 -11 104.29 5.19
 4 -6 -11 106.55 5.19
 4 6 -11 107.12 5.21
 4 6 -11 99.25 5.2
 4 6 -11 99.31 5.25
 4 -6 -11 101.24 5.09
 4 6 -11 107.52 5.08
 4 -6 -11 105.22 5.48
 4 -6 -11 110.74 5.29
 4 -6 -11 108.56 6.46
 4 -6 -11 103.97 5.15
 4 -6 -11 98.21 5.05
 4 -6 -10 283.84 11.87
 4 6 -10 262.11 12.9
 4 -6 -10 241.23 13
 4 -6 -10 260.54 13
 4 -6 -10 276.91 12.03
 4 -6 -10 261.94 13
 4 6 -10 293.8 11.97
 4 -6 -10 241.52 11.7
 4 -6 -9 1.81 1.3
 4 6 -9 2.66 1.43
 4 -6 -9 3.65 1.63
 4 -6 -9 4.42 1.52
 4 6 -8 535.23 23.61
 4 -6 -8 533.95 23.7
 4 -6 -8 540.26 23.67
 -4 -6 7 -0.13 1.08
 4 6 -7 -0.26 1.1
 4 -6 -7 0.32 1.35
 4 -6 -7 -1.02 1.21
 4 -6 -7 -0.41 1.09
 -4 6 7 -0.61 1.08
 4 6 -6 325.65 14.5
 4 -6 -6 318.28 14.77
 4 -6 -6 305.97 14.62
 -4 6 6 329.74 14.42
 -4 -6 6 327.79 14.49
 4 -6 -6 331.23 14.52
 4 6 -5 60.93 3.73
 -4 -6 5 67.82 3.27
 4 -6 -5 66.38 4.04
 -4 -6 5 72.36 3.84
 4 -6 -5 71.18 3.89
 -4 6 5 71.11 3.8
 4 -6 -4 -0.09 0.93
 4 6 -4 0.26 0.94
 4 -6 -4 1.36 1.24
 -4 -6 4 -0.04 0.74
 -4 -6 4 1.66 0.94
 -4 6 4 0.78 0.89
 4 -6 -3 233.17 11.21
 -4 6 3 241.94 10.87
 -4 -6 3 260.42 10.92
 -4 -6 3 237.43 10.38
 4 -6 -3 246.92 10.86
 4 6 -3 247.72 10.83
 4 6 -2 238.43 9.85
 4 -6 -2 246.5 10.33
 -4 -6 2 208.32 9.32
 4 -6 -2 237.98 9.85
 -4 6 2 208.24 9.8
 -4 -6 2 202.85 9.75
 4 -6 -1 1479.99 62.29
 4 -6 -1 1572.18 62.79
 4 6 -1 1548.52 62.35
 -4 6 1 1479.78 62.4
 -4 -6 1 1476.76 61.84
 -4 -6 1 1471.3 62.33
 4 -6 0 1830.33 74.23
 4 -6 0 1868.44 74.71
 -4 -6 0 1782.23 73.71
 -4 -6 0 1710.41 74.24
 4 6 0 1806.59 74.23
 -4 6 0 1727.54 74.31
 4 -6 1 994.01 42.59
 -4 -6 -1 1015.02 42.03
 -4 -6 -1 1015.99 42.61
 -4 6 -1 1086.88 42.74
 4 6 1 1012.09 42.59
 4 -6 1 934.12 42.99
 4 -6 2 0.61 1.02
 4 6 2 1.12 1.03
 -4 -6 -2 -0.4 0.94
 -4 6 -2 -0.11 0.99
 -4 -6 -2 -0.14 1.25
 -4 -6 -2 1.07 0.71
 4 6 3 1503.63 62.58
 -4 -6 -3 1514.85 62.54
 -4 6 -3 1501.52 62.62
 4 -6 3 1474.89 62.59
 -4 -6 -3 1481.19 61.81
 4 6 4 12.86 1.76
 4 -6 4 12.64 1.76
 -4 -6 -4 8.15 1.49
 -4 6 -4 9.51 1.52
 -4 -6 -5 486.97 22.61
 -4 -6 -5 504.46 22.28
 -4 6 -5 543.03 22.47
 4 -6 5 496.09 22.28
 4 6 5 488.79 22.22
 -4 -6 -6 104.79 6.32
 -4 -6 -6 103.13 5.94
 -4 6 -6 101.7 5.99
 4 -6 6 112.28 6.06
 4 6 6 102.45 5.95
 -4 -6 -7 132.03 6.26
 -4 -6 -7 127.58 6.49
 -4 -6 -7 133.45 7.34
 -4 6 -7 139.92 7.46
 -4 -6 -7 126.4 6.45
 -4 6 -7 137.81 6.36
 4 -6 7 114.45 7.15
 -4 6 -7 132.76 6.31
 -4 6 -7 129.96 6.48
 -4 -6 -7 145.47 6.38
 -4 -6 -7 147.21 7.81
 4 6 7 119.31 7.12
 4 -6 8 10.14 1.99
 -4 6 -8 12.44 1.57
 -4 -6 -8 12.71 1.73
 -4 -6 -8 15.09 2.27
 -4 6 -8 11.92 2.05
 4 6 8 12.04 2.03
 -4 -6 -8 12.92 1.72
 -4 6 -8 12.88 1.85
 -4 -6 -8 14.44 1.45
 -4 -6 -8 13.33 1.61
 -4 -6 -8 15.05 1.44
 -4 6 -8 17.86 1.5
 -4 6 -8 14.26 1.66
 -4 6 -9 388.36 17.06
 -4 -6 -9 401.96 17.39
 -4 -6 -9 397.7 17.34
 -4 6 -9 399.15 17.39
 -4 6 -9 386.06 17.1
 -4 -6 -9 390.93 16.91
 4 -6 9 361.11 18.27
 -4 -6 -9 391.66 16.98
 -4 -6 -9 388.82 17.09
 -4 6 -9 400.78 17.03
 4 6 9 371.93 18.34
 -4 -6 -10 84.53 4.43
 -4 -6 -10 85.53 4.7
 -4 -6 -10 80.43 4.25
 -4 -6 -10 78.86 4.15
 -4 6 -10 80.09 4.39
 -4 6 -10 83.09 4.37
 4 6 10 72.97 5.45
 4 -6 10 63.27 5.25
 -4 6 -10 80.97 4.29
 -4 -6 -11 67.98 4.3
 -4 6 -11 75.46 4.37
 -4 6 -11 74.8 3.99
 -4 -6 -11 68.74 3.92
 -4 -6 -11 70.49 4.03
 -4 6 -11 72.67 3.97
 -4 6 -12 11.42 1.53
 -4 -6 -12 10.26 1.91
 -4 6 -12 13.68 1.96
 -4 6 -12 10.09 2.07
 -4 6 -12 9.81 1.59
 -4 -6 -12 13.56 1.92
 -4 -6 -12 12.41 1.45
 -4 6 -12 10.45 1.48
 -4 -6 -12 11.33 1.6
 -4 -6 -13 4.97 1.59
 -4 -6 -13 6.96 1.6
 -4 6 -13 5.32 1.57
 -4 6 -13 4.31 1.76
 -4 6 -13 5.28 1.12
 -4 -6 -13 4.76 1.34
 -4 -6 -14 0.54 1.11
 -4 -6 -14 -1.09 1.27
 -4 6 -14 0.43 0.82
 -4 -6 -14 -0.07 0.9
 -4 6 -14 1.26 1.53
 -4 6 -14 0.46 1.04
 -4 -6 -14 1.73 1.04
 -4 6 -15 5.92 1.18
 -4 -6 -15 3.96 1.11
 -4 -6 -15 4.7 1.07
 -4 6 -15 4.96 1.04
 -4 -6 -15 7.28 1.07
 4 -7 -18 3.29 0.76
 4 7 -18 2.89 0.97
 4 -7 -18 3.01 0.97
 4 7 -18 2.9 0.78
 4 -7 -18 2.93 0.74
 4 -7 -17 0.27 0.92
 4 -7 -17 1.5 1.1
 4 7 -17 2.24 1.25
 4 -7 -17 0.79 0.85
 4 7 -17 0.96 0.96
 4 7 -17 2.12 1.15
 4 7 -17 2.29 0.93
 -4 -7 17 1.04 0.98
 4 7 -16 1.73 0.87
 4 -7 -16 5 1.2
 4 -7 -16 3.1 1.07
 4 -7 -16 2.21 1.18
 4 7 -16 1.7 1.2
 4 -7 -16 3.9 1.09
 4 7 -16 2.73 1.06
 4 7 -16 2.59 1.36
 4 -7 -16 3.25 1.06
 4 -7 -16 1.37 1.04
 4 -7 -15 79.79 4.27
 4 7 -15 82.41 4.36
 4 -7 -15 80.74 4.25
 4 7 -15 81.63 4.54
 4 -7 -15 80.14 4.2
 4 -7 -15 89.14 4.54
 4 7 -15 79.99 4.22
 4 -7 -15 77.62 4.26
 4 -7 -14 49.54 3.07
 4 -7 -14 49.73 3.03
 4 -7 -14 48.92 2.94
 4 -7 -14 45.98 3.11
 4 7 -14 48.33 2.93
 4 7 -14 48.4 3.23
 4 -7 -14 47.61 2.98
 4 7 -14 52.75 3.17
 4 -7 -14 46.32 2.99
 4 -7 -13 12.4 1.65
 4 -7 -13 13.13 2.45
 4 7 -13 11.83 2.41
 4 -7 -13 14.02 1.53
 4 -7 -13 15.06 2.63
 4 -7 -13 14.6 1.62
 4 -7 -13 14.58 1.6
 4 -7 -13 13.74 2.23
 4 -7 -13 14.52 1.67
 4 7 -13 15.48 1.87
 4 7 -13 15.92 1.55
 4 -7 -13 18.21 1.72
 -4 7 13 11.48 2.18
 4 -7 -13 14.41 1.81
 4 7 -13 14.6 1.73
 4 -7 -12 5.18 1.53
 4 -7 -12 6.8 1.3
 4 -7 -12 6.1 2
 4 7 -12 4.73 1.84
 4 -7 -12 5.27 1.9
 4 -7 -12 7.55 1.44
 4 -7 -12 5.57 1.97
 4 -7 -12 5 1.23
 4 -7 -12 6.3 1.27
 4 7 -12 7.34 1.45
 4 -7 -12 5.85 1.83
 4 7 -12 5.15 1.1
 4 -7 -12 7.02 1.24
 4 7 -12 8.68 1.55
 4 -7 -12 6.71 1.27
 4 -7 -12 5.76 1.23
 4 7 -12 6.82 1.44
 4 -7 -11 35.29 2.28
 4 -7 -11 36.86 2.43
 4 -7 -11 29.05 3.22
 4 7 -11 27.24 3.04
 4 -7 -11 28.73 2.18
 4 -7 -11 31.69 3.31
 4 7 -11 39.03 2.48
 4 -7 -11 28.54 3.17
 4 -7 -11 36.5 2.39
 4 -7 -11 30.84 2.22
 4 7 -11 30.84 2.23
 4 -7 -11 33.36 2.56
 4 -7 -11 29.06 2.09
 4 7 -11 31.73 2.09
 4 -7 -11 33.69 2.6
 4 -7 -11 32.21 2.2
 4 -7 -10 485.55 20.41
 4 7 -10 439.48 21.46
 4 -7 -10 473.49 20.69
 4 -7 -10 499.61 22.02
 4 -7 -10 484.28 20.68
 4 -7 -10 472.14 21.79
 4 -7 -10 487.61 20.52
 4 -7 -10 495.9 20.52
 4 -7 -10 482.29 21.68
 4 -7 -10 467.77 20.39
 4 7 -10 486.11 20.55
 4 -7 -10 449.36 20.33
 4 -7 -10 476.37 20.52
 4 -7 -9 149.47 7.93
 4 7 -9 145.47 7.84
 -4 7 9 157.06 7.83
 4 -7 -9 150.75 8.08
 -4 7 8 42.37 2.98
 4 -7 -8 41.92 3.08
 4 7 -8 40.92 3.1
 -4 -7 8 42.87 3.05
 4 -7 -8 49.84 3.61
 4 -7 -8 37.45 3.21
 4 -7 -7 78.08 4.49
 4 7 -7 75.15 4.43
 4 -7 -7 81.81 4.87
 4 -7 -7 78.11 4.75
 -4 7 7 77.09 4.42
 -4 -7 7 81.25 4.5
 4 -7 -6 105.6 5.55
 4 -7 -6 113.52 5.96
 4 -7 -6 111.76 5.94
 -4 -7 6 105.97 4.93
 -4 -7 6 107.94 5.48
 4 7 -6 108.79 5.53
 -4 7 6 99.73 5.39
 4 -7 -5 21.05 1.76
 4 7 -5 18.35 1.66
 4 -7 -5 20.29 2.07
 -4 -7 5 20.34 1.79
 4 -7 -5 22.86 2.25
 -4 7 5 16.86 1.67
 -4 -7 5 18.03 1.39
 4 7 -4 83.61 4.33
 4 -7 -4 87.05 4.38
 4 -7 -4 86.46 3.86
 4 -7 -4 91.07 4.73
 -4 7 4 81.97 4.36
 -4 -7 4 81.71 4.34
 4 -7 -4 82.88 4.82
 -4 -7 4 80.9 3.94
 -4 -7 3 555.94 23.83
 4 -7 -3 575.87 24.41
 4 -7 -3 598.47 24.14
 4 -7 -3 581.12 24.44
 -4 -7 3 549.15 23.41
 -4 7 3 540.57 23.85
 4 -7 -3 571.38 23.83
 4 7 -3 539.44 23.78
 4 -7 -2 61.85 3.65
 -4 -7 2 51.75 2.6
 -4 -7 2 48.86 2.91
 -4 7 2 51.35 2.97
 4 -7 -2 51.36 2.93
 4 7 -2 56.07 2.96
 4 -7 -1 245.04 10.77
 4 7 -1 234.99 10.75
 4 -7 -1 260.28 11.47
 4 -7 -1 245 10.78
 -4 -7 1 239.35 10.39
 -4 -7 1 246.83 10.82
 -4 7 1 243.08 10.87
 4 7 0 56.48 3.26
 4 -7 0 56.5 3.83
 -4 -7 0 62.54 2.94
 4 -7 0 57.41 3.05
 4 -7 0 57.43 3.26
 -4 -7 0 66.1 3.33
 -4 7 0 62.14 3.37
 4 7 1 796.18 35.06
 4 -7 1 807.24 35.08
 4 -7 1 837.89 35.75
 -4 -7 -1 853.79 35.12
 -4 7 -1 859.76 35.18
 -4 -7 -1 821.95 34.61
 -4 -7 -1 880.23 35.65
 4 -7 2 181.11 10.54
 -4 -7 -2 241.48 10.18
 -4 7 -2 243.55 10.25
 -4 -7 -2 234.44 10.7
 -4 -7 -2 227.41 9.57
 4 -7 2 204.55 10.08
 4 7 2 207.62 10.06
 -4 -7 -3 117.22 5.75
 -4 7 -3 118.87 5.8
 -4 -7 -3 117.81 6.28
 -4 -7 -3 106.12 5.09
 4 7 3 107.37 5.69
 4 -7 3 114.67 5.79
 -4 -7 -4 120.21 6.18
 -4 7 -4 129.8 6.28
 4 -7 4 112.66 6.12
 4 7 4 111.14 6.06
 -4 -7 -5 114.97 6.33
 -4 7 -5 123.51 6.48
 4 -7 5 120.27 6.43
 4 7 5 121.1 6.36
 -4 -7 -6 115.02 5.54
 -4 7 -6 104.4 5.42
 4 7 6 80.72 4.99
 -4 -7 -6 82.37 4.45
 -4 -7 -6 120.37 6.13
 -4 7 -6 73.79 4.39
 -4 7 -6 87.43 4.38
 -4 7 -6 79.66 4.34
 4 -7 6 73.99 5.03
 4 -7 7 4.94 1.66
 4 7 7 3.04 1.58
 -4 -7 -7 3.47 1.15
 -4 -7 -7 3.62 1.14
 -4 -7 -7 3.33 0.9
 -4 -7 -7 4.81 1.34
 -4 -7 -7 2.01 1.36
 -4 7 -7 4.4 1.55
 -4 -7 -7 2.95 1.2
 -4 7 -7 2.82 1.38
 -4 -7 -7 3.51 1.87
 -4 7 -7 4.17 1.25
 -4 -7 -7 3.88 1.09
 -4 7 -7 4.99 1.26
 -4 7 -7 3.04 0.91
 -4 -7 -8 11.15 1.42
 4 -7 8 9.36 2.08
 4 7 8 13.76 2.24
 -4 -7 -8 11.69 1.67
 -4 -7 -8 12.03 1.76
 -4 7 -8 12.29 1.66
 -4 -7 -8 10.84 1.68
 -4 7 -8 16.19 1.9
 -4 7 -8 14.67 1.64
 -4 -7 -8 7.98 1.2
 -4 7 -8 9.84 1.26
 -4 -7 -8 12.3 1.56
 4 7 9 -0.46 1.59
 4 -7 9 0.23 1.53
 -4 7 -9 0.69 1.31
 -4 -7 -9 0.63 1.42
 -4 -7 -9 -0.6 1.35
 -4 7 -9 0.12 1.49
 -4 7 -9 0.39 1.25
 -4 -7 -9 0.2 1.19
 -4 -7 -9 0.6 1.08
 -4 -7 -9 1.75 1.01
 -4 7 -9 0.52 0.94
 -4 7 -10 98.32 5.29
 -4 -7 -10 97.38 5.12
 -4 -7 -10 104.79 5.64
 -4 7 -10 105.15 5.57
 -4 7 -10 105.36 5.24
 -4 -7 -10 103.76 5.6
 -4 7 -10 103.75 5.71
 -4 -7 -10 101.06 5.13
 -4 7 -10 108.63 5.33
 -4 -7 -10 104.75 5.33
 -4 -7 -11 1.57 1.5
 -4 7 -11 1.22 1.46
 -4 -7 -11 1.51 1.21
 -4 -7 -11 0.27 0.94
 -4 7 -11 0.1 1.29
 -4 -7 -11 -0.16 1.14
 -4 7 -11 0.56 1.02
 -4 7 -11 2.68 1.41
 -4 -7 -12 141.75 7.19
 -4 7 -12 148.89 7.15
 -4 7 -12 132.89 6.79
 -4 7 -12 145.77 6.89
 -4 7 -12 137.65 6.76
 -4 -7 -12 149.46 6.92
 -4 -7 -13 24.82 2.24
 -4 7 -13 24.71 1.85
 -4 -7 -13 23.06 2.18
 -4 7 -13 18.07 2.31
 -4 7 -13 23.05 2.21
 -4 -7 -13 25.7 2
 -4 -7 -14 0.87 0.97
 -4 -7 -14 1.78 1.26
 -4 -7 -14 0.69 1.17
 -4 7 -14 0.36 1.05
 -4 7 -14 0.2 1.35
 -4 -7 -14 1.7 0.95
 -4 7 -15 4.73 1.04
 -4 -7 -15 3.69 1.02
 -4 7 -15 5.02 0.94
 -4 -7 -15 3.17 0.88
 4 -8 -18 -0.4 0.69
 4 -8 -18 0.58 0.88
 4 8 -18 1.25 0.79
 -4 -8 17 1.2 0.94
 4 8 -17 1.45 0.78
 4 -8 -17 0.71 0.87
 4 8 -17 1.9 1.14
 4 8 -17 -0.81 0.96
 4 8 -17 1 0.96
 4 -8 -17 0.55 0.7
 4 -8 -17 2.19 1.13
 4 -8 -16 1.92 1.06
 4 -8 -16 2.23 1.23
 4 -8 -16 0.81 1.03
 4 8 -16 1.43 1.18
 4 8 -16 2.14 1.31
 4 8 -16 0.48 1.06
 -4 -8 16 0.67 1.08
 4 8 -16 -0.26 0.85
 4 -8 -16 1.15 0.87
 4 -8 -16 0.76 0.9
 4 -8 -15 0.88 1.12
 4 -8 -15 0.64 1.14
 4 -8 -15 -0.1 1.22
 4 -8 -15 -1.26 1.14
 4 -8 -15 -0.73 1.04
 4 8 -15 1.81 1.37
 4 -8 -15 1.18 0.97
 4 8 -15 0.22 0.92
 4 -8 -15 -0.08 1.06
 4 8 -15 2.5 1.28
 4 -8 -14 43.07 2.66
 4 -8 -14 33.35 2.99
 4 8 -14 40.68 2.47
 4 8 -14 34.02 2.64
 4 -8 -14 38.17 2.66
 4 -8 -14 41.37 2.54
 4 -8 -14 35.72 2.72
 4 -8 -14 36.19 2.38
 4 8 -14 36.18 2.76
 4 -8 -14 35.22 2.52
 4 -8 -13 9.57 1.55
 4 -8 -13 9.05 1.53
 4 8 -13 11.35 1.62
 4 -8 -13 9.18 1.45
 4 -8 -13 8.76 1.22
 4 8 -13 9.71 1.3
 4 -8 -13 8.82 1.69
 4 -8 -13 8.51 1.59
 4 -8 -13 9.79 1.96
 4 -8 -13 8.07 1.41
 4 -8 -12 0.1 1.23
 4 -8 -12 0.48 1.43
 4 -8 -12 1.57 1.16
 4 -8 -12 0.49 1.73
 4 -8 -12 2.87 1.82
 4 -8 -12 1.14 1.06
 -4 -8 12 0.66 1.33
 4 -8 -12 0.83 1.71
 4 -8 -12 1.26 1.18
 4 8 -12 0.73 1.32
 4 -8 -12 2.05 1.68
 4 -8 -12 2.36 0.98
 4 -8 -12 1.26 1.22
 4 -8 -12 2.56 1.15
 -4 -8 11 0.6 1.21
 4 -8 -11 1.32 1.07
[truncated: 851,447 more chars]
