# Supplementary material for: A boron-transfer mechanism mediating the thermally induced revival of frustrated carbene–borane pairs from their shelf-stable adducts
Source: Commun Chem. 2021 Sep 27;4:137. doi: 10.1038/s42004-021-00576-1 (PMC9814311; doi:10.1038/s42004-021-00576-1)
Supplement: Supplementary file 6 — Supplementary Data 4 [file 42004_2021_576_MOESM6_ESM.cif]

data_[1a-H][HO(B2)2]
_audit_creation_date               2021-03-23
_audit_creation_method
;
Olex2 1.3
(compiled 2020.06.28 svn.raecde09e for OlexSys, GUI svn.r6132)
;
_audit_contact_author_address      ?
_audit_contact_author_email        ?
_audit_contact_author_name         ''
_audit_contact_author_phone        ?
_publ_contact_author_id_orcid      ?
_publ_section_references
;
Bourhis, L.J., Dolomanov, O.V., Gildea, R.J., Howard, J.A.K., Puschmann, H.
 (2015). Acta Cryst. A71, 59-75.

Dolomanov, O.V., Bourhis, L.J., Gildea, R.J, Howard, J.A.K. & Puschmann, H.
 (2009), J. Appl. Cryst. 42, 339-341.

Sheldrick, G.M. (2015). Acta Cryst. A71, 3-8.
;
_chemical_formula_moiety           'C23 H38 N2 O P, C36 H7 B2 F24 O'
_chemical_formula_sum              'C59 H45 B2 F24 N2 O2 P1'
_chemical_formula_weight           1322.611
_chemical_oxdiff_formula           'C41 H40 B1 F12 N2 O1 P1'
loop_
  _atom_type_symbol
  _atom_type_scat_dispersion_real
  _atom_type_scat_dispersion_imag
  _atom_type_scat_Cromer_Mann_a1
  _atom_type_scat_Cromer_Mann_a2
  _atom_type_scat_Cromer_Mann_a3
  _atom_type_scat_Cromer_Mann_a4
  _atom_type_scat_Cromer_Mann_b1
  _atom_type_scat_Cromer_Mann_b2
  _atom_type_scat_Cromer_Mann_b3
  _atom_type_scat_Cromer_Mann_b4
  _atom_type_scat_Cromer_Mann_c
  _atom_type_scat_source
  _atom_type_scat_dispersion_source
 C 0.01920 0.00962 2.31000 1.02000 1.58860 0.86500 20.84390 10.20750 0.56870
 51.65120 0.215599998832
 'International Tables Volume C Table 6.1.1.4 (pp. 500-502)'
 'Henke, Gullikson and Davis, At. Data and Nucl. Data Tables, 1993, 54, 2'
 B 0.00963 0.00408 2.05450 1.33260 1.09790 0.70680 23.21850 1.02100 60.34980
 0.14030 -0.193200007081
 'International Tables Volume C Table 6.1.1.4 (pp. 500-502)'
 'Henke, Gullikson and Davis, At. Data and Nucl. Data Tables, 1993, 54, 2'
 F 0.07537 0.05506 3.53920 2.64120 1.51700 1.02430 10.28250 4.29440 0.26150
 26.14760 0.277599990368
 'International Tables Volume C Table 6.1.1.4 (pp. 500-502)'
 'Henke, Gullikson and Davis, At. Data and Nucl. Data Tables, 1993, 54, 2'
 H 0.00000 0.00000 0.49300 0.32291 0.14019 0.04081 10.51090 26.12570 3.14236
 57.79970 0.0030380000826
 'International Tables Volume C Table 6.1.1.4 (pp. 500-502)'
 'Henke, Gullikson and Davis, At. Data and Nucl. Data Tables, 1993, 54, 2'
 O 0.05239 0.03377 3.04850 2.28680 1.54630 0.86700 13.27710 5.70110 0.32390
 32.90890 0.250800013542
 'International Tables Volume C Table 6.1.1.4 (pp. 500-502)'
 'Henke, Gullikson and Davis, At. Data and Nucl. Data Tables, 1993, 54, 2'
 N 0.03256 0.01839 12.21260 3.13220 2.01250 1.16630 0.00570 9.89330 28.99750
 0.58260 -11.5290002823
 'International Tables Volume C Table 6.1.1.4 (pp. 500-502)'
 'Henke, Gullikson and Davis, At. Data and Nucl. Data Tables, 1993, 54, 2'
 P 0.30360 0.43703 6.43450 4.17910 1.78000 1.49080 1.90670 27.15700 0.52600
 68.16450 1.11489999294
 'International Tables Volume C Table 6.1.1.4 (pp. 500-502)'
 'Henke, Gullikson and Davis, At. Data and Nucl. Data Tables, 1993, 54, 2'

_space_group_crystal_system        'monoclinic'
_space_group_IT_number             14
_space_group_name_H-M_alt          'P 1 21/n 1'
_space_group_name_Hall             '-P 2ybc (x-z,y,z)'
loop_
  _space_group_symop_id
  _space_group_symop_operation_xyz
 1 x,y,z
 2 -x+1/2,y+1/2,-z+1/2
 3 -x,-y,-z
 4 x-1/2,-y-1/2,z-1/2

_symmetry_Int_Tables_number        14
_cell_length_a                     12.5482(1)
_cell_length_b                     29.6562(4)
_cell_length_c                     17.0447(2)
_cell_angle_alpha                  90
_cell_angle_beta                   94.211(1)
_cell_angle_gamma                  90
_cell_volume                       6325.75(12)
_cell_formula_units_Z              4
_cell_measurement_reflns_used      30315
_cell_measurement_temperature      143.15
_cell_measurement_theta_max        73.9610
_cell_measurement_theta_min        3.8130
_exptl_absorpt_coefficient_mu      1.404
_exptl_absorpt_correction_T_max    1.00000
_exptl_absorpt_correction_T_min    0.87624
_exptl_absorpt_correction_type     multi-scan
_exptl_absorpt_process_details
;
CrysAlisPro 1.171.39.31d (Rigaku Oxford Diffraction, 2017)
Empirical absorption correction using spherical harmonics,
 implemented in SCALE3 ABSPACK scaling algorithm.
;
_exptl_crystal_colour              colourless
_exptl_crystal_colour_primary      colourless
_exptl_crystal_density_diffrn      1.389
_exptl_crystal_description         plate
_exptl_crystal_F_000               2693.452
_exptl_crystal_size_max            0.1
_exptl_crystal_size_mid            0.05
_exptl_crystal_size_min            0.05
_diffrn_reflns_av_R_equivalents    0.0566
_diffrn_reflns_av_unetI/netI       0.0333
_diffrn_reflns_Laue_measured_fraction_full  0.9976
_diffrn_reflns_Laue_measured_fraction_max  0.9842
_diffrn_reflns_limit_h_max         15
_diffrn_reflns_limit_h_min         -15
_diffrn_reflns_limit_k_max         36
_diffrn_reflns_limit_k_min         -36
_diffrn_reflns_limit_l_max         21
_diffrn_reflns_limit_l_min         -15
_diffrn_reflns_number              83587
_diffrn_reflns_point_group_measured_fraction_full  0.9976
_diffrn_reflns_point_group_measured_fraction_max  0.9842
_diffrn_reflns_theta_full          67.6840
_diffrn_reflns_theta_max           74.50
_diffrn_reflns_theta_min           3.83
_diffrn_ambient_temperature        143.15
_diffrn_detector                   'CCD plate'
_diffrn_detector_type              HyPix
_diffrn_measured_fraction_theta_full  0.9976
_diffrn_measured_fraction_theta_max  0.9842
_diffrn_measurement_details
;
List of Runs (angles in degrees, time in seconds):

  # Type    Start    End  Width  t~exp~   \w     \q     \k     \f   Frames
--------------------------------------------------------------------------
  1  \w     15.00  98.00   0.50    1.57    --   42.93  77.00 -30.00  166
  2  \w     63.00  90.00   0.50    1.57    --   42.93 138.00  34.00   54
  3  \w     73.00 117.00   0.50    1.57    --   42.93 125.00   0.00   88
  4  \w     82.00 107.00   0.50    6.29    --   76.50 138.00  34.00   50
  5  \w     77.00 115.00   0.50    1.57    --   42.93 125.00 150.00   76
  6  \w     85.00 110.00   0.50    6.29    --   76.50 131.00-141.00   50
  7  \w     73.00 114.00   0.50    1.57    --   42.93 125.00-180.00   82
  8  \w     61.00 116.00   0.50    1.57    --   42.93  57.00-150.00  110
  9  \w     48.00  73.00   0.50    6.29    --   76.50-138.00 -27.00   50
 10  \w   -101.00 -75.00   0.50    6.29    -- -106.00  77.00-150.00   52
 11  \w    -78.00 -53.00   0.50    6.29    -- -106.00 131.00-141.00   50
 12  \w    -79.00 -49.00   0.50    6.29    -- -106.00 125.00-180.00   60
 13  \w    -98.00 -72.00   0.50    6.29    -- -106.00 125.00-120.00   52
 14  \w    -99.00 -73.00   0.50    6.29    -- -106.00 125.00 -60.00   52
 15  \w    -73.00 -47.00   0.50    6.29    -- -106.00 125.00   0.00   52
 16  \w    -80.00 -55.00   0.50    6.29    -- -106.00 138.00  34.00   50
 17  \w    -68.00 -34.00   0.50    6.29    -- -106.00 107.00  75.85   68
 18  \w    -64.00 -35.00   0.50    6.29    -- -106.00  77.00  60.00   58
 19  \w    -79.00 -32.00   0.50    6.29    -- -106.00 125.00  90.00   94
 20  \w    -96.00 -70.00   0.50    6.29    -- -106.00 107.00  75.85   52
 21  \w   -106.00 -62.00   0.50    6.29    -- -106.00  77.00   0.00   88
 22  \w    -74.00 -48.00   0.50    6.29    -- -106.00  37.00 -30.00   52
 23  \w   -100.00 -74.00   0.50    6.29    -- -106.00  77.00 -30.00   52
 24  \w   -116.00 -78.00   0.50    6.29    -- -106.00 125.00  30.00   76
 25  \w   -109.00 -84.00   0.50    6.29    -- -106.00 125.00  90.00   50
 26  \w   -121.00 -69.00   0.50    6.29    -- -106.00 125.00 120.00  104
 27  \w   -102.00 -52.00   0.50    1.57    --  -42.93 138.00  34.00  100
 28  \w    -70.00 -34.00   0.50    1.57    --  -42.93 131.00-141.00   72
 29  \w   -113.00 -87.00   0.50    6.29    -- -106.00  37.00-120.00   52
 30  \w    -93.00 -68.00   0.50    6.29    -- -106.00   0.00-180.00   50
 31  \w   -135.00-110.00   0.50    6.29    -- -106.00  77.00-150.00   50
 32  \w   -122.00 -96.00   0.50    6.29    -- -106.00 131.00-141.00   52
 33  \w   -121.00 -95.00   0.50    6.29    -- -106.00 125.00-180.00   52
 34  \w   -121.00 -34.00   0.50    6.29    -- -106.00 125.00-150.00  174
 35  \w   -110.00 -78.00   0.50    6.29    -- -106.00 125.00   0.00   64
 36  \w   -122.00 -97.00   0.50    6.29    -- -106.00  37.00 -30.00   50
 37  \w   -122.00 -95.00   0.50    6.29    -- -106.00 -37.00   0.00   54
 38  \w   -118.00 -83.00   0.50    6.29    -- -106.00 -99.00 -30.00   70
 39  \w   -117.00 -84.00   0.50    6.29    -- -106.00-125.00  30.00   66
 40  \w   -135.00 -70.00   0.50    6.29    -- -106.00-125.00  60.00  130
 41  \w   -127.00 -87.00   0.50    6.29    -- -106.00 -57.00 -30.00   80
 42  \w   -122.00 -83.00   0.50    6.29    -- -106.00 -57.00   0.00   78
 43  \w   -116.00 -63.00   0.50    1.57    --  -42.93-138.00 -27.00  106
 44  \w   -136.00-111.00   0.50    6.29    -- -106.00 -37.00 150.00   50
 45  \w   -155.00-129.00   0.50    6.29    -- -106.00 -57.00  90.00   52
 46  \w   -160.00-135.00   0.50    6.29    -- -106.00 -57.00 120.00   50
 47  \w   -176.00-143.00   0.50    6.29    -- -106.00 -37.00 150.00   66
 48  \w   -175.00 -88.00   0.50    6.29    -- -106.00 -99.00 120.00  174
 49  \w   -154.00 -71.00   0.50    6.29    -- -106.00-125.00   0.00  166
 50  \w   -134.00-103.00   0.50    6.29    -- -106.00   0.00-180.00   62
 51  \w   -171.00-144.00   0.50    6.29    -- -106.00 -99.00 -30.00   54
 52  \w   -172.00-146.00   0.50    6.29    -- -106.00-138.00 -27.00   52
 53  \w   -162.00-127.00   0.50    6.29    -- -106.00-125.00  30.00   70
 54  \w   -174.00-147.00   0.50    6.29    -- -106.00-125.00  60.00   54
 55  \w   -166.00-133.00   0.50    6.29    -- -106.00 -99.00  60.00   66
 56  \w   -135.00-104.00   0.50    6.29    -- -106.00  19.00 150.00   62
 57  \w   -176.00-139.00   0.50    6.29    -- -106.00-125.00-150.00   74
 58  \w   -173.00-135.00   0.50    6.29    -- -106.00 -37.00-180.00   76
;
_diffrn_measurement_device         'four-circle diffractometer'
_diffrn_measurement_device_type   
 'XtaLAB Synergy, Single source at offset/far, HyPix'
_diffrn_measurement_method         '\w scans'
_diffrn_orient_matrix_type        
 'CrysAlisPro convention (1999,Acta A55,543-557)'
_diffrn_orient_matrix_UB_11        0.0075392000
_diffrn_orient_matrix_UB_12        0.0518387000
_diffrn_orient_matrix_UB_13        -0.0010612000
_diffrn_orient_matrix_UB_21        -0.1227045000
_diffrn_orient_matrix_UB_22        0.0031217000
_diffrn_orient_matrix_UB_23        -0.0116837000
_diffrn_orient_matrix_UB_31        -0.0068199000
_diffrn_orient_matrix_UB_32        0.0010826000
_diffrn_orient_matrix_UB_33        0.0898520000
_diffrn_radiation_monochromator    mirror
_diffrn_radiation_probe            x-ray
_diffrn_radiation_type             'Cu K\a'
_diffrn_radiation_wavelength       1.54184
_diffrn_source                     'micro-focus sealed X-ray tube'
_diffrn_source_type                'PhotonJet (Cu) X-ray Source'
_reflns_Friedel_coverage           0.0
_reflns_limit_h_max                12
_reflns_limit_h_min                -15
_reflns_limit_k_max                36
_reflns_limit_k_min                0
_reflns_limit_l_max                21
_reflns_limit_l_min                -11
_reflns_number_gt                  11154
_reflns_number_total               12731
_reflns_odcompleteness_completeness  98.52
_reflns_odcompleteness_iscentric   1
_reflns_odcompleteness_theta       74.33
_reflns_threshold_expression       I>=2u(I)
_computing_cell_refinement         'CrysAlisPro 1.171.39.31d (Rigaku OD, 2017)'
_computing_data_collection         'CrysAlisPro 1.171.39.31d (Rigaku OD, 2017)'
_computing_data_reduction          'CrysAlisPro 1.171.39.31d (Rigaku OD, 2017)'
_computing_molecular_graphics      'Olex2 1.3 (Dolomanov et al., 2009)'
_computing_publication_material    'Olex2 1.3 (Dolomanov et al., 2009)'
_computing_structure_refinement    'olex2.refine 1.3 (Bourhis et al., 2015)'
_computing_structure_solution      'SHELXT 2014/5 (Sheldrick, 2014)'
_refine_diff_density_max           0.3101
_refine_diff_density_min           -0.4189
_refine_diff_density_rms           0.0568
_refine_ls_d_res_high              0.8000
_refine_ls_d_res_low               11.5298
_refine_ls_goodness_of_fit_ref     1.0441
_refine_ls_hydrogen_treatment      mixed
_refine_ls_matrix_type             full
_refine_ls_number_constraints      68
_refine_ls_number_parameters       825
_refine_ls_number_reflns           12731
_refine_ls_number_restraints       0
_refine_ls_R_factor_all            0.0499
_refine_ls_R_factor_gt             0.0434
_refine_ls_restrained_S_all        1.0441
_refine_ls_shift/su_max            0.0007
_refine_ls_shift/su_mean           0.0000
_refine_ls_structure_factor_coef   Fsqd
_refine_ls_weighting_details      
 'w=1/[\s^2^(Fo^2^)+(0.0480P)^2^+3.4016P] where P=(Fo^2^+2Fc^2^)/3'
_refine_ls_weighting_scheme        calc
_refine_ls_wR_factor_gt            0.1073
_refine_ls_wR_factor_ref           0.1112
_olex2_refinement_description
;
1. Fixed Uiso
 At 1.2 times of:
  All C(H) groups
 At 1.5 times of:
  All C(H,H,H) groups
2.a Ternary CH refined with riding coordinates:
 C22(H22), C25(H25)
2.b Aromatic/amide H refined with riding coordinates:
 C11(H11), C31(H31), C9(H9), C8(H8), C58(H58), C46(H46), C40(H40), C52(H52),
 C64(H64), C5(H5), C3(H3), C4(H4)
2.c Idealised Me refined as rotating group:
 C19(H19a,H19b,H19c), C14(H14a,H14b,H14c), C17(H17a,H17b,H17c), C15(H15a,H15b,
 H15c), C20(H20a,H20b,H20c), C18(H18a,H18b,H18c), C24(H24a,H24b,H24c), C23(H23a,
 H23b,H23c), C27(H27a,H27b,H27c), C26(H26a,H26b,H26c)
;
_atom_sites_solution_primary       dual
loop_
  _atom_site_label
  _atom_site_type_symbol
  _atom_site_fract_x
  _atom_site_fract_y
  _atom_site_fract_z
  _atom_site_U_iso_or_equiv
  _atom_site_adp_type
  _atom_site_occupancy
  _atom_site_refinement_flags_posn
 P12 P 0.56004(3) 0.412307(15) 0.02438(3) 0.02816(10) Uani 1.000000 .
 F89 F 0.51734(9) 0.30554(4) 0.76472(6) 0.0342(2) Uani 1.000000 .
 F87 F 0.36212(8) 0.19984(3) 0.58093(6) 0.0303(2) Uani 1.000000 .
 F85 F 0.58208(8) 0.23829(4) 0.54378(6) 0.0330(2) Uani 1.000000 .
 F81 F 0.19514(8) 0.25801(4) 0.50201(6) 0.0335(2) Uani 1.000000 .
 F71 F 0.60491(8) 0.32041(4) 0.61962(6) 0.0332(2) Uani 1.000000 .
 F79 F 0.29182(9) 0.32003(4) 0.75365(6) 0.0347(2) Uani 1.000000 .
 F77 F 0.22726(8) 0.34315(4) 0.43988(7) 0.0371(2) Uani 1.000000 .
 F73 F 0.25932(8) 0.38439(4) 0.62294(7) 0.0361(2) Uani 1.000000 .
 F75 F 0.59443(8) 0.38270(4) 0.45760(7) 0.0366(2) Uani 1.000000 .
 F86 F 0.56215(9) 0.33332(5) 0.31980(6) 0.0420(3) Uani 1.000000 .
 F67 F 0.41169(10) 0.20720(4) 0.42863(7) 0.0409(3) Uani 1.000000 .
 O35 O 0.39762(9) 0.28321(4) 0.52171(6) 0.0229(2) Uani 1.000000 .
 F90 F 0.43019(9) 0.13336(4) 0.67413(7) 0.0398(3) Uani 1.000000 .
 F88 F 0.58092(10) 0.23871(4) 0.85745(6) 0.0419(3) Uani 1.000000 .
 F84 F 0.77614(9) 0.21496(4) 0.51474(7) 0.0454(3) Uani 1.000000 .
 F69 F 0.32300(9) 0.34401(5) 0.29345(6) 0.0474(3) Uani 1.000000 .
 F82 F 0.09334(10) 0.30712(5) 0.79366(8) 0.0496(3) Uani 1.000000 .
 F80 F -0.00107(9) 0.24669(5) 0.54255(9) 0.0520(3) Uani 1.000000 .
 F72 F 0.34563(12) 0.46400(4) 0.64992(8) 0.0520(3) Uani 1.000000 .
 F74 F 0.68982(10) 0.40125(5) 0.64966(9) 0.0540(3) Uani 1.000000 .
 F76 F 0.17632(10) 0.42980(5) 0.43271(8) 0.0530(3) Uani 1.000000 .
 F78 F 0.54215(11) 0.46806(4) 0.44753(9) 0.0527(3) Uani 1.000000 .
 F83 F 0.76030(10) 0.30923(6) 0.29237(8) 0.0607(4) Uani 1.000000 .
 O21 O 0.48262(10) 0.44977(4) 0.01821(9) 0.0391(3) Uani 1.000000 .
 F70 F 0.32553(12) 0.16161(5) 0.30625(9) 0.0673(4) Uani 1.000000 .
 F68 F 0.23492(11) 0.29823(7) 0.17605(7) 0.0719(5) Uani 1.000000 .
 N10 N 0.68836(11) 0.43809(5) 0.02236(9) 0.0281(3) Uani 1.000000 .
 N7 N 0.79674(11) 0.49357(5) 0.00490(10) 0.0307(3) Uani 1.000000 .
 C28 C 0.43753(12) 0.25674(6) 0.66624(9) 0.0235(3) Uani 1.000000 .
 C43 C 0.25369(13) 0.29113(5) 0.62506(10) 0.0237(3) Uani 1.000000 .
 C55 C 0.42793(13) 0.34722(6) 0.62320(9) 0.0241(3) Uani 1.000000 .
 C38 C 0.62239(13) 0.25814(6) 0.48089(10) 0.0263(3) Uani 1.000000 .
 C37 C 0.56215(13) 0.28889(6) 0.43512(10) 0.0255(3) Uani 1.000000 .
 C33 C 0.41941(13) 0.21135(6) 0.64927(10) 0.0255(3) Uani 1.000000 .
 C11 C 0.69465(13) 0.48224(6) 0.00787(10) 0.0277(3) Uani 1.000000 .
 H11 H 0.63568(13) 0.50229(6) 0.00082(10) 0.0332(4) Uiso 1.000000 R
 C44 C 0.17399(13) 0.27221(6) 0.57473(11) 0.0279(3) Uani 1.000000 .
 C32 C 0.45410(14) 0.17607(6) 0.69731(11) 0.0294(4) Uani 1.000000 .
 C29 C 0.49372(13) 0.26342(6) 0.73844(10) 0.0273(3) Uani 1.000000 .
 C49 C 0.41302(13) 0.35766(6) 0.44647(10) 0.0282(4) Uani 1.000000 .
 C48 C 0.22043(14) 0.30178(6) 0.69888(10) 0.0286(3) Uani 1.000000 .
 C56 C 0.36701(14) 0.38598(6) 0.63078(10) 0.0284(3) Uani 1.000000 .
 C54 C 0.48829(14) 0.39211(6) 0.44931(11) 0.0316(4) Uani 1.000000 .
 C42 C 0.61438(14) 0.30406(7) 0.37082(10) 0.0321(4) Uani 1.000000 .
 C30 C 0.52842(14) 0.22822(7) 0.78803(10) 0.0307(4) Uani 1.000000 .
 C61 C 0.37060(13) 0.27790(7) 0.36948(10) 0.0317(4) Uani 1.000000 .
 C60 C 0.53763(14) 0.35526(6) 0.62904(10) 0.0276(3) Uani 1.000000 .
 C39 C 0.72511(14) 0.24511(7) 0.46608(11) 0.0331(4) Uani 1.000000 .
 C31 C 0.50998(14) 0.18396(7) 0.76857(11) 0.0329(4) Uani 1.000000 .
 H31 H 0.53435(14) 0.16003(7) 0.80235(11) 0.0394(5) Uiso 1.000000 R
 C50 C 0.30824(14) 0.37342(7) 0.44234(10) 0.0317(4) Uani 1.000000 .
 C9 C 0.79211(14) 0.42075(6) 0.02916(12) 0.0326(4) Uani 1.000000 .
 H9 H 0.81172(14) 0.39027(6) 0.03952(12) 0.0391(5) Uiso 1.000000 R
 C47 C 0.11806(16) 0.29523(7) 0.72081(12) 0.0354(4) Uani 1.000000 .
 C59 C 0.58248(15) 0.39705(7) 0.64346(11) 0.0360(4) Uani 1.000000 .
 C8 C 0.85923(14) 0.45528(6) 0.01831(12) 0.0350(4) Uani 1.000000 .
 H8 H 0.93495(14) 0.45374(6) 0.01958(12) 0.0420(5) Uiso 1.000000 R
 C1 C 0.83306(14) 0.53917(6) -0.01071(13) 0.0361(4) Uani 1.000000 .
 C13 C 0.55281(15) 0.37704(7) -0.06406(11) 0.0337(4) Uani 1.000000 .
 C57 C 0.41142(17) 0.42816(6) 0.64444(11) 0.0362(4) Uani 1.000000 .
 C66 C 0.36732(15) 0.23148(8) 0.36619(11) 0.0362(4) Uani 1.000000 .
 C58 C 0.51977(18) 0.43456(7) 0.65135(12) 0.0393(4) Uani 1.000000 .
 H58 H 0.55017(18) 0.46353(7) 0.66113(12) 0.0471(5) Uiso 1.000000 R
 C45 C 0.07085(14) 0.26571(7) 0.59587(13) 0.0365(4) Uani 1.000000 .
 C53 C 0.46225(17) 0.43722(7) 0.44548(12) 0.0394(4) Uani 1.000000 .
 C41 C 0.71681(15) 0.29174(8) 0.35561(11) 0.0387(4) Uani 1.000000 .
 C51 C 0.28074(16) 0.41824(7) 0.43855(12) 0.0391(4) Uani 1.000000 .
 C16 C 0.56341(15) 0.38521(7) 0.12089(11) 0.0352(4) Uani 1.000000 .
 C46 C 0.04089(15) 0.27675(7) 0.66903(14) 0.0419(5) Uani 1.000000 .
 H46 H -0.02993(15) 0.27188(7) 0.68338(14) 0.0503(6) Uiso 1.000000 R
 C62 C 0.32472(14) 0.29892(9) 0.30153(11) 0.0409(5) Uani 1.000000 .
 C40 C 0.77436(15) 0.26169(8) 0.40330(12) 0.0391(4) Uani 1.000000 .
 H40 H 0.84482(15) 0.25290(8) 0.39310(12) 0.0469(5) Uiso 1.000000 R
 C2 C 0.83490(16) 0.55254(7) -0.08911(15) 0.0434(5) Uani 1.000000 .
 C52 C 0.35739(18) 0.45158(7) 0.44008(13) 0.0432(5) Uani 1.000000 .
 H52 H 0.33907(18) 0.48266(7) 0.43755(13) 0.0519(6) Uiso 1.000000 R
 C6 C 0.86101(16) 0.56678(7) 0.05401(16) 0.0468(5) Uani 1.000000 .
 B34 B 0.38070(14) 0.29636(6) 0.60845(10) 0.0218(3) Uani 1.000000 .
 C65 C 0.32190(17) 0.20687(9) 0.30301(14) 0.0502(6) Uani 1.000000 .
 C63 C 0.27846(16) 0.27487(11) 0.23851(12) 0.0516(6) Uani 1.000000 .
 C22 C 0.80897(19) 0.52079(8) -0.15796(14) 0.0479(5) Uani 1.000000 .
 H22 H 0.81871(19) 0.48922(8) -0.13813(14) 0.0575(6) Uiso 1.000000 R
 C19 C 0.58466(19) 0.42276(8) 0.18187(13) 0.0479(5) Uani 1.000000 .
 H19a H 0.6563(6) 0.4352(4) 0.1772(7) 0.0718(8) Uiso 1.000000 GR
 H19b H 0.5314(9) 0.4467(3) 0.1725(7) 0.0718(8) Uiso 1.000000 GR
 H19c H 0.5799(15) 0.41040(16) 0.23482(14) 0.0718(8) Uiso 1.000000 GR
 C64 C 0.27634(16) 0.22892(11) 0.23799(13) 0.0562(7) Uani 1.000000 .
 H64 H 0.24452(16) 0.21270(11) 0.19426(13) 0.0674(9) Uiso 1.000000 R
 C14 C 0.6417(2) 0.34211(8) -0.06773(14) 0.0494(5) Uani 1.000000 .
 H14a H 0.7111(2) 0.35741(9) -0.0652(11) 0.0741(8) Uiso 1.000000 GR
 H14b H 0.6394(10) 0.3213(4) -0.0232(6) 0.0741(8) Uiso 1.000000 GR
 H14c H 0.6316(9) 0.3252(4) -0.1171(5) 0.0741(8) Uiso 1.000000 GR
 C17 C 0.45202(19) 0.36496(9) 0.12891(13) 0.0485(5) Uani 1.000000 .
 H17a H 0.39728(19) 0.3871(2) 0.1115(10) 0.0727(8) Uiso 1.000000 GR
 H17b H 0.4435(6) 0.3378(4) 0.0963(9) 0.0727(8) Uiso 1.000000 GR
 H17c H 0.4443(6) 0.3571(6) 0.1840(2) 0.0727(8) Uiso 1.000000 GR
 C15 C 0.5580(2) 0.40946(9) -0.13405(13) 0.0500(5) Uani 1.000000 .
 H15a H 0.5049(10) 0.4334(4) -0.1301(6) 0.0749(8) Uiso 1.000000 GR
 H15b H 0.6295(5) 0.4228(5) -0.1333(6) 0.0749(8) Uiso 1.000000 GR
 H15c H 0.5428(15) 0.39284(15) -0.18330(14) 0.0749(8) Uiso 1.000000 GR
 C20 C 0.44304(19) 0.35375(10) -0.06848(13) 0.0526(6) Uani 1.000000 .
 H20a H 0.4448(5) 0.3285(4) -0.0313(8) 0.0789(9) Uiso 1.000000 GR
 H20b H 0.3884(3) 0.37545(19) -0.0550(11) 0.0789(9) Uiso 1.000000 GR
 H20c H 0.4260(7) 0.3424(6) -0.1219(3) 0.0789(9) Uiso 1.000000 GR
 B36 B 0.43740(14) 0.30369(7) 0.44464(11) 0.0252(4) Uani 1.000000 .
 C5 C 0.8886(2) 0.61138(8) 0.0361(2) 0.0634(8) Uani 1.000000 .
 H5 H 0.9085(2) 0.63173(8) 0.0777(2) 0.0760(9) Uiso 1.000000 R
 C18 C 0.6485(2) 0.34851(8) 0.13478(14) 0.0523(6) Uani 1.000000 .
 H18a H 0.6423(10) 0.3269(4) 0.0912(6) 0.0785(9) Uiso 1.000000 GR
 H18b H 0.7196(2) 0.36231(11) 0.1378(12) 0.0785(9) Uiso 1.000000 GR
 H18c H 0.6379(10) 0.3328(5) 0.1842(6) 0.0785(9) Uiso 1.000000 GR
 C3 C 0.8616(2) 0.59749(8) -0.10159(19) 0.0592(7) Uani 1.000000 .
 H3 H 0.8621(2) 0.60854(8) -0.15387(19) 0.0710(8) Uiso 1.000000 R
 C4 C 0.8872(2) 0.62596(8) -0.0399(2) 0.0696(9) Uani 1.000000 .
 H4 H 0.9043(2) 0.65650(8) -0.0501(2) 0.0836(10) Uiso 1.000000 R
 C24 C 0.6932(2) 0.52582(10) -0.19067(17) 0.0616(7) Uani 1.000000 .
 H24a H 0.6456(2) 0.5214(7) -0.1483(3) 0.0924(10) Uiso 1.000000 GR
 H24b H 0.6823(5) 0.5561(3) -0.2129(12) 0.0924(10) Uiso 1.000000 GR
 H24c H 0.6774(5) 0.5033(5) -0.2319(9) 0.0924(10) Uiso 1.000000 GR
 C25 C 0.8593(2) 0.55029(9) 0.13777(16) 0.0586(7) Uani 1.000000 .
 H25 H 0.8705(2) 0.51691(9) 0.13710(16) 0.0704(8) Uiso 1.000000 R
 C23 C 0.8846(3) 0.52766(12) -0.22428(19) 0.0739(9) Uani 1.000000 .
 H23a H 0.8707(14) 0.5571(4) -0.2490(10) 0.1109(13) Uiso 1.000000 GR
 H23b H 0.9589(3) 0.5264(8) -0.2022(3) 0.1109(13) Uiso 1.000000 GR
 H23c H 0.8722(14) 0.5038(5) -0.2638(7) 0.1109(13) Uiso 1.000000 GR
 C27 C 0.7502(3) 0.55878(14) 0.16972(18) 0.0845(11) Uani 1.000000 .
 H27a H 0.7379(10) 0.59133(14) 0.1733(16) 0.1268(16) Uiso 1.000000 GR
 H27b H 0.6941(4) 0.5452(8) 0.1342(9) 0.1268(16) Uiso 1.000000 GR
 H27c H 0.7488(8) 0.5453(8) 0.2221(7) 0.1268(16) Uiso 1.000000 GR
 C26 C 0.9490(3) 0.57059(12) 0.1925(3) 0.1053(15) Uani 1.000000 .
 H26a H 1.0181(4) 0.5644(10) 0.1713(11) 0.158(2) Uiso 1.000000 GR
 H26b H 0.9388(17) 0.6033(2) 0.1961(17) 0.158(2) Uiso 1.000000 GR
 H26c H 0.9477(18) 0.5571(9) 0.2449(6) 0.158(2) Uiso 1.000000 GR
 H35 H 0.3856(19) 0.2560(9) 0.5140(14) 0.040(6) Uiso 1.000000 .

loop_
  _atom_site_aniso_label
  _atom_site_aniso_U_11
  _atom_site_aniso_U_22
  _atom_site_aniso_U_33
  _atom_site_aniso_U_12
  _atom_site_aniso_U_13
  _atom_site_aniso_U_23
 P12 0.0213(2) 0.0251(2) 0.0384(2) 0.00190(16) 0.00450(16) 0.00619(18)
 F89 0.0414(6) 0.0329(5) 0.0270(5) -0.0045(4) -0.0064(4) 0.0001(4)
 F87 0.0324(5) 0.0274(5) 0.0308(5) -0.0048(4) 0.0003(4) -0.0025(4)
 F85 0.0278(5) 0.0356(6) 0.0367(5) 0.0066(4) 0.0093(4) 0.0091(4)
 F81 0.0272(5) 0.0420(6) 0.0309(5) -0.0060(4) -0.0014(4) -0.0078(4)
 F71 0.0221(5) 0.0363(6) 0.0407(6) 0.0006(4) -0.0015(4) 0.0039(5)
 F79 0.0360(5) 0.0427(6) 0.0257(5) -0.0021(5) 0.0042(4) -0.0063(4)
 F77 0.0231(5) 0.0453(6) 0.0430(6) 0.0015(4) 0.0034(4) 0.0048(5)
 F73 0.0289(5) 0.0311(5) 0.0488(6) 0.0060(4) 0.0075(4) 0.0042(5)
 F75 0.0264(5) 0.0390(6) 0.0446(6) -0.0044(4) 0.0027(4) 0.0041(5)
 F86 0.0299(5) 0.0673(8) 0.0295(5) 0.0039(5) 0.0056(4) 0.0154(5)
 F67 0.0469(7) 0.0369(6) 0.0397(6) -0.0077(5) 0.0095(5) -0.0099(5)
 O35 0.0224(5) 0.0246(6) 0.0219(5) -0.0019(4) 0.0033(4) -0.0018(5)
 F90 0.0454(6) 0.0246(5) 0.0497(7) 0.0011(5) 0.0068(5) 0.0030(5)
 F88 0.0435(6) 0.0519(7) 0.0285(5) -0.0006(5) -0.0089(5) 0.0092(5)
 F84 0.0301(6) 0.0537(7) 0.0533(7) 0.0156(5) 0.0085(5) 0.0128(6)
 F69 0.0391(6) 0.0748(9) 0.0280(5) 0.0102(6) 0.0002(4) 0.0118(6)
 F82 0.0506(7) 0.0550(8) 0.0467(7) 0.0023(6) 0.0286(6) -0.0049(6)
 F80 0.0242(5) 0.0577(8) 0.0730(9) -0.0116(5) -0.0040(5) -0.0143(7)
 F72 0.0675(9) 0.0249(6) 0.0660(8) 0.0072(5) 0.0207(7) 0.0019(5)
 F74 0.0339(6) 0.0559(8) 0.0702(9) -0.0208(6) -0.0105(6) 0.0067(7)
 F76 0.0368(6) 0.0549(8) 0.0673(8) 0.0184(6) 0.0044(6) 0.0122(7)
 F78 0.0512(7) 0.0345(6) 0.0739(9) -0.0091(5) 0.0139(6) 0.0077(6)
 F83 0.0316(6) 0.1080(12) 0.0449(7) 0.0072(7) 0.0189(5) 0.0263(7)
 O21 0.0237(6) 0.0291(7) 0.0651(9) 0.0041(5) 0.0077(6) 0.0095(6)
 F70 0.0636(9) 0.0709(10) 0.0698(9) -0.0290(8) 0.0211(7) -0.0401(8)
 F68 0.0378(7) 0.1496(17) 0.0269(6) 0.0044(8) -0.0075(5) -0.0013(8)
 N10 0.0223(7) 0.0256(7) 0.0365(8) 0.0025(5) 0.0033(6) 0.0055(6)
 N7 0.0222(7) 0.0251(7) 0.0446(9) 0.0011(6) 0.0014(6) 0.0014(6)
 C28 0.0200(7) 0.0264(8) 0.0246(8) -0.0002(6) 0.0046(6) 0.0020(6)
 C43 0.0204(7) 0.0227(8) 0.0281(8) 0.0002(6) 0.0025(6) 0.0020(6)
 C55 0.0256(8) 0.0264(8) 0.0203(7) -0.0018(6) 0.0004(6) 0.0014(6)
 C38 0.0216(8) 0.0312(9) 0.0266(8) -0.0005(6) 0.0042(6) -0.0014(7)
 C37 0.0205(7) 0.0321(9) 0.0240(8) -0.0029(6) 0.0024(6) -0.0020(7)
 C33 0.0210(7) 0.0280(8) 0.0279(8) 0.0000(6) 0.0036(6) 0.0010(7)
 C11 0.0229(8) 0.0254(8) 0.0348(9) 0.0016(6) 0.0030(6) 0.0013(7)
 C44 0.0233(8) 0.0269(8) 0.0337(9) -0.0004(6) 0.0027(6) -0.0018(7)
 C32 0.0264(8) 0.0244(8) 0.0384(9) 0.0020(6) 0.0094(7) 0.0037(7)
 C29 0.0253(8) 0.0287(8) 0.0280(8) -0.0010(7) 0.0027(6) 0.0032(7)
 C49 0.0259(8) 0.0372(9) 0.0214(8) 0.0011(7) 0.0022(6) 0.0063(7)
 C48 0.0270(8) 0.0291(9) 0.0303(8) 0.0006(7) 0.0055(7) -0.0008(7)
 C56 0.0308(9) 0.0261(8) 0.0285(8) 0.0003(7) 0.0033(6) 0.0026(7)
 C54 0.0283(9) 0.0369(10) 0.0298(9) 0.0001(7) 0.0037(7) 0.0076(7)
 C42 0.0239(8) 0.0454(11) 0.0270(8) -0.0003(7) 0.0019(6) 0.0049(8)
 C30 0.0252(8) 0.0409(10) 0.0259(8) 0.0019(7) 0.0005(6) 0.0061(7)
 C61 0.0190(8) 0.0527(11) 0.0240(8) -0.0033(7) 0.0041(6) -0.0053(8)
 C60 0.0264(8) 0.0299(9) 0.0259(8) -0.0021(7) -0.0022(6) 0.0039(7)
 C39 0.0247(8) 0.0386(10) 0.0360(9) 0.0046(7) 0.0020(7) 0.0013(8)
 C31 0.0279(9) 0.0355(10) 0.0359(9) 0.0057(7) 0.0069(7) 0.0128(8)
 C50 0.0278(9) 0.0384(10) 0.0290(9) 0.0017(7) 0.0031(7) 0.0071(7)
 C9 0.0231(8) 0.0284(9) 0.0459(10) 0.0039(7) 0.0007(7) 0.0049(8)
 C47 0.0346(10) 0.0328(9) 0.0407(10) 0.0027(8) 0.0163(8) -0.0004(8)
 C59 0.0321(9) 0.0398(10) 0.0348(9) -0.0127(8) -0.0051(7) 0.0057(8)
 C8 0.0217(8) 0.0308(9) 0.0519(11) 0.0032(7) -0.0011(7) 0.0015(8)
 C1 0.0220(8) 0.0246(9) 0.0618(12) -0.0020(7) 0.0040(8) 0.0012(8)
 C13 0.0294(9) 0.0373(10) 0.0339(9) -0.0036(7) -0.0006(7) 0.0063(8)
 C57 0.0507(11) 0.0233(8) 0.0353(9) 0.0001(8) 0.0078(8) 0.0015(7)
 C66 0.0275(9) 0.0544(12) 0.0273(9) -0.0098(8) 0.0061(7) -0.0102(8)
 C58 0.0529(12) 0.0287(9) 0.0357(10) -0.0130(8) -0.0002(8) 0.0008(8)
 C45 0.0220(8) 0.0342(10) 0.0528(11) -0.0050(7) -0.0006(8) -0.0044(9)
 C53 0.0427(11) 0.0343(10) 0.0418(11) -0.0044(8) 0.0078(8) 0.0088(8)
 C41 0.0273(9) 0.0621(13) 0.0279(9) -0.0031(9) 0.0088(7) 0.0048(9)
 C51 0.0334(10) 0.0457(11) 0.0382(10) 0.0100(8) 0.0035(8) 0.0102(9)
 C16 0.0348(10) 0.0355(10) 0.0364(10) 0.0010(8) 0.0093(7) 0.0030(8)
 C46 0.0249(9) 0.0402(11) 0.0626(13) -0.0011(8) 0.0170(9) -0.0023(10)
 C62 0.0214(8) 0.0772(16) 0.0242(9) -0.0021(9) 0.0030(7) -0.0056(9)
 C40 0.0214(8) 0.0555(12) 0.0409(10) 0.0025(8) 0.0072(7) -0.0007(9)
 C2 0.0291(9) 0.0335(10) 0.0687(14) 0.0011(8) 0.0117(9) 0.0096(10)
 C52 0.0485(12) 0.0345(10) 0.0473(12) 0.0078(9) 0.0077(9) 0.0120(9)
 C6 0.0286(10) 0.0345(11) 0.0769(16) 0.0031(8) 0.0010(10) -0.0111(10)
 B34 0.0192(8) 0.0262(9) 0.0199(8) -0.0000(7) 0.0010(6) -0.0004(7)
 C65 0.0362(11) 0.0698(16) 0.0466(12) -0.0213(10) 0.0168(9) -0.0298(11)
 C63 0.0230(9) 0.106(2) 0.0251(9) -0.0026(11) -0.0002(7) -0.0100(11)
 C22 0.0482(12) 0.0439(12) 0.0527(13) 0.0060(10) 0.0102(10) 0.0114(10)
 C19 0.0491(12) 0.0525(13) 0.0419(11) -0.0038(10) 0.0033(9) -0.0061(10)
 C64 0.0256(10) 0.110(2) 0.0334(11) -0.0172(12) 0.0050(8) -0.0279(13)
 C14 0.0569(13) 0.0467(12) 0.0433(12) 0.0129(10) -0.0060(10) -0.0110(10)
 C17 0.0482(12) 0.0563(14) 0.0428(11) -0.0148(10) 0.0166(9) 0.0012(10)
 C15 0.0530(13) 0.0571(14) 0.0401(11) -0.0041(11) 0.0058(9) 0.0138(10)
 C20 0.0444(12) 0.0752(17) 0.0379(11) -0.0263(12) 0.0018(9) -0.0007(11)
 B36 0.0195(8) 0.0333(10) 0.0229(8) -0.0018(7) 0.0024(7) 0.0027(7)
 C5 0.0463(13) 0.0333(12) 0.111(2) -0.0050(10) 0.0115(14) -0.0203(14)
 C18 0.0653(15) 0.0516(13) 0.0417(11) 0.0205(11) 0.0146(10) 0.0172(10)
 C3 0.0462(13) 0.0384(12) 0.096(2) -0.0015(10) 0.0231(13) 0.0170(13)
 C4 0.0554(15) 0.0307(12) 0.126(3) -0.0090(10) 0.0316(16) 0.0047(15)
 C24 0.0524(14) 0.0732(18) 0.0593(15) 0.0060(13) 0.0053(11) 0.0057(13)
 C25 0.0585(15) 0.0506(14) 0.0643(15) 0.0126(11) -0.0123(12) -0.0190(12)
 C23 0.0672(18) 0.082(2) 0.0763(19) 0.0165(15) 0.0309(15) 0.0177(16)
 C27 0.087(2) 0.115(3) 0.0517(16) 0.039(2) 0.0111(15) -0.0083(17)
 C26 0.114(3) 0.069(2) 0.122(3) 0.018(2) -0.064(3) -0.032(2)

loop_
  _geom_bond_atom_site_label_1
  _geom_bond_atom_site_label_2
  _geom_bond_distance
  _geom_bond_site_symmetry_2
  _geom_bond_publ_flag
 P12 O21 1.4745(13) . ?
 P12 N10 1.7852(15) . ?
 P12 C13 1.832(2) . ?
 P12 C16 1.828(2) . ?
 F89 C29 1.352(2) . ?
 F87 C33 1.3665(19) . ?
 F85 C38 1.353(2) . ?
 F81 C44 1.354(2) . ?
 F71 C60 1.352(2) . ?
 F79 C48 1.358(2) . ?
 F77 C50 1.354(2) . ?
 F73 C56 1.349(2) . ?
 F75 C54 1.358(2) . ?
 F86 C42 1.362(2) . ?
 F67 C66 1.369(2) . ?
 O35 B34 1.559(2) . ?
 O35 B36 1.562(2) . ?
 O35 H35 0.83(3) . ?
 F90 C32 1.354(2) . ?
 F88 C30 1.348(2) . ?
 F84 C39 1.349(2) . ?
 F69 C62 1.344(3) . ?
 F82 C47 1.349(2) . ?
 F80 C45 1.356(2) . ?
 F72 C57 1.353(2) . ?
 F74 C59 1.349(2) . ?
 F76 C51 1.351(2) . ?
 F78 C53 1.356(2) . ?
 F83 C41 1.347(2) . ?
 F70 C65 1.344(3) . ?
 F68 C63 1.351(3) . ?
 N10 C11 1.336(2) . ?
 N10 C9 1.397(2) . ?
 N7 C11 1.329(2) . ?
 N7 C8 1.389(2) . ?
 N7 C1 1.458(2) . ?
 C28 C33 1.392(2) . ?
 C28 C29 1.387(2) . ?
 C28 B34 1.660(2) . ?
 C43 C44 1.387(2) . ?
 C43 C48 1.391(2) . ?
 C43 B34 1.646(2) . ?
 C55 C56 1.392(2) . ?
 C55 C60 1.393(2) . ?
 C55 B34 1.633(2) . ?
 C38 C37 1.387(2) . ?
 C38 C39 1.387(2) . ?
 C37 C42 1.392(2) . ?
 C37 B36 1.645(2) . ?
 C33 C32 1.379(2) . ?
 C11 H11 0.9500 . ?
 C44 C45 1.382(3) . ?
 C32 C31 1.377(3) . ?
 C29 C30 1.393(2) . ?
 C49 C54 1.390(3) . ?
 C49 C50 1.392(2) . ?
 C49 B36 1.630(3) . ?
 C48 C47 1.378(3) . ?
 C56 C57 1.382(3) . ?
 C54 C53 1.378(3) . ?
 C42 C41 1.379(3) . ?
 C30 C31 1.369(3) . ?
 C61 C66 1.378(3) . ?
 C61 C62 1.401(3) . ?
 C61 B36 1.665(2) . ?
 C60 C59 1.376(3) . ?
 C39 C40 1.366(3) . ?
 C31 H31 0.9500 . ?
 C50 C51 1.373(3) . ?
 C9 H9 0.9500 . ?
 C9 C8 1.347(3) . ?
 C47 C46 1.375(3) . ?
 C59 C58 1.375(3) . ?
 C8 H8 0.9500 . ?
 C1 C2 1.396(3) . ?
 C1 C6 1.398(3) . ?
 C13 C14 1.527(3) . ?
 C13 C15 1.537(3) . ?
 C13 C20 1.538(3) . ?
 C57 C58 1.369(3) . ?
 C66 C65 1.388(3) . ?
 C58 H58 0.9500 . ?
 C45 C46 1.368(3) . ?
 C53 C52 1.380(3) . ?
 C41 C40 1.375(3) . ?
 C51 C52 1.378(3) . ?
 C16 C19 1.533(3) . ?
 C16 C17 1.537(3) . ?
 C16 C18 1.531(3) . ?
 C46 H46 0.9500 . ?
 C62 C63 1.381(3) . ?
 C40 H40 0.9500 . ?
 C2 C22 1.521(4) . ?
 C2 C3 1.395(3) . ?
 C52 H52 0.9500 . ?
 C6 C5 1.407(3) . ?
 C6 C25 1.511(4) . ?
 C65 C64 1.375(4) . ?
 C63 C64 1.363(4) . ?
 C22 H22 1.0000 . ?
 C22 C24 1.524(3) . ?
 C22 C23 1.542(3) . ?
 C19 H19a 0.9800 . ?
 C19 H19b 0.9800 . ?
 C19 H19c 0.9800 . ?
 C64 H64 0.9500 . ?
 C14 H14a 0.9800 . ?
 C14 H14b 0.9800 . ?
 C14 H14c 0.9800 . ?
 C17 H17a 0.9800 . ?
 C17 H17b 0.9800 . ?
 C17 H17c 0.9800 . ?
 C15 H15a 0.9800 . ?
 C15 H15b 0.9800 . ?
 C15 H15c 0.9800 . ?
 C20 H20a 0.9800 . ?
 C20 H20b 0.9800 . ?
 C20 H20c 0.9800 . ?
 C5 H5 0.9500 . ?
 C5 C4 1.364(5) . ?
 C18 H18a 0.9800 . ?
 C18 H18b 0.9800 . ?
 C18 H18c 0.9800 . ?
 C3 H3 0.9500 . ?
 C3 C4 1.369(4) . ?
 C4 H4 0.9500 . ?
 C24 H24a 0.9800 . ?
 C24 H24b 0.9800 . ?
 C24 H24c 0.9800 . ?
 C25 H25 1.0000 . ?
 C25 C27 1.530(4) . ?
 C25 C26 1.532(4) . ?
 C23 H23a 0.9800 . ?
 C23 H23b 0.9800 . ?
 C23 H23c 0.9800 . ?
 C27 H27a 0.9800 . ?
 C27 H27b 0.9800 . ?
 C27 H27c 0.9800 . ?
 C26 H26a 0.9800 . ?
 C26 H26b 0.9800 . ?
 C26 H26c 0.9800 . ?

loop_
  _geom_angle_atom_site_label_1
  _geom_angle_atom_site_label_2
  _geom_angle_atom_site_label_3
  _geom_angle
  _geom_angle_site_symmetry_1
  _geom_angle_site_symmetry_3
  _geom_angle_publ_flag
 N10 P12 O21 105.44(7) . . ?
 C13 P12 O21 112.27(9) . . ?
 C13 P12 N10 102.65(8) . . ?
 C16 P12 O21 111.53(9) . . ?
 C16 P12 N10 104.14(8) . . ?
 C16 P12 C13 119.08(9) . . ?
 B36 O35 B34 140.77(13) . . ?
 H35 O35 B34 111.0(17) . . ?
 H35 O35 B36 108.1(17) . . ?
 C11 N10 P12 119.28(12) . . ?
 C9 N10 P12 132.63(12) . . ?
 C9 N10 C11 107.99(14) . . ?
 C8 N7 C11 108.72(15) . . ?
 C1 N7 C11 123.83(15) . . ?
 C1 N7 C8 127.45(15) . . ?
 C29 C28 C33 112.78(15) . . ?
 B34 C28 C33 120.30(14) . . ?
 B34 C28 C29 126.41(15) . . ?
 C48 C43 C44 113.62(15) . . ?
 B34 C43 C44 126.50(15) . . ?
 B34 C43 C48 119.52(14) . . ?
 C60 C55 C56 113.48(15) . . ?
 B34 C55 C56 125.56(15) . . ?
 B34 C55 C60 120.96(15) . . ?
 C37 C38 F85 120.76(14) . . ?
 C39 C38 F85 115.45(15) . . ?
 C39 C38 C37 123.79(16) . . ?
 C42 C37 C38 112.74(15) . . ?
 B36 C37 C38 127.08(15) . . ?
 B36 C37 C42 119.84(15) . . ?
 C28 C33 F87 119.11(14) . . ?
 C32 C33 F87 116.09(15) . . ?
 C32 C33 C28 124.79(16) . . ?
 N7 C11 N10 108.97(15) . . ?
 H11 C11 N10 125.51(9) . . ?
 H11 C11 N7 125.51(10) . . ?
 C43 C44 F81 120.73(15) . . ?
 C45 C44 F81 116.47(16) . . ?
 C45 C44 C43 122.78(17) . . ?
 C33 C32 F90 118.88(16) . . ?
 C31 C32 F90 120.25(16) . . ?
 C31 C32 C33 120.85(17) . . ?
 C28 C29 F89 120.71(15) . . ?
 C30 C29 F89 116.10(15) . . ?
 C30 C29 C28 123.18(16) . . ?
 C50 C49 C54 113.06(17) . . ?
 B36 C49 C54 126.47(15) . . ?
 B36 C49 C50 120.44(16) . . ?
 C43 C48 F79 119.07(15) . . ?
 C47 C48 F79 116.80(16) . . ?
 C47 C48 C43 124.14(17) . . ?
 C55 C56 F73 120.99(15) . . ?
 C57 C56 F73 115.91(16) . . ?
 C57 C56 C55 123.07(17) . . ?
 C49 C54 F75 120.76(16) . . ?
 C53 C54 F75 115.59(17) . . ?
 C53 C54 C49 123.64(17) . . ?
 C37 C42 F86 118.44(15) . . ?
 C41 C42 F86 117.40(16) . . ?
 C41 C42 C37 124.15(17) . . ?
 C29 C30 F88 118.08(17) . . ?
 C31 C30 F88 119.79(16) . . ?
 C31 C30 C29 122.13(17) . . ?
 C62 C61 C66 113.67(17) . . ?
 B36 C61 C66 120.13(16) . . ?
 B36 C61 C62 125.79(18) . . ?
 C55 C60 F71 118.89(15) . . ?
 C59 C60 F71 117.34(16) . . ?
 C59 C60 C55 123.77(17) . . ?
 C38 C39 F84 118.58(16) . . ?
 C40 C39 F84 119.92(16) . . ?
 C40 C39 C38 121.49(17) . . ?
 C30 C31 C32 116.26(16) . . ?
 H31 C31 C32 121.87(11) . . ?
 H31 C31 C30 121.87(10) . . ?
 C49 C50 F77 118.85(17) . . ?
 C51 C50 F77 117.05(16) . . ?
 C51 C50 C49 124.08(18) . . ?
 H9 C9 N10 126.36(10) . . ?
 C8 C9 N10 107.28(16) . . ?
 C8 C9 H9 126.36(11) . . ?
 C48 C47 F82 119.67(18) . . ?
 C46 C47 F82 119.76(17) . . ?
 C46 C47 C48 120.57(18) . . ?
 C60 C59 F74 119.34(18) . . ?
 C58 C59 F74 119.54(17) . . ?
 C58 C59 C60 121.12(18) . . ?
 C9 C8 N7 107.03(15) . . ?
 H8 C8 N7 126.48(10) . . ?
 H8 C8 C9 126.48(11) . . ?
 C2 C1 N7 117.74(18) . . ?
 C6 C1 N7 117.58(19) . . ?
 C6 C1 C2 124.66(19) . . ?
 C14 C13 P12 115.40(13) . . ?
 C15 C13 P12 106.21(15) . . ?
 C15 C13 C14 108.66(18) . . ?
 C20 C13 P12 106.67(14) . . ?
 C20 C13 C14 110.34(19) . . ?
 C20 C13 C15 109.38(17) . . ?
 C56 C57 F72 118.81(18) . . ?
 C58 C57 F72 119.49(17) . . ?
 C58 C57 C56 121.69(18) . . ?
 C61 C66 F67 118.98(15) . . ?
 C65 C66 F67 116.5(2) . . ?
 C65 C66 C61 124.5(2) . . ?
 C57 C58 C59 116.83(17) . . ?
 H58 C58 C59 121.58(11) . . ?
 H58 C58 C57 121.58(12) . . ?
 C44 C45 F80 118.24(18) . . ?
 C46 C45 F80 119.77(17) . . ?
 C46 C45 C44 121.96(18) . . ?
 C54 C53 F78 118.79(18) . . ?
 C52 C53 F78 119.56(18) . . ?
 C52 C53 C54 121.65(19) . . ?
 C42 C41 F83 119.09(18) . . ?
 C40 C41 F83 119.77(17) . . ?
 C40 C41 C42 121.13(17) . . ?
 C50 C51 F76 119.21(19) . . ?
 C52 C51 F76 119.41(19) . . ?
 C52 C51 C50 121.39(18) . . ?
 C19 C16 P12 106.39(14) . . ?
 C17 C16 P12 106.90(14) . . ?
 C17 C16 C19 109.73(17) . . ?
 C18 C16 P12 114.94(14) . . ?
 C18 C16 C19 109.09(19) . . ?
 C18 C16 C17 109.68(19) . . ?
 C45 C46 C47 116.91(17) . . ?
 H46 C46 C47 121.54(11) . . ?
 H46 C46 C45 121.54(11) . . ?
 C61 C62 F69 121.99(18) . . ?
 C63 C62 F69 115.5(2) . . ?
 C63 C62 C61 122.5(2) . . ?
 C41 C40 C39 116.64(17) . . ?
 H40 C40 C39 121.68(11) . . ?
 H40 C40 C41 121.68(11) . . ?
 C22 C2 C1 123.05(18) . . ?
 C3 C2 C1 116.0(2) . . ?
 C3 C2 C22 120.9(2) . . ?
 C51 C52 C53 116.14(19) . . ?
 H52 C52 C53 121.93(12) . . ?
 H52 C52 C51 121.93(12) . . ?
 C5 C6 C1 115.5(2) . . ?
 C25 C6 C1 122.4(2) . . ?
 C25 C6 C5 122.0(2) . . ?
 C28 B34 O35 107.65(13) . . ?
 C43 B34 O35 109.91(12) . . ?
 C43 B34 C28 102.15(12) . . ?
 C55 B34 O35 107.69(13) . . ?
 C55 B34 C28 115.28(13) . . ?
 C55 B34 C43 113.92(13) . . ?
 C66 C65 F70 118.8(2) . . ?
 C64 C65 F70 121.3(2) . . ?
 C64 C65 C66 119.9(2) . . ?
 C62 C63 F68 118.1(3) . . ?
 C64 C63 F68 120.1(2) . . ?
 C64 C63 C62 121.9(2) . . ?
 H22 C22 C2 107.75(12) . . ?
 C24 C22 C2 111.5(2) . . ?
 C24 C22 H22 107.75(15) . . ?
 C23 C22 C2 112.1(2) . . ?
 C23 C22 H22 107.75(15) . . ?
 C23 C22 C24 109.9(2) . . ?
 H19a C19 C16 109.5 . . ?
 H19b C19 C16 109.5 . . ?
 H19b C19 H19a 109.5 . . ?
 H19c C19 C16 109.5 . . ?
 H19c C19 H19a 109.5 . . ?
 H19c C19 H19b 109.5 . . ?
 C63 C64 C65 117.6(2) . . ?
 H64 C64 C65 121.19(15) . . ?
 H64 C64 C63 121.19(12) . . ?
 H14a C14 C13 109.5 . . ?
 H14b C14 C13 109.5 . . ?
 H14b C14 H14a 109.5 . . ?
 H14c C14 C13 109.5 . . ?
 H14c C14 H14a 109.5 . . ?
 H14c C14 H14b 109.5 . . ?
 H17a C17 C16 109.5 . . ?
 H17b C17 C16 109.5 . . ?
 H17b C17 H17a 109.5 . . ?
 H17c C17 C16 109.5 . . ?
 H17c C17 H17a 109.5 . . ?
 H17c C17 H17b 109.5 . . ?
 H15a C15 C13 109.5 . . ?
 H15b C15 C13 109.5 . . ?
 H15b C15 H15a 109.5 . . ?
 H15c C15 C13 109.5 . . ?
 H15c C15 H15a 109.5 . . ?
 H15c C15 H15b 109.5 . . ?
 H20a C20 C13 109.5 . . ?
 H20b C20 C13 109.5 . . ?
 H20b C20 H20a 109.5 . . ?
 H20c C20 C13 109.5 . . ?
 H20c C20 H20a 109.5 . . ?
 H20c C20 H20b 109.5 . . ?
 C37 B36 O35 110.14(13) . . ?
 C49 B36 O35 107.08(13) . . ?
 C49 B36 C37 116.43(14) . . ?
 C61 B36 O35 107.13(13) . . ?
 C61 B36 C37 103.33(13) . . ?
 C61 B36 C49 112.41(14) . . ?
 H5 C5 C6 119.40(17) . . ?
 C4 C5 C6 121.2(3) . . ?
 C4 C5 H5 119.40(15) . . ?
 H18a C18 C16 109.5 . . ?
 H18b C18 C16 109.5 . . ?
 H18b C18 H18a 109.5 . . ?
 H18c C18 C16 109.5 . . ?
 H18c C18 H18a 109.5 . . ?
 H18c C18 H18b 109.5 . . ?
 H3 C3 C2 119.40(17) . . ?
 C4 C3 C2 121.2(3) . . ?
 C4 C3 H3 119.40(16) . . ?
 C3 C4 C5 121.3(2) . . ?
 H4 C4 C5 119.33(15) . . ?
 H4 C4 C3 119.33(16) . . ?
 H24a C24 C22 109.5 . . ?
 H24b C24 C22 109.5 . . ?
 H24b C24 H24a 109.5 . . ?
 H24c C24 C22 109.5 . . ?
 H24c C24 H24a 109.5 . . ?
 H24c C24 H24b 109.5 . . ?
 H25 C25 C6 107.32(12) . . ?
 C27 C25 C6 111.0(2) . . ?
 C27 C25 H25 107.32(19) . . ?
 C26 C25 C6 112.7(3) . . ?
 C26 C25 H25 107.32(17) . . ?
 C26 C25 C27 110.8(3) . . ?
 H23a C23 C22 109.5 . . ?
 H23b C23 C22 109.5 . . ?
 H23b C23 H23a 109.5 . . ?
 H23c C23 C22 109.5 . . ?
 H23c C23 H23a 109.5 . . ?
 H23c C23 H23b 109.5 . . ?
 H27a C27 C25 109.5 . . ?
 H27b C27 C25 109.5 . . ?
 H27b C27 H27a 109.5 . . ?
 H27c C27 C25 109.5 . . ?
 H27c C27 H27a 109.5 . . ?
 H27c C27 H27b 109.5 . . ?
 H26a C26 C25 109.5 . . ?
 H26b C26 C25 109.5 . . ?
 H26b C26 H26a 109.5 . . ?
 H26c C26 C25 109.5 . . ?
 H26c C26 H26a 109.5 . . ?
 H26c C26 H26b 109.5 . . ?

loop_
  _geom_torsion_atom_site_label_1
  _geom_torsion_atom_site_label_2
  _geom_torsion_atom_site_label_3
  _geom_torsion_atom_site_label_4
  _geom_torsion
  _geom_torsion_site_symmetry_1
  _geom_torsion_site_symmetry_2
  _geom_torsion_site_symmetry_3
  _geom_torsion_site_symmetry_4
  _geom_torsion_publ_flag
 P12 N10 C11 N7 -176.61(14) . . . . ?
 P12 N10 C9 C8 176.1(2) . . . . ?
 F89 C29 C28 C33 -179.28(15) . . . . ?
 F89 C29 C28 B34 -7.5(2) . . . . ?
 F89 C29 C30 F88 0.66(17) . . . . ?
 F89 C29 C30 C31 -179.91(14) . . . . ?
 F87 C33 C28 C29 178.10(15) . . . . ?
 F87 C33 C28 B34 5.72(18) . . . . ?
 F87 C33 C32 F90 0.26(16) . . . . ?
 F87 C33 C32 C31 -178.21(14) . . . . ?
 F85 C38 C37 C42 -176.93(17) . . . . ?
 F85 C38 C37 B36 -3.7(2) . . . . ?
 F85 C38 C39 F84 -0.86(17) . . . . ?
 F85 C38 C39 C40 178.37(16) . . . . ?
 F81 C44 C43 C48 -176.82(16) . . . . ?
 F81 C44 C43 B34 -3.8(2) . . . . ?
 F81 C44 C45 F80 -1.22(18) . . . . ?
 F81 C44 C45 C46 176.98(17) . . . . ?
 F71 C60 C55 C56 -177.51(15) . . . . ?
 F71 C60 C55 B34 2.23(18) . . . . ?
 F71 C60 C59 F74 -1.79(18) . . . . ?
 F71 C60 C59 C58 177.97(16) . . . . ?
 F79 C48 C43 C44 179.24(16) . . . . ?
 F79 C48 C43 B34 5.73(19) . . . . ?
 F79 C48 C47 F82 0.37(18) . . . . ?
 F79 C48 C47 C46 -179.75(17) . . . . ?
 F77 C50 C49 C54 -179.49(16) . . . . ?
 F77 C50 C49 B36 2.53(19) . . . . ?
 F77 C50 C51 F76 0.03(19) . . . . ?
 F77 C50 C51 C52 -179.54(17) . . . . ?
 F73 C56 C55 C60 176.92(16) . . . . ?
 F73 C56 C55 B34 -2.8(2) . . . . ?
 F73 C56 C57 F72 0.83(18) . . . . ?
 F73 C56 C57 C58 -178.19(16) . . . . ?
 F75 C54 C49 C50 176.54(16) . . . . ?
 F75 C54 C49 B36 -5.6(2) . . . . ?
 F75 C54 C53 F78 2.15(18) . . . . ?
 F75 C54 C53 C52 -177.51(17) . . . . ?
 F86 C42 C37 C38 177.91(17) . . . . ?
 F86 C42 C37 B36 4.1(2) . . . . ?
 F86 C42 C41 F83 0.6(2) . . . . ?
 F86 C42 C41 C40 -178.73(18) . . . . ?
 F67 C66 C61 C62 178.72(16) . . . . ?
 F67 C66 C61 B36 5.61(19) . . . . ?
 F67 C66 C65 F70 -1.00(18) . . . . ?
 F67 C66 C65 C64 -179.63(16) . . . . ?
 O35 B34 C28 C33 -47.05(15) . . . . ?
 O35 B34 C28 C29 141.69(13) . . . . ?
 O35 B34 C43 C44 8.25(18) . . . . ?
 O35 B34 C43 C48 -179.15(13) . . . . ?
 O35 B34 C55 C56 107.41(14) . . . . ?
 O35 B34 C55 C60 -72.30(14) . . . . ?
 O35 B36 C37 C38 8.13(18) . . . . ?
 O35 B36 C37 C42 -179.04(14) . . . . ?
 O35 B36 C49 C54 116.28(14) . . . . ?
 O35 B36 C49 C50 -66.05(15) . . . . ?
 O35 B36 C61 C66 -51.68(16) . . . . ?
 O35 B36 C61 C62 136.10(14) . . . . ?
 F90 C32 C33 C28 179.40(14) . . . . ?
 F90 C32 C31 C30 -178.52(16) . . . . ?
 F88 C30 C29 C28 -178.96(15) . . . . ?
 F88 C30 C31 C32 178.82(16) . . . . ?
 F84 C39 C38 C37 179.90(16) . . . . ?
 F84 C39 C40 C41 179.01(19) . . . . ?
 F69 C62 C61 C66 -178.38(17) . . . . ?
 F69 C62 C61 B36 -5.7(2) . . . . ?
 F69 C62 C63 F68 -1.01(18) . . . . ?
 F69 C62 C63 C64 178.71(16) . . . . ?
 F82 C47 C48 C43 -179.29(16) . . . . ?
 F82 C47 C46 C45 179.54(19) . . . . ?
 F80 C45 C44 C43 -179.60(16) . . . . ?
 F80 C45 C46 C47 178.91(19) . . . . ?
 F72 C57 C56 C55 179.14(15) . . . . ?
 F72 C57 C58 C59 -178.54(18) . . . . ?
 F74 C59 C60 C55 178.66(15) . . . . ?
 F74 C59 C58 C57 179.98(18) . . . . ?
 F76 C51 C50 C49 178.33(16) . . . . ?
 F76 C51 C52 C53 -179.49(19) . . . . ?
 F78 C53 C54 C49 -178.97(16) . . . . ?
 F78 C53 C52 C51 -179.8(2) . . . . ?
 F83 C41 C42 C37 -178.67(18) . . . . ?
 F83 C41 C40 C39 -179.6(2) . . . . ?
 F70 C65 C66 C61 178.76(16) . . . . ?
 F70 C65 C64 C63 -178.27(19) . . . . ?
 F68 C63 C62 C61 179.06(16) . . . . ?
 F68 C63 C64 C65 179.92(19) . . . . ?
 N10 C11 N7 C8 -0.24(18) . . . . ?
 N10 C11 N7 C1 179.32(15) . . . . ?
 N10 C9 C8 N7 -0.02(17) . . . . ?
 N7 C1 C2 C22 -4.7(2) . . . . ?
 N7 C1 C2 C3 174.91(18) . . . . ?
 N7 C1 C6 C5 -175.86(18) . . . . ?
 N7 C1 C6 C25 2.7(2) . . . . ?
 C28 C33 C32 C31 0.9(2) . . . . ?
 C28 C29 C30 C31 0.5(2) . . . . ?
 C28 B34 C43 C44 -105.82(14) . . . . ?
 C28 B34 C43 C48 66.78(15) . . . . ?
 C28 B34 C55 C56 -132.41(14) . . . . ?
 C28 B34 C55 C60 47.88(16) . . . . ?
 C43 C44 C45 C46 -1.4(2) . . . . ?
 C43 C48 C47 C46 0.6(2) . . . . ?
 C43 B34 C55 C56 -14.76(17) . . . . ?
 C43 B34 C55 C60 165.53(13) . . . . ?
 C55 C56 C57 C58 0.1(2) . . . . ?
 C55 C60 C59 C58 -1.6(2) . . . . ?
 C38 C37 C42 C41 -2.8(2) . . . . ?
 C38 C37 B36 C49 130.24(18) . . . . ?
 C38 C37 B36 C61 -106.04(19) . . . . ?
 C38 C39 C40 C41 -0.2(2) . . . . ?
 C37 C42 C41 C40 2.0(2) . . . . ?
 C37 B36 C49 C54 -7.42(19) . . . . ?
 C37 B36 C49 C50 170.25(14) . . . . ?
 C37 B36 C61 C66 64.63(15) . . . . ?
 C37 B36 C61 C62 -107.59(15) . . . . ?
 C33 C32 C31 C30 -0.06(19) . . . . ?
 C44 C45 C46 C47 0.7(2) . . . . ?
 C32 C31 C30 C29 -0.6(2) . . . . ?
 C49 C54 C53 C52 1.4(2) . . . . ?
 C49 C50 C51 C52 -1.2(2) . . . . ?
 C49 B36 C61 C66 -169.04(14) . . . . ?
 C49 B36 C61 C62 18.74(18) . . . . ?
 C48 C47 C46 C45 -0.3(2) . . . . ?
 C56 C57 C58 C59 0.5(2) . . . . ?
 C54 C53 C52 C51 -0.1(2) . . . . ?
 C42 C41 C40 C39 -0.3(2) . . . . ?
 C61 C66 C65 C64 0.1(2) . . . . ?
 C61 C62 C63 C64 -1.2(2) . . . . ?
 C60 C59 C58 C57 0.2(2) . . . . ?
 C50 C51 C52 C53 0.1(2) . . . . ?
 C1 C2 C22 C24 97.1(2) . . . . ?
 C1 C2 C22 C23 -139.3(2) . . . . ?
 C1 C2 C3 C4 1.7(2) . . . . ?
 C1 C6 C5 C4 0.2(2) . . . . ?
 C1 C6 C25 C27 -90.4(3) . . . . ?
 C1 C6 C25 C26 144.5(2) . . . . ?
 C66 C65 C64 C63 0.3(2) . . . . ?
 C62 C63 C64 C65 0.2(2) . . . . ?
 C2 C3 C4 C5 0.7(3) . . . . ?
 C6 C5 C4 C3 -1.7(3) . . . . ?

_smtbx_masks_special_details       ?
loop_
  _smtbx_masks_void_nr
  _smtbx_masks_void_average_x
  _smtbx_masks_void_average_y
  _smtbx_masks_void_average_z
  _smtbx_masks_void_volume
  _smtbx_masks_void_count_electrons
  _smtbx_masks_void_content
 1 0.000 0.500 0.500 487.3 152.2 '4 CH2Cl2'
 2 0.500 0.000 1.000 487.3 152.2 '4 CH2Cl2'

_smtbx_masks_void_probe_radius     1.2
_smtbx_masks_void_truncation_radius  1.2
_shelx_fab_file
;
-15 0 -3 0.3637 0.2207
-15 0 -1 -1.0099 0.2246
-15 0 1 -0.3609 0.1408
-15 0 3 1.8710 0.0654
-15 0 5 0.8822 -0.0462
-15 0 7 -0.5019 -0.0993
-15 1 -4 0.5541 -0.0047
-15 1 -3 -1.6150 -0.0938
-15 1 -2 -0.2152 0.1119
-15 1 -1 -1.5098 -0.1078
-15 1 0 -0.9762 0.0717
-15 1 1 0.1376 -0.0648
-15 1 2 0.5926 0.0298
-15 1 3 0.1609 -0.1003
-15 1 4 1.1416 0.0363
-15 1 5 -0.3212 -0.0735
-15 1 6 -0.0468 0.0035
-15 1 7 0.1245 -0.0533
-15 2 -4 -1.5562 0.0344
-15 2 -3 0.0743 -0.1058
-15 2 -2 -2.5700 -0.0083
-15 2 -1 -0.2997 -0.0283
-15 2 0 -0.9148 0.0149
-15 2 1 -0.3897 -0.0694
-15 2 2 0.8366 0.0650
-15 2 3 -0.1014 -0.0105
-15 2 4 -0.2400 0.0313
-15 2 5 -0.1599 0.0536
-15 2 6 -0.1356 -0.0040
-15 2 7 -0.3323 0.0519
-15 3 -4 -0.3016 -0.1431
-15 3 -3 -1.5622 0.1003
-15 3 -2 -0.0762 -0.1151
-15 3 -1 -1.4919 0.0386
-15 3 0 0.2772 -0.0860
-15 3 1 0.6323 0.0829
-15 3 2 -0.7009 -0.0757
-15 3 3 0.5717 0.1078
-15 3 4 -1.0418 -0.0043
-15 3 5 -0.2910 0.0484
-15 3 6 -0.2620 0.0366
-15 3 7 0.0508 -0.0268
-15 4 -4 -0.0115 0.0718
-15 4 -3 -0.7426 -0.0801
-15 4 -2 -0.2051 0.0516
-15 4 -1 0.5342 -0.0688
-15 4 0 0.4195 -0.0112
-15 4 1 0.4738 -0.0289
-15 4 2 0.8221 0.0216
-15 4 3 -1.1711 -0.0427
-15 4 4 0.0259 0.0183
-15 4 5 -0.4844 -0.0387
-15 4 6 -0.3006 -0.0154
-15 4 7 0.3074 -0.0060
-15 5 -4 -0.9663 0.0147
-15 5 -3 1.1183 0.0096
-15 5 -2 -0.3298 -0.0475
-15 5 -1 1.3139 -0.0326
-15 5 0 1.1832 0.0103
-15 5 1 0.7889 -0.0769
-15 5 2 0.0924 0.0061
-15 5 3 -0.0090 -0.0828
-15 5 4 -0.4020 -0.0664
-15 5 5 -0.2925 -0.0546
-15 5 6 0.4838 -0.0774
-15 5 7 -0.4657 -0.0243
-15 6 -3 -0.7653 -0.0261
-15 6 -2 1.7618 -0.0220
-15 6 -1 0.5397 -0.0158
-15 6 0 1.2943 -0.0196
-15 6 1 0.8563 0.0183
-15 6 2 -0.2890 -0.0994
-15 6 3 0.1860 -0.0448
-15 6 4 -0.4066 -0.0859
-15 6 5 0.5268 -0.0857
-15 6 6 -0.4409 -0.0237
-15 7 -3 0.6995 -0.0298
-15 7 -2 0.0080 -0.0326
-15 7 -1 1.2233 0.0523
-15 7 0 0.4721 -0.0201
-15 7 1 -0.1467 0.0100
-15 7 2 0.1581 -0.0568
-15 7 3 -0.7442 -0.0513
-15 7 4 0.5274 -0.0625
-15 7 5 -0.2202 0.0033
-15 7 6 0.4348 -0.0356
-15 8 -2 0.1394 0.0295
-15 8 -1 0.1711 -0.0076
-15 8 0 -0.2738 0.0597
-15 8 1 -0.5311 -0.0795
-15 8 2 -0.7668 0.0056
-15 8 3 -0.0216 -0.0459
-15 8 4 -0.2364 0.0246
-15 8 5 0.2101 0.0015
-15 9 -1 -0.7152 -0.0005
-15 9 0 -0.6665 -0.0355
-15 9 1 -0.8585 -0.0156
-15 9 2 -0.9295 -0.0387
-15 9 3 -0.0025 0.0096
-15 9 4 -0.0859 0.0641
-15 10 0 -0.9472 -0.0789
-15 10 1 -0.9405 -0.0125
-15 10 2 0.1996 -0.0207
-15 10 3 -0.6596 0.0851
-14 0 -8 0.5898 -0.1710
-14 0 -6 -0.6913 -0.1747
-14 0 -4 -1.8396 -0.2260
-14 0 -2 -0.7403 -0.3168
-14 0 0 1.5982 -0.1934
-14 0 2 -0.7411 -0.0734
-14 0 4 -3.2193 0.0580
-14 0 6 -0.6559 0.1778
-14 0 8 1.9798 0.2262
-14 0 10 1.0032 0.2558
-14 1 -8 0.4630 0.0930
-14 1 -7 -0.1221 -0.0923
-14 1 -6 0.7866 -0.0025
-14 1 -5 -1.2077 -0.0199
-14 1 -4 1.9844 -0.0232
-14 1 -3 -1.2001 -0.0870
-14 1 -2 3.2499 0.0285
-14 1 -1 0.5903 -0.0933
-14 1 0 1.5775 0.0190
-14 1 1 1.0174 0.0509
-14 1 2 -1.2741 0.0443
-14 1 3 -1.6686 0.0742
-14 1 4 -0.6056 0.1059
-14 1 5 -1.4708 0.1062
-14 1 6 0.1683 0.1127
-14 1 7 0.8383 0.0897
-14 1 8 -0.5194 0.0872
-14 1 9 1.5368 0.0945
-14 1 10 -1.4280 -0.0092
-14 2 -8 -0.1454 0.0329
-14 2 -7 0.5846 0.0232
-14 2 -6 -0.7179 0.0818
-14 2 -5 1.5626 -0.0259
-14 2 -4 -0.2881 0.1518
-14 2 -3 3.7190 -0.0434
-14 2 -2 0.1876 0.0810
-14 2 -1 3.9498 0.0037
-14 2 0 0.6071 0.1296
-14 2 1 -0.2977 -0.0491
-14 2 2 0.5849 0.1432
-14 2 3 -1.8271 -0.0456
-14 2 4 0.3278 0.0644
-14 2 5 0.1859 -0.0131
-14 2 6 0.3671 -0.0072
-14 2 7 0.0569 0.0204
-14 2 8 0.5260 -0.0786
-14 2 9 -1.5678 0.0313
-14 2 10 -0.0019 -0.1078
-14 3 -8 -0.0003 -0.0559
-14 3 -7 -0.7352 0.0819
-14 3 -6 0.2806 -0.0064
-14 3 -5 0.2639 0.1632
-14 3 -4 1.4617 -0.0605
-14 3 -3 1.2857 0.1622
-14 3 -2 2.8605 -0.0299
-14 3 -1 0.1211 0.1346
-14 3 0 1.2467 0.0037
-14 3 1 -0.0124 0.1267
-14 3 2 -1.5911 -0.0655
-14 3 3 2.0052 0.0639
-14 3 4 -0.3878 -0.0544
-14 3 5 1.5604 -0.0234
-14 3 6 0.7128 -0.0476
-14 3 7 -0.2094 -0.0956
-14 3 8 -0.3123 0.0166
-14 3 9 -0.7690 -0.1732
-14 3 10 -1.6750 0.0058
-14 4 -7 -0.5685 -0.0318
-14 4 -6 0.0391 0.0596
-14 4 -5 -0.4575 -0.0245
-14 4 -4 1.8702 0.0672
-14 4 -3 -0.3508 -0.0532
-14 4 -2 1.1565 0.0869
-14 4 -1 -0.1775 0.0431
-14 4 0 -1.2584 0.0520
-14 4 1 -0.7662 0.0447
-14 4 2 0.5142 0.0258
-14 4 3 -0.3817 0.0219
-14 4 4 2.2859 0.0001
-14 4 5 0.6267 0.0005
-14 4 6 0.0625 -0.0305
-14 4 7 0.8021 -0.0087
-14 4 8 -1.5522 -0.0806
-14 4 9 -0.1890 0.0106
-14 4 10 -0.4472 -0.1273
-14 5 -7 0.0674 -0.0170
-14 5 -6 -0.8364 0.0100
-14 5 -5 1.2245 -0.0365
-14 5 -4 -1.6909 -0.0321
-14 5 -3 1.7809 0.0055
-14 5 -2 -2.6920 0.0246
-14 5 -1 -0.7107 0.0270
-14 5 0 -1.8214 0.0859
-14 5 1 -1.7127 -0.0185
-14 5 2 0.1243 0.0979
-14 5 3 0.5871 0.0173
-14 5 4 0.5601 0.0772
-14 5 5 0.2016 0.0233
-14 5 6 0.6466 0.0249
-14 5 7 -1.5082 0.0121
-14 5 8 0.9759 -0.0108
-14 5 9 -1.3100 -0.0291
-14 5 10 0.7185 -0.0176
-14 6 -7 -0.4900 0.0465
-14 6 -6 0.6625 -0.0438
-14 6 -5 -0.7168 0.0029
-14 6 -4 0.9515 -0.0231
-14 6 -3 -2.4984 0.0202
-14 6 -2 0.0889 0.0450
-14 6 -1 -3.0994 0.0424
-14 6 0 -1.7284 0.0026
-14 6 1 -0.4128 0.0597
-14 6 2 -1.2962 0.0212
-14 6 3 1.1293 0.0722
-14 6 4 -0.8126 0.0554
-14 6 5 0.1415 0.0268
-14 6 6 -1.0941 0.0362
-14 6 7 0.4579 -0.0152
-14 6 8 -1.2447 -0.0052
-14 6 9 1.4154 -0.0399
-14 6 10 -0.0724 0.0070
-14 7 -7 0.6045 -0.0042
-14 7 -6 0.2643 0.0204
-14 7 -5 0.0222 0.0042
-14 7 -4 -0.1212 0.0279
-14 7 -3 -0.3120 0.0738
-14 7 -2 -1.8200 0.0296
-14 7 -1 -0.7430 0.0428
-14 7 0 -1.0265 -0.0191
-14 7 1 -0.8355 0.0311
-14 7 2 1.2179 0.0070
-14 7 3 -1.3182 0.0513
-14 7 4 0.5604 -0.0196
-14 7 5 -1.2176 0.0278
-14 7 6 -0.4862 -0.0506
-14 7 7 -0.2702 -0.0250
-14 7 8 0.3829 -0.0475
-14 7 9 -0.1568 -0.0506
-14 7 10 1.3760 -0.0386
-14 8 -7 0.3021 -0.0021
-14 8 -6 -0.1704 0.0170
-14 8 -5 1.2316 0.0144
-14 8 -4 -1.0205 0.0729
-14 8 -3 0.8402 0.0458
-14 8 -2 -0.6046 0.0496
-14 8 -1 -0.0016 -0.0238
-14 8 0 0.5262 0.0216
-14 8 1 0.8878 -0.0312
-14 8 2 0.3384 0.0332
-14 8 3 0.8296 -0.0292
-14 8 4 -0.9449 -0.0205
-14 8 5 -0.2031 -0.0729
-14 8 6 0.1385 -0.0415
-14 8 7 -0.8433 -0.0720
-14 8 8 0.9771 -0.0686
-14 8 9 0.2859 -0.0245
-14 9 -6 0.7607 -0.0158
-14 9 -5 -0.9862 0.0259
-14 9 -4 1.7744 0.0425
-14 9 -3 -0.9972 0.0201
-14 9 -2 1.5220 0.0114
-14 9 -1 0.6717 -0.0192
-14 9 0 1.1989 -0.0057
-14 9 1 2.1131 0.0170
-14 9 2 0.3710 -0.0029
-14 9 3 0.9444 -0.0566
-14 9 4 -0.0806 -0.0273
-14 9 5 0.1482 -0.0953
-14 9 6 -0.4194 -0.0642
-14 9 7 1.3034 -0.0443
-14 9 8 -0.9391 -0.0379
-14 9 9 1.0453 -0.0466
-14 10 -6 -0.7085 -0.0115
-14 10 -5 0.6458 0.0249
-14 10 -4 -0.7740 -0.0162
-14 10 -3 1.4180 0.0220
-14 10 -2 -0.0495 -0.0557
-14 10 -1 1.4289 0.0230
-14 10 0 1.7551 -0.0143
-14 10 1 0.3311 0.0265
-14 10 2 2.2545 -0.0386
-14 10 3 -1.0434 -0.0073
-14 10 4 1.1460 -0.1261
-14 10 5 -0.1018 -0.0086
-14 10 6 0.4664 -0.0691
-14 10 7 -0.3406 -0.0394
-14 10 8 1.2237 0.0076
-14 10 9 -1.0853 -0.0097
-14 11 -5 -0.1533 -0.0175
-14 11 -4 -0.0176 0.0131
-14 11 -3 -0.1069 -0.0539
-14 11 -2 0.4688 0.0058
-14 11 -1 0.3088 -0.0391
-14 11 0 0.4007 0.0381
-14 11 1 0.9342 -0.0311
-14 11 2 -1.2642 -0.0277
-14 11 3 1.4686 -0.0781
-14 11 4 -1.1740 -0.0250
-14 11 5 0.4242 -0.0883
-14 11 6 0.3864 -0.0032
-14 11 7 -0.1931 -0.0028
-14 11 8 -0.3453 -0.0310
-14 12 -5 -0.6021 0.0056
-14 12 -4 0.5506 -0.0185
-14 12 -3 -0.8362 -0.0290
-14 12 -2 -0.1615 -0.0244
-14 12 -1 -0.3767 0.0107
-14 12 0 -0.9920 -0.0378
-14 12 1 -0.6144 -0.0196
-14 12 2 -0.5869 -0.0506
-14 12 3 -1.3581 -0.0790
-14 12 4 0.5048 -0.0298
-14 12 5 -0.3549 -0.0238
-14 12 6 -0.7840 -0.0241
-14 12 7 0.7505 -0.0086
-14 12 8 -0.8231 0.0126
-14 13 -4 -0.7709 -0.0396
-14 13 -3 0.3335 0.0055
-14 13 -2 -1.1403 -0.0275
-14 13 -1 -1.1763 -0.0082
-14 13 0 -0.6144 -0.0098
-14 13 1 -2.4199 -0.0544
-14 13 2 -0.1803 -0.0514
-14 13 3 -0.9325 0.0005
-14 13 4 -0.4785 -0.0667
-14 13 5 -0.1878 0.0252
-14 13 6 0.3918 -0.0050
-14 13 7 -1.2905 -0.0012
-14 14 -3 -0.6682 -0.0270
-14 14 -2 -0.3376 0.0266
-14 14 -1 -0.8308 -0.0165
-14 14 0 -1.7833 -0.0181
-14 14 1 0.2319 -0.0120
-14 14 2 -1.8646 -0.0169
-14 14 3 0.7805 -0.0301
-14 14 4 -0.2059 0.0479
-14 14 5 -0.0401 -0.0295
-14 14 6 -0.1425 0.0388
-14 15 -2 -0.3004 0.0006
-14 15 -1 -0.3004 0.0157
-14 15 0 -0.1129 -0.0209
-14 15 1 -0.5994 -0.0044
-14 15 2 1.2323 -0.0065
-14 15 3 -0.2212 0.0080
-14 15 4 0.6282 -0.0126
-14 15 5 0.6990 0.0532
-14 16 -1 -0.0802 -0.0231
-14 16 0 0.8622 -0.0014
-14 16 1 0.5573 -0.0447
-14 16 2 0.8861 -0.0118
-14 16 3 0.9714 -0.0188
-14 16 4 0.6243 -0.0002
-13 0 -9 -1.0997 0.1601
-13 0 -7 -0.5290 0.2079
-13 0 -5 2.0014 0.1758
-13 0 -3 3.2895 0.2185
-13 0 -1 0.6212 0.1903
-13 0 1 -1.7576 0.0219
-13 0 3 2.0082 -0.0987
-13 0 5 3.4343 -0.2402
-13 0 7 -0.7018 -0.2815
-13 0 9 -3.4976 -0.3194
-13 0 11 -0.5394 -0.3181
-13 0 13 1.0622 -0.1957
-13 1 -10 -0.5307 -0.0655
-13 1 -9 -0.7017 -0.0448
-13 1 -8 -0.7399 0.0764
-13 1 -7 -1.1359 -0.0004
-13 1 -6 0.6509 0.0645
-13 1 -5 -1.6861 0.0526
-13 1 -4 2.2278 0.0543
-13 1 -3 -3.3631 0.0786
-13 1 -2 1.5829 0.0762
-13 1 -1 -3.9525 0.0385
-13 1 0 -1.1761 -0.0544
-13 1 1 -0.3661 -0.0156
-13 1 2 -0.6192 -0.1378
-13 1 3 2.6131 -0.0739
-13 1 4 2.3646 -0.1867
-13 1 5 1.2066 -0.1330
-13 1 6 1.1096 -0.1820
-13 1 7 0.1708 -0.1253
-13 1 8 -2.0528 -0.1050
-13 1 9 1.3740 -0.0669
-13 1 10 -1.7621 -0.1091
-13 1 11 2.2563 0.0152
-13 1 12 0.9457 -0.0778
-13 1 13 0.5028 0.0710
-13 2 -10 -0.4994 -0.0137
-13 2 -9 0.0589 -0.0821
-13 2 -8 -1.3068 -0.0134
-13 2 -7 0.4344 -0.0587
-13 2 -6 -1.4891 0.0090
-13 2 -5 0.5586 -0.1026
-13 2 -4 -3.0055 0.0420
-13 2 -3 -0.1241 -0.0767
-13 2 -2 -5.4466 0.0334
-13 2 -1 -0.6319 -0.1216
-13 2 0 -3.4905 -0.0042
-13 2 1 -1.0697 -0.1655
-13 2 2 2.5044 0.0150
-13 2 3 -0.8094 -0.1102
-13 2 4 2.8859 -0.0184
-13 2 5 -0.2081 -0.0591
-13 2 6 0.1065 -0.0070
-13 2 7 -0.1923 0.0708
-13 2 8 0.4761 -0.0371
-13 2 9 -0.3471 0.1440
-13 2 10 3.1485 -0.0110
-13 2 11 0.3720 0.1626
-13 2 12 2.0345 0.0601
-13 2 13 0.4407 0.1062
-13 3 -10 0.6993 -0.0612
-13 3 -9 -0.7359 0.0318
-13 3 -8 0.9726 -0.0670
-13 3 -7 -0.5628 0.0029
-13 3 -6 0.4689 -0.1408
-13 3 -5 -0.6809 -0.0111
-13 3 -4 -1.8579 -0.1344
-13 3 -3 -2.4573 -0.0079
-13 3 -2 -2.1576 -0.1316
-13 3 -1 -3.4464 -0.0542
-13 3 0 -0.1062 -0.1453
-13 3 1 0.0703 -0.0125
-13 3 2 -0.9436 -0.0696
-13 3 3 2.6294 0.0045
-13 3 4 -2.8455 0.0200
-13 3 5 0.3058 0.0357
-13 3 6 -0.9208 0.1192
-13 3 7 -1.0557 0.0474
-13 3 8 1.5229 0.2086
-13 3 9 1.1296 -0.0091
-13 3 10 1.2852 0.2567
-13 3 11 2.4777 0.0401
-13 3 12 -0.3654 0.2389
-13 3 13 0.0943 0.0587
-13 4 -10 -0.1606 0.0522
-13 4 -9 0.8277 0.0423
-13 4 -8 0.2763 0.0327
-13 4 -7 0.8595 -0.0430
-13 4 -6 0.9545 -0.0263
-13 4 -5 -1.4468 -0.0859
-13 4 -4 1.0245 -0.0160
-13 4 -3 -3.4691 -0.0639
-13 4 -2 0.5271 -0.0691
-13 4 -1 -0.6035 -0.0799
-13 4 0 0.3205 -0.0761
-13 4 1 1.5134 -0.0333
-13 4 2 0.7017 -0.0348
-13 4 3 -1.9744 0.0144
-13 4 4 -0.1637 -0.0197
-13 4 5 -2.5463 0.0905
-13 4 6 -1.4569 0.0512
-13 4 7 1.2830 0.1235
-13 4 8 -1.3017 0.0256
-13 4 9 2.7499 0.1618
-13 4 10 0.2777 0.0289
-13 4 11 -0.4412 0.1666
-13 4 12 0.0605 0.0436
-13 5 -10 -0.0351 0.1056
-13 5 -9 0.5620 0.0535
-13 5 -8 0.0292 0.0595
-13 5 -7 1.4433 -0.0338
-13 5 -6 -0.4939 0.0009
-13 5 -5 1.7781 -0.0040
-13 5 -4 -2.4612 0.0014
-13 5 -3 3.1825 -0.0180
-13 5 -2 -1.4383 -0.0158
-13 5 -1 3.4042 -0.0826
-13 5 0 2.4240 0.0048
-13 5 1 0.7049 -0.0594
-13 5 2 1.6469 -0.0017
-13 5 3 -1.6168 -0.0512
-13 5 4 -1.2536 0.0168
-13 5 5 -1.2488 0.0001
-13 5 6 0.1224 0.0460
-13 5 7 -1.3292 0.0322
-13 5 8 2.5293 0.0435
-13 5 9 -1.9538 0.0310
-13 5 10 0.7424 0.0459
-13 5 11 -1.5938 0.0352
-13 5 12 -2.2006 0.0089
-13 6 -10 0.2237 0.0536
-13 6 -9 -1.2151 0.0368
-13 6 -8 1.2242 -0.0253
-13 6 -7 -0.9130 0.0217
-13 6 -6 0.9236 -0.0264
-13 6 -5 -0.7392 0.0170
-13 6 -4 1.7367 0.0320
-13 6 -3 -0.5146 -0.0188
-13 6 -2 4.2622 -0.0403
-13 6 -1 1.5837 0.0015
-13 6 0 2.7367 -0.0475
-13 6 1 2.9927 0.0146
-13 6 2 -1.8239 -0.0333
-13 6 3 1.7960 -0.0178
-13 6 4 -1.9386 0.0033
-13 6 5 0.9372 0.0118
-13 6 6 0.0976 0.0288
-13 6 7 1.0816 0.0190
-13 6 8 -1.0404 0.0399
-13 6 9 0.9541 0.0277
-13 6 10 -3.0200 0.0272
-13 6 11 -1.0721 -0.0372
-13 6 12 -1.1362 0.0054
-13 7 -9 0.4417 0.0019
-13 7 -8 -1.3820 -0.0449
-13 7 -7 0.3387 -0.0326
-13 7 -6 -0.4123 -0.0095
-13 7 -5 -0.8171 0.0198
-13 7 -4 1.1875 -0.0497
-13 7 -3 1.0332 -0.0077
-13 7 -2 1.4846 -0.0592
-13 7 -1 2.7321 -0.0294
-13 7 0 1.3556 0.0132
-13 7 1 -0.2833 -0.0046
-13 7 2 1.7045 0.0102
-13 7 3 -2.2639 0.0279
-13 7 4 2.5056 0.0304
-13 7 5 0.1523 0.0552
-13 7 6 0.9780 0.0468
-13 7 7 1.3729 0.0527
-13 7 8 -0.5170 0.0694
-13 7 9 -1.3300 0.0334
-13 7 10 -0.2572 0.0347
-13 7 11 -1.9914 0.0009
-13 7 12 0.0874 -0.0371
-13 8 -9 -0.3518 -0.0811
-13 8 -8 -0.1123 0.0002
-13 8 -7 -0.2770 -0.0472
-13 8 -6 -1.3785 0.0057
-13 8 -5 1.4699 -0.0349
-13 8 -4 -2.1858 -0.0191
-13 8 -3 2.3379 -0.0890
-13 8 -2 -0.4488 -0.0279
-13 8 -1 0.1507 -0.0201
-13 8 0 0.0328 0.0118
-13 8 1 -1.4184 0.0238
-13 8 2 -1.0227 0.0367
-13 8 3 0.6763 0.0645
-13 8 4 -0.2396 0.0610
-13 8 5 1.6046 0.0826
-13 8 6 1.5504 0.0640
-13 8 7 -1.1252 0.0774
-13 8 8 1.4737 0.0462
-13 8 9 -1.5782 0.0705
-13 8 10 -0.5902 -0.0036
-13 8 11 1.1227 0.0267
-13 8 12 0.1867 0.0162
-13 9 -9 -0.3149 0.0139
-13 9 -8 0.9796 -0.0354
-13 9 -7 -0.9452 0.0194
-13 9 -6 0.9983 0.0012
-13 9 -5 -1.9492 -0.0260
-13 9 -4 2.0834 -0.0285
-13 9 -3 -2.7469 -0.0468
-13 9 -2 0.5860 -0.0191
-13 9 -1 -1.7710 0.0117
-13 9 0 -2.9472 0.0174
-13 9 1 -0.4322 0.0370
-13 9 2 -3.2223 0.0450
-13 9 3 0.8725 0.0507
-13 9 4 -0.3815 0.0897
-13 9 5 0.6907 0.0452
-13 9 6 -0.3775 0.0593
-13 9 7 1.3157 0.0518
-13 9 8 -2.3898 0.0179
-13 9 9 1.5544 -0.0001
-13 9 10 -0.3190 0.0122
-13 9 11 0.8270 -0.0028
-13 9 12 1.9360 0.0122
-13 10 -9 1.4682 0.0251
-13 10 -8 -0.6340 0.0088
-13 10 -7 1.2079 0.0221
-13 10 -6 -0.4024 -0.0083
-13 10 -5 0.7793 0.0329
-13 10 -4 -1.2814 -0.0512
-13 10 -3 0.4574 0.0294
-13 10 -2 -2.4369 0.0002
-13 10 -1 -1.6620 0.0351
-13 10 0 -1.4130 0.0254
-13 10 1 -3.8673 0.0223
-13 10 2 1.4176 0.0457
-13 10 3 -3.2297 0.0437
-13 10 4 1.6039 0.0343
-13 10 5 -1.0563 0.0422
-13 10 6 -0.2858 0.0324
-13 10 7 -1.0203 -0.0274
-13 10 8 0.7784 0.0154
-13 10 9 -1.5333 -0.0569
-13 10 10 1.9739 -0.0242
-13 10 11 0.7549 -0.0114
-13 11 -8 0.6992 0.0266
-13 11 -7 0.0977 -0.0107
-13 11 -6 0.2392 0.0302
-13 11 -5 0.9503 -0.0257
-13 11 -4 -0.8314 0.0392
-13 11 -3 -0.2077 0.0008
-13 11 -2 -0.6754 0.0514
-13 11 -1 -1.3130 0.0175
-13 11 0 -1.0999 0.0380
-13 11 1 0.1808 0.0224
-13 11 2 -2.0527 0.0284
-13 11 3 2.1872 0.0437
-13 11 4 -2.1511 0.0150
-13 11 5 0.2390 0.0219
-13 11 6 -0.1132 -0.0114
-13 11 7 -1.4031 0.0119
-13 11 8 -0.0393 -0.0714
-13 11 9 0.8389 -0.0135
-13 11 10 -0.3596 -0.0393
-13 11 11 1.2101 -0.0314
-13 12 -8 0.3278 -0.0255
-13 12 -7 -0.1724 0.0092
-13 12 -6 1.1069 -0.0073
-13 12 -5 -1.1947 -0.0012
-13 12 -4 1.6163 0.0215
-13 12 -3 -1.2439 0.0196
-13 12 -2 0.7346 0.0325
-13 12 -1 0.7532 0.0335
-13 12 0 -0.1943 0.0115
-13 12 1 1.7882 0.0557
-13 12 2 0.6942 0.0258
-13 12 3 0.0593 0.0217
-13 12 4 1.0502 0.0329
-13 12 5 -0.3013 0.0040
-13 12 6 -1.1549 -0.0015
-13 12 7 1.5380 -0.0178
-13 12 8 -1.4584 -0.0144
-13 12 9 0.9473 -0.0303
-13 12 10 0.6129 -0.0296
-13 13 -7 0.7142 -0.0025
-13 13 -6 -0.6736 -0.0146
-13 13 -5 0.7236 0.0339
-13 13 -4 -1.2468 -0.0205
-13 13 -3 1.6005 0.0534
-13 13 -2 0.4123 -0.0041
-13 13 -1 1.0497 0.0328
-13 13 0 3.2194 0.0393
-13 13 1 -0.1519 0.0190
-13 13 2 3.5253 0.0423
-13 13 3 -0.1670 0.0190
-13 13 4 0.9394 0.0026
-13 13 5 0.1449 0.0088
-13 13 6 1.0430 0.0013
-13 13 7 -1.3936 -0.0361
-13 13 8 2.2540 -0.0068
-13 13 9 -0.9454 -0.0334
-13 13 10 0.6697 -0.0137
-13 14 -7 -0.3820 0.0094
-13 14 -6 -0.3895 0.0285
-13 14 -5 -0.3287 -0.0133
-13 14 -4 -0.0897 0.0522
-13 14 -3 0.2333 -0.0203
-13 14 -2 1.2714 0.0406
-13 14 -1 1.8585 0.0029
-13 14 0 0.7001 0.0404
-13 14 1 3.5413 0.0103
-13 14 2 -1.0029 0.0136
-13 14 3 2.4716 -0.0117
-13 14 4 -0.4043 0.0115
-13 14 5 0.3348 -0.0324
-13 14 6 0.2492 -0.0238
-13 14 7 0.9839 -0.0343
-13 14 8 -0.8430 -0.0549
-13 14 9 1.5737 -0.0463
-13 14 10 -0.6799 -0.0426
-13 15 -6 0.0700 0.0117
-13 15 -5 -1.4267 0.0325
-13 15 -4 0.8392 -0.0071
-13 15 -3 -0.2026 0.0181
-13 15 -2 0.7805 -0.0006
-13 15 -1 0.9777 0.0313
-13 15 0 0.9223 -0.0065
-13 15 1 -0.0520 0.0303
-13 15 2 1.1064 -0.0453
-13 15 3 -1.2617 0.0144
-13 15 4 0.1389 -0.0524
-13 15 5 0.3195 -0.0031
-13 15 6 -0.9768 -0.0846
-13 15 7 0.6719 -0.0412
-13 15 8 0.2276 -0.0900
-13 15 9 -0.4039 -0.0514
-13 16 -6 -0.9846 0.0077
-13 16 -5 0.8216 0.0007
-13 16 -4 -0.9606 -0.0076
-13 16 -3 0.8338 -0.0067
-13 16 -2 0.1664 0.0021
-13 16 -1 -0.6812 0.0236
-13 16 0 0.6435 0.0177
-13 16 1 -1.6999 -0.0232
-13 16 2 -0.6273 0.0252
-13 16 3 -1.1847 -0.0414
-13 16 4 -0.6807 0.0054
-13 16 5 -1.3429 -0.0674
-13 16 6 0.8894 -0.0243
-13 16 7 -1.4889 -0.1000
-13 16 8 0.7425 -0.0332
-13 17 -5 -0.1997 -0.0253
-13 17 -4 0.7169 -0.0283
-13 17 -3 -0.1407 -0.0085
-13 17 -2 -0.5761 0.0173
-13 17 -1 0.3168 0.0126
-13 17 0 -2.5258 0.0384
-13 17 1 0.0033 0.0035
-13 17 2 -2.8365 0.0134
-13 17 3 -0.6489 0.0151
-13 17 4 -1.1537 -0.0058
-13 17 5 -0.2475 -0.0307
-13 17 6 -1.0409 -0.0368
-13 17 7 0.8830 -0.0245
-13 17 8 -1.0203 -0.0410
-13 18 -4 0.3633 -0.0182
-13 18 -3 -0.2067 -0.0185
-13 18 -2 0.0122 0.0457
-13 18 -1 -1.3624 0.0279
-13 18 0 -0.3238 -0.0043
-13 18 1 -2.4335 0.0535
-13 18 2 -0.3316 -0.0125
-13 18 3 -1.2799 0.0414
-13 18 4 -0.5025 -0.0240
-13 18 5 0.3588 0.0253
-13 18 6 -0.1453 -0.0404
-13 18 7 0.0030 0.0203
-13 19 -3 0.0097 0.0548
-13 19 -2 -0.1362 -0.0130
-13 19 -1 -0.6530 0.0348
-13 19 0 -0.5169 -0.0058
-13 19 1 -0.8282 -0.0499
-13 19 2 -0.4892 0.0356
-13 19 3 -0.0592 -0.0400
-13 19 4 0.6182 0.0195
-13 19 5 -0.3370 -0.0331
-13 19 6 1.3223 0.0367
-13 20 -1 0.7821 -0.0714
-13 20 0 -1.1031 -0.0457
-13 20 1 0.9184 -0.0435
-13 20 2 -0.3476 -0.0809
-13 20 3 0.6347 -0.0159
-13 20 4 0.3863 -0.0326
-12 0 -10 0.9419 -0.0591
-12 0 -8 1.6821 -0.2062
-12 0 -6 0.2331 -0.1996
-12 0 -4 -3.4477 -0.1099
-12 0 -2 -4.1354 -0.0368
-12 0 0 0.0313 0.0433
-12 0 2 1.7834 0.1584
-12 0 4 -2.6441 0.2760
-12 0 6 -2.9014 0.3242
-12 0 8 2.3288 0.3014
-12 0 10 3.9751 0.3302
-12 0 12 -0.1959 0.2802
-12 0 14 -0.9568 0.1505
-12 1 -11 0.3512 0.0814
-12 1 -10 0.7110 -0.0259
-12 1 -9 0.6176 -0.0752
-12 1 -8 2.1186 -0.0344
-12 1 -7 0.8383 -0.0943
-12 1 -6 2.0347 -0.0180
-12 1 -5 -1.2577 -0.0690
-12 1 -4 2.3582 -0.0142
-12 1 -3 -3.0613 0.0008
-12 1 -2 3.9214 -0.0200
-12 1 -1 -1.4154 0.0774
-12 1 0 3.2419 0.0736
-12 1 1 1.8887 0.1151
-12 1 2 -1.6796 0.1053
-12 1 3 0.3677 0.1386
-12 1 4 -4.0633 0.1207
-12 1 5 -2.6017 0.1837
-12 1 6 -1.6232 0.1085
-12 1 7 -0.4567 0.0833
-12 1 8 -0.3069 0.0410
-12 1 9 2.9369 0.0648
-12 1 10 -2.0829 0.0133
-12 1 11 1.3145 0.0750
-12 1 12 -2.1628 -0.0387
-12 1 13 -1.2167 0.0746
-12 1 14 0.0360 -0.0877
-12 2 -11 -0.0580 -0.0113
-12 2 -10 -0.9329 0.0343
-12 2 -9 2.3306 -0.0187
-12 2 -8 -0.6105 0.0288
-12 2 -7 2.9749 -0.0162
-12 2 -6 -0.4323 0.0723
-12 2 -5 2.2505 0.0111
-12 2 -4 -0.0825 0.0459
-12 2 -3 3.8963 -0.0013
-12 2 -2 0.4722 0.0972
-12 2 -1 5.7035 0.0144
-12 2 0 1.1869 0.1179
-12 2 1 1.3955 0.0433
-12 2 2 1.7622 0.0259
-12 2 3 -5.1917 0.0463
-12 2 4 0.8844 -0.0088
-12 2 5 -4.0250 0.0342
-12 2 6 -0.3572 -0.0973
-12 2 7 -0.0632 0.0045
-12 2 8 -0.1987 -0.2019
-12 2 9 -1.1643 0.0285
-12 2 10 0.1046 -0.1829
-12 2 11 -4.0118 0.0006
-12 2 12 -0.5816 -0.1644
-12 2 13 -1.4780 -0.0312
-12 2 14 -0.6165 -0.0406
-12 3 -11 -1.4061 0.0026
-12 3 -10 0.8721 -0.0154
-12 3 -9 -1.5842 0.0299
-12 3 -8 2.1141 -0.0050
-12 3 -7 -1.4491 0.1213
-12 3 -6 1.0024 0.0100
-12 3 -5 0.6969 0.1232
-12 3 -4 0.8189 0.0450
-12 3 -3 3.3095 0.0769
-12 3 -2 3.1170 0.0446
-12 3 -1 2.3133 0.1179
-12 3 0 3.1618 0.0224
-12 3 1 0.3368 0.0284
-12 3 2 -1.8689 -0.0034
-12 3 3 1.9060 -0.0810
-12 3 4 -3.8962 0.0005
-12 3 5 2.6555 -0.1624
-12 3 6 -0.2330 -0.0575
-12 3 7 -0.4972 -0.2566
-12 3 8 1.2707 -0.0031
-12 3 9 -2.6949 -0.2698
-12 3 10 -2.1912 0.0022
-12 3 11 -1.0697 -0.2567
-12 3 12 -2.7850 -0.0202
-12 3 13 0.4278 -0.1951
-12 3 14 0.0690 -0.0140
-12 4 -11 -0.1531 -0.0166
-12 4 -10 -0.6268 -0.0407
-12 4 -9 0.0635 -0.0323
-12 4 -8 -1.0924 0.0253
-12 4 -7 -0.6689 0.0157
-12 4 -6 -0.4217 0.1084
-12 4 -5 -1.6733 0.0260
-12 4 -4 3.3071 0.0727
-12 4 -3 -1.3841 0.0695
-12 4 -2 3.9207 0.0552
-12 4 -1 -0.0417 0.0537
-12 4 0 -0.5130 0.0384
-12 4 1 0.1840 -0.0179
-12 4 2 -1.3806 -0.0377
-12 4 3 -0.4428 -0.0120
-12 4 4 2.7394 -0.1028
-12 4 5 0.4898 -0.0544
-12 4 6 1.9597 -0.1674
-12 4 7 2.1917 -0.0556
-12 4 8 -2.8710 -0.1628
-12 4 9 1.3803 0.0031
-12 4 10 -2.9021 -0.1583
-12 4 11 -0.7167 -0.0352
-12 4 12 1.4614 -0.1461
-12 4 13 -0.4361 -0.0129
-12 4 14 1.0988 -0.1174
-12 5 -11 0.7474 -0.0423
-12 5 -10 -0.9113 -0.0858
-12 5 -9 1.2152 -0.0432
-12 5 -8 -2.2458 -0.0045
-12 5 -7 0.1770 0.0100
-12 5 -6 -2.4779 0.0183
-12 5 -5 1.2276 0.0597
-12 5 -4 -2.7411 0.0100
-12 5 -3 3.0230 0.0204
-12 5 -2 -3.7682 0.0643
-12 5 -1 -0.0461 -0.0100
-12 5 0 -2.3136 0.0085
-12 5 1 -4.0514 -0.0287
-12 5 2 1.6051 -0.0174
-12 5 3 -1.6214 -0.0247
-12 5 4 3.0991 -0.0284
-12 5 5 1.7604 -0.0733
-12 5 6 1.8360 -0.0624
-12 5 7 -0.3673 -0.0464
-12 5 8 1.9762 -0.0204
-12 5 9 -2.9622 -0.0331
-12 5 10 2.7365 -0.0172
-12 5 11 0.5551 -0.0104
-12 5 12 1.4523 -0.0226
-12 5 13 2.8538 -0.0285
-12 5 14 -0.1621 0.0018
-12 6 -11 -0.1389 -0.1036
-12 6 -10 2.4721 -0.0076
-12 6 -9 -1.9947 -0.0514
-12 6 -8 2.2697 -0.0069
-12 6 -7 -2.5020 0.0253
-12 6 -6 0.7789 0.0219
-12 6 -5 -0.9814 -0.0203
-12 6 -4 0.2517 0.0421
-12 6 -3 -2.7625 0.0012
-12 6 -2 -0.6636 -0.0145
-12 6 -1 -4.7336 0.0371
-12 6 0 -3.4299 -0.0667
-12 6 1 -0.6494 -0.0023
-12 6 2 -4.1932 -0.0369
-12 6 3 4.4199 -0.0123
-12 6 4 -1.9585 -0.0502
-12 6 5 2.5938 -0.0434
-12 6 6 -0.0148 -0.0420
-12 6 7 -0.2891 -0.0337
-12 6 8 -0.4947 -0.0089
-12 6 9 2.2086 -0.0188
-12 6 10 -0.1152 0.0113
-12 6 11 4.1750 -0.0036
-12 6 12 2.0585 0.0615
-12 6 13 0.7172 0.0065
-12 6 14 1.4634 0.0116
-12 7 -11 1.5371 0.0333
-12 7 -10 -0.0728 -0.0480
-12 7 -9 2.1639 0.0462
-12 7 -8 -1.2289 0.0072
-12 7 -7 1.5686 0.0304
-12 7 -6 0.5059 0.0107
-12 7 -5 -0.8958 0.0387
-12 7 -4 1.2591 -0.0323
-12 7 -3 -2.7203 0.0436
-12 7 -2 -2.3119 0.0191
-12 7 -1 -2.3313 -0.0433
-12 7 0 -2.8477 0.0168
-12 7 1 -1.7838 -0.0708
-12 7 2 1.9027 -0.0092
-12 7 3 -2.5798 -0.0828
-12 7 4 3.0287 -0.0359
-12 7 5 -2.4418 -0.0937
-12 7 6 -1.1366 -0.0252
-12 7 7 0.4040 -0.0636
-12 7 8 -1.6983 -0.0292
-12 7 9 1.5595 -0.0505
-12 7 10 2.8658 0.0034
-12 7 11 0.4752 0.0233
-12 7 12 2.2485 0.0091
-12 7 13 0.0485 0.0530
-12 7 14 -0.7277 0.0286
-12 8 -11 0.7892 0.0194
-12 8 -10 -0.1169 0.0423
-12 8 -9 0.7454 0.0114
-12 8 -8 0.1022 0.0472
-12 8 -7 1.2646 0.0191
-12 8 -6 -0.3832 0.0161
-12 8 -5 2.9151 0.0042
-12 8 -4 -3.2850 0.0369
-12 8 -3 2.0810 0.0046
-12 8 -2 -2.7795 0.0273
-12 8 -1 -0.7263 0.0086
-12 8 0 1.1756 -0.0424
-12 8 1 -0.5532 -0.0238
-12 8 2 2.0694 -0.0736
-12 8 3 0.6225 -0.0565
-12 8 4 -1.5247 -0.1052
-12 8 5 -0.7476 -0.0313
-12 8 6 -1.3600 -0.0803
-12 8 7 -3.1010 -0.0220
-12 8 8 2.4628 -0.0702
-12 8 9 -1.4219 -0.0025
-12 8 10 1.5024 -0.0269
-12 8 11 0.9548 0.0233
-12 8 12 -2.1389 0.0284
-12 8 13 -0.3520 -0.0090
-12 8 14 -0.9682 0.0275
-12 9 -11 -1.3234 -0.0201
-12 9 -10 0.8180 0.0435
-12 9 -9 -2.4809 -0.0021
-12 9 -8 1.7326 0.0142
-12 9 -7 -1.2928 -0.0033
-12 9 -6 1.9613 0.0197
-12 9 -5 -1.7095 -0.0275
-12 9 -4 2.5098 0.0275
-12 9 -3 -2.5171 0.0208
-12 9 -2 2.4931 -0.0062
-12 9 -1 1.2235 0.0045
-12 9 0 0.8398 -0.0439
-12 9 1 5.5269 -0.0262
-12 9 2 -1.3927 -0.0853
-12 9 3 3.6359 -0.0442
-12 9 4 -2.2595 -0.0633
-12 9 5 -0.6958 -0.0243
-12 9 6 -1.6573 -0.0256
-12 9 7 0.5645 -0.0052
-12 9 8 -2.2626 -0.0042
-12 9 9 2.7591 0.0173
-12 9 10 -2.1621 0.0405
-12 9 11 -1.2606 0.0201
-12 9 12 -1.2728 -0.0009
-12 9 13 -2.7547 0.0227
-12 10 -11 -0.6141 0.0301
-12 10 -10 -2.5934 -0.0619
-12 10 -9 0.5528 0.0161
-12 10 -8 -2.4228 -0.0330
-12 10 -7 1.0384 0.0129
-12 10 -6 -0.9045 -0.0497
-12 10 -5 -0.1579 0.0258
-12 10 -4 -0.3388 -0.0367
-12 10 -3 1.5133 0.0024
-12 10 -2 0.7729 -0.0000
-12 10 -1 2.8168 -0.0562
-12 10 0 4.0530 -0.0088
-12 10 1 0.2631 -0.0777
-12 10 2 5.6269 -0.0020
-12 10 3 -3.3866 -0.0767
-12 10 4 2.8788 0.0419
-12 10 5 -1.7526 -0.0357
-12 10 6 -0.1790 0.0645
-12 10 7 0.5663 -0.0135
-12 10 8 1.0250 0.0920
-12 10 9 -1.6221 0.0416
-12 10 10 0.6690 0.0705
-12 10 11 -2.9670 0.0335
-12 10 12 -1.9221 0.0107
-12 10 13 -0.5196 -0.0207
-12 11 -10 -1.1849 -0.0129
-12 11 -9 -0.9570 -0.0410
-12 11 -8 -0.0176 0.0212
-12 11 -7 -0.5186 -0.0288
-12 11 -6 -1.3799 0.0061
-12 11 -5 0.9456 -0.0355
-12 11 -4 -1.7229 -0.0001
-12 11 -3 1.9117 -0.0201
-12 11 -2 1.1622 -0.0460
-12 11 -1 1.4845 -0.0148
-12 11 0 2.1328 -0.0555
-12 11 1 1.8359 -0.0246
-12 11 2 -1.0989 -0.0335
-12 11 3 2.6621 0.0324
-12 11 4 -2.4298 -0.0130
-12 11 5 1.4118 0.0694
-12 11 6 1.4733 -0.0069
-12 11 7 -0.7759 0.0900
-12 11 8 2.2019 0.0292
-12 11 9 -0.3295 0.0930
-12 11 10 -1.7095 0.0388
-12 11 11 -0.1416 0.0171
-12 11 12 -1.2982 0.0069
-12 11 13 -0.0043 -0.0133
-12 12 -10 1.0963 -0.0018
-12 12 -9 -0.7295 0.0144
-12 12 -8 1.4285 0.0015
-12 12 -7 -1.1652 0.0142
-12 12 -6 0.8477 0.0001
-12 12 -5 -2.2297 -0.0188
-12 12 -4 2.2743 0.0044
-12 12 -3 -1.4975 -0.0321
-12 12 -2 1.0360 -0.0102
-12 12 -1 0.7157 -0.0406
-12 12 0 -2.0076 -0.0345
-12 12 1 1.1801 -0.0037
-12 12 2 -2.3559 -0.0244
-12 12 3 -0.5301 0.0401
-12 12 4 0.3691 0.0205
-12 12 5 0.2184 0.0261
-12 12 6 -0.1433 0.0274
-12 12 7 3.2707 0.0365
-12 12 8 -2.1104 0.0441
-12 12 9 1.7950 0.0325
-12 12 10 -0.9400 0.0060
-12 12 11 -0.5962 0.0045
-12 12 12 1.1055 -0.0237
-12 12 13 0.3506 -0.0012
-12 13 -10 0.0487 0.0002
-12 13 -9 2.7028 0.0308
-12 13 -8 -0.5985 0.0196
-12 13 -7 1.3155 0.0092
-12 13 -6 -0.8854 -0.0189
-12 13 -5 0.9352 0.0285
-12 13 -4 -0.8884 -0.0375
-12 13 -3 0.8336 0.0117
-12 13 -2 -1.1576 -0.0272
-12 13 -1 -2.3105 -0.0206
-12 13 0 0.2062 -0.0205
-12 13 1 -5.4032 -0.0261
-12 13 2 1.3328 0.0397
-12 13 3 -3.6794 -0.0091
-12 13 4 0.5860 0.0516
-12 13 5 -0.1641 -0.0088
-12 13 6 0.8844 0.0454
-12 13 7 -1.2217 0.0029
-12 13 8 2.3257 0.0437
-12 13 9 -2.4645 -0.0108
-12 13 10 1.2405 0.0099
-12 13 11 0.1900 -0.0159
-12 13 12 0.4550 -0.0127
-12 14 -9 0.5311 0.0090
-12 14 -8 1.1963 0.0052
-12 14 -7 -0.2035 -0.0155
-12 14 -6 0.0002 0.0086
-12 14 -5 1.1062 -0.0399
-12 14 -4 -0.4040 0.0215
-12 14 -3 -0.1459 -0.0317
-12 14 -2 -1.4255 -0.0133
-12 14 -1 -1.3642 -0.0278
-12 14 0 -3.6631 -0.0111
-12 14 1 0.1457 -0.0142
-12 14 2 -4.6797 0.0305
-12 14 3 1.5668 0.0243
-12 14 4 -1.8767 0.0122
-12 14 5 -0.2547 0.0251
-12 14 6 0.4181 0.0246
-12 14 7 -0.5796 0.0397
-12 14 8 -1.1992 0.0224
-12 14 9 0.8686 0.0301
-12 14 10 -1.1617 0.0141
-12 14 11 0.9820 0.0098
-12 14 12 0.7135 0.0211
-12 15 -9 -0.1242 -0.0076
-12 15 -8 0.0883 -0.0222
-12 15 -7 -0.5997 -0.0112
-12 15 -6 1.3073 -0.0289
-12 15 -5 -0.9684 0.0004
-12 15 -4 1.6575 -0.0355
-12 15 -3 -1.3914 -0.0036
-12 15 -2 -0.7929 -0.0276
-12 15 -1 -0.9049 -0.0289
-12 15 0 -1.7019 -0.0263
-12 15 1 -1.1319 0.0458
-12 15 2 0.3141 -0.0183
-12 15 3 -1.2473 0.0656
-12 15 4 0.5887 -0.0122
-12 15 5 0.4676 0.0560
-12 15 6 -1.9658 0.0123
-12 15 7 1.2250 0.0787
-12 15 8 -1.6768 0.0257
-12 15 9 -0.1862 0.0672
-12 15 10 0.3691 0.0363
-12 15 11 -0.0925 0.0400
-12 16 -8 -1.2971 -0.0085
-12 16 -7 0.4518 -0.0194
-12 16 -6 -0.5958 -0.0167
-12 16 -5 1.4024 -0.0118
-12 16 -4 -1.1601 -0.0018
-12 16 -3 0.3242 -0.0208
-12 16 -2 -0.0069 -0.0210
-12 16 -1 -1.5723 -0.0147
-12 16 0 2.0940 -0.0070
-12 16 1 -1.4558 0.0044
-12 16 2 2.3886 0.0629
-12 16 3 0.3854 -0.0255
-12 16 4 1.0159 0.0566
-12 16 5 -0.3637 0.0002
-12 16 6 1.4890 0.0756
-12 16 7 -2.3263 0.0131
-12 16 8 1.5993 0.0840
-12 16 9 -1.1998 0.0246
-12 16 10 0.4379 0.0472
-12 16 11 0.1415 0.0061
-12 17 -8 -0.3578 -0.0080
-12 17 -7 -0.2097 -0.0084
-12 17 -6 0.0866 0.0079
-12 17 -5 -0.1457 -0.0138
-12 17 -4 -0.0869 0.0170
-12 17 -3 -0.0621 0.0069
-12 17 -2 -0.5421 -0.0162
-12 17 -1 2.1125 -0.0215
-12 17 0 -1.1128 0.0308
-12 17 1 4.2733 -0.0051
-12 17 2 -0.4515 0.0208
-12 17 3 3.1219 0.0145
-12 17 4 0.6723 0.0038
-12 17 5 0.6693 0.0218
-12 17 6 -0.1205 0.0277
-12 17 7 1.0571 0.0320
-12 17 8 -1.1649 0.0080
-12 17 9 1.2318 0.0176
-12 17 10 -0.3720 -0.0176
-12 18 -7 -0.6048 0.0014
-12 18 -6 0.6863 -0.0182
-12 18 -5 -1.1807 0.0409
-12 18 -4 0.3314 0.0094
-12 18 -3 -0.3830 0.0044
-12 18 -2 0.6939 0.0081
-12 18 -1 0.3661 -0.0045
-12 18 0 2.3568 -0.0147
-12 18 1 0.5090 0.0580
-12 18 2 3.3449 -0.0412
-12 18 3 0.3269 0.0242
-12 18 4 0.9936 -0.0257
-12 18 5 1.0761 0.0322
-12 18 6 -0.8335 -0.0325
-12 18 7 0.6881 0.0151
-12 18 8 0.2558 -0.0290
-12 18 9 -0.0982 -0.0332
-12 18 10 0.3259 -0.0690
-12 19 -7 0.8009 -0.0174
-12 19 -6 -1.2917 0.0177
-12 19 -5 0.7870 0.0036
-12 19 -4 -0.8263 0.0284
-12 19 -3 0.1585 0.0118
-12 19 -2 0.9401 -0.0366
-12 19 -1 -0.2934 0.0303
-12 19 0 2.1558 0.0232
-12 19 1 0.4631 -0.0120
-12 19 2 1.1691 0.0476
-12 19 3 0.6220 -0.0450
-12 19 4 0.0580 0.0146
-12 19 5 -1.1012 -0.0448
-12 19 6 1.1024 0.0107
-12 19 7 -1.4344 -0.0554
-12 19 8 0.9203 -0.0244
-12 19 9 -0.2365 -0.0588
-12 20 -6 0.4665 0.0009
-12 20 -5 -0.5221 0.0287
-12 20 -4 0.4149 0.0019
-12 20 -3 0.5674 -0.0322
-12 20 -2 -1.0285 0.0277
-12 20 -1 2.1187 -0.0168
-12 20 0 -1.8576 0.0745
-12 20 1 2.3827 0.0435
-12 20 2 -1.5821 0.0013
-12 20 3 -0.0149 0.0198
-12 20 4 -0.7570 -0.0180
-12 20 5 -0.7001 -0.0190
-12 20 6 -1.2036 -0.0368
-12 20 7 0.7291 -0.0078
-12 20 8 -0.9641 -0.0339
-12 21 -5 0.2017 0.0018
-12 21 -4 0.5678 -0.0047
-12 21 -3 -0.4621 -0.0159
-12 21 -2 0.8426 -0.0183
-12 21 -1 -1.5915 0.0892
-12 21 0 1.4958 0.0417
-12 21 1 -2.4276 0.0810
-12 21 2 0.7611 0.0393
-12 21 3 -1.6337 0.0156
-12 21 4 -1.2995 -0.0157
-12 21 5 0.0344 0.0124
-12 21 6 -0.9314 -0.0153
-12 21 7 -0.2965 -0.0092
-12 22 -4 -0.2330 -0.0450
-12 22 -3 0.0966 0.0019
-12 22 -2 -0.4697 0.0303
-12 22 -1 -0.3237 0.0562
-12 22 0 -0.8562 0.0967
-12 22 1 -0.1763 0.0486
-12 22 2 -1.5468 0.0316
-12 22 3 -0.3293 0.0173
-12 22 4 -0.1589 0.0232
-12 22 5 -1.3112 -0.0180
-12 22 6 0.9979 0.0396
-12 23 -2 -1.0164 0.0631
-12 23 -1 0.5026 0.0603
-12 23 0 -1.5048 0.0454
-12 23 1 0.2324 0.0122
-12 23 2 -0.5829 0.0135
-12 23 3 -0.3717 -0.0245
-12 23 4 -0.0140 0.0084
-11 0 -9 -0.8103 0.1074
-11 0 -7 -2.1792 0.2001
-11 0 -5 0.1210 0.1650
-11 0 -3 4.7112 -0.0576
-11 0 -1 4.4272 -0.1710
-11 0 1 -1.5016 -0.1995
-11 0 3 -2.3725 -0.2794
-11 0 5 3.3587 -0.3499
-11 0 7 2.6526 -0.3010
-11 0 9 -3.4188 -0.2888
-11 0 11 -3.5457 -0.2626
-11 0 13 1.1264 -0.1745
-11 0 15 1.4884 -0.0593
-11 1 -10 0.1765 -0.0006
-11 1 -9 -3.2447 0.0650
-11 1 -8 -0.6137 0.0710
-11 1 -7 -4.3698 0.0378
-11 1 -6 -1.1316 0.0662
-11 1 -5 -2.7724 -0.0331
-11 1 -4 1.7408 -0.0309
-11 1 -3 -2.4068 -0.0853
-11 1 -2 3.7134 -0.1961
-11 1 -1 -3.7162 -0.1723
-11 1 0 0.7184 -0.1260
-11 1 1 -1.6962 -0.1982
-11 1 2 -3.1693 -0.0437
-11 1 3 4.4810 -0.1392
-11 1 4 -0.2345 -0.0699
-11 1 5 5.5925 -0.0890
-11 1 6 3.1539 -0.0272
-11 1 7 1.3729 0.0134
-11 1 8 -0.0655 0.0279
-11 1 9 0.2690 0.0542
-11 1 10 -3.2786 -0.0339
-11 1 11 2.4164 0.0311
-11 1 12 -0.6808 -0.0172
-11 1 13 1.5360 0.0855
-11 1 14 1.6972 -0.0460
-11 1 15 -0.9431 0.0881
-11 1 16 0.3686 -0.0408
-11 2 -10 -2.2115 0.0876
-11 2 -9 1.7209 0.0040
-11 2 -8 -5.7898 0.0757
-11 2 -7 0.5853 -0.0925
-11 2 -6 -4.6445 0.0294
-11 2 -5 -0.1840 -0.0831
-11 2 -4 -2.3277 -0.0459
-11 2 -3 -0.3025 -0.1403
-11 2 -2 -3.9227 -0.0461
-11 2 -1 -0.6503 -0.1211
-11 2 0 -5.0583 -0.0692
-11 2 1 -1.9227 0.0721
-11 2 2 1.7298 -0.0595
-11 2 3 -2.4343 0.1730
-11 2 4 8.5502 -0.0400
-11 2 5 -0.5696 0.2092
-11 2 6 4.5965 0.0174
-11 2 7 1.0257 0.2965
-11 2 8 -0.6219 0.0226
-11 2 9 0.3417 0.2391
-11 2 10 1.8156 0.0117
-11 2 11 -0.1911 0.1763
-11 2 12 4.0720 0.0057
-11 2 13 0.5458 0.1111
-11 2 14 0.4093 0.0119
-11 2 15 0.6670 -0.0107
-11 2 16 -1.6966 -0.0074
-11 3 -10 2.1178 0.0483
-11 3 -9 -2.5383 0.0685
-11 3 -8 1.8993 -0.1000
-11 3 -7 -3.4290 0.0361
-11 3 -6 0.9806 -0.1587
-11 3 -5 -0.7100 -0.0060
-11 3 -4 -2.0945 -0.1004
-11 3 -3 -0.5196 -0.0342
-11 3 -2 -3.9801 -0.0833
-11 3 -1 -3.5785 0.0293
-11 3 0 -2.0764 0.0271
-11 3 1 -2.5891 0.0441
-11 3 2 -0.3517 0.1928
-11 3 3 4.1795 0.0350
-11 3 4 -2.3101 0.2514
-11 3 5 5.2760 0.0492
-11 3 6 -2.1954 0.3185
-11 3 7 -0.4638 0.0379
-11 3 8 1.6386 0.3069
-11 3 9 -1.3582 -0.0176
-11 3 10 2.9502 0.2266
-11 3 11 3.0938 0.0069
-11 3 12 0.3640 0.1779
-11 3 13 2.7442 -0.0364
-11 3 14 -0.6186 0.0785
-11 3 15 -0.7770 -0.0299
-11 3 16 0.1919 -0.0090
-11 4 -10 1.2086 0.0566
-11 4 -9 -0.0411 -0.0111
-11 4 -8 0.8106 0.0042
-11 4 -7 1.1061 -0.1018
-11 4 -6 1.8019 0.0085
-11 4 -5 -0.3957 -0.0988
-11 4 -4 2.6797 -0.0322
-11 4 -3 -4.3372 -0.0250
-11 4 -2 1.1692 0.0013
-11 4 -1 -3.4600 0.0027
-11 4 0 -1.2737 0.0900
-11 4 1 1.8883 0.0940
-11 4 2 -1.1958 0.0897
-11 4 3 1.7320 0.1401
-11 4 4 0.3027 0.0691
-11 4 5 -3.2215 0.1753
-11 4 6 -0.7878 0.0671
-11 4 7 -1.4879 0.1600
-11 4 8 -2.8075 -0.0191
-11 4 9 3.9034 0.1108
-11 4 10 -1.0539 -0.0175
-11 4 11 2.3205 0.0747
-11 4 12 1.5161 -0.0144
-11 4 13 -2.0327 0.0681
-11 4 14 0.9674 -0.0394
-11 4 15 -1.0078 0.0313
-11 4 16 -0.3978 -0.0188
-11 5 -10 -2.7206 0.0166
-11 5 -9 3.5325 0.0045
-11 5 -8 -1.9199 -0.0100
-11 5 -7 4.5010 -0.0117
-11 5 -6 0.2541 -0.0433
-11 5 -5 3.5487 -0.0044
-11 5 -4 -1.2948 -0.0293
-11 5 -3 3.1985 -0.0314
-11 5 -2 -2.5557 0.0359
-11 5 -1 2.9473 0.0353
-11 5 0 1.7792 0.0577
-11 5 1 -0.1298 0.0960
-11 5 2 5.7784 0.0650
-11 5 3 -4.4597 0.0591
-11 5 4 1.6560 0.0557
-11 5 5 -4.2705 0.0634
-11 5 6 -2.7679 0.0340
-11 5 7 -1.9652 0.0107
-11 5 8 0.5209 -0.0295
-11 5 9 -2.3571 -0.0375
-11 5 10 3.0337 -0.0412
-11 5 11 -2.7568 -0.0143
-11 5 12 -1.2842 -0.0453
-11 5 13 -0.3719 -0.0163
-11 5 14 -2.8245 0.0237
-11 5 15 0.9191 -0.0072
-11 6 -10 1.6349 0.0315
-11 6 -9 -3.9183 -0.0007
-11 6 -8 4.4272 -0.0152
-11 6 -7 -1.8079 0.0145
-11 6 -6 2.9964 -0.0100
-11 6 -5 0.4974 -0.0348
-11 6 -4 0.8438 -0.0074
-11 6 -3 0.8092 0.0119
-11 6 -2 3.0405 -0.0230
-11 6 -1 1.9217 0.0801
-11 6 0 3.8874 0.0470
-11 6 1 4.9752 0.0781
-11 6 2 -2.2468 0.0387
-11 6 3 5.2525 0.0586
-11 6 4 -6.9838 0.0293
-11 6 5 1.2123 0.0421
-11 6 6 -2.5958 0.0163
-11 6 7 -1.4906 -0.0261
-11 6 8 0.6829 -0.0180
-11 6 9 0.0729 -0.0476
-11 6 10 -3.2599 -0.0266
-11 6 11 -0.2700 -0.0761
-11 6 12 -4.1621 0.0026
-11 6 13 -2.2408 -0.0394
-11 6 14 0.1812 0.0058
-11 6 15 -1.4898 0.0180
-11 7 -10 -2.2562 -0.0185
-11 7 -9 0.6043 -0.0055
-11 7 -8 -2.0123 0.0126
-11 7 -7 0.9741 -0.0228
-11 7 -6 -0.5263 -0.0100
-11 7 -5 -2.0151 -0.0127
-11 7 -4 2.4976 -0.0271
-11 7 -3 -1.2688 -0.0115
-11 7 -2 3.5979 0.0476
-11 7 -1 3.3073 -0.0079
-11 7 0 2.5391 0.0941
-11 7 1 2.6917 0.0267
-11 7 2 1.9665 0.0854
-11 7 3 -3.4795 0.0125
-11 7 4 2.9298 0.0993
-11 7 5 -3.5154 0.0028
-11 7 6 1.3285 0.0554
-11 7 7 2.4321 -0.0154
-11 7 8 -1.9311 0.0312
-11 7 9 1.4531 -0.0145
-11 7 10 -2.0508 0.0026
-11 7 11 -4.0503 -0.0091
-11 7 12 -0.3482 -0.0402
-11 7 13 -2.2226 0.0370
-11 7 14 -0.3248 -0.0032
-11 7 15 0.9253 -0.0132
-11 8 -10 -2.2808 -0.0180
-11 8 -9 1.2844 0.0072
-11 8 -8 -2.1828 -0.0163
-11 8 -7 -0.0599 0.0055
-11 8 -6 -3.2335 -0.0359
-11 8 -5 1.0379 -0.0057
-11 8 -4 -3.8275 -0.0034
-11 8 -3 3.8945 -0.0012
-11 8 -2 -0.9746 0.0012
-11 8 -1 1.9991 0.0503
-11 8 0 2.4825 0.0168
-11 8 1 -2.9073 0.0554
-11 8 2 1.7402 0.0386
-11 8 3 -2.5563 0.0765
-11 8 4 -0.2534 0.0158
-11 8 5 2.1623 0.0628
-11 8 6 1.6892 -0.0226
-11 8 7 0.6969 0.0498
-11 8 8 4.1095 -0.0177
-11 8 9 -3.4961 0.0491
-11 8 10 0.7930 -0.0264
-11 8 11 -1.0171 0.0111
-11 8 12 -1.5666 0.0193
-11 8 13 2.3763 -0.0153
-11 8 14 -0.2002 0.0256
-11 8 15 0.5911 0.0028
-11 9 -10 3.8967 0.0262
-11 9 -9 -2.7138 -0.0146
-11 9 -8 2.8739 0.0229
-11 9 -7 -3.4976 -0.0260
-11 9 -6 0.3675 0.0206
-11 9 -5 -2.4376 -0.0150
-11 9 -4 1.4699 0.0177
-11 9 -3 -2.0015 0.0297
-11 9 -2 1.5436 -0.0064
-11 9 -1 -1.1766 0.0420
-11 9 0 -3.6489 0.0047
-11 9 1 1.1592 0.0577
-11 9 2 -7.8284 -0.0004
-11 9 3 3.5778 0.0589
-11 9 4 -3.1039 -0.0159
-11 9 5 3.0456 -0.0052
-11 9 6 2.3347 -0.0352
-11 9 7 2.1722 -0.0235
-11 9 8 -0.7277 -0.0147
-11 9 9 2.6630 -0.0420
-11 9 10 -2.5186 -0.0107
-11 9 11 2.2201 -0.0301
-11 9 12 2.3404 -0.0025
-11 9 13 0.6326 0.0207
-11 9 14 2.8256 -0.0136
-11 9 15 -0.4004 -0.0061
-11 10 -10 0.3398 -0.0149
-11 10 -9 3.8619 0.0449
-11 10 -8 -1.7071 -0.0105
-11 10 -7 1.4360 0.0226
-11 10 -6 -0.4476 -0.0072
-11 10 -5 -0.2482 0.0398
-11 10 -4 1.1836 0.0297
-11 10 -3 -0.5427 -0.0035
-11 10 -2 -1.3419 0.0734
-11 10 -1 -2.3343 -0.0316
-11 10 0 -2.6080 0.0698
-11 10 1 -6.2941 -0.0278
-11 10 2 1.5580 0.0643
-11 10 3 -6.5187 -0.0692
-11 10 4 4.9520 0.0165
-11 10 5 -0.9407 -0.1084
-11 10 6 1.2323 -0.0138
-11 10 7 1.9500 -0.0987
-11 10 8 -0.9154 -0.0390
-11 10 9 -0.6479 -0.0843
-11 10 10 2.4733 -0.0517
-11 10 11 0.4122 -0.0309
-11 10 12 3.1859 -0.0151
-11 10 13 2.5513 -0.0016
-11 10 14 -0.1111 0.0091
-11 10 15 1.2137 -0.0048
-11 11 -10 1.6865 0.0351
-11 11 -9 1.5226 0.0010
-11 11 -8 0.5281 0.0215
-11 11 -7 0.9438 -0.0109
-11 11 -6 -0.1811 0.0212
-11 11 -5 3.2392 0.0283
-11 11 -4 -1.6970 0.0129
-11 11 -3 1.8071 0.0525
-11 11 -2 -2.2189 -0.0255
-11 11 -1 -2.6791 0.0722
-11 11 0 -1.8324 -0.0223
-11 11 1 -2.9449 0.0375
-11 11 2 -2.2782 -0.0352
-11 11 3 2.1979 -0.0092
-11 11 4 -2.3449 -0.0925
-11 11 5 2.2240 -0.0216
-11 11 6 0.2986 -0.0927
-11 11 7 -3.2257 -0.0237
-11 11 8 1.8045 -0.0956
-11 11 9 -2.1722 -0.0420
-11 11 10 0.9551 -0.0524
-11 11 11 2.7054 -0.0081
-11 11 12 0.4553 0.0016
-11 11 13 1.3309 0.0108
-11 11 14 0.2635 0.0076
-11 12 -10 2.5173 0.0288
-11 12 -9 -2.2106 0.0045
-11 12 -8 1.6417 -0.0286
-11 12 -7 -1.3740 0.0044
-11 12 -6 2.5938 0.0168
-11 12 -5 -0.8030 -0.0005
-11 12 -4 2.6491 0.0274
-11 12 -3 -1.9947 -0.0042
-11 12 -2 0.0395 0.0259
-11 12 -1 0.1994 -0.0052
-11 12 0 -3.1077 0.0194
-11 12 1 3.6021 0.0019
-11 12 2 -2.1907 -0.0470
-11 12 3 2.6489 -0.0287
-11 12 4 0.6637 -0.0651
-11 12 5 -0.7856 -0.0322
-11 12 6 -1.6045 -0.0314
-11 12 7 0.4451 -0.0386
-11 12 8 -4.5785 -0.0301
-11 12 9 2.5043 -0.0162
-11 12 10 -1.2357 0.0080
-11 12 11 0.5464 0.0173
-11 12 12 1.1324 0.0429
-11 12 13 -1.7113 0.0172
-11 12 14 0.0240 0.0272
-11 13 -10 -3.3900 -0.0211
-11 13 -9 0.2801 -0.0197
-11 13 -8 -3.2774 -0.0139
-11 13 -7 1.0602 -0.0050
-11 13 -6 -0.4487 -0.0038
-11 13 -5 0.6466 0.0280
-11 13 -4 -0.3897 -0.0125
-11 13 -3 0.2997 -0.0024
-11 13 -2 0.4177 0.0177
-11 13 -1 -0.2627 -0.0108
-11 13 0 4.5971 0.0130
-11 13 1 -1.9843 -0.0342
-11 13 2 7.2258 -0.0111
-11 13 3 -2.1202 -0.0876
-11 13 4 2.6633 -0.0017
-11 13 5 -0.7171 -0.0558
-11 13 6 -1.5504 -0.0025
-11 13 7 -1.7537 -0.0345
-11 13 8 0.9034 0.0069
-11 13 9 -2.5433 0.0018
-11 13 10 1.9815 0.0474
-11 13 11 -1.0090 0.0386
-11 13 12 -1.5153 0.0213
-11 13 13 0.1777 0.0558
-11 13 14 -1.9751 0.0028
-11 14 -10 -1.6579 -0.0195
-11 14 -9 -3.0642 -0.0372
-11 14 -8 -0.8942 0.0026
-11 14 -7 -0.6484 -0.0027
-11 14 -6 -0.7991 0.0260
-11 14 -5 0.7941 -0.0181
-11 14 -4 -1.7127 0.0231
-11 14 -3 0.9659 0.0026
-11 14 -2 0.4766 -0.0099
-11 14 -1 2.3157 0.0293
-11 14 0 1.2786 -0.0119
-11 14 1 5.2358 -0.0243
-11 14 2 -1.0816 -0.0417
-11 14 3 4.9521 -0.0323
-11 14 4 -1.7363 -0.0485
-11 14 5 -0.1620 -0.0113
-11 14 6 0.9109 -0.0358
-11 14 7 -1.8219 -0.0216
-11 14 8 0.8974 -0.0084
-11 14 9 0.9013 0.0232
-11 14 10 -1.0899 -0.0011
-11 14 11 0.2368 0.0239
-11 14 12 -0.8980 0.0246
-11 14 13 -1.6489 -0.0054
-11 15 -10 -1.1346 -0.0206
-11 15 -9 -1.9068 0.0135
-11 15 -8 0.3271 -0.0153
-11 15 -7 -0.9004 0.0333
-11 15 -6 1.0294 -0.0080
-11 15 -5 -2.2209 0.0265
-11 15 -4 1.2552 -0.0172
-11 15 -3 -0.8798 0.0319
-11 15 -2 0.7920 0.0126
-11 15 -1 2.4286 0.0106
-11 15 0 0.2764 -0.0045
-11 15 1 2.4306 -0.0008
-11 15 2 1.1566 -0.0679
-11 15 3 -0.7568 0.0022
-11 15 4 0.8695 -0.0373
-11 15 5 0.1761 -0.0100
-11 15 6 -1.5214 -0.0407
-11 15 7 3.4875 -0.0047
-11 15 8 -1.4532 -0.0242
-11 15 9 1.9408 -0.0118
-11 15 10 0.0927 -0.0074
-11 15 11 -1.0007 -0.0324
-11 15 12 0.0272 -0.0007
-11 15 13 -0.2774 0.0129
-11 16 -10 -1.1586 0.0015
-11 16 -9 1.5122 0.0023
-11 16 -8 -0.0557 0.0436
-11 16 -7 1.4143 -0.0081
-11 16 -6 -0.7183 0.0062
-11 16 -5 0.4945 0.0003
-11 16 -4 -1.0062 0.0194
-11 16 -3 0.4208 -0.0098
-11 16 -2 1.1321 0.0348
-11 16 -1 -1.8548 0.0027
-11 16 0 3.3027 0.0002
-11 16 1 -3.8491 -0.0431
-11 16 2 1.9506 0.0136
-11 16 3 -2.4738 -0.0531
-11 16 4 -0.4587 0.0296
-11 16 5 -0.3090 -0.0264
-11 16 6 1.6221 0.0077
-11 16 7 -1.0956 -0.0210
-11 16 8 3.3729 0.0083
-11 16 9 -1.3461 -0.0250
-11 16 10 0.7022 -0.0332
-11 16 11 0.2952 0.0000
-11 16 12 -0.9396 -0.0062
-11 16 13 0.6245 -0.0045
-11 17 -10 1.7346 0.0301
-11 17 -9 1.0593 0.0305
-11 17 -8 1.5646 0.0051
-11 17 -7 0.9026 0.0034
-11 17 -6 -0.4199 0.0150
-11 17 -5 0.5799 -0.0258
-11 17 -4 -0.3852 0.0162
-11 17 -3 0.4981 -0.0006
-11 17 -2 -1.0308 -0.0080
-11 17 -1 1.1917 -0.0002
-11 17 0 -3.9496 -0.0131
-11 17 1 1.8644 -0.0307
-11 17 2 -5.5597 -0.0263
-11 17 3 0.5795 0.0225
-11 17 4 -2.0442 -0.0122
-11 17 5 -0.7091 0.0153
-11 17 6 0.8667 0.0129
-11 17 7 0.6881 0.0198
-11 17 8 -0.6609 0.0009
-11 17 9 1.1101 0.0040
-11 17 10 -0.7717 0.0090
-11 17 11 -0.2707 0.0121
-11 17 12 0.9821 0.0316
-11 18 -9 1.0369 0.0271
-11 18 -8 1.3681 -0.0037
-11 18 -7 -0.7188 0.0144
-11 18 -6 1.5234 -0.0226
-11 18 -5 -1.4028 0.0386
-11 18 -4 1.3991 -0.0484
-11 18 -3 -0.4221 0.0078
-11 18 -2 -0.3448 -0.0186
-11 18 -1 -0.7256 -0.0162
-11 18 0 -1.0815 -0.0416
-11 18 1 -3.1342 -0.0034
-11 18 2 -0.3404 -0.0288
-11 18 3 -3.4559 0.0111
-11 18 4 -0.3470 0.0086
-11 18 5 0.5130 0.0248
-11 18 6 -1.6722 0.0081
-11 18 7 1.5712 0.0336
-11 18 8 -1.1687 0.0255
-11 18 9 -0.4803 0.0161
-11 18 10 -0.0014 0.0391
-11 18 11 0.0191 0.0593
-11 18 12 -0.4460 0.0287
-11 19 -9 0.6136 -0.0126
-11 19 -8 -0.6316 0.0146
-11 19 -7 0.6712 -0.0087
-11 19 -6 -1.1668 0.0270
-11 19 -5 1.5549 -0.0307
-11 19 -4 -0.7003 0.0110
-11 19 -3 0.0350 -0.0350
-11 19 -2 1.0221 -0.0153
-11 19 -1 -2.6606 -0.0145
-11 19 0 1.3837 -0.0282
-11 19 1 -3.2980 -0.0368
-11 19 2 -0.3176 0.0215
-11 19 3 -0.6669 -0.0067
-11 19 4 -0.3968 0.0291
-11 19 5 -0.2573 0.0098
-11 19 6 1.6898 0.0482
-11 19 7 -2.2980 0.0116
-11 19 8 1.0205 0.0206
-11 19 9 -1.2221 0.0438
-11 19 10 -0.2918 0.0449
-11 19 11 0.3201 0.0271
-11 20 -8 -0.5610 -0.0222
-11 20 -7 -0.1189 0.0189
-11 20 -6 -0.0863 -0.0037
-11 20 -5 -0.0438 -0.0094
-11 20 -4 0.1091 -0.0198
-11 20 -3 0.6178 -0.0178
-11 20 -2 -1.6207 0.0124
-11 20 -1 2.5757 -0.0479
-11 20 0 -3.8022 -0.0038
-11 20 1 3.2666 -0.0224
-11 20 2 -2.6835 -0.0049
-11 20 3 1.7880 0.0325
-11 20 4 1.0155 0.0288
-11 20 5 0.4449 0.0418
-11 20 6 0.2522 0.0200
-11 20 7 0.8219 0.0419
-11 20 8 -1.5118 0.0096
-11 20 9 0.3497 0.0195
-11 20 10 0.0627 0.0281
-11 21 -8 0.1225 0.0223
-11 21 -7 -1.2368 -0.0129
-11 21 -6 1.1478 -0.0068
-11 21 -5 -1.2899 -0.0190
-11 21 -4 0.5584 -0.0231
-11 21 -3 -0.6277 0.0242
-11 21 -2 1.0336 -0.0322
-11 21 -1 -1.3134 0.0137
-11 21 0 2.5025 -0.0646
-11 21 1 -2.1942 -0.0052
-11 21 2 3.5685 0.0023
-11 21 3 -0.1962 0.0219
-11 21 4 1.3454 0.0311
-11 21 5 2.2694 0.0555
-11 21 6 -0.8278 0.0294
-11 21 7 0.6537 -0.0022
-11 21 8 -0.0089 0.0298
-11 21 9 -0.1098 0.0030
-11 21 10 -0.0668 0.0079
-11 22 -7 0.9018 0.0192
-11 22 -6 -1.8147 -0.0336
-11 22 -5 0.9725 -0.0141
-11 22 -4 -1.0796 0.0020
-11 22 -3 0.0503 0.0051
-11 22 -2 0.6822 0.0130
-11 22 -1 -0.2155 -0.0542
-11 22 0 0.8129 -0.0297
-11 22 1 1.2234 -0.0335
-11 22 2 0.0462 -0.0165
-11 22 3 2.1790 0.0235
-11 22 4 0.8780 0.0295
-11 22 5 -0.6068 -0.0016
-11 22 6 1.9544 0.0317
-11 22 7 -1.4858 -0.0032
-11 22 8 0.8230 -0.0199
-11 22 9 0.1002 0.0150
-11 23 -6 0.1820 -0.0105
-11 23 -5 -1.0833 -0.0181
-11 23 -4 0.0148 0.0291
-11 23 -3 0.8150 -0.0004
-11 23 -2 -1.2842 -0.0132
-11 23 -1 2.4402 -0.0475
-11 23 0 -1.6996 -0.0422
-11 23 1 2.1571 -0.0438
-11 23 2 -0.1128 0.0172
-11 23 3 0.0580 -0.0285
-11 23 4 0.4969 0.0175
-11 23 5 0.0771 0.0074
-11 23 6 -1.3977 -0.0521
-11 23 7 1.1613 0.0051
-11 23 8 -0.6048 -0.0178
-11 24 -5 -0.5327 0.0042
-11 24 -4 0.6311 -0.0003
-11 24 -3 -0.8871 0.0169
-11 24 -2 1.9594 -0.0549
-11 24 -1 -1.9831 -0.0408
-11 24 0 2.5253 -0.0353
-11 24 1 -2.1427 0.0059
-11 24 2 1.1584 -0.0158
-11 24 3 -0.5270 0.0494
-11 24 4 -1.2590 -0.0343
-11 24 5 0.1425 -0.0016
-11 24 6 -0.5275 -0.0072
-11 24 7 -0.5584 -0.0614
-11 25 -3 1.0392 -0.0521
-11 25 -2 -0.8962 -0.0300
-11 25 -1 1.2060 -0.0346
-11 25 0 -1.4243 -0.0139
-11 25 1 0.9538 0.0457
-11 25 2 -1.5025 0.0419
-11 25 3 -0.2539 0.0247
-11 25 4 0.1668 0.0627
-11 25 5 -1.5705 -0.0287
-11 25 6 0.7106 -0.0016
-11 26 -1 -0.0360 -0.0079
-11 26 0 -0.3355 0.0596
-11 26 1 -0.4642 0.0201
-11 26 2 -0.0523 0.1069
-11 26 3 -0.4762 0.0512
-10 0 -8 -0.3264 -0.0981
-10 0 -6 2.3135 -0.1136
-10 0 -4 -1.0799 0.0212
-10 0 -2 -6.9281 0.2548
-10 0 0 -4.2729 0.2711
-10 0 2 4.6157 0.2643
-10 0 4 3.0078 0.3123
-10 0 6 -5.0066 0.3179
-10 0 8 -2.4282 0.2684
-10 0 10 4.4653 0.2493
-10 0 12 2.9762 0.1511
-10 0 14 -2.5515 0.0534
-10 0 16 -1.9765 -0.0400
-10 1 -9 -1.5652 0.0393
-10 1 -8 7.0395 -0.0271
-10 1 -7 0.7509 0.0305
-10 1 -6 6.5951 -0.0134
-10 1 -5 1.4417 0.0466
-10 1 -4 2.6642 0.0198
-10 1 -3 -2.8425 0.2545
-10 1 -2 1.8329 0.1772
-10 1 -1 -4.7560 0.2129
-10 1 0 3.5691 0.2222
-10 1 1 1.0127 0.0038
-10 1 2 -0.6454 0.1230
-10 1 3 5.1178 -0.0458
-10 1 4 -8.2762 0.0706
-10 1 5 -0.6366 -0.0359
-10 1 6 -6.7552 -0.0263
-10 1 7 -4.1267 -0.0580
-10 1 8 -0.6260 -0.0927
-10 1 9 0.7797 0.0189
-10 1 10 -0.3231 -0.0593
-10 1 11 3.5751 0.0405
-10 1 12 -2.5653 -0.0519
-10 1 13 -0.1140 0.0075
-10 1 14 -0.7918 -0.0780
-10 1 15 -2.4954 -0.0028
-10 1 16 1.9908 -0.0395
-10 1 17 -0.1187 0.0001
-10 2 -9 6.5764 -0.0865
-10 2 -8 -1.3130 0.1142
-10 2 -7 9.8440 -0.0458
-10 2 -6 0.6799 0.1114
-10 2 -5 5.4631 -0.0305
-10 2 -4 1.0811 0.1616
-10 2 -3 1.3116 0.0456
-10 2 -2 0.4301 0.1721
-10 2 -1 3.9613 0.0723
-10 2 0 0.9659 -0.1143
-10 2 1 4.2806 0.0556
-10 2 2 2.7436 -0.2956
-10 2 3 -6.4434 0.0106
-10 2 4 2.6264 -0.3248
-10 2 5 -12.3262 -0.0177
-10 2 6 -0.1906 -0.3442
-10 2 7 -4.0579 -0.0682
-10 2 8 -1.5237 -0.2696
-10 2 9 1.4350 -0.0475
-10 2 10 -0.1983 -0.1333
-10 2 11 -2.4104 -0.0463
-10 2 12 0.3640 -0.0928
-10 2 13 -3.7522 -0.0220
-10 2 14 -0.5764 -0.0219
-10 2 15 1.1863 -0.0181
-10 2 16 -0.5522 0.0176
-10 2 17 2.7873 0.0363
-10 3 -9 -0.9252 0.0319
-10 3 -8 4.9117 -0.0463
-10 3 -7 -0.5440 0.1295
-10 3 -6 4.2236 -0.0228
-10 3 -5 0.5004 0.0868
-10 3 -4 -0.3000 0.0299
-10 3 -3 3.5536 0.0687
-10 3 -2 0.2596 -0.0262
-10 3 -1 4.8109 -0.0843
-10 3 0 4.7437 -0.0581
-10 3 1 1.3327 -0.2982
-10 3 2 1.5354 -0.0614
-10 3 3 -0.5385 -0.3468
-10 3 4 -7.4666 -0.0627
-10 3 5 2.5702 -0.3654
-10 3 6 -6.0172 -0.0574
-10 3 7 1.9781 -0.3249
-10 3 8 1.8713 -0.0157
-10 3 9 -2.4653 -0.2044
-10 3 10 1.2390 -0.0264
-10 3 11 -2.8837 -0.1200
-10 3 12 -3.7085 -0.0103
-10 3 13 0.3295 -0.0537
-10 3 14 -2.0568 0.0187
-10 3 15 1.1131 0.0181
-10 3 16 2.2542 0.0253
-10 3 17 -0.1186 0.0389
-10 4 -9 -2.6963 -0.0313
-10 4 -8 1.3865 0.0594
-10 4 -7 -2.0303 -0.0061
-10 4 -6 -0.7899 0.0422
-10 4 -5 -3.2259 0.0324
-10 4 -4 1.0572 -0.0127
-10 4 -3 -3.2147 0.0055
-10 4 -2 5.3806 -0.0784
-10 4 -1 0.0899 -0.1175
-10 4 0 2.9303 -0.1580
-10 4 1 3.3445 -0.1127
-10 4 2 -4.4396 -0.2105
-10 4 3 2.1861 -0.0902
-10 4 4 -2.2784 -0.1792
-10 4 5 -0.2607 -0.0593
-10 4 6 4.5307 -0.1603
-10 4 7 1.5323 0.0115
-10 4 8 1.2172 -0.0780
-10 4 9 3.4001 0.0387
-10 4 10 -4.6833 -0.0378
-10 4 11 0.4743 0.0083
-10 4 12 -1.8192 0.0022
-10 4 13 -2.1685 0.0422
-10 4 14 2.6956 0.0057
-10 4 15 -0.7322 0.0181
-10 4 16 1.1149 0.0310
-10 4 17 0.8692 0.0407
-10 5 -9 4.0903 -0.0049
-10 5 -8 -6.8616 0.0182
-10 5 -7 1.0602 -0.0057
-10 5 -6 -6.6746 0.0074
-10 5 -5 -1.8263 -0.0223
-10 5 -4 -4.2052 0.0343
-10 5 -3 0.6650 -0.0828
-10 5 -2 -2.5656 -0.0560
-10 5 -1 2.2273 -0.0783
-10 5 0 -1.2412 -0.1359
-10 5 1 -3.9107 -0.0802
-10 5 2 3.4987 -0.0855
-10 5 3 -7.9097 -0.0439
-10 5 4 7.6850 -0.0510
-10 5 5 -0.5194 0.0059
-10 5 6 5.0342 0.0144
-10 5 7 4.4898 0.0624
-10 5 8 1.9038 0.0775
-10 5 9 -0.8758 0.0777
-10 5 10 2.4725 0.0598
-10 5 11 -3.2067 0.0835
-10 5 12 2.0701 0.0404
-10 5 13 1.6440 0.0472
-10 5 14 -0.8189 0.0250
-10 5 15 2.9656 0.0001
-10 5 16 -1.5388 0.0040
-10 5 17 -0.1809 0.0140
-10 6 -9 -4.2788 0.0530
-10 6 -8 2.8543 -0.0341
-10 6 -7 -6.5970 0.0024
-10 6 -6 -0.9068 -0.0287
-10 6 -5 -3.2841 0.0188
-10 6 -4 -2.9305 -0.0332
-10 6 -3 -0.4483 0.0140
-10 6 -2 -2.0760 -0.0692
-10 6 -1 -2.8436 -0.0663
-10 6 0 -2.8722 -0.0392
-10 6 1 -2.6488 -0.0914
-10 6 2 -6.4381 -0.0308
-10 6 3 6.1109 -0.0207
-10 6 4 -5.6032 0.0128
-10 6 5 9.3295 0.0019
-10 6 6 0.7339 0.0649
-10 6 7 1.6837 0.0644
-10 6 8 2.8567 0.0814
-10 6 9 -1.1223 0.0720
-10 6 10 -0.1135 0.0777
-10 6 11 3.6260 0.0454
-10 6 12 0.2227 0.0768
-10 6 13 3.2026 -0.0127
-10 6 14 2.2732 -0.0059
-10 6 15 -1.6391 -0.0074
-10 6 16 1.3794 -0.0032
-10 6 17 -1.9133 -0.0012
-10 7 -9 1.0294 -0.0203
-10 7 -8 -1.0665 0.0204
-10 7 -7 0.1574 -0.0505
-10 7 -6 -0.3801 0.0160
-10 7 -5 -1.5062 -0.0036
-10 7 -4 2.8299 0.0255
-10 7 -3 -3.9749 -0.0336
-10 7 -2 0.9232 0.0172
-10 7 -1 -4.0884 -0.0586
-10 7 0 -4.7678 -0.0494
-10 7 1 -2.0405 -0.0444
-10 7 2 -2.4807 -0.0212
-10 7 3 -1.7882 -0.0525
-10 7 4 5.5527 0.0165
-10 7 5 -2.8061 -0.0173
-10 7 6 3.2860 0.0329
-10 7 7 0.0403 -0.0004
-10 7 8 -4.0501 0.0472
-10 7 9 2.8947 -0.0079
-10 7 10 -1.0791 0.0378
-10 7 11 1.9710 0.0152
-10 7 12 4.5077 -0.0349
-10 7 13 0.1172 -0.0002
-10 7 14 1.6378 -0.0608
-10 7 15 0.4654 -0.0292
-10 7 16 -1.9058 0.0002
-10 8 -9 4.2613 0.0057
-10 8 -8 -2.1573 -0.0550
-10 8 -7 3.9169 0.0150
-10 8 -6 0.4025 -0.0160
-10 8 -5 4.5347 0.0229
-10 8 -4 -0.8280 -0.0071
-10 8 -3 3.7556 0.0102
-10 8 -2 -3.5613 -0.0392
-10 8 -1 -0.8173 0.0018
-10 8 0 -0.6153 -0.0487
-10 8 1 -5.2233 -0.0222
-10 8 2 5.1918 -0.0373
-10 8 3 -3.0592 0.0182
-10 8 4 2.4328 -0.0513
-10 8 5 0.2093 0.0410
-10 8 6 -3.1746 -0.0233
-10 8 7 -2.8285 0.0372
-10 8 8 -0.1141 -0.0468
-10 8 9 -4.6973 0.0293
-10 8 10 3.9038 -0.0416
-10 8 11 0.0602 -0.0121
-10 8 12 0.4365 -0.0355
-10 8 13 2.4731 -0.0807
-10 8 14 -2.4677 -0.0235
-10 8 15 0.5684 -0.0296
-10 8 16 -0.3642 -0.0211
-10 9 -9 -4.8476 -0.0423
-10 9 -8 5.1190 -0.0106
-10 9 -7 -0.9116 -0.0206
-10 9 -6 4.8368 0.0127
-10 9 -5 2.0326 -0.0089
-10 9 -4 2.3723 -0.0299
-10 9 -3 0.2327 -0.0023
-10 9 -2 1.1230 -0.0397
-10 9 -1 -0.0751 -0.0109
-10 9 0 -0.7061 -0.0198
-10 9 1 6.3953 0.0154
-10 9 2 -4.2059 -0.0051
-10 9 3 9.5014 0.0194
-10 9 4 -5.5528 0.0495
-10 9 5 1.0218 0.0291
-10 9 6 -3.1554 0.0631
-10 9 7 -4.1641 0.0224
-10 9 8 -2.3721 0.0460
-10 9 9 0.9049 -0.0051
-10 9 10 -2.6156 0.0211
-10 9 11 2.0383 -0.0306
-10 9 12 -1.2930 -0.0289
-10 9 13 -2.9886 -0.0265
-10 9 14 0.9890 -0.0405
-10 9 15 -2.9496 -0.0161
-10 9 16 1.1749 0.0090
-10 10 -9 0.7013 -0.0196
-10 10 -8 -2.1989 -0.0203
-10 10 -7 2.6780 -0.0005
-10 10 -6 1.3152 0.0041
-10 10 -5 -0.2567 -0.0438
-10 10 -4 2.3809 0.0053
-10 10 -3 -1.7711 -0.0876
-10 10 -2 1.7906 0.0376
-10 10 -1 1.5181 -0.0672
-10 10 0 3.6453 0.0539
-10 10 1 2.1193 -0.0178
-10 10 2 8.1914 0.0830
-10 10 3 -4.0794 0.0198
-10 10 4 6.0310 0.0941
-10 10 5 -5.7956 0.0735
-10 10 6 -1.9900 0.0902
-10 10 7 -0.1268 0.0603
-10 10 8 -3.2632 0.0670
-10 10 9 1.1183 0.0455
-10 10 10 0.3993 0.0238
-10 10 11 -2.8306 0.0067
-10 10 12 -0.9999 -0.0079
-10 10 13 -2.1960 -0.0045
-10 10 14 -3.0143 -0.0061
-10 10 15 1.5011 -0.0078
-10 10 16 -1.5301 -0.0152
-10 11 -9 -0.6711 -0.0257
-10 11 -8 -1.7158 0.0098
-10 11 -7 0.7792 0.0082
-10 11 -6 -2.1395 -0.0286
-10 11 -5 0.8652 0.0123
-10 11 -4 -4.3363 -0.0684
-10 11 -3 2.0069 0.0340
-10 11 -2 -1.1424 -0.0758
-10 11 -1 1.9477 0.0669
-10 11 0 5.0434 -0.0296
-10 11 1 1.6565 0.0791
-10 11 2 3.4897 0.0113
-10 11 3 2.3909 0.0997
-10 11 4 -3.6255 0.0433
-10 11 5 1.3359 0.0878
-10 11 6 -1.4244 0.0413
-10 11 7 -1.9397 0.0707
-10 11 8 4.6128 0.0310
-10 11 9 -2.3380 0.0372
-10 11 10 1.4835 0.0049
-10 11 11 -0.9296 0.0072
-10 11 12 -3.4835 -0.0095
-10 11 13 -0.2666 0.0023
-10 11 14 -0.9903 -0.0095
-10 11 15 -0.6549 0.0014
-10 11 16 1.3170 0.0087
-10 12 -9 -3.8782 0.0133
-10 12 -8 2.6054 -0.0055
-10 12 -7 -2.9252 0.0050
-10 12 -6 -0.0485 0.0068
-10 12 -5 -3.7385 -0.0373
-10 12 -4 -0.3997 0.0155
-10 12 -3 -2.6092 -0.0173
-10 12 -2 0.8106 0.0255
-10 12 -1 2.0968 -0.0004
-10 12 0 -1.8695 0.0487
-10 12 1 6.1681 0.0300
-10 12 2 -5.2423 0.0514
-10 12 3 2.6360 0.0429
-10 12 4 -2.2904 0.0471
-10 12 5 -1.0515 0.0151
-10 12 6 1.4207 0.0209
-10 12 7 2.9170 -0.0050
-10 12 8 -0.5877 0.0067
-10 12 9 4.8749 -0.0190
-10 12 10 -2.3367 -0.0319
-10 12 11 -0.0613 -0.0350
-10 12 12 0.6321 -0.0052
-10 12 13 -2.3824 -0.0381
-10 12 14 2.3611 -0.0012
-10 12 15 -0.4353 -0.0024
-10 13 -9 4.1991 0.0098
-10 13 -8 -1.0057 0.0107
-10 13 -7 1.3683 -0.0073
-10 13 -6 -1.5305 -0.0234
-10 13 -5 -1.8151 0.0054
-10 13 -4 -0.4873 -0.0023
-10 13 -3 -1.0017 -0.0093
-10 13 -2 0.1462 0.0447
-10 13 -1 -1.6825 -0.0007
-10 13 0 2.0152 0.0532
-10 13 1 -6.9136 0.0181
-10 13 2 3.7939 0.0625
-10 13 3 -8.1741 0.0126
-10 13 4 2.1859 0.0326
-10 13 5 -0.3594 -0.0073
-10 13 6 0.6717 -0.0059
-10 13 7 3.3481 -0.0070
-10 13 8 2.2833 -0.0285
-10 13 9 -0.6398 -0.0508
-10 13 10 2.2469 -0.0354
-10 13 11 -0.9914 -0.0449
-10 13 12 -0.1666 -0.0428
-10 13 13 3.0535 -0.0056
-10 13 14 -1.6336 -0.0250
-10 13 15 2.5383 0.0157
-10 14 -9 2.6064 -0.0156
-10 14 -8 2.2384 0.0189
-10 14 -7 1.1439 -0.0287
-10 14 -6 -1.0788 -0.0016
-10 14 -5 1.7975 -0.0229
-10 14 -4 -1.8166 0.0009
-10 14 -3 1.7275 0.0127
-10 14 -2 -1.0908 -0.0204
-10 14 -1 -1.1575 0.0509
-10 14 0 -2.8011 0.0009
-10 14 1 -1.3027 0.0471
-10 14 2 -6.7160 0.0175
-10 14 3 1.8769 0.0449
-10 14 4 -4.0399 -0.0027
-10 14 5 1.5058 0.0234
-10 14 6 3.0043 0.0074
-10 14 7 -1.4509 0.0053
-10 14 8 2.8842 -0.0171
-10 14 9 -0.8008 -0.0171
-10 14 10 -0.7604 -0.0452
-10 14 11 1.4306 0.0048
-10 14 12 0.4664 -0.0183
-10 14 13 0.1215 -0.0240
-10 14 14 2.4859 0.0146
-10 14 15 -1.3586 0.0411
-10 15 -9 1.0584 0.0487
-10 15 -8 2.8072 -0.0450
-10 15 -7 -0.6729 0.0154
-10 15 -6 1.9144 -0.0170
-10 15 -5 -0.9718 0.0129
-10 15 -4 2.8104 -0.0228
-10 15 -3 -0.7126 0.0063
-10 15 -2 -0.2070 -0.0003
-10 15 -1 0.5554 0.0042
-10 15 0 -4.4852 0.0137
-10 15 1 0.2487 0.0311
-10 15 2 -2.9840 0.0051
-10 15 3 -1.4515 0.0247
-10 15 4 1.4198 0.0099
-10 15 5 0.0885 0.0140
-10 15 6 -0.9872 0.0259
-10 15 7 2.6640 0.0068
-10 15 8 -4.3166 0.0030
-10 15 9 1.3620 -0.0174
-10 15 10 -1.0711 0.0355
-10 15 11 -0.7744 -0.0106
-10 15 12 2.0134 0.0194
-10 15 13 -0.4706 0.0084
-10 15 14 0.2133 0.0028
-10 16 -9 1.9718 -0.0357
-10 16 -8 -1.5333 0.0167
-10 16 -7 0.2311 -0.0046
-10 16 -6 -0.1956 0.0161
-10 16 -5 0.9339 0.0166
-10 16 -4 0.4239 0.0086
-10 16 -3 0.7270 -0.0124
-10 16 -2 1.0150 0.0243
-10 16 -1 -2.5732 -0.0058
-10 16 0 3.7971 0.0310
-10 16 1 -5.0369 -0.0177
-10 16 2 4.8513 0.0431
-10 16 3 -1.6633 -0.0422
-10 16 4 1.6218 0.0155
-10 16 5 0.8268 -0.0144
-10 16 6 -0.4990 -0.0064
-10 16 7 -2.7819 -0.0159
-10 16 8 0.7598 -0.0241
-10 16 9 -3.4825 0.0128
-10 16 10 0.5479 -0.0017
-10 16 11 0.6907 0.0371
-10 16 12 -1.9381 -0.0101
-10 16 13 2.2188 -0.0157
-10 16 14 -1.3964 0.0485
-10 17 -9 -2.4551 -0.0324
-10 17 -8 -1.8316 -0.0002
-10 17 -7 -0.5412 0.0015
-10 17 -6 -1.7382 0.0532
-10 17 -5 1.7270 -0.0180
-10 17 -4 -0.9509 0.0390
-10 17 -3 1.0672 0.0049
-10 17 -2 -0.3621 0.0209
-10 17 -1 2.0488 0.0280
-10 17 0 -1.6397 0.0056
-10 17 1 5.6335 0.0324
-10 17 2 -2.2755 -0.0389
-10 17 3 5.6627 0.0174
-10 17 4 0.0601 -0.0593
-10 17 5 -0.3056 -0.0192
-10 17 6 0.7660 -0.0513
-10 17 7 -2.4313 -0.0469
-10 17 8 -1.2140 -0.0449
-10 17 9 0.3913 -0.0117
-10 17 10 -0.8846 0.0067
-10 17 11 -0.2199 -0.0261
-10 17 12 1.3579 -0.0186
-10 17 13 -2.1765 0.0079
-10 17 14 1.9840 -0.0378
-10 18 -9 -2.6485 -0.0018
-10 18 -8 -1.1152 -0.0363
-10 18 -7 -2.3346 0.0471
-10 18 -6 1.5862 -0.0329
-10 18 -5 -2.3857 0.0487
-10 18 -4 1.6995 -0.0359
-10 18 -3 -0.9400 0.0575
-10 18 -2 -0.0781 0.0097
-10 18 -1 1.5514 0.0349
-10 18 0 0.7624 0.0205
-10 18 1 1.7193 0.0062
-10 18 2 3.9974 0.0066
-10 18 3 0.1468 -0.0412
-10 18 4 2.4066 -0.0132
-10 18 5 0.8267 -0.0479
-10 18 6 -2.7920 -0.0498
-10 18 7 2.2224 -0.0580
-10 18 8 -1.9460 -0.0154
-10 18 9 0.9886 -0.0333
-10 18 10 0.8649 -0.0143
-10 18 11 -0.3985 -0.0200
-10 18 12 -0.1215 -0.0370
-10 18 13 0.9907 -0.0017
-10 19 -9 -0.4683 -0.0468
-10 19 -8 -0.9499 0.0397
-10 19 -7 0.4449 -0.0259
-10 19 -6 -0.7090 0.0125
-10 19 -5 1.0335 -0.0427
-10 19 -4 -1.3931 0.0319
-10 19 -3 -0.3085 -0.0001
-10 19 -2 1.1325 0.0347
-10 19 -1 -2.5690 0.0186
-10 19 0 4.3833 0.0144
-10 19 1 -1.9409 0.0042
-10 19 2 3.4661 -0.0061
-10 19 3 0.6071 -0.0170
-10 19 4 -0.1539 -0.0223
-10 19 5 -0.3346 -0.0317
-10 19 6 1.0769 -0.0187
-10 19 7 -2.1857 -0.0257
-10 19 8 3.1450 -0.0146
-10 19 9 -0.1950 0.0178
-10 19 10 0.3723 -0.0205
-10 19 11 1.4281 -0.0309
-10 19 12 -1.0546 0.0424
-10 19 13 0.7969 0.0090
-10 20 -9 0.3338 0.0365
-10 20 -8 0.4348 0.0004
-10 20 -7 1.9142 0.0096
-10 20 -6 -0.7388 -0.0195
-10 20 -5 0.8735 -0.0141
-10 20 -4 -0.8482 0.0192
-10 20 -3 0.1903 0.0044
-10 20 -2 -2.0884 0.0328
-10 20 -1 2.6297 -0.0106
-10 20 0 -4.0440 0.0177
-10 20 1 4.7258 -0.0093
-10 20 2 -3.9079 -0.0236
-10 20 3 1.5486 -0.0148
-10 20 4 -1.0848 -0.0301
-10 20 5 -1.9123 -0.0165
-10 20 6 0.2000 -0.0321
-10 20 7 0.8478 0.0233
-10 20 8 -0.1835 0.0033
-10 20 9 1.6357 0.0086
-10 20 10 0.7199 0.0075
-10 20 11 -1.0654 0.0371
-10 20 12 1.7718 0.0026
-10 21 -9 1.2306 0.0150
-10 21 -8 2.3060 0.0388
-10 21 -7 -0.8467 -0.0009
-10 21 -6 2.8682 -0.0176
-10 21 -5 -2.0534 0.0351
-10 21 -4 1.3210 -0.0075
-10 21 -3 -1.0983 0.0526
-10 21 -2 0.1941 -0.0299
-10 21 -1 -1.4650 0.0296
-10 21 0 1.4957 -0.0172
-10 21 1 -3.5397 -0.0125
-10 21 2 1.9300 -0.0149
-10 21 3 -3.8103 -0.0490
-10 21 4 -1.4000 -0.0351
-10 21 5 0.2127 -0.0330
-10 21 6 -2.7758 -0.0184
-10 21 7 1.9017 -0.0182
-10 21 8 -0.0900 0.0348
-10 21 9 0.2676 0.0003
-10 21 10 -0.0250 0.0133
-10 21 11 0.7176 0.0250
-10 21 12 -0.9011 0.0790
-10 22 -9 1.3027 0.0532
-10 22 -8 0.2843 -0.0119
-10 22 -7 1.7010 -0.0009
-10 22 -6 -1.4165 0.0197
-10 22 -5 1.9794 0.0021
-10 22 -4 -0.9761 0.0489
-10 22 -3 -0.1295 -0.0212
-10 22 -2 0.9617 0.0218
-10 22 -1 -1.7417 -0.0138
-10 22 0 0.7331 0.0020
-10 22 1 -1.2846 0.0057
-10 22 2 -2.0222 -0.0449
-10 22 3 -0.3898 -0.0120
-10 22 4 -1.8154 -0.0486
-10 22 5 -1.9710 -0.0500
-10 22 6 2.1766 -0.0020
-10 22 7 -2.3616 -0.0115
-10 22 8 1.5544 -0.0027
-10 22 9 -0.4757 0.0121
-10 22 10 -0.4725 0.0218
-10 22 11 0.1393 0.0032
-10 23 -8 -0.1696 0.0000
-10 23 -7 0.2975 -0.0213
-10 23 -6 0.1181 -0.0060
-10 23 -5 -0.0125 0.0300
-10 23 -4 -0.0715 -0.0061
-10 23 -3 1.3197 -0.0096
-10 23 -2 -2.2279 -0.0082
-10 23 -1 3.0840 -0.0004
-10 23 0 -3.5858 0.0229
-10 23 1 2.2615 -0.0157
-10 23 2 -2.0707 0.0210
-10 23 3 -0.4534 -0.0393
-10 23 4 0.4586 -0.0012
-10 23 5 0.0334 -0.0069
-10 23 6 -0.6421 -0.0285
-10 23 7 1.8800 0.0431
-10 23 8 -1.3290 -0.0049
-10 23 9 -0.1076 0.0210
-10 23 10 0.3819 -0.0082
-10 24 -7 -1.4612 -0.0283
-10 24 -6 1.3176 0.0130
-10 24 -5 -1.1711 -0.0099
-10 24 -4 1.1423 -0.0226
-10 24 -3 -1.4516 0.0018
-10 24 -2 2.2952 -0.0240
-10 24 -1 -2.7837 0.0289
-10 24 0 3.2242 0.0088
-10 24 1 -2.8202 0.0190
-10 24 2 2.5357 -0.0003
-10 24 3 0.0612 0.0169
-10 24 4 0.0034 -0.0122
-10 24 5 2.3198 0.0206
-10 24 6 -0.1587 0.0377
-10 24 7 0.2694 0.0020
-10 24 8 0.2964 0.0572
-10 24 9 -0.0936 0.0093
-10 25 -6 -1.6669 -0.0097
-10 25 -5 1.1445 -0.0020
-10 25 -4 -1.0531 0.0071
-10 25 -3 0.6063 -0.0329
-10 25 -2 -0.8526 0.0532
-10 25 -1 1.1132 0.0104
-10 25 0 -1.0380 0.0140
-10 25 1 2.1119 0.0210
-10 25 2 -0.4033 -0.0247
-10 25 3 1.5950 0.0055
-10 25 4 1.7787 -0.0045
-10 25 5 -1.0560 -0.0042
-10 25 6 2.3989 0.0355
-10 25 7 -1.0355 0.0412
-10 25 8 0.3793 0.0208
-10 26 -5 -0.7542 0.0162
-10 26 -4 -0.2211 -0.0130
-10 26 -3 0.4126 0.0658
-10 26 -2 -1.0294 0.0029
-10 26 -1 0.8468 0.0435
-10 26 0 -0.3790 0.0111
-10 26 1 0.9217 -0.0448
-10 26 2 0.8334 -0.0031
-10 26 3 0.2997 -0.0769
-10 26 4 0.0245 -0.0177
-10 26 5 1.2746 -0.0111
-10 26 6 -1.8328 -0.0066
-10 26 7 1.2951 0.0387
-10 27 -4 0.5782 0.0439
-10 27 -3 -1.5324 0.0060
-10 27 -2 1.4731 0.0516
-10 27 -1 -1.8028 -0.0137
-10 27 0 1.7247 -0.0278
-10 27 1 -0.8822 -0.0320
-10 27 2 0.6498 -0.0861
-10 27 3 -0.0473 -0.0424
-10 27 4 -0.7604 -0.0723
-10 27 5 -0.6000 -0.0076
-10 27 6 0.2934 0.0186
-10 28 -2 -1.6173 -0.0250
-10 28 -1 1.2705 -0.0309
-10 28 0 -1.0685 -0.0553
-10 28 1 0.8727 -0.0630
-10 28 2 -0.6923 -0.0653
-10 28 3 -0.6145 -0.0536
-10 28 4 0.0979 -0.0134
-9 0 -7 2.5021 0.0215
-9 0 -5 -1.4712 -0.1253
-9 0 -3 4.1574 -0.2806
-9 0 -1 10.6954 -0.3347
-9 0 1 2.1254 -0.3025
-9 0 3 -9.3361 -0.2559
-9 0 5 -2.8951 -0.2696
-9 0 7 6.4199 -0.2527
-9 0 9 0.7971 -0.2145
-9 0 11 -6.0607 -0.1357
-9 0 13 -1.9899 -0.0245
-9 0 15 4.2089 0.0753
-9 0 17 1.6638 0.1278
-9 1 -8 3.5195 -0.0445
-9 1 -7 -10.6967 -0.0913
-9 1 -6 -0.7665 -0.0723
-9 1 -5 -7.4347 0.0674
-9 1 -4 -0.8081 -0.1915
-9 1 -3 -0.7505 0.0081
-9 1 -2 5.7052 -0.2018
-9 1 -1 -1.1439 -0.1025
-9 1 0 5.5776 0.0244
-9 1 1 -3.4207 0.0070
-9 1 2 -4.5093 0.0897
-9 1 3 4.4256 0.0459
-9 1 4 -6.9465 0.0850
-9 1 5 12.2661 0.0462
-9 1 6 2.2263 0.0081
-9 1 7 6.8296 0.0958
-9 1 8 4.3748 -0.0671
-9 1 9 -0.5195 0.0476
-9 1 10 -2.3048 -0.1243
-9 1 11 0.2902 0.0434
-9 1 12 -3.8181 -0.0780
-9 1 13 2.5927 0.0443
-9 1 14 1.4380 -0.0365
-9 1 15 -0.1639 0.0210
-9 1 16 2.9960 0.0436
-9 1 17 -2.7433 -0.0001
-9 1 18 -0.2671 -0.0043
-9 2 -8 -11.6392 -0.0872
-9 2 -7 -0.6494 -0.0710
-9 2 -6 -12.9916 -0.0358
-9 2 -5 -2.6105 -0.0212
-9 2 -4 -3.9767 0.0190
-9 2 -3 -1.7044 -0.0658
-9 2 -2 0.8907 -0.0434
-9 2 -1 -0.4802 0.1969
-9 2 0 -4.8644 -0.0415
-9 2 1 -1.4938 0.3922
-9 2 2 -2.3249 0.0446
-9 2 3 -3.2451 0.3596
-9 2 4 12.8760 0.0410
-9 2 5 -1.9993 0.3099
-9 2 6 15.0689 0.0637
-9 2 7 1.3945 0.1756
-9 2 8 2.2730 0.0596
-9 2 9 1.8981 0.0333
-9 2 10 -2.2493 0.0345
-9 2 11 0.0584 -0.0272
-9 2 12 2.8891 0.0417
-9 2 13 -0.2319 -0.0625
-9 2 14 3.0339 0.0361
-9 2 15 0.7783 -0.0581
-9 2 16 -3.0496 0.0132
-9 2 17 0.4547 -0.0448
-9 2 18 -2.9799 -0.0596
-9 3 -8 -2.7419 -0.1138
-9 3 -7 -7.5988 -0.0581
-9 3 -6 -2.4856 0.0415
-9 3 -5 -4.1785 -0.0614
-9 3 -4 -2.6386 0.0754
-9 3 -3 2.2049 -0.0397
-9 3 -2 -6.1459 0.1896
-9 3 -1 -0.8999 -0.0007
-9 3 0 -5.8224 0.4097
-9 3 1 -6.5562 -0.0043
-9 3 2 1.0493 0.4088
-9 3 3 1.1391 0.0567
-9 3 4 2.2330 0.3398
-9 3 5 11.2168 0.0323
-9 3 6 -2.5957 0.2784
-9 3 7 5.4455 0.0345
-9 3 8 -1.0680 0.1277
-9 3 9 -3.5099 0.0213
-9 3 10 3.7751 0.0562
-9 3 11 -0.7528 0.0356
-9 3 12 3.0135 -0.0115
-9 3 13 4.0746 0.0157
-9 3 14 -1.1366 -0.0620
-9 3 15 0.5858 0.0434
-9 3 16 -1.4930 -0.0652
-9 3 17 -3.4328 -0.0337
-9 3 18 0.3383 -0.0638
-9 4 -8 3.3716 0.0278
-9 4 -7 -3.6067 -0.0082
-9 4 -6 2.7640 -0.0394
-9 4 -5 0.2343 0.1084
-9 4 -4 3.9540 -0.0696
-9 4 -3 -2.6896 0.1571
-9 4 -2 2.4576 0.0550
-9 4 -1 -8.0573 0.2199
-9 4 0 -2.7095 0.0445
-9 4 1 -0.9965 0.2486
-9 4 2 -5.6940 0.0218
-9 4 3 8.6346 0.1665
-9 4 4 -2.5019 0.0353
-9 4 5 2.0596 0.1287
-9 4 6 0.2020 -0.0294
-9 4 7 -5.9361 0.0663
-9 4 8 -2.6066 -0.0381
-9 4 9 -0.0089 0.0253
-9 4 10 -3.4223 -0.0047
-9 4 11 5.8112 0.0151
-9 4 12 0.5388 -0.0107
-9 4 13 1.0415 -0.0260
-9 4 14 2.3196 0.0067
-9 4 15 -3.8636 -0.0257
-9 4 16 0.0236 0.0221
-9 4 17 -0.9416 -0.0340
-9 4 18 -0.8664 -0.0483
-9 5 -8 -4.3711 -0.0056
-9 5 -7 9.5559 0.0405
-9 5 -6 1.0693 0.0557
-9 5 -5 7.7745 -0.0336
-9 5 -4 3.9440 0.1039
-9 5 -3 2.9245 0.0421
-9 5 -2 -1.3117 0.0936
-9 5 -1 0.7149 0.1279
-9 5 0 -2.3947 0.0276
-9 5 1 -1.1412 0.0546
-9 5 2 7.5680 0.0132
-9 5 3 -7.7877 0.0161
-9 5 4 9.4279 -0.0620
-9 5 5 -10.5435 -0.0283
-9 5 6 -2.3984 -0.0709
-9 5 7 -5.2107 -0.1079
-9 5 8 -6.0156 -0.0689
-9 5 9 -1.5802 -0.0664
-9 5 10 1.8053 -0.0227
-9 5 11 -1.8967 -0.0405
-9 5 12 3.2405 -0.0306
-9 5 13 -1.0780 -0.0199
-9 5 14 -2.7167 0.0101
-9 5 15 1.7793 0.0130
-9 5 16 -3.3123 0.0019
-9 5 17 2.0458 0.0049
-9 5 18 0.4081 0.0054
-9 6 -8 7.0914 0.0059
-9 6 -7 0.7754 0.0513
-9 6 -6 8.5814 0.0139
-9 6 -5 5.3032 0.0445
-9 6 -4 2.7406 0.0070
-9 6 -3 5.7969 0.0558
-9 6 -2 -0.9730 0.0841
-9 6 -1 2.6970 -0.0392
-9 6 0 3.1864 0.1060
-9 6 1 3.6521 -0.0641
-9 6 2 0.5688 0.0201
-9 6 3 7.6546 -0.0719
-9 6 4 -11.0855 -0.0192
-9 6 5 4.1322 -0.1242
-9 6 6 -10.6717 -0.0777
-9 6 7 -3.8778 -0.0949
-9 6 8 -0.1621 -0.0942
-9 6 9 -3.8966 -0.0441
-9 6 10 1.5682 -0.0508
-9 6 11 0.2531 -0.0305
-9 6 12 -3.5017 -0.0112
-9 6 13 -0.4869 -0.0048
-9 6 14 -1.8847 0.0265
-9 6 15 -2.6131 0.0301
-9 6 16 3.3370 0.0114
-9 6 17 -1.2101 -0.0124
-9 7 -8 2.3896 0.0784
-9 7 -7 2.2159 -0.0029
-9 7 -6 3.2128 0.0416
-9 7 -5 0.8078 -0.0143
-9 7 -4 4.3780 0.0323
-9 7 -3 -3.3792 -0.0043
-9 7 -2 6.0686 0.0040
-9 7 -1 0.4255 0.0273
-9 7 0 4.1309 -0.0388
-9 7 1 7.4658 0.0374
-9 7 2 0.4199 -0.0148
-9 7 3 1.0331 -0.0423
-9 7 4 1.0377 -0.0260
-9 7 5 -8.0021 -0.0381
-9 7 6 1.7284 -0.0460
-9 7 7 -2.0405 -0.0489
-9 7 8 -1.7767 0.0051
-9 7 9 5.4615 -0.0256
-9 7 10 -3.6265 0.0053
-9 7 11 0.3730 0.0072
-9 7 12 -1.7963 0.0098
-9 7 13 -4.7883 0.0720
-9 7 14 0.2647 0.0215
-9 7 15 -0.4227 0.0373
-9 7 16 -0.3497 0.0057
-9 7 17 2.8360 0.0038
-9 8 -8 -5.4596 -0.0069
-9 8 -7 2.8640 0.0567
-9 8 -6 -4.0907 -0.0118
-9 8 -5 -0.9223 0.0212
-9 8 -4 -4.1806 -0.0138
-9 8 -3 0.8540 0.0134
-9 8 -2 -2.7281 -0.0416
-9 8 -1 3.9783 0.0132
-9 8 0 4.3047 -0.0167
-9 8 1 -1.9551 0.0059
-9 8 2 8.7411 -0.0449
-9 8 3 -7.8894 0.0338
-9 8 4 3.3886 -0.0785
-9 8 5 -1.3634 0.0287
-9 8 6 -0.1809 -0.0311
-9 8 7 4.0669 0.0376
-9 8 8 4.2151 -0.0052
-9 8 9 -0.5622 0.0447
-9 8 10 4.5916 0.0212
-9 8 11 -4.0015 0.0373
-9 8 12 -1.4949 0.0719
-9 8 13 0.5177 0.0352
-9 8 14 -3.3550 0.0798
-9 8 15 3.1157 0.0137
-9 8 16 -0.3708 0.0069
-9 8 17 0.2491 -0.0010
-9 9 -8 3.5264 0.0337
-9 9 -7 -6.7566 0.0214
-9 9 -6 -2.5787 0.0006
-9 9 -5 -4.8254 0.0360
-9 9 -4 -5.6521 -0.0084
-9 9 -3 -1.5124 0.0192
-9 9 -2 -1.6891 -0.0111
-9 9 -1 0.1300 -0.0219
-9 9 0 -1.1605 -0.0040
-9 9 1 3.6089 -0.0451
-9 9 2 -9.7525 -0.0262
-9 9 3 7.8109 -0.0859
-9 9 4 -9.4239 0.0179
-9 9 5 6.6680 -0.0906
-9 9 6 2.5119 0.0165
-9 9 7 3.0681 -0.0362
-9 9 8 5.6989 0.0252
-9 9 9 2.4811 -0.0088
-9 9 10 -1.0476 0.0275
-9 9 11 1.9743 0.0388
-9 9 12 -1.3446 0.0423
-9 9 13 -0.3364 0.0520
-9 9 14 4.0821 0.0193
-9 9 15 -2.5166 0.0355
-9 9 16 3.1552 0.0255
-9 9 17 -1.5138 -0.0281
-9 10 -8 -2.2229 0.0451
-9 10 -7 -1.6698 -0.0278
-9 10 -6 -3.5931 0.0642
-9 10 -5 -5.6611 -0.0382
-9 10 -4 0.7873 0.0915
-9 10 -3 -5.7730 -0.0521
-9 10 -2 1.8664 0.0629
-9 10 -1 -2.7258 -0.0519
-9 10 0 -2.5564 -0.0116
-9 10 1 -4.7267 -0.0814
-9 10 2 -0.7773 -0.0479
-9 10 3 -9.0997 -0.0746
-9 10 4 6.9625 -0.0840
-9 10 5 -3.4236 -0.0333
-9 10 6 5.6613 -0.0823
-9 10 7 5.3175 -0.0295
-9 10 8 -0.9804 -0.0494
-9 10 9 4.1179 -0.0029
-9 10 10 -1.0526 -0.0084
-9 10 11 -0.3231 0.0181
-9 10 12 2.8295 0.0087
-9 10 13 1.4489 0.0133
-9 10 14 0.7440 0.0132
-9 10 15 3.5320 0.0203
-9 10 16 -2.6757 0.0051
-9 10 17 1.3756 0.0251
-9 11 -8 -1.8278 -0.0220
-9 11 -7 1.0330 0.0360
-9 11 -6 -2.5632 -0.0523
-9 11 -5 2.1811 0.0802
-9 11 -4 -2.5759 -0.0591
-9 11 -3 4.5957 0.0787
-9 11 -2 -2.9558 -0.0699
-9 11 -1 -0.9276 0.0346
-9 11 0 -1.3027 -0.0947
-9 11 1 -8.3949 -0.0294
-9 11 2 -0.8364 -0.1031
-9 11 3 -2.8147 -0.0211
-9 11 4 -1.7440 -0.0759
-9 11 5 4.9099 -0.0428
-9 11 6 0.3966 -0.0434
-9 11 7 -0.0003 -0.0333
-9 11 8 3.3082 -0.0219
-9 11 9 -5.3736 -0.0146
-9 11 10 2.4190 0.0227
-9 11 11 -0.2421 -0.0004
-9 11 12 0.2333 -0.0026
-9 11 13 4.2486 -0.0079
-9 11 14 -0.1270 0.0110
-9 11 15 0.3281 0.0125
-9 11 16 0.8050 -0.0032
-9 11 17 -1.4938 -0.0293
-9 12 -8 4.3938 -0.0015
-9 12 -7 -1.6513 -0.0238
-9 12 -6 3.1163 0.0288
-9 12 -5 2.2062 -0.0411
-9 12 -4 3.9624 0.0171
-9 12 -3 1.5769 -0.0345
-9 12 -2 2.1506 -0.0034
-9 12 -1 0.0586 -0.0636
-9 12 0 -5.6294 -0.0423
-9 12 1 4.0048 -0.0692
-9 12 2 -9.1963 -0.0253
-9 12 3 6.5301 -0.0499
-9 12 4 -2.0156 0.0207
-9 12 5 1.2321 -0.0216
-9 12 6 1.1073 0.0291
-9 12 7 -2.0095 -0.0007
-9 12 8 -4.1357 0.0392
-9 12 9 0.6112 0.0396
-9 12 10 -4.4127 0.0285
-9 12 11 1.5419 0.0266
-9 12 12 1.9561 0.0057
-9 12 13 -2.3097 -0.0031
-9 12 14 3.5889 0.0119
-9 12 15 -2.8661 -0.0018
-9 12 16 0.3784 -0.0313
-9 13 -8 -2.3698 0.0005
-9 13 -7 1.6645 0.0119
-9 13 -6 2.6821 -0.0014
-9 13 -5 1.5482 -0.0111
-9 13 -4 5.4687 -0.0008
-9 13 -3 0.6592 -0.0510
-9 13 -2 2.5923 -0.0012
-9 13 -1 -0.6556 -0.0786
-9 13 0 2.7549 -0.0356
-9 13 1 -4.2518 -0.0620
-9 13 2 9.1143 -0.0036
-9 13 3 -5.0949 -0.0008
-9 13 4 7.2881 0.0119
-9 13 5 -1.6174 0.0527
-9 13 6 -2.8529 0.0256
-9 13 7 -0.7372 0.0607
-9 13 8 -4.7861 0.0408
-9 13 9 -2.6194 0.0631
-9 13 10 0.3545 0.0512
-9 13 11 -1.6472 0.0132
-9 13 12 -0.2786 0.0056
-9 13 13 1.7354 0.0191
-9 13 14 -4.4319 -0.0036
-9 13 15 2.4684 -0.0377
-9 13 16 -2.4763 -0.0529
-9 14 -8 -2.6285 0.0319
-9 14 -7 0.5483 0.0170
-9 14 -6 -0.9874 0.0051
-9 14 -5 4.2270 0.0164
-9 14 -4 -2.2639 -0.0247
-9 14 -3 3.8521 0.0306
-9 14 -2 -1.1817 -0.0668
-9 14 -1 1.0124 -0.0041
-9 14 0 2.2315 -0.0647
-9 14 1 3.3886 -0.0025
-9 14 2 1.1698 -0.0250
-9 14 3 7.4494 0.0262
-9 14 4 -2.4245 0.0151
-9 14 5 1.4125 0.0236
-9 14 6 -0.8980 0.0215
-9 14 7 -5.9977 0.0250
-9 14 8 1.7788 0.0279
-9 14 9 -3.5209 0.0354
-9 14 10 0.2654 0.0006
-9 14 11 0.9205 0.0086
-9 14 12 -1.7642 -0.0115
-9 14 13 -0.9205 -0.0100
-9 14 14 0.5573 -0.0135
-9 14 15 -2.8260 -0.0532
-9 14 16 1.4127 -0.0987
-9 15 -8 -0.5142 -0.0022
-9 15 -7 -2.6541 0.0086
-9 15 -6 0.8296 0.0117
-9 15 -5 -2.4514 -0.0054
-9 15 -4 1.2465 0.0239
-9 15 -3 -3.1835 -0.0080
-9 15 -2 0.1253 0.0052
-9 15 -1 1.7347 -0.0336
-9 15 0 -1.8610 -0.0148
-9 15 1 6.9732 0.0048
-9 15 2 -0.1918 0.0036
-9 15 3 2.8508 0.0139
-9 15 4 1.5120 0.0132
-9 15 5 -2.0295 -0.0043
-9 15 6 -1.7574 -0.0002
-9 15 7 1.8357 -0.0238
-9 15 8 -3.7256 0.0191
-9 15 9 4.3832 -0.0312
-9 15 10 -0.8329 -0.0030
-9 15 11 -0.4219 -0.0538
-9 15 12 2.0662 -0.0095
-9 15 13 -3.0057 -0.0078
-9 15 14 0.9427 -0.0575
-9 15 15 -0.1780 -0.0474
-9 15 16 -0.3953 -0.0602
-9 16 -8 -1.9041 -0.0115
-9 16 -7 -0.3195 0.0020
-9 16 -6 -0.0771 -0.0467
-9 16 -5 -2.1759 0.0043
-9 16 -4 -1.4005 -0.0050
-9 16 -3 -1.9829 -0.0049
-9 16 -2 -0.8078 -0.0142
-9 16 -1 -2.6049 -0.0271
-9 16 0 4.5732 0.0180
-9 16 1 -5.1875 -0.0178
-9 16 2 6.5390 0.0555
-9 16 3 -4.4874 0.0017
-9 16 4 0.4384 0.0308
-9 16 5 -0.1804 0.0025
-9 16 6 -1.2136 -0.0043
-9 16 7 0.9902 0.0161
-9 16 8 3.5288 -0.0168
-9 16 9 -0.4496 0.0100
-9 16 10 2.9527 -0.0573
-9 16 11 0.8278 -0.0042
-9 16 12 -2.2565 -0.0185
-9 16 13 3.5873 -0.0194
-9 16 14 -3.0073 0.0123
-9 16 15 1.8731 -0.0820
-9 17 -8 1.1870 0.0279
-9 17 -7 2.5347 -0.0814
-9 17 -6 -2.2761 -0.0011
-9 17 -5 2.1708 -0.0543
-9 17 -4 -3.9767 -0.0047
-9 17 -3 0.5056 -0.0341
-9 17 -2 -2.2171 -0.0392
-9 17 -1 0.1250 -0.0149
-9 17 0 -3.0212 -0.0269
-9 17 1 2.4871 0.0512
-9 17 2 -6.5877 -0.0082
-9 17 3 2.1658 0.0712
-9 17 4 -3.9392 0.0187
-9 17 5 -1.4421 0.0439
-9 17 6 3.2526 0.0348
-9 17 7 -0.9333 0.0447
-9 17 8 3.5837 0.0303
-9 17 9 1.6467 0.0002
-9 17 10 -0.0419 0.0053
-9 17 11 0.7868 -0.0120
-9 17 12 1.2675 0.0278
-9 17 13 -2.1630 0.0267
-9 17 14 2.8765 -0.0355
-9 17 15 -1.9460 0.0512
-9 18 -8 3.7314 -0.0542
-9 18 -7 0.3650 0.0158
-9 18 -6 2.9135 -0.0667
-9 18 -5 -2.7805 0.0166
-9 18 -4 2.6565 -0.0388
-9 18 -3 -2.0493 -0.0299
-9 18 -2 0.1293 -0.0424
-9 18 -1 0.4970 -0.0322
-9 18 0 -2.6450 0.0122
-9 18 1 -1.2341 -0.0111
-9 18 2 -1.8004 0.0583
-9 18 3 -4.3462 0.0149
-9 18 4 -0.2961 0.0562
-9 18 5 0.0011 0.0440
-9 18 6 -1.8705 0.0541
-9 18 7 5.0951 0.0452
-9 18 8 -2.4853 0.0470
-9 18 9 2.0000 -0.0039
-9 18 10 -0.0178 0.0116
-9 18 11 -1.4139 0.0310
-9 18 12 1.0582 0.0099
-9 18 13 -0.0805 0.0215
-9 18 14 -1.0453 0.0112
-9 19 -8 1.5346 0.0179
-9 19 -7 0.6323 -0.0317
-9 19 -6 0.4176 0.0276
-9 19 -5 0.7576 0.0030
-9 19 -4 -0.1994 -0.0001
-9 19 -3 1.3183 -0.0171
-9 19 -2 1.7431 -0.0314
-9 19 -1 -2.3598 0.0027
-9 19 0 3.5939 -0.0038
-9 19 1 -5.6652 0.0314
-9 19 2 1.4367 0.0115
-9 19 3 -2.6536 0.0369
-9 19 4 -1.0667 0.0233
-9 19 5 0.5822 0.0202
-9 19 6 1.4188 0.0353
-9 19 7 -2.1532 0.0101
-9 19 8 2.4201 -0.0099
-9 19 9 -2.9727 0.0023
-9 19 10 -0.9209 -0.0148
-9 19 11 1.1217 -0.0068
-9 19 12 -2.8818 0.0222
-9 19 13 1.6903 -0.0613
-9 19 14 -1.3466 0.0013
-9 20 -8 -1.6044 -0.0164
-9 20 -7 1.1030 -0.0082
-9 20 -6 -3.1919 0.0407
-9 20 -5 2.3100 0.0128
-9 20 -4 -0.7896 0.0279
-9 20 -3 2.4513 -0.0338
-9 20 -2 -0.1415 0.0233
-9 20 -1 3.4907 -0.0006
-9 20 0 -3.6902 0.0272
-9 20 1 4.7395 0.0267
-9 20 2 -4.6784 0.0208
-9 20 3 2.9723 0.0247
-9 20 4 0.4481 0.0053
-9 20 5 -0.5736 0.0069
-9 20 6 2.2367 -0.0198
-9 20 7 -0.9931 -0.0095
-9 20 8 -1.7140 -0.0472
-9 20 9 -0.5310 -0.0381
-9 20 10 -1.0711 -0.0208
-9 20 11 -2.0757 -0.0212
-9 20 12 1.9594 -0.0821
-9 20 13 -2.7774 -0.0192
-9 21 -8 -0.9656 -0.0465
-9 21 -7 -4.3866 0.0227
-9 21 -6 1.8005 -0.0109
-9 21 -5 -3.4547 0.0456
-9 21 -4 2.9550 -0.0457
-9 21 -3 -0.3732 0.0248
-9 21 -2 1.5650 -0.0232
-9 21 -1 0.1908 0.0279
-9 21 0 1.8756 0.0317
-9 21 1 -1.5639 0.0092
-9 21 2 4.0444 0.0500
-9 21 3 -0.7189 0.0055
-9 21 4 2.1862 0.0222
-9 21 5 3.3750 0.0042
-9 21 6 -2.7168 -0.0141
-9 21 7 2.7939 -0.0328
-9 21 8 -2.6464 -0.0253
-9 21 9 -0.4958 -0.0380
-9 21 10 -0.4025 -0.0347
-9 21 11 -0.0084 -0.0381
-9 21 12 -1.2039 -0.0464
-9 21 13 1.1888 -0.0903
-9 22 -8 -2.9465 -0.0228
-9 22 -7 -0.8697 -0.0161
-9 22 -6 -2.4278 0.0392
-9 22 -5 1.3302 -0.0512
-9 22 -4 -1.0294 0.0043
-9 22 -3 0.2625 -0.0455
-9 22 -2 1.4022 0.0150
-9 22 -1 -2.0109 0.0096
-9 22 0 2.5500 -0.0025
-9 22 1 -0.4195 0.0476
-9 22 2 1.6257 0.0007
-9 22 3 2.5731 0.0477
-9 22 4 1.2906 0.0152
-9 22 5 0.0598 0.0122
-9 22 6 3.2172 0.0248
-9 22 7 -3.5827 -0.0244
-9 22 8 2.1749 -0.0096
-9 22 9 -0.8352 -0.0157
-9 22 10 -0.4953 -0.0071
-9 22 11 1.1792 -0.0453
-9 22 12 -0.4459 -0.0113
-9 23 -8 -1.4970 0.0096
-9 23 -7 0.4037 0.0354
-9 23 -6 -1.1422 -0.0155
-9 23 -5 0.7775 0.0042
-9 23 -4 -0.8651 -0.0374
-9 23 -3 1.1539 -0.0042
-9 23 -2 -3.1451 0.0084
-9 23 -1 3.1461 -0.0016
-9 23 0 -3.9983 0.0236
-9 23 1 4.1521 -0.0035
-9 23 2 -1.4475 0.0263
-9 23 3 1.3806 0.0117
-9 23 4 1.2016 0.0202
-9 23 5 -0.5705 0.0233
-9 23 6 -0.7330 -0.0131
-9 23 7 1.2761 0.0241
-9 23 8 -1.4273 -0.0296
-9 23 9 0.6588 -0.0013
-9 23 10 1.4684 -0.0202
-9 23 11 -1.2529 0.0183
-9 23 12 1.7580 -0.0089
-9 24 -8 1.6089 0.0575
-9 24 -7 -1.2698 0.0334
-9 24 -6 2.8751 0.0253
-9 24 -5 -1.5700 -0.0072
-9 24 -4 1.7431 -0.0080
-9 24 -3 -2.0916 0.0400
-9 24 -2 1.4925 -0.0034
-9 24 -1 -3.2923 0.0318
-9 24 0 3.0035 0.0010
-9 24 1 -3.3742 0.0035
-9 24 2 2.1282 0.0130
-9 24 3 -1.5139 -0.0206
-9 24 4 -2.0013 0.0115
-9 24 5 1.1777 -0.0128
-9 24 6 -2.8824 -0.0034
-9 24 7 0.5803 -0.0408
-9 24 8 -0.0898 -0.0059
-9 24 9 0.4970 -0.0305
-9 24 10 -0.5343 -0.0151
-9 24 11 1.5964 -0.0017
-9 25 -8 -0.0697 0.0247
-9 25 -7 2.5622 0.0446
-9 25 -6 -0.7717 0.0160
-9 25 -5 2.2709 -0.0097
-9 25 -4 -0.6577 0.0465
-9 25 -3 0.2367 -0.0145
-9 25 -2 -0.3950 0.0587
-9 25 -1 0.1253 -0.0123
-9 25 0 -1.0415 0.0125
-9 25 1 0.3341 0.0064
-9 25 2 -2.3289 -0.0276
-9 25 3 -1.1097 0.0189
-9 25 4 -0.5598 -0.0366
-9 25 5 -3.7436 -0.0070
-9 25 6 2.3549 -0.0258
-9 25 7 -2.6765 -0.0342
-9 25 8 1.1157 -0.0424
-9 25 9 -0.2081 -0.0262
-9 25 10 0.1755 -0.0105
-9 26 -8 1.1682 0.0442
-9 26 -7 0.3803 0.0133
-9 26 -6 1.2385 -0.0315
-9 26 -5 0.3746 0.0250
-9 26 -4 -0.0829 -0.0257
-9 26 -3 1.4529 0.0392
-9 26 -2 -1.5960 -0.0374
-9 26 -1 2.0038 0.0152
-9 26 0 -1.8738 -0.0140
-9 26 1 0.1466 -0.0047
-9 26 2 -1.5571 0.0079
-9 26 3 -1.3677 -0.0124
-9 26 4 -1.1313 0.0253
-9 26 5 0.9052 -0.0146
-9 26 6 -2.2131 -0.0257
-9 26 7 2.2346 -0.0160
-9 26 8 -1.0270 -0.0284
-9 26 9 -0.1607 -0.0245
-9 27 -7 -0.1263 -0.0561
-9 27 -6 0.8511 0.0202
-9 27 -5 -0.4749 -0.0484
-9 27 -4 1.2642 0.0051
-9 27 -3 -1.4508 -0.0312
-9 27 -2 2.7177 -0.0150
-9 27 -1 -2.1921 -0.0225
-9 27 0 2.0519 -0.0074
-9 27 1 -2.1413 0.0026
-9 27 2 0.1899 0.0225
-9 27 3 0.0760 0.0242
-9 27 4 -0.4559 0.0192
-9 27 5 1.1606 0.0128
-9 27 6 0.9557 -0.0076
-9 27 7 -0.3343 -0.0306
-9 27 8 0.5251 -0.0098
-9 28 -5 0.6072 0.0209
-9 28 -4 -0.7856 -0.0184
-9 28 -3 1.2163 -0.0292
-9 28 -2 -0.9194 0.0117
-9 28 -1 1.6469 -0.0154
-9 28 0 -1.2702 0.0262
-9 28 1 0.8371 0.0152
-9 28 2 -0.0629 0.0263
-9 28 3 0.2088 0.0438
-9 28 4 2.3699 0.0094
-9 28 5 -0.6030 -0.0147
-9 28 6 1.9280 -0.0213
-9 28 7 -0.1779 -0.0261
-9 29 -4 0.0547 0.0063
-9 29 -3 0.2687 0.0385
-9 29 -2 0.1301 0.0002
-9 29 -1 0.1122 0.0631
-9 29 0 -0.0256 0.0187
-9 29 1 0.2368 0.0455
-9 29 2 0.3837 0.0295
-9 29 3 1.2735 0.0000
-9 29 4 -0.1802 -0.0110
-9 29 5 2.1076 -0.0353
-9 29 6 -1.2103 -0.0688
-9 30 -1 -0.8519 0.0311
-9 30 0 0.4930 0.0435
-9 30 1 -0.3131 0.0258
-9 30 2 0.4566 0.0004
-9 30 3 0.2783 -0.0055
-8 0 -6 -5.7492 0.1276
-8 0 -4 -0.6508 0.3327
-8 0 -2 -9.7850 0.3323
-8 0 0 -13.5400 0.3149
-8 0 2 3.3168 0.2952
-8 0 4 14.2436 0.2053
-8 0 6 2.2887 0.2342
-8 0 8 -6.1208 0.1540
-8 0 10 2.4365 0.0684
-8 0 12 7.2561 -0.0380
-8 0 14 0.1264 -0.1069
-8 0 16 -5.0104 -0.1938
-8 0 18 -0.7865 -0.1776
-8 1 -7 -6.0605 -0.1042
-8 1 -6 12.7906 0.0920
-8 1 -5 0.3500 0.0326
-8 1 -4 5.1040 -0.0966
-8 1 -3 -1.4053 0.0279
-8 1 -2 -3.1846 -0.0684
-8 1 -1 -9.6240 -0.1734
-8 1 0 0.7422 -0.1572
-8 1 1 -4.3219 -0.1350
-8 1 2 2.2616 -0.2130
-8 1 3 9.2693 -0.0581
-8 1 4 -9.0158 -0.1239
-8 1 5 7.9301 0.0427
-8 1 6 -14.5904 -0.1057
-8 1 7 -3.5978 0.1861
-8 1 8 -4.9100 -0.0313
-8 1 9 -3.0945 0.1599
-8 1 10 2.3713 -0.0059
-8 1 11 4.3219 0.1052
-8 1 12 -0.2303 -0.0642
-8 1 13 3.3216 0.0728
-8 1 14 -2.4368 -0.0257
-8 1 15 -2.8948 0.0101
-8 1 16 1.3839 -0.0170
-8 1 17 -2.7078 -0.0672
-8 1 18 2.9661 -0.0037
-8 1 19 0.3590 0.0063
-8 2 -7 15.8950 0.2310
-8 2 -6 3.4601 -0.1679
-8 2 -5 13.2447 0.0766
-8 2 -4 4.4966 -0.2041
-8 2 -3 -1.4780 0.0156
-8 2 -2 2.0851 -0.4106
-8 2 -1 -3.4592 0.0128
-8 2 0 0.5365 -0.5547
-8 2 1 5.8989 -0.0715
-8 2 2 1.8842 -0.3618
-8 2 3 -1.7900 -0.1241
-8 2 4 3.1087 -0.2186
-8 2 5 -18.9429 -0.0562
-8 2 6 0.5729 -0.0136
-8 2 7 -14.8762 -0.0711
-8 2 8 -2.7661 0.1263
-8 2 9 1.1733 0.0097
-8 2 10 -1.9588 0.1118
-8 2 11 3.0908 0.0041
-8 2 12 0.0764 0.1318
-8 2 13 -3.3987 -0.0092
-8 2 14 -0.0913 0.1586
-8 2 15 -1.7284 -0.0305
-8 2 16 -1.0082 0.0858
-8 2 17 4.5075 0.0126
-8 2 18 -0.5564 0.0846
-8 2 19 2.4523 0.0755
-8 3 -7 8.4997 -0.0361
-8 3 -6 10.0032 0.1552
-8 3 -5 6.0569 -0.2543
-8 3 -4 2.2209 0.1054
-8 3 -3 5.6623 -0.3507
-8 3 -2 -5.0847 0.0615
-8 3 -1 9.7647 -0.5299
-8 3 0 2.8177 0.0903
-8 3 1 4.9072 -0.4641
-8 3 2 7.5260 -0.0054
-8 3 3 -5.3077 -0.2641
-8 3 4 -5.4586 -0.0267
-8 3 5 -4.1883 -0.1574
-8 3 6 -13.8999 -0.0040
-8 3 7 1.7435 -0.0013
-8 3 8 -3.2360 -0.0296
-8 3 9 -0.9633 0.0485
-8 3 10 4.9721 0.0158
-8 3 11 -5.2797 0.0459
-8 3 12 -0.2869 0.0171
-8 3 13 -2.6946 0.1247
-8 3 14 -4.0769 -0.0153
-8 3 15 2.0460 0.1163
-8 3 16 1.1111 -0.0313
-8 3 17 1.1550 0.0992
-8 3 18 3.5596 0.0724
-8 4 -7 -2.6229 0.0073
-8 4 -6 6.2895 -0.1141
-8 4 -5 -2.1985 0.0904
-8 4 -4 0.3018 -0.1963
-8 4 -3 -3.3943 0.0138
-8 4 -2 6.6414 -0.2393
-8 4 -1 -0.2188 0.0271
-8 4 0 10.5771 -0.2248
-8 4 1 6.2940 0.1041
-8 4 2 -4.2505 -0.1270
-8 4 3 7.2928 0.0268
-8 4 4 -13.1879 -0.0339
-8 4 5 1.6314 0.0560
-8 4 6 -1.1222 -0.0381
-8 4 7 -0.2982 0.0424
-8 4 8 6.0353 0.0116
-8 4 9 3.1508 -0.0053
-8 4 10 -2.5238 -0.0366
-8 4 11 2.2744 0.0112
-8 4 12 -6.7144 0.0093
-8 4 13 -1.7567 0.0054
-8 4 14 0.6014 0.0289
-8 4 15 -2.0781 -0.0433
-8 4 16 4.6460 0.0289
-8 4 17 0.2989 -0.0025
-8 4 18 0.2773 0.0436
-8 5 -7 4.1337 -0.0123
-8 5 -6 -10.5580 -0.0150
-8 5 -5 -4.4102 -0.0723
-8 5 -4 -5.6579 -0.0278
-8 5 -3 -5.3599 -0.0530
-8 5 -2 1.1841 -0.1137
-8 5 -1 4.1542 0.0530
-8 5 0 1.8445 0.0063
-8 5 1 1.2006 0.0845
-8 5 2 4.3436 0.0722
-8 5 3 -12.4911 0.1144
-8 5 4 11.7612 0.0534
-8 5 5 -9.0463 0.0972
-8 5 6 11.5782 0.1060
-8 5 7 6.1355 0.0296
-8 5 8 4.0746 0.0514
-8 5 9 6.1860 -0.0212
-8 5 10 0.1298 -0.0096
-8 5 11 -3.4342 -0.0600
-8 5 12 0.7125 0.0006
-8 5 13 -2.6441 -0.0321
-8 5 14 0.2222 -0.0336
-8 5 15 4.2586 -0.0519
-8 5 16 -2.7148 -0.0392
-8 5 17 3.1597 -0.0073
-8 5 18 -2.3039 -0.0203
-8 6 -7 -9.7813 -0.0448
-8 6 -6 -6.0636 -0.0353
-8 6 -5 -9.2309 -0.0172
-8 6 -4 -10.7054 -0.0197
-8 6 -3 1.0714 -0.1158
-8 6 -2 -7.7125 0.0907
-8 6 -1 2.9288 -0.0959
-8 6 0 -1.9694 0.1845
-8 6 1 -4.0734 0.0059
-8 6 2 -4.4264 0.1358
-8 6 3 3.0181 0.0580
-8 6 4 -7.7037 0.1450
-8 6 5 15.5021 0.0607
-8 6 6 -0.3636 0.0900
-8 6 7 10.1258 0.0898
-8 6 8 7.4130 0.0100
-8 6 9 -2.1069 -0.0056
-8 6 10 4.1503 -0.0391
-8 6 11 -2.1146 -0.0226
-8 6 12 -0.5278 -0.0458
-8 6 13 3.4989 -0.0461
-8 6 14 1.0536 -0.0475
-8 6 15 0.4167 -0.0423
-8 6 16 2.9249 -0.0331
-8 6 17 -4.5521 -0.0307
-8 6 18 1.0543 0.0170
-8 7 -7 -7.2826 -0.0592
-8 7 -6 -4.9572 0.0116
-8 7 -5 -7.2931 -0.0237
-8 7 -4 -1.0058 -0.0242
-8 7 -3 -7.9590 0.0158
-8 7 -2 4.4988 -0.0361
-8 7 -1 -7.9687 0.1079
-8 7 0 -4.0261 -0.0148
-8 7 1 -2.2734 0.0866
-8 7 2 -10.1102 0.0432
-8 7 3 2.3296 0.0459
-8 7 4 2.2663 0.0532
-8 7 5 0.7317 0.0584
-8 7 6 9.9398 0.0321
-8 7 7 0.7490 0.0080
-8 7 8 0.1540 -0.0016
-8 7 9 3.7575 -0.0236
-8 7 10 -6.1612 -0.0577
-8 7 11 4.2111 -0.0280
-8 7 12 1.0951 -0.0597
-8 7 13 1.3732 -0.0274
-8 7 14 5.0173 -0.0673
-8 7 15 -0.8056 -0.0048
-8 7 16 -1.0182 -0.0134
-8 7 17 0.3985 0.0119
-8 7 18 -2.8158 0.0067
-8 8 -7 4.2672 0.0021
-8 8 -6 -3.2882 -0.0037
-8 8 -5 1.5075 -0.0028
-8 8 -4 1.6877 -0.0038
-8 8 -3 2.5333 0.0289
-8 8 -2 -2.4379 0.0396
-8 8 -1 -0.1681 0.0637
-8 8 0 -4.1521 0.0254
-8 8 1 -9.9280 0.0588
-8 8 2 6.5009 -0.0019
-8 8 3 -11.1183 0.0888
-8 8 4 10.0586 -0.0342
-8 8 5 -1.9487 0.0358
-8 8 6 0.0634 -0.0273
-8 8 7 0.2796 -0.0209
-8 8 8 -4.2362 -0.0516
-8 8 9 -4.9179 -0.0588
-8 8 10 1.6802 -0.0196
-8 8 11 -3.2031 -0.0733
-8 8 12 4.0775 -0.0264
-8 8 13 3.4246 -0.0656
-8 8 14 -1.9641 0.0088
-8 8 15 3.6871 -0.0346
-8 8 16 -3.5640 0.0099
-8 8 17 0.0238 0.0377
-8 8 18 0.1844 0.0152
-8 9 -7 -1.0807 0.0349
-8 9 -6 6.0871 -0.0628
-8 9 -5 7.5438 0.0296
-8 9 -4 2.1745 -0.0302
-8 9 -3 9.2257 0.0504
-8 9 -2 -0.9082 0.0583
-8 9 -1 1.1642 0.0329
-8 9 0 -2.5460 0.0942
-8 9 1 2.9258 0.0197
-8 9 2 -7.3344 0.1057
-8 9 3 12.7613 -0.0132
-8 9 4 -10.1090 0.0905
-8 9 5 7.0029 -0.0542
-8 9 6 -6.2655 0.0170
-8 9 7 -6.5342 -0.0535
-8 9 8 -2.5031 -0.0238
-8 9 9 -6.6326 -0.0424
-8 9 10 -1.7698 -0.0414
-8 9 11 1.6707 -0.0187
-8 9 12 -0.7471 -0.0390
-8 9 13 0.5188 -0.0090
-8 9 14 1.8384 -0.0237
-8 9 15 -5.2585 0.0060
-8 9 16 3.2399 -0.0002
-8 9 17 -2.6417 -0.0157
-8 9 18 1.3108 0.0749
-8 10 -7 3.8850 -0.0944
-8 10 -6 6.7435 0.0578
-8 10 -5 3.6710 -0.1090
-8 10 -4 11.6359 0.0625
-8 10 -3 -2.5237 -0.0353
-8 10 -2 8.5981 0.0704
-8 10 -1 -1.4083 0.0390
-8 10 0 2.2310 0.0532
-8 10 1 4.0043 0.0975
-8 10 2 5.2892 0.0508
-8 10 3 -1.4774 0.0768
-8 10 4 7.8956 -0.0079
-8 10 5 -8.8923 0.0612
-8 10 6 -1.0847 -0.0280
-8 10 7 -4.6360 0.0184
-8 10 8 -8.6397 -0.0287
-8 10 9 2.1748 0.0156
-8 10 10 -4.5172 -0.0285
-8 10 11 0.8874 0.0021
-8 10 12 0.6054 -0.0033
-8 10 13 -2.9368 0.0196
-8 10 14 -1.9954 -0.0079
-8 10 15 0.4867 -0.0157
-8 10 16 -3.6528 -0.0170
-8 10 17 2.9006 0.0217
-8 10 18 -0.7630 -0.0121
-8 11 -7 4.5558 0.0550
-8 11 -6 1.4464 -0.0866
-8 11 -5 5.0931 0.0502
-8 11 -4 -1.3789 -0.0601
-8 11 -3 5.4473 0.0564
-8 11 -2 -3.9136 -0.0207
-8 11 -1 3.5671 0.0626
-8 11 0 5.5598 0.0483
-8 11 1 -0.5043 0.0575
-8 11 2 11.3729 0.0422
-8 11 3 -0.8721 0.0252
-8 11 4 0.6663 0.0082
-8 11 5 -0.0070 -0.0029
-8 11 6 -5.6834 0.0187
-8 11 7 -2.6692 -0.0028
-8 11 8 1.4482 0.0130
-8 11 9 -4.5372 -0.0235
-8 11 10 5.4390 0.0242
-8 11 11 -2.2950 -0.0104
-8 11 12 -1.6946 0.0387
-8 11 13 0.6034 0.0089
-8 11 14 -4.8510 0.0114
-8 11 15 0.2231 -0.0259
-8 11 16 0.4118 -0.0114
-8 11 17 -0.8564 0.0277
-8 12 -7 -2.6924 -0.0223
-8 12 -6 -0.2748 0.0249
-8 12 -5 -0.8201 0.0050
-8 12 -4 -4.3424 0.0224
-8 12 -3 -2.8304 0.0233
-8 12 -2 -1.8411 0.0244
-8 12 -1 0.4779 0.0334
-8 12 0 -0.9281 0.0476
-8 12 1 10.7372 0.0346
-8 12 2 -6.7199 -0.0007
-8 12 3 10.4442 -0.0407
-8 12 4 -6.9462 -0.0083
-8 12 5 0.1795 -0.0488
-8 12 6 0.2054 -0.0156
-8 12 7 -1.1450 -0.0320
-8 12 8 2.5666 -0.0158
-8 12 9 4.6832 -0.0231
-8 12 10 -0.7961 -0.0257
-8 12 11 3.0501 0.0224
-8 12 12 -0.7314 0.0177
-8 12 13 -4.1060 0.0183
-8 12 14 3.5883 -0.0145
-8 12 15 -3.8408 -0.0015
-8 12 16 2.5094 0.0241
-8 12 17 -0.0347 0.0356
-8 13 -7 -1.1386 -0.0083
-8 13 -6 -0.9634 0.0401
-8 13 -5 -8.3061 -0.0030
-8 13 -4 -0.2903 0.0842
-8 13 -3 -9.6009 -0.0165
-8 13 -2 -0.0989 0.0769
-8 13 -1 -3.0737 0.0265
-8 13 0 2.1652 0.0536
-8 13 1 -3.7747 0.0031
-8 13 2 6.2999 -0.0193
-8 13 3 -10.2286 -0.0351
-8 13 4 4.9262 -0.0800
-8 13 5 -4.2884 -0.0282
-8 13 6 0.3938 -0.0702
-8 13 7 6.5050 -0.0389
-8 13 8 0.4653 -0.0566
-8 13 9 5.9409 -0.0284
-8 13 10 2.3845 -0.0205
-8 13 11 -0.4300 0.0051
-8 13 12 0.7028 0.0182
-8 13 13 1.3850 0.0080
-8 13 14 -2.8021 -0.0041
-8 13 15 4.9619 0.0150
-8 13 16 -2.1185 0.0642
-8 13 17 1.5187 0.0752
-8 14 -7 1.4349 0.0193
-8 14 -6 -4.6207 -0.0270
-8 14 -5 0.4887 0.0682
-8 14 -4 -9.0776 -0.0337
-8 14 -3 2.3549 0.0752
-8 14 -2 -5.7959 -0.0085
-8 14 -1 -0.0693 0.0695
-8 14 0 -0.0946 0.0240
-8 14 1 -3.8071 0.0036
-8 14 2 -3.7154 -0.0257
-8 14 3 -0.8911 -0.0416
-8 14 4 -6.3879 -0.0274
-8 14 5 2.4970 -0.0635
-8 14 6 2.5949 -0.0327
-8 14 7 0.0465 -0.0299
-8 14 8 8.8213 -0.0357
-8 14 9 -2.1794 -0.0129
-8 14 10 3.6861 0.0029
-8 14 11 0.4029 0.0283
-8 14 12 -1.3366 0.0162
-8 14 13 2.1173 0.0065
-8 14 14 1.4672 0.0251
-8 14 15 -0.7022 0.0499
-8 14 16 2.5832 0.0742
-8 14 17 -0.7628 0.0798
-8 15 -7 0.1205 -0.0434
-8 15 -6 0.6490 0.0375
-8 15 -5 -1.6221 -0.0306
-8 15 -4 1.7449 0.0172
-8 15 -3 -2.1222 -0.0285
-8 15 -2 2.4206 0.0342
-8 15 -1 0.9193 0.0157
-8 15 0 -5.0148 -0.0010
-8 15 1 3.2438 -0.0034
-8 15 2 -9.3010 -0.0330
-8 15 3 0.0209 -0.0266
-8 15 4 -1.5887 -0.0253
-8 15 5 -0.8019 -0.0136
-8 15 6 2.7066 -0.0028
-8 15 7 3.6830 -0.0147
-8 15 8 -2.4010 0.0372
-8 15 9 4.4066 -0.0032
-8 15 10 -3.8916 0.0568
-8 15 11 -0.0428 0.0239
-8 15 12 2.2310 0.0373
-8 15 13 -2.9346 0.0195
-8 15 14 3.6292 0.0238
-8 15 15 -0.7263 0.0836
-8 15 16 0.0631 0.0609
-8 16 -7 0.4836 0.0640
-8 16 -6 3.2972 -0.0144
-8 16 -5 -1.1209 0.0045
-8 16 -4 4.9910 -0.0126
-8 16 -3 1.3485 -0.0164
-8 16 -2 3.8191 0.0155
-8 16 -1 -0.3172 -0.0119
-8 16 0 4.0772 0.0040
-8 16 1 -7.6096 -0.0600
-8 16 2 5.8171 -0.0246
-8 16 3 -6.7415 -0.0315
-8 16 4 2.9396 -0.0333
-8 16 5 1.9426 0.0013
-8 16 6 -1.3873 -0.0024
-8 16 7 1.9344 0.0348
-8 16 8 -1.5224 -0.0021
-8 16 9 -3.6257 0.0654
-8 16 10 -0.0379 0.0177
-8 16 11 -1.9014 0.0538
-8 16 12 -2.0544 0.0068
-8 16 13 3.6672 0.0084
-8 16 14 -4.1748 0.0483
-8 16 15 2.7776 0.0185
-8 16 16 -1.5134 0.0539
-8 17 -7 1.7055 -0.0049
-8 17 -6 -2.8261 0.0563
-8 17 -5 6.4625 0.0142
-8 17 -4 -2.0450 -0.0191
-8 17 -3 7.1647 0.0427
-8 17 -2 0.2556 -0.0075
-8 17 -1 3.1780 0.0316
-8 17 0 -0.4056 -0.0568
-8 17 1 3.5110 -0.0085
-8 17 2 -3.4474 -0.0686
-8 17 3 6.1289 -0.0414
-8 17 4 -0.8952 -0.0242
-8 17 5 0.7425 -0.0385
-8 17 6 3.4764 0.0016
-8 17 7 -6.1958 -0.0102
-8 17 8 1.2956 0.0167
-8 17 9 -4.5327 0.0052
-8 17 10 -1.9297 0.0358
-8 17 11 -0.1854 0.0000
-8 17 12 -0.5561 -0.0059
-8 17 13 -1.9136 -0.0056
-8 17 14 2.3753 -0.0135
-8 17 15 -2.9528 0.0204
-8 17 16 1.0302 -0.0390
-8 18 -7 -3.0970 0.0628
-8 18 -6 1.2360 0.0158
-8 18 -5 -2.2134 0.0063
-8 18 -4 4.8782 0.0469
-8 18 -3 -1.8288 0.0002
-8 18 -2 2.5306 0.0665
-8 18 -1 1.4246 -0.0236
-8 18 0 -1.2629 0.0175
-8 18 1 3.6442 -0.0685
-8 18 2 1.4937 -0.0107
-8 18 3 1.4481 -0.0551
-8 18 4 3.5280 -0.0442
-8 18 5 0.9700 -0.0179
-8 18 6 -3.0957 -0.0328
-8 18 7 2.8693 -0.0148
-8 18 8 -6.9195 -0.0044
-8 18 9 2.1246 0.0008
-8 18 10 -1.7052 0.0089
-8 18 11 -1.2978 -0.0096
-8 18 12 2.0437 -0.0249
-8 18 13 -1.5764 -0.0187
-8 18 14 -0.0909 -0.0218
-8 18 15 0.6852 -0.0292
-8 19 -7 -3.1051 0.0194
-8 19 -6 0.6304 -0.0079
-8 19 -5 -1.3969 0.0088
-8 19 -4 -0.3099 -0.0137
-8 19 -3 -0.7939 0.0572
-8 19 -2 -0.6003 -0.0097
-8 19 -1 -3.2926 0.0193
-8 19 0 4.3627 -0.0409
-8 19 1 -4.3374 -0.0019
-8 19 2 6.1406 -0.0496
-8 19 3 -0.3526 -0.0131
-8 19 4 1.0027 -0.0249
-8 19 5 1.3281 -0.0148
-8 19 6 -0.9027 0.0002
-8 19 7 -2.3812 -0.0007
-8 19 8 2.4269 0.0082
-8 19 9 -2.1814 0.0260
-8 19 10 1.8116 0.0034
-8 19 11 2.2228 0.0004
-8 19 12 -2.5923 0.0050
-8 19 13 3.6540 -0.0205
-8 19 14 -1.9808 0.0149
-8 19 15 0.9691 -0.0487
-8 20 -7 2.9819 -0.0413
-8 20 -6 -3.5956 -0.0015
-8 20 -5 3.5848 -0.0480
-8 20 -4 -4.7316 0.0157
-8 20 -3 0.0412 -0.0231
-8 20 -2 -4.2721 0.0035
-8 20 -1 0.4882 -0.0306
-8 20 0 -4.5336 -0.0386
-8 20 1 4.8432 -0.0227
-8 20 2 -4.5055 -0.0232
-8 20 3 3.3679 -0.0152
-8 20 4 -0.5502 0.0049
-8 20 5 -2.9440 0.0142
-8 20 6 2.6164 0.0312
-8 20 7 -2.5314 0.0333
-8 20 8 1.8249 0.0401
-8 20 9 1.8261 0.0347
-8 20 10 1.3528 0.0308
-8 20 11 0.2552 0.0199
-8 20 12 3.1475 0.0131
-8 20 13 -2.5459 0.0593
-8 20 14 2.8418 -0.0083
-8 20 15 -1.0228 0.0219
-8 21 -7 0.0029 0.0334
-8 21 -6 4.9413 -0.0639
-8 21 -5 -3.5940 0.0054
-8 21 -4 2.2635 -0.0311
-8 21 -3 -4.3883 0.0076
-8 21 -2 -1.1078 -0.0303
-8 21 -1 -1.6922 -0.0495
-8 21 0 -0.4267 -0.0079
-8 21 1 -2.0697 -0.0577
-8 21 2 1.4742 -0.0016
-8 21 3 -3.2050 -0.0212
-8 21 4 -1.2044 0.0139
-8 21 5 1.0335 0.0307
-8 21 6 -5.1174 0.0255
-8 21 7 5.0666 0.0536
-8 21 8 -2.3380 0.0382
-8 21 9 2.8746 0.0330
-8 21 10 1.2457 0.0215
-8 21 11 0.4356 0.0306
-8 21 12 0.0950 0.0412
-8 21 13 1.3853 0.0268
-8 21 14 -1.2220 0.0473
-8 22 -7 3.5403 -0.0329
-8 22 -6 1.4329 0.0174
-8 22 -5 1.6149 -0.0260
-8 22 -4 -1.5066 0.0275
-8 22 -3 -0.5669 -0.0061
-8 22 -2 0.6390 -0.0110
-8 22 -1 -2.6838 -0.0041
-8 22 0 2.8550 -0.0421
-8 22 1 -3.0887 0.0070
-8 22 2 -0.1818 -0.0339
-8 22 3 -1.5107 -0.0038
-8 22 4 -2.0318 0.0004
-8 22 5 -2.2084 0.0069
-8 22 6 2.2381 0.0323
-8 22 7 -3.6436 0.0018
-8 22 8 3.9283 0.0315
-8 22 9 -0.9378 0.0096
-8 22 10 -0.3758 0.0087
-8 22 11 1.6842 0.0042
-8 22 12 -1.7911 0.0306
-8 22 13 0.4705 0.0025
-8 22 14 -0.3235 -0.0029
-8 23 -7 3.6770 0.0006
-8 23 -6 -1.1579 -0.0237
-8 23 -5 2.2286 0.0206
-8 23 -4 -1.5520 0.0224
-8 23 -3 2.1681 0.0078
-8 23 -2 -1.5855 0.0110
-8 23 -1 4.6682 -0.0053
-8 23 0 -3.8992 0.0094
-8 23 1 3.8748 -0.0095
-8 23 2 -3.8100 -0.0163
-8 23 3 -0.1848 0.0100
-8 23 4 0.0273 -0.0180
-8 23 5 -1.8005 0.0104
-8 23 6 0.7165 -0.0118
-8 23 7 0.8490 0.0226
-8 23 8 -1.0473 -0.0122
-8 23 9 0.0493 0.0046
-8 23 10 0.5915 0.0045
-8 23 11 -2.8393 -0.0000
-8 23 12 1.5955 -0.0332
-8 23 13 -2.0490 -0.0129
-8 24 -7 -2.8469 -0.0419
-8 24 -6 2.3507 -0.0253
-8 24 -5 -3.5602 0.0203
-8 24 -4 2.3972 -0.0150
-8 24 -3 -0.9334 0.0283
-8 24 -2 3.1385 -0.0249
-8 24 -1 -0.9567 0.0081
-8 24 0 3.4399 -0.0048
-8 24 1 -2.9302 -0.0103
-8 24 2 2.3316 0.0174
-8 24 3 -0.5096 -0.0265
-8 24 4 -0.7816 0.0369
-8 24 5 4.0197 -0.0107
-8 24 6 -2.7435 0.0162
-8 24 7 2.9370 0.0016
-8 24 8 -1.3636 0.0238
-8 24 9 0.1094 0.0081
-8 24 10 -1.5096 -0.0033
-8 24 11 0.7617 -0.0007
-8 24 12 -2.0776 -0.0273
-8 25 -7 -0.1701 -0.0632
-8 25 -6 -3.6579 0.0037
-8 25 -5 0.4583 -0.0395
-8 25 -4 -1.5530 0.0259
-8 25 -3 0.6168 -0.0596
-8 25 -2 1.3438 0.0077
-8 25 -1 -0.0647 -0.0384
-8 25 0 0.6298 -0.0092
-8 25 1 0.7197 -0.0121
-8 25 2 0.3269 -0.0032
-8 25 3 1.5998 0.0327
-8 25 4 2.8475 -0.0053
-8 25 5 -1.4544 0.0357
-8 25 6 4.8921 0.0219
-8 25 7 -3.2754 0.0204
-8 25 8 1.9757 0.0186
-8 25 9 -0.8407 0.0233
-8 25 10 -0.3222 0.0102
-8 25 11 -0.2246 -0.0203
-8 25 12 -0.0501 -0.0306
-8 26 -7 -1.8661 0.0101
-8 26 -6 -1.8940 -0.0486
-8 26 -5 -1.1509 0.0307
-8 26 -4 -1.2775 -0.0457
-8 26 -3 1.2478 0.0006
-8 26 -2 -2.4721 -0.0433
-8 26 -1 2.5721 -0.0097
-8 26 0 -2.4812 -0.0217
-8 26 1 2.4309 0.0024
-8 26 2 0.6215 -0.0019
-8 26 3 1.6423 0.0203
-8 26 4 1.5520 0.0246
-8 26 5 1.7041 0.0134
-8 26 6 -1.6511 0.0150
-8 26 7 2.0925 0.0289
-8 26 8 -1.4484 0.0078
-8 26 9 -0.0230 -0.0079
-8 26 10 1.0923 0.0063
-8 26 11 -0.8144 -0.0264
-8 27 -7 -2.1061 -0.0495
-8 27 -6 0.5768 0.0609
-8 27 -5 -2.0458 -0.0264
-8 27 -4 0.9329 0.0048
-8 27 -3 -2.1555 -0.0014
-8 27 -2 1.6368 -0.0115
-8 27 -1 -3.2169 0.0129
-8 27 0 2.5114 -0.0092
-8 27 1 -1.3058 0.0171
-8 27 2 1.8531 0.0183
-8 27 3 1.3643 0.0011
-8 27 4 -1.2237 0.0119
-8 27 5 1.2905 0.0102
-8 27 6 -1.5884 0.0070
-8 27 7 -0.4176 -0.0082
-8 27 8 -0.1871 -0.0027
-8 27 9 0.7060 -0.0068
-8 27 10 -0.8276 -0.0495
-8 28 -7 1.5107 0.0691
-8 28 -6 -1.4688 -0.0290
-8 28 -5 1.6181 0.0312
-8 28 -4 -0.8887 0.0067
-8 28 -3 0.3846 -0.0129
-8 28 -2 -1.2352 0.0437
-8 28 -1 0.4685 -0.0164
-8 28 0 -1.0474 0.0469
-8 28 1 1.1057 -0.0069
-8 28 2 -0.0481 0.0243
-8 28 3 -1.1230 0.0068
-8 28 4 1.0321 0.0034
-8 28 5 -3.9217 -0.0031
-8 28 6 1.4363 0.0190
-8 28 7 -2.2008 -0.0058
-8 28 8 0.6977 -0.0090
-8 28 9 -0.4027 -0.0205
-8 29 -6 1.5844 0.0285
-8 29 -5 -0.1137 -0.0197
-8 29 -4 0.5301 0.0037
-8 29 -3 0.5136 0.0211
-8 29 -2 -1.0909 -0.0251
-8 29 -1 0.6844 0.0280
-8 29 0 -0.5101 -0.0173
-8 29 1 0.1196 0.0243
-8 29 2 -0.5879 -0.0034
-8 29 3 -0.6484 0.0069
-8 29 4 -2.3870 0.0168
-8 29 5 0.6962 0.0303
-8 29 6 -2.8379 -0.0002
-8 29 7 1.3580 0.0395
-8 29 8 -0.6219 0.0024
-8 30 -5 0.5476 0.0076
-8 30 -4 0.5981 -0.0113
-8 30 -3 -0.8559 -0.0131
-8 30 -2 1.4270 -0.0087
-8 30 -1 -1.2747 -0.0262
-8 30 0 1.0814 -0.0161
-8 30 1 -0.5966 0.0032
-8 30 2 -0.7636 -0.0127
-8 30 3 -0.3819 0.0352
-8 30 4 -1.1055 0.0055
-8 30 5 -0.7512 0.0408
-8 30 6 0.5492 0.0396
-8 31 -3 0.6600 -0.0148
-8 31 -2 -0.7468 -0.0174
-8 31 -1 1.2347 -0.0220
-8 31 0 -0.4515 0.0052
-8 31 1 0.0610 -0.0278
-8 31 2 0.2785 0.0420
-8 31 3 -1.1784 -0.0170
-8 31 4 0.9031 0.0622
-8 31 5 -0.7558 -0.0160
-7 0 -5 8.5252 -0.1827
-7 0 -3 3.0621 -0.2430
-7 0 -1 15.6127 -0.2035
-7 0 1 12.6174 -0.2828
-7 0 3 -10.8397 -0.2164
-7 0 5 -18.0227 -0.1970
-7 0 7 -1.2105 -0.1724
-7 0 9 4.4417 0.0315
-7 0 11 -5.7829 0.1467
-7 0 13 -6.9629 0.2078
-7 0 15 1.8913 0.2136
-7 0 17 4.5501 0.2435
-7 0 19 -0.1177 0.1644
-7 1 -6 8.9406 0.2711
-7 1 -5 -11.5855 -0.0018
-7 1 -4 -0.4684 0.2085
-7 1 -3 1.7361 0.0863
-7 1 -2 4.4039 0.3713
-7 1 -1 8.3500 0.2181
-7 1 0 12.2401 0.2467
-7 1 1 -0.0880 0.2505
-7 1 2 0.5855 -0.0508
-7 1 3 0.1808 0.1329
-7 1 4 -13.9001 -0.1289
-7 1 5 12.8993 0.0606
-7 1 6 -7.8044 -0.3232
-7 1 7 14.0453 0.0072
-7 1 8 4.4798 -0.2314
-7 1 9 0.8277 -0.0650
-7 1 10 0.7440 -0.0172
-7 1 11 -4.2094 0.0319
-7 1 12 -5.7577 0.0516
-7 1 13 0.5692 0.0563
-7 1 14 -2.0079 0.0308
-7 1 15 1.6409 0.0350
-7 1 16 3.7344 0.0757
-7 1 17 -2.9988 0.0588
-7 1 18 1.9063 0.0824
-7 1 19 -2.9582 0.0054
-7 2 -6 -17.9127 -0.1801
-7 2 -5 -6.4490 0.4000
-7 2 -4 -8.1986 -0.0646
-7 2 -3 -6.3400 0.5795
-7 2 -2 10.8696 0.0302
-7 2 -1 -2.2754 0.6749
-7 2 0 5.7271 0.1043
-7 2 1 -0.2312 0.3214
-7 2 2 -5.5931 0.1628
-7 2 3 -1.7477 0.0534
-7 2 4 7.0505 0.0957
-7 2 5 -2.3458 -0.1418
-7 2 6 22.4418 0.0544
-7 2 7 1.2189 -0.3147
-7 2 8 10.7879 0.0195
-7 2 9 3.6155 -0.1734
-7 2 10 -5.7620 -0.0631
-7 2 11 1.4338 -0.0735
-7 2 12 -3.1347 -0.0214
-7 2 13 -0.2509 -0.1183
-7 2 14 3.6263 -0.0180
-7 2 15 0.4141 -0.1155
-7 2 16 -0.5731 0.0182
-7 2 17 1.2443 -0.0642
-7 2 18 -5.5955 -0.0296
-7 2 19 0.7103 -0.0738
-7 3 -6 -14.8396 0.2486
-7 3 -5 -11.5334 -0.1574
-7 3 -4 -8.8117 0.3843
-7 3 -3 2.5165 -0.0651
-7 3 -2 -9.3357 0.5412
-7 3 -1 8.0483 -0.0544
-7 3 0 -11.9035 0.4253
-7 3 1 -5.2277 -0.0023
-7 3 2 -0.7940 0.1552
-7 3 3 -6.7441 0.0974
-7 3 4 10.2885 0.0063
-7 3 5 10.0752 0.0161
-7 3 6 5.7927 -0.1240
-7 3 7 14.2580 0.0646
-7 3 8 -0.5575 -0.1776
-7 3 9 -0.5715 0.0063
-7 3 10 3.0648 -0.0791
-7 3 11 -5.7750 -0.0530
-7 3 12 5.9572 -0.1243
-7 3 13 1.5761 -0.0420
-7 3 14 1.6232 -0.1571
-7 3 15 3.2482 -0.0088
-7 3 16 -2.4895 -0.1193
-7 3 17 -2.7227 -0.0268
-7 3 18 -0.1958 -0.1209
-7 3 19 -3.1780 -0.0795
-7 4 -6 -0.6745 -0.1024
-7 4 -5 -7.3824 0.1219
-7 4 -4 -0.5918 -0.0486
-7 4 -3 -0.6235 0.1499
-7 4 -2 1.4757 -0.0276
-7 4 -1 -11.5748 0.1311
-7 4 0 -3.1982 -0.1324
-7 4 1 -9.6082 0.0373
-7 4 2 -9.8431 -0.0476
-7 4 3 11.9586 -0.0394
-7 4 4 -7.4137 -0.0214
-7 4 5 16.4604 -0.0309
-7 4 6 0.2162 -0.0313
-7 4 7 -0.4778 -0.0288
-7 4 8 0.5628 0.0603
-7 4 9 -4.9229 -0.0186
-7 4 10 -2.8246 0.0191
-7 4 11 5.3980 0.0002
-7 4 12 -0.6199 -0.0117
-7 4 13 6.4564 -0.0782
-7 4 14 2.4989 0.0052
-7 4 15 -2.5752 -0.0436
-7 4 16 1.8585 0.0084
-7 4 17 -4.3006 -0.0660
-7 4 18 -0.1403 -0.0251
-7 4 19 0.5864 -0.0756
-7 5 -6 -2.7905 0.0010
-7 5 -5 7.8079 -0.0102
-7 5 -4 9.6950 -0.0417
-7 5 -3 -1.0711 0.0882
-7 5 -2 5.1058 -0.1336
-7 5 -1 -6.8416 -0.0444
-7 5 0 -7.5163 -0.1854
-7 5 1 -4.6254 -0.1413
-7 5 2 2.3420 -0.1422
-7 5 3 -7.6890 -0.0919
-7 5 4 16.8218 -0.1092
-7 5 5 -13.8827 -0.0853
-7 5 6 6.4144 0.0201
-7 5 7 -10.1999 -0.0269
-7 5 8 -9.5513 0.0478
-7 5 9 -1.1073 0.0810
-7 5 10 -4.5194 0.0848
-7 5 11 2.0980 0.0464
-7 5 12 5.2283 0.0476
-7 5 13 0.1232 0.0415
-7 5 14 1.3166 0.0264
-7 5 15 0.7834 0.0412
-7 5 16 -5.3348 0.0316
-7 5 17 3.9569 0.0274
-7 5 18 -2.3504 -0.0253
-7 5 19 2.1926 0.0263
-7 6 -6 11.9177 0.0125
-7 6 -5 12.8615 -0.0308
-7 6 -4 6.2522 0.0940
-7 6 -3 16.1004 -0.1215
-7 6 -2 -7.8815 0.0906
-7 6 -1 7.0422 -0.2279
-7 6 0 -3.7030 -0.0675
-7 6 1 -0.1147 -0.1772
-7 6 2 4.6148 -0.1090
-7 6 3 4.9079 -0.1194
-7 6 4 -7.1280 -0.0759
-7 6 5 5.8953 -0.0431
-7 6 6 -17.8470 -0.0565
-7 6 7 -4.7381 0.0499
-7 6 8 -7.2140 0.0323
-7 6 9 -9.7230 0.0676
-7 6 10 5.3378 0.1047
-7 6 11 -3.0176 0.0921
-7 6 12 2.2895 0.0548
-7 6 13 1.0088 0.0555
-7 6 14 -3.4141 0.0646
-7 6 15 -1.6630 0.0412
-7 6 16 1.6213 0.0331
-7 6 17 -2.9803 0.0231
-7 6 18 5.1002 0.0268
-7 6 19 -0.8180 -0.0268
-7 7 -6 12.5046 -0.0279
-7 7 -5 9.1166 0.0270
-7 7 -4 11.0236 -0.0286
-7 7 -3 -0.4527 0.0767
-7 7 -2 10.7847 -0.1134
-7 7 -1 -4.6283 -0.0042
-7 7 0 7.1110 -0.1040
-7 7 1 9.5893 -0.0579
-7 7 2 -1.8352 -0.0462
-7 7 3 10.9916 -0.0556
-7 7 4 -5.5424 -0.0191
-7 7 5 -6.5938 -0.0013
-7 7 6 -3.3816 0.0111
-7 7 7 -10.8160 0.0125
-7 7 8 -3.3991 0.0382
-7 7 9 2.3651 0.0984
-7 7 10 -5.0326 0.0337
-7 7 11 6.2670 0.0821
-7 7 12 -4.1638 0.0476
-7 7 13 -2.8306 0.0502
-7 7 14 -0.5126 -0.0001
-7 7 15 -4.4801 0.0371
-7 7 16 1.0455 0.0004
-7 7 17 2.3597 -0.0125
-7 7 18 -0.7534 -0.0041
-7 7 19 2.1418 -0.0404
-7 8 -6 0.9955 0.0202
-7 8 -5 1.8697 -0.0422
-7 8 -4 3.5109 0.0062
-7 8 -3 -2.9011 -0.0454
-7 8 -2 0.0531 -0.0448
-7 8 -1 4.4890 -0.0458
-7 8 0 5.4488 -0.0706
-7 8 1 2.0593 0.0107
-7 8 2 15.6993 -0.0605
-7 8 3 -11.6569 0.0336
-7 8 4 10.6397 -0.0022
-7 8 5 -11.0598 0.0325
-7 8 6 -1.1160 0.0473
-7 8 7 1.3820 0.0259
-7 8 8 -0.7701 0.0687
-7 8 9 4.0843 0.0170
-7 8 10 4.7001 0.0898
-7 8 11 -3.2558 -0.0012
-7 8 12 1.1542 0.0420
-7 8 13 -3.7688 -0.0058
-7 8 14 -4.9825 0.0227
-7 8 15 3.3902 -0.0423
-7 8 16 -3.4102 -0.0067
-7 8 17 3.0334 -0.0035
-7 8 18 0.1611 -0.0800
-7 8 19 -0.7702 -0.0095
-7 9 -6 -3.0207 -0.0820
-7 9 -5 -2.0591 0.0286
-7 9 -4 -14.4156 -0.0498
-7 9 -3 2.9292 -0.0724
-7 9 -2 -10.7867 -0.0607
-7 9 -1 4.2392 -0.1183
-7 9 0 1.0522 -0.0020
-7 9 1 5.6548 -0.1227
-7 9 2 -5.1324 0.0247
-7 9 3 10.0164 -0.0657
-7 9 4 -13.9736 0.0536
-7 9 5 9.7164 0.0083
-7 9 6 -2.8881 0.0355
-7 9 7 4.3003 0.0548
-7 9 8 10.5275 0.0397
-7 9 9 0.8202 0.0480
-7 9 10 6.3643 0.0039
-7 9 11 0.3001 0.0348
-7 9 12 -3.0823 -0.0111
-7 9 13 -0.5133 -0.0049
-7 9 14 0.5022 -0.0260
-7 9 15 -3.0678 0.0040
-7 9 16 5.6623 -0.0131
-7 9 17 -3.3935 -0.0348
-7 9 18 1.4078 0.0001
-7 10 -6 -5.3920 0.0710
-7 10 -5 -13.1979 -0.0320
-7 10 -4 -2.0770 -0.0130
-7 10 -3 -17.2264 -0.0495
-7 10 -2 4.8353 -0.1006
-7 10 -1 -7.8671 -0.0371
-7 10 0 -0.5023 -0.1403
-7 10 1 0.2428 0.0005
-7 10 2 -5.2850 -0.1225
-7 10 3 -4.7659 0.0365
-7 10 4 3.4971 -0.0503
-7 10 5 -4.8216 0.0473
-7 10 6 9.3998 0.0010
-7 10 7 6.3092 0.0395
-7 10 8 2.7040 0.0182
-7 10 9 11.2570 0.0361
-7 10 10 -3.9491 -0.0107
-7 10 11 3.6663 -0.0021
-7 10 12 -0.5258 -0.0234
-7 10 13 -1.3065 -0.0140
-7 10 14 2.7601 -0.0233
-7 10 15 2.6133 0.0089
-7 10 16 -1.6842 0.0125
-7 10 17 3.1813 -0.0062
-7 10 18 -2.4697 -0.0184
-7 11 -6 -6.9406 0.0055
-7 11 -5 -5.7122 0.0211
-7 11 -4 -7.4862 0.0065
-7 11 -3 0.3748 -0.0459
-7 11 -2 -7.0042 -0.0110
-7 11 -1 0.9917 -0.0749
-7 11 0 -1.7260 -0.0087
-7 11 1 -11.8680 -0.0942
-7 11 2 3.5722 0.0429
-7 11 3 -12.3659 -0.0317
-7 11 4 2.8616 0.0525
-7 11 5 2.4653 -0.0175
-7 11 6 2.0425 0.0420
-7 11 7 6.3055 -0.0016
-7 11 8 4.6466 0.0260
-7 11 9 -2.9870 -0.0238
-7 11 10 5.2923 0.0122
-7 11 11 -4.9947 -0.0480
-7 11 12 1.6035 -0.0248
-7 11 13 3.8070 -0.0458
-7 11 14 -1.2501 0.0087
-7 11 15 4.5277 0.0037
-7 11 16 0.2324 0.0096
-7 11 17 -1.0406 0.0064
-7 11 18 0.8999 -0.0480
-7 12 -6 -2.3413 -0.0158
-7 12 -5 3.5188 0.0365
-7 12 -4 -3.6048 -0.0512
-7 12 -3 6.5829 0.0291
-7 12 -2 0.1996 -0.0341
-7 12 -1 1.5014 0.0010
-7 12 0 -5.4802 -0.0191
-7 12 1 2.3460 0.0361
-7 12 2 -15.0062 0.0362
-7 12 3 8.9159 0.0722
-7 12 4 -8.7677 0.0568
-7 12 5 5.9889 0.0437
-7 12 6 2.8475 0.0157
-7 12 7 -2.3246 0.0303
-7 12 8 1.6337 -0.0019
-7 12 9 -3.1566 -0.0027
-7 12 10 -4.6049 -0.0349
-7 12 11 1.3990 -0.0255
-7 12 12 -0.9745 -0.0555
-7 12 13 -0.1038 -0.0240
-7 12 14 5.7661 -0.0107
-7 12 15 -3.9241 0.0154
-7 12 16 3.1633 -0.0074
-7 12 17 -1.2612 -0.0472
-7 12 18 -0.1828 -0.0195
-7 13 -6 5.8691 0.0239
-7 13 -5 -1.6527 -0.0931
-7 13 -4 14.9079 0.0269
-7 13 -3 -2.0290 -0.0610
-7 13 -2 11.6314 0.0048
-7 13 -1 -1.0664 -0.0075
-7 13 0 1.2821 -0.0079
-7 13 1 -3.6217 0.0694
-7 13 2 4.2013 0.0561
-7 13 3 -6.6705 0.1099
-7 13 4 9.4423 0.0351
-7 13 5 -3.0207 0.0786
-7 13 6 -0.2616 0.0345
-7 13 7 1.4931 0.0189
-7 13 8 -10.3196 0.0098
-7 13 9 0.4564 -0.0046
-7 13 10 -6.0292 -0.0270
-7 13 11 -1.6425 -0.0422
-7 13 12 1.1671 -0.0339
-7 13 13 0.5376 -0.0237
-7 13 14 -2.3513 -0.0017
-7 13 15 3.3323 -0.0054
-7 13 16 -4.3818 -0.0340
-7 13 17 1.3924 -0.0569
-7 13 18 -0.3094 -0.0473
-7 14 -6 0.6276 -0.0793
-7 14 -5 9.7169 0.0106
-7 14 -4 0.2468 -0.0770
-7 14 -3 13.2879 0.0011
-7 14 -2 -1.6931 -0.0325
-7 14 -1 4.5386 -0.0364
-7 14 0 2.9074 0.0354
-7 14 1 -2.3944 0.0025
-7 14 2 5.8338 0.0838
-7 14 3 3.3767 0.0204
-7 14 4 0.5338 0.0740
-7 14 5 3.8675 0.0107
-7 14 6 -2.3215 0.0414
-7 14 7 -6.9744 0.0242
-7 14 8 1.1025 -0.0150
-7 14 9 -10.6660 -0.0080
-7 14 10 2.7972 -0.0285
-7 14 11 -2.5215 -0.0286
-7 14 12 -1.1475 -0.0369
-7 14 13 1.7517 -0.0045
-7 14 14 -2.0363 -0.0063
-7 14 15 -2.1914 -0.0277
-7 14 16 0.8547 -0.0454
-7 14 17 -1.9951 -0.0443
-7 15 -6 0.4273 0.0140
-7 15 -5 3.5341 -0.0293
-7 15 -4 2.7302 0.0032
-7 15 -3 0.2623 -0.0078
-7 15 -2 1.8800 -0.0271
-7 15 -1 0.4639 0.0106
-7 15 0 -3.3245 -0.0168
-7 15 1 9.7824 0.0471
-7 15 2 -4.5228 0.0146
-7 15 3 10.0292 0.0109
-7 15 4 0.3865 0.0135
-7 15 5 -1.0400 0.0137
-7 15 6 -0.1136 0.0090
-7 15 7 -3.5911 -0.0276
-7 15 8 -4.9103 0.0046
-7 15 9 2.9587 -0.0531
-7 15 10 -4.0443 -0.0159
-7 15 11 2.8455 -0.0406
-7 15 12 1.3510 -0.0061
-7 15 13 -4.0564 -0.0156
-7 15 14 2.9091 -0.0112
-7 15 15 -3.3461 -0.0298
-7 15 16 -0.1126 -0.0461
-7 15 17 0.2164 -0.0203
-7 16 -6 2.9765 -0.0027
-7 16 -5 -6.4239 -0.0070
-7 16 -4 3.7073 0.0543
-7 16 -3 -7.6268 -0.0164
-7 16 -2 -0.4496 0.0398
-7 16 -1 -4.8905 -0.0121
-7 16 0 2.8912 0.0570
-7 16 1 -4.7889 0.0270
-7 16 2 10.0681 0.0116
-7 16 3 -5.1785 0.0415
-7 16 4 4.4786 -0.0294
-7 16 5 -0.4759 0.0310
-7 16 6 -5.2931 -0.0330
-7 16 7 3.2680 -0.0081
-7 16 8 -2.6578 -0.0650
-7 16 9 2.4091 -0.0076
-7 16 10 3.3652 -0.0493
-7 16 11 0.5160 -0.0125
-7 16 12 0.1149 -0.0081
-7 16 13 2.8364 -0.0026
-7 16 14 -4.6991 -0.0107
-7 16 15 3.7091 -0.0272
-7 16 16 -1.8503 -0.0159
-7 16 17 0.5527 0.0100
-7 17 -6 -5.1555 -0.0253
-7 17 -5 3.1724 0.0629
-7 17 -4 -11.1233 -0.0344
-7 17 -3 1.4403 0.0704
-7 17 -2 -8.9544 -0.0315
-7 17 -1 -1.5083 0.0748
-7 17 0 -2.0271 0.0183
-7 17 1 0.5627 0.0679
-7 17 2 -2.9115 0.0414
-7 17 3 3.3168 0.0027
-7 17 4 -4.3226 0.0611
-7 17 5 -1.7898 -0.0256
-7 17 6 3.0060 0.0086
-7 17 7 -5.4145 -0.0444
-7 17 8 8.7698 -0.0153
-7 17 9 -1.3861 -0.0419
-7 17 10 4.6411 -0.0128
-7 17 11 1.8876 -0.0034
-7 17 12 -0.1595 -0.0069
-7 17 13 -0.2744 0.0236
-7 17 14 2.3678 -0.0051
-7 17 15 -2.2976 -0.0026
-7 17 16 2.5790 0.0240
-7 17 17 -0.2466 0.0198
-7 18 -6 0.6166 0.0220
-7 18 -5 -3.8185 -0.0439
-7 18 -4 0.0856 0.0571
-7 18 -3 -7.0565 -0.0586
-7 18 -2 -0.5392 0.0504
-7 18 -1 -1.2155 -0.0146
-7 18 0 -4.3585 0.0789
-7 18 1 3.1665 0.0100
-7 18 2 -4.4920 0.0527
-7 18 3 -1.5338 0.0324
-7 18 4 -1.1081 0.0145
-7 18 5 -2.1072 0.0235
-7 18 6 -1.7127 -0.0204
-7 18 7 5.8497 -0.0168
-7 18 8 -3.0510 -0.0207
-7 18 9 7.5203 -0.0155
-7 18 10 -1.2378 -0.0069
-7 18 11 0.3466 -0.0122
-7 18 12 2.3169 0.0279
-7 18 13 -2.4628 0.0063
-7 18 14 1.5328 0.0241
-7 18 15 0.8837 0.0354
-7 18 16 -0.5018 0.0144
-7 19 -6 4.2058 -0.0316
-7 19 -5 -3.4144 0.0331
-7 19 -4 1.6327 -0.0441
-7 19 -3 -1.1471 0.0139
-7 19 -2 1.6146 -0.0250
-7 19 -1 -1.5529 0.0329
-7 19 0 5.1966 0.0052
-7 19 1 -6.8112 0.0380
-7 19 2 4.6298 -0.0057
-7 19 3 -5.1467 0.0296
-7 19 4 -1.4053 0.0000
-7 19 5 1.3152 -0.0049
-7 19 6 -1.5308 -0.0283
-7 19 7 1.6932 -0.0168
-7 19 8 2.6592 -0.0252
-7 19 9 -1.8361 -0.0139
-7 19 10 1.0928 -0.0208
-7 19 11 -0.2563 0.0029
-7 19 12 -3.5531 0.0031
-7 19 13 3.7542 0.0122
-7 19 14 -3.2432 0.0308
-7 19 15 1.7892 0.0199
-7 19 16 -0.0018 0.0599
-7 20 -6 -4.3747 0.0469
-7 20 -5 6.2849 -0.0051
-7 20 -4 -3.7258 0.0081
-7 20 -3 6.6017 -0.0056
-7 20 -2 0.7735 0.0047
-7 20 -1 4.8280 0.0396
-7 20 0 -1.2252 0.0006
-7 20 1 4.9259 0.0151
-7 20 2 -5.0928 0.0016
-7 20 3 3.0106 -0.0072
-7 20 4 -0.4373 -0.0113
-7 20 5 -2.5750 -0.0395
-7 20 6 5.6834 -0.0294
-7 20 7 -4.3416 -0.0482
-7 20 8 2.8477 -0.0237
-7 20 9 -2.5840 -0.0275
-7 20 10 -1.6252 -0.0183
-7 20 11 -2.0151 -0.0096
-7 20 12 0.8046 -0.0090
-7 20 13 -3.4500 0.0117
-7 20 14 3.0520 -0.0051
-7 20 15 -2.1139 0.0333
-7 21 -6 1.7778 0.0054
-7 21 -5 -3.7390 0.0237
-7 21 -4 6.2600 0.0104
-7 21 -3 0.1575 0.0076
-7 21 -2 4.7368 0.0508
-7 21 -1 3.2758 0.0045
-7 21 0 0.6530 0.0554
-7 21 1 0.9778 -0.0137
-7 21 2 1.8276 0.0167
-7 21 3 -0.7112 -0.0095
-7 21 4 1.2387 -0.0199
-7 21 5 3.6904 -0.0390
-7 21 6 -4.1924 -0.0520
-7 21 7 5.9879 -0.0251
-7 21 8 -6.3176 -0.0376
-7 21 9 1.1666 -0.0209
-7 21 10 -2.4361 -0.0028
-7 21 11 -1.9414 -0.0058
-7 21 12 -0.1330 -0.0059
-7 21 13 0.3227 -0.0098
-7 21 14 -1.3691 0.0031
-7 21 15 1.2154 0.0095
-7 22 -6 -1.7299 0.0205
-7 22 -5 -0.6737 0.0113
-7 22 -4 0.6599 -0.0026
-7 22 -3 2.2108 0.0280
-7 22 -2 2.8840 0.0166
-7 22 -1 -2.1914 0.0415
-7 22 0 4.6394 -0.0023
-7 22 1 -3.5792 0.0208
-7 22 2 3.1084 0.0110
-7 22 3 0.8113 -0.0080
-7 22 4 1.0336 -0.0086
-7 22 5 0.9875 -0.0297
-7 22 6 2.5391 -0.0202
-7 22 7 -3.7273 -0.0343
-7 22 8 2.5936 0.0001
-7 22 9 -3.1788 0.0032
-7 22 10 -0.9346 0.0008
-7 22 11 1.6760 0.0157
-7 22 12 -2.3397 0.0158
-7 22 13 1.9512 -0.0133
-7 22 14 -0.2029 0.0260
-7 23 -6 -5.5626 0.0195
-7 23 -5 2.7731 -0.0245
-7 23 -4 -2.5955 0.0193
-7 23 -3 1.9624 -0.0116
-7 23 -2 -3.0333 0.0111
-7 23 -1 2.1981 -0.0001
-7 23 0 -5.6540 -0.0123
-7 23 1 4.4294 0.0078
-7 23 2 -2.9922 -0.0192
-7 23 3 1.9965 0.0276
-7 23 4 2.1317 -0.0348
-7 23 5 -2.0846 0.0015
-7 23 6 2.2538 -0.0172
-7 23 7 -1.4794 0.0092
-7 23 8 -0.3711 -0.0062
-7 23 9 -0.0259 0.0142
-7 23 10 1.3904 0.0316
-7 23 11 -1.5591 0.0092
-7 23 12 3.4921 0.0110
-7 23 13 -1.4887 0.0536
-7 23 14 1.4956 -0.0012
-7 24 -6 3.7410 -0.0220
-7 24 -5 -3.7309 0.0367
-7 24 -4 2.9178 -0.0404
-7 24 -3 -3.1831 0.0232
-7 24 -2 -1.0164 -0.0201
-7 24 -1 -3.3119 -0.0230
-7 24 0 0.3716 -0.0097
-7 24 1 -3.0276 -0.0247
-7 24 2 2.0933 0.0097
-7 24 3 -0.5206 -0.0394
-7 24 4 -2.1269 0.0132
-7 24 5 3.2913 -0.0297
-7 24 6 -5.7302 -0.0018
-7 24 7 3.8120 -0.0039
-7 24 8 -2.6292 0.0105
-7 24 9 1.9197 0.0038
-7 24 10 0.0813 -0.0002
-7 24 11 2.0993 0.0271
-7 24 12 -0.5204 0.0249
-7 24 13 1.8806 0.0216
-7 25 -6 0.2457 0.0594
-7 25 -5 3.1478 -0.0299
-7 25 -4 -1.1213 0.0408
-7 25 -3 -0.8755 -0.0227
-7 25 -2 -0.4434 0.0113
-7 25 -1 -3.4727 -0.0105
-7 25 0 0.8427 -0.0117
-7 25 1 -1.2176 -0.0051
-7 25 2 -0.3583 -0.0110
-7 25 3 -1.0070 -0.0149
-7 25 4 -0.2276 -0.0375
-7 25 5 -4.2846 -0.0135
-7 25 6 3.1520 -0.0105
-7 25 7 -4.5960 -0.0184
-7 25 8 3.2402 -0.0010
-7 25 9 -0.4059 0.0034
-7 25 10 0.4921 -0.0020
-7 25 11 1.0784 0.0012
-7 25 12 0.2793 0.0333
-7 25 13 0.2073 0.0418
-7 26 -6 1.3859 -0.0162
-7 26 -5 2.8368 0.0341
-7 26 -4 -0.0774 0.0008
-7 26 -3 1.4268 0.0233
-7 26 -2 -2.8442 0.0078
-7 26 -1 3.3140 0.0063
-7 26 0 -3.3903 0.0180
-7 26 1 2.5128 0.0008
-7 26 2 -2.0462 -0.0148
-7 26 3 -1.3986 -0.0177
-7 26 4 -0.9610 -0.0284
-7 26 5 -1.3989 -0.0251
-7 26 6 -1.3280 -0.0213
-7 26 7 1.6826 0.0119
-7 26 8 -0.7055 -0.0053
-7 26 9 0.3032 0.0042
-7 26 10 1.2157 0.0221
-7 26 11 -1.3439 0.0125
-7 26 12 0.7039 0.0236
-7 27 -6 4.3489 0.0255
-7 27 -5 -1.2343 0.0020
-7 27 -4 2.7351 0.0045
-7 27 -3 -0.9462 0.0274
-7 27 -2 2.5047 -0.0036
-7 27 -1 -1.4739 0.0289
-7 27 0 3.1761 -0.0132
-7 27 1 -2.2540 0.0191
-7 27 2 0.2389 -0.0277
-7 27 3 -0.4586 -0.0203
-7 27 4 -2.9193 -0.0259
-7 27 5 2.7652 -0.0065
-7 27 6 -2.0232 -0.0039
-7 27 7 2.2206 0.0107
-7 27 8 -0.4062 0.0337
-7 27 9 0.7935 0.0295
-7 27 10 -1.4096 0.0186
-7 27 11 0.6133 0.0425
-7 28 -6 -2.3566 -0.0151
-7 28 -5 2.2249 0.0042
-7 28 -4 -1.2481 0.0185
-7 28 -3 0.8600 -0.0191
-7 28 -2 0.9747 0.0196
-7 28 -1 0.7545 -0.0270
-7 28 0 0.1782 0.0140
-7 28 1 0.4122 -0.0460
-7 28 2 -0.5966 -0.0045
-7 28 3 -0.9051 -0.0345
-7 28 4 2.5594 -0.0083
-7 28 5 -2.3489 -0.0131
-7 28 6 4.7249 0.0298
-7 28 7 -1.9848 0.0126
-7 28 8 1.7416 0.0356
-7 28 9 -0.9743 0.0324
-7 28 10 -0.0003 0.0326
-7 29 -6 -0.1072 0.0028
-7 29 -5 -1.6675 0.0001
-7 29 -4 -0.3817 -0.0016
-7 29 -3 0.7221 0.0019
-7 29 -2 -1.3376 -0.0265
-7 29 -1 2.1878 -0.0056
-7 29 0 -1.3297 -0.0298
-7 29 1 0.6614 -0.0215
-7 29 2 0.0968 -0.0296
-7 29 3 0.6673 -0.0252
-7 29 4 0.5525 -0.0008
-7 29 5 2.8959 -0.0019
-7 29 6 -1.1626 0.0002
-7 29 7 2.3329 0.0341
-7 29 8 -1.1050 -0.0019
-7 29 9 -0.2636 0.0113
-7 30 -6 -0.3769 0.0173
-7 30 -5 -1.4270 0.0067
-7 30 -4 -0.0163 -0.0148
-7 30 -3 -1.4596 -0.0104
-7 30 -2 1.5835 -0.0080
-7 30 -1 -2.1197 -0.0093
-7 30 0 1.4883 -0.0257
-7 30 1 -0.6986 0.0008
-7 30 2 0.2199 -0.0402
-7 30 3 1.8554 0.0130
-7 30 4 -0.0991 -0.0373
-7 30 5 1.5458 0.0247
-7 30 6 0.4466 -0.0083
-7 30 7 -0.3485 -0.0069
-7 30 8 -0.2689 0.0025
-7 31 -6 -1.4776 -0.0175
-7 31 -5 0.6226 -0.0047
-7 31 -4 -0.9001 -0.0134
-7 31 -3 0.4432 -0.0169
-7 31 -2 -1.0382 -0.0041
-7 31 -1 0.6657 -0.0061
-7 31 0 -1.0574 0.0109
-7 31 1 0.3349 -0.0270
-7 31 2 0.8102 0.0154
-7 31 3 -0.8521 -0.0294
-7 31 4 2.1887 0.0219
-7 31 5 -1.4722 -0.0219
-7 31 6 1.1455 0.0280
-7 31 7 -0.8557 -0.0139
-7 32 -4 0.4249 -0.0218
-7 32 -3 0.1344 -0.0109
-7 32 -2 -0.3836 -0.0122
-7 32 -1 -0.2542 0.0026
-7 32 0 -0.0846 -0.0102
-7 32 1 -0.2262 0.0008
-7 32 2 -0.2902 -0.0086
-7 32 3 0.6507 -0.0072
-7 32 4 -1.2459 0.0157
-7 32 5 1.1510 0.0150
-7 33 -1 -0.6349 -0.0227
-7 33 0 -0.2096 -0.0057
-7 33 1 0.0720 -0.0124
-7 33 2 -0.6238 -0.0180
-6 0 -4 -6.7150 -0.0012
-6 0 -2 -3.4395 0.0538
-6 0 0 -18.4271 0.1650
-6 0 2 -7.7439 0.1904
-6 0 4 19.4245 0.0848
-6 0 6 20.2510 0.1361
-6 0 8 -0.7570 -0.0487
-6 0 10 -2.1138 -0.2594
-6 0 12 7.9327 -0.3416
-6 0 14 5.2798 -0.3061
-6 0 16 -3.7914 -0.2482
-6 0 18 -3.9005 -0.2034
-6 0 20 0.5057 -0.0998
-6 1 -5 -9.6026 -0.4196
-6 1 -4 5.4578 -0.0191
-6 1 -3 2.9567 -0.4422
-6 1 -2 -13.0614 -0.1490
-6 1 -1 -6.5188 -0.2235
-6 1 0 -14.3517 -0.2118
-6 1 1 -12.3705 0.2334
-6 1 2 -1.2728 -0.0170
-6 1 3 4.6929 0.3320
-6 1 4 -3.0401 0.0689
-6 1 5 17.9680 0.3975
-6 1 6 -15.3420 0.0922
-6 1 7 6.3161 0.3719
-6 1 8 -10.5290 0.1262
-6 1 9 -4.9403 -0.0135
-6 1 10 4.0171 0.0532
-6 1 11 1.7715 -0.2016
-6 1 12 4.8678 -0.0325
-6 1 13 5.9498 -0.2128
-6 1 14 -0.7886 -0.0147
-6 1 15 0.2012 -0.1405
-6 1 16 0.3067 -0.0532
-6 1 17 -4.2368 -0.1283
-6 1 18 4.6020 -0.0455
-6 1 19 -1.2596 -0.0769
-6 1 20 2.5356 0.0109
-6 2 -5 16.4110 0.0410
-6 2 -4 9.1412 -0.5274
-6 2 -3 -3.6935 -0.0468
-6 2 -2 7.5577 -0.5433
-6 2 -1 -23.0888 -0.1956
-6 2 0 1.3836 -0.0802
-6 2 1 -8.2993 -0.1858
-6 2 2 -1.1978 0.2938
-6 2 3 4.0470 -0.1071
-6 2 4 0.8616 0.3609
-6 2 5 -12.1396 -0.0004
-6 2 6 1.0904 0.4802
-6 2 7 -22.5482 -0.0123
-6 2 8 -2.8803 0.2907
-6 2 9 -3.5136 0.0420
-6 2 10 -3.6387 0.0282
-6 2 11 9.4263 0.0210
-6 2 12 -0.7198 0.0079
-6 2 13 2.2738 0.0128
-6 2 14 0.2324 0.0376
-6 2 15 -2.5242 0.0133
-6 2 16 -0.7332 0.0366
-6 2 17 3.7277 -0.0119
-6 2 18 -1.3529 0.0293
-6 2 19 5.9381 0.0303
-6 2 20 -0.5682 0.0334
-6 3 -5 18.5069 -0.2594
-6 3 -4 11.2448 0.0330
-6 3 -3 9.0598 -0.3434
-6 3 -2 -10.1117 -0.0546
-6 3 -1 11.4116 -0.2203
-6 3 0 -10.8310 -0.1085
-6 3 1 10.0827 0.1035
-6 3 2 7.0758 -0.1929
-6 3 3 -6.2246 0.1896
-6 3 4 4.6659 -0.1161
-6 3 5 -15.2697 0.2480
-6 3 6 -14.0275 -0.0712
-6 3 7 -6.2867 0.2655
-6 3 8 -11.7773 -0.0930
-6 3 9 -0.1859 0.1431
-6 3 10 5.0023 0.0146
-6 3 11 -4.5954 0.1130
-6 3 12 5.5382 0.0021
-6 3 13 -5.6369 0.1710
-6 3 14 -2.2821 0.0275
-6 3 15 -0.1016 0.1267
-6 3 16 -1.4408 0.0229
-6 3 17 2.6978 0.1123
-6 3 18 3.9900 0.0356
-6 3 19 -0.3880 0.0978
-6 3 20 2.4657 0.0520
-6 4 -5 8.0557 0.0844
-6 4 -4 4.3426 0.0268
-6 4 -3 5.4321 0.0085
-6 4 -2 0.4109 0.0093
-6 4 -1 1.2376 0.0806
-6 4 0 14.6935 0.0793
-6 4 1 6.9959 -0.0084
-6 4 2 4.4766 0.0714
-6 4 3 12.4821 -0.0985
-6 4 4 -20.4444 0.0446
-6 4 5 6.1067 -0.0381
-6 4 6 -17.4454 0.0132
-6 4 7 -2.3913 -0.1136
-6 4 8 3.1640 0.0401
-6 4 9 -0.7501 -0.0907
-6 4 10 3.0346 0.0391
-6 4 11 2.1072 -0.0187
-6 4 12 -7.4896 0.1187
-6 4 13 -0.6080 -0.0210
-6 4 14 -4.7415 0.1180
-6 4 15 -2.8432 0.0117
-6 4 16 4.6000 0.0730
-6 4 17 -1.8859 0.0183
-6 4 18 3.5849 0.0968
-6 4 19 -0.0453 0.0168
-6 4 20 -0.9556 0.0679
-6 5 -5 -1.1647 0.1407
-6 5 -4 0.2804 -0.0114
-6 5 -3 -15.9297 0.2137
-6 5 -2 11.2005 0.0822
-6 5 -1 -2.3970 0.1957
-6 5 0 12.4861 0.1901
-6 5 1 10.1860 0.0867
-6 5 2 7.2711 0.0707
-6 5 3 -7.0477 -0.0033
-6 5 4 10.2808 0.0417
-6 5 5 -19.0863 -0.0935
-6 5 6 14.1160 -0.0108
-6 5 7 -1.4372 -0.1264
-6 5 8 6.6022 -0.1127
-6 5 9 11.8798 -0.0629
-6 5 10 -2.9374 -0.0899
-6 5 11 1.5610 -0.0445
-6 5 12 -3.6462 -0.0380
-6 5 13 -5.9851 0.0287
-6 5 14 -0.6297 -0.0359
-6 5 15 0.8191 0.0050
-6 5 16 -2.5570 -0.0009
-6 5 17 5.8461 0.0182
-6 5 18 -4.9987 -0.0102
-6 5 19 1.3081 0.0453
-6 5 20 -1.5524 -0.0088
-6 6 -5 -12.4784 -0.0282
-6 6 -4 -20.0885 0.1538
-6 6 -3 0.8219 -0.0383
-6 6 -2 -18.6858 0.2024
-6 6 -1 15.0879 0.1442
-6 6 0 -2.4120 0.1091
-6 6 1 3.1755 0.1594
-6 6 2 3.4505 0.0129
-6 6 3 -4.3855 0.0938
-6 6 4 -4.3652 -0.0504
-6 6 5 11.1382 0.0353
-6 6 6 -2.0905 -0.1336
-6 6 7 17.9049 -0.0370
-6 6 8 9.7354 -0.0976
-6 6 9 1.8042 -0.1260
-6 6 10 9.8966 -0.0856
-6 6 11 -8.4718 -0.0642
-6 6 12 1.1272 -0.0688
-6 6 13 -1.7732 -0.0310
-6 6 14 -1.1028 -0.0097
-6 6 15 2.3907 -0.0239
-6 6 16 2.2293 -0.0172
-6 6 17 -4.0266 0.0011
-6 6 18 2.4569 -0.0045
-6 6 19 -4.6855 0.0085
-6 7 -5 -16.4514 0.0732
-6 7 -4 -13.9202 -0.0511
-6 7 -3 -13.0504 0.0787
-6 7 -2 2.8719 0.0107
-6 7 -1 -10.5456 0.0610
-6 7 0 2.7348 0.0958
-6 7 1 -2.5742 -0.0144
-6 7 2 -15.0550 0.0588
-6 7 3 7.0963 -0.0240
-6 7 4 -9.4481 -0.0140
-6 7 5 8.9022 -0.0622
-6 7 6 11.4681 -0.0475
-6 7 7 5.7250 -0.0506
-6 7 8 9.9781 -0.0832
-6 7 9 4.7994 -0.0262
-6 7 10 -5.7025 -0.1021
-6 7 11 5.2839 -0.0387
-6 7 12 -5.7330 -0.0122
-6 7 13 3.3354 -0.0087
-6 7 14 4.1134 -0.0128
-6 7 15 -0.6421 0.0334
-6 7 16 3.0043 0.0053
-6 7 17 -1.2570 -0.0056
-6 7 18 -3.2129 0.0455
-6 7 19 0.6115 0.0042
-6 8 -5 -11.1851 0.0079
-6 8 -4 1.8979 0.0184
-6 8 -3 -9.7657 0.0381
-6 8 -2 3.8728 0.0135
-6 8 -1 -3.2613 0.0531
-6 8 0 -5.7790 -0.0490
-6 8 1 -11.6763 0.0376
-6 8 2 1.5215 -0.0537
-6 8 3 -19.2710 -0.0486
-6 8 4 15.8584 -0.0516
-6 8 5 -7.1158 -0.1087
-6 8 6 10.3754 -0.0098
-6 8 7 5.0625 -0.0833
-6 8 8 -3.9808 0.0121
-6 8 9 1.0630 -0.0802
-6 8 10 -3.6464 0.0300
-6 8 11 -4.2612 -0.0319
-6 8 12 4.6499 0.0236
-6 8 13 0.8671 0.0150
-6 8 14 2.3719 0.0550
-6 8 15 5.9602 0.0042
-6 8 16 -4.6085 0.0367
-6 8 17 2.7886 0.0354
-6 8 18 -2.2188 0.0096
-6 8 19 -0.2019 0.0756
-6 9 -5 9.2931 0.0351
-6 9 -4 -4.6434 0.1159
-6 9 -3 20.9531 0.0056
-6 9 -2 -8.2329 0.1342
-6 9 -1 8.4813 -0.0251
-6 9 0 -7.0236 0.0956
-6 9 1 -4.6833 -0.0721
-6 9 2 -8.2566 0.0326
-6 9 3 6.5951 -0.0742
-6 9 4 -10.5348 -0.0702
-6 9 5 13.1320 -0.0348
-6 9 6 -7.2146 -0.0821
-6 9 7 -2.8980 0.0097
-6 9 8 -1.1707 -0.0553
-6 9 9 -14.0671 0.0161
-6 9 10 1.4406 -0.0178
-6 9 11 -4.4509 0.0435
-6 9 12 0.9160 0.0084
-6 9 13 4.1741 0.0340
-6 9 14 1.8529 0.0179
-6 9 15 -2.0008 0.0299
-6 9 16 4.1859 0.0043
-6 9 17 -5.1855 0.0110
-6 9 18 3.0485 0.0262
-6 9 19 -0.1748 0.0308
-6 10 -5 7.1779 0.0946
-6 10 -4 19.8716 -0.0081
-6 10 -3 0.1150 0.1755
-6 10 -2 19.1752 -0.0078
-6 10 -1 -5.4679 0.1541
-6 10 0 2.4522 -0.0409
-6 10 1 3.4956 0.1272
-6 10 2 -4.2274 -0.0823
-6 10 3 5.9400 0.0434
-6 10 4 3.5412 -0.0653
-6 10 5 -5.2401 0.0010
-6 10 6 0.7827 -0.0206
-6 10 7 -9.0051 -0.0210
-6 10 8 -11.5611 -0.0148
-6 10 9 0.4241 0.0105
-6 10 10 -12.1804 0.0074
-6 10 11 5.5330 0.0209
-6 10 12 -1.3903 0.0166
-6 10 13 -0.1328 0.0186
-6 10 14 1.7538 -0.0057
-6 10 15 -1.7604 0.0024
-6 10 16 -3.0480 -0.0182
-6 10 17 2.5808 -0.0122
-6 10 18 -2.0152 0.0212
-6 10 19 1.6897 -0.0350
-6 11 -5 8.4241 -0.0594
-6 11 -4 11.5688 0.0962
-6 11 -3 8.4503 -0.0309
-6 11 -2 1.3750 0.1116
-6 11 -1 5.7937 -0.0235
-6 11 0 3.8504 0.0957
-6 11 1 -2.2811 -0.0591
-6 11 2 17.1386 0.0622
-6 11 3 -6.3627 -0.0788
-6 11 4 10.7060 0.0430
-6 11 5 -3.9378 -0.0358
-6 11 6 -6.6735 0.0417
-6 11 7 -3.4425 -0.0283
-6 11 8 -6.4307 0.0250
-6 11 9 -5.9368 -0.0037
-6 11 10 4.9826 0.0478
-6 11 11 -4.9520 0.0054
-6 11 12 3.7403 0.0305
-6 11 13 0.0436 -0.0018
-6 11 14 -5.3832 0.0110
-6 11 15 1.5799 -0.0297
-6 11 16 -3.4082 -0.0101
-6 11 17 -0.5955 -0.0056
-6 11 18 1.2128 -0.0200
-6 11 19 -0.4274 0.0306
-6 12 -5 10.5654 0.0463
-6 12 -4 -8.1445 -0.0562
-6 12 -3 8.5243 0.0191
-6 12 -2 -7.8105 -0.0242
-6 12 -1 2.7411 -0.0081
-6 12 0 -0.2271 -0.0244
-6 12 1 10.3384 -0.0463
-6 12 2 -3.2948 -0.0721
-6 12 3 16.4532 -0.0449
-6 12 4 -9.2793 -0.0351
-6 12 5 4.4030 0.0168
-6 12 6 -3.2004 -0.0258
-6 12 7 -6.6807 0.0393
-6 12 8 5.2056 0.0052
-6 12 9 -1.7717 0.0479
-6 12 10 3.1767 0.0286
-6 12 11 4.3676 0.0520
-6 12 12 -1.6547 0.0195
-6 12 13 -1.4736 0.0298
-6 12 14 1.4459 0.0016
-6 12 15 -6.6062 -0.0051
-6 12 16 3.4404 -0.0024
-6 12 17 -2.2337 0.0160
-6 12 18 0.2105 0.0155
-6 13 -5 -12.0421 -0.0404
-6 13 -4 4.8133 0.0167
-6 13 -3 -20.1890 -0.0078
-6 13 -2 3.3788 -0.0570
-6 13 -1 -9.0496 0.0121
-6 13 0 1.0527 -0.1151
-6 13 1 2.8415 -0.0335
-6 13 2 3.9307 -0.1467
-6 13 3 -3.7104 -0.0359
-6 13 4 5.4676 -0.0739
-6 13 5 -6.8815 -0.0068
-6 13 6 0.1135 0.0014
-6 13 7 6.0436 -0.0046
-6 13 8 -3.5746 0.0469
-6 13 9 13.2509 0.0459
-6 13 10 -1.1110 0.0474
-6 13 11 4.3914 0.0388
-6 13 12 1.0393 0.0503
-6 13 13 -1.5729 0.0225
-6 13 14 -1.9480 0.0094
-6 13 15 3.1803 0.0140
-6 13 16 -3.4761 0.0076
-6 13 17 3.0274 0.0218
-6 13 18 -0.7714 0.0541
-6 14 -5 -4.0220 0.0460
-6 14 -4 -14.7131 0.0126
-6 14 -3 -1.7595 -0.0203
-6 14 -2 -13.7536 0.0433
-6 14 -1 -0.7982 -0.0798
-6 14 0 0.7071 0.0093
-6 14 1 -6.9672 -0.1282
-6 14 2 5.3229 -0.0249
-6 14 3 -7.0141 -0.0810
-6 14 4 -3.1446 -0.0013
-6 14 5 0.5545 -0.0301
-6 14 6 -0.5727 -0.0050
-6 14 7 2.1589 0.0325
-6 14 8 11.0171 0.0212
-6 14 9 -2.4497 0.0506
-6 14 10 10.3727 0.0369
-6 14 11 -2.6708 0.0393
-6 14 12 0.0345 0.0192
-6 14 13 2.0526 0.0285
-6 14 14 -1.6885 0.0042
-6 14 15 1.3585 -0.0016
-6 14 16 2.5575 0.0182
-6 14 17 -0.9180 0.0253
-6 14 18 1.1639 -0.0005
-6 15 -5 -0.9604 0.0344
-6 15 -4 -9.1229 -0.0113
-6 15 -3 -3.0109 0.0425
-6 15 -2 -2.6582 -0.0363
-6 15 -1 0.0314 0.0296
-6 15 0 -4.6663 -0.0580
-6 15 1 6.0121 -0.0207
-6 15 2 -13.5990 -0.0117
-6 15 3 4.2281 -0.0102
-6 15 4 -7.9248 0.0286
-6 15 5 -1.6121 -0.0103
-6 15 6 4.7940 0.0269
-6 15 7 0.8204 0.0063
-6 15 8 3.9353 0.0623
-6 15 9 5.0591 0.0118
-6 15 10 -3.5867 0.0303
-6 15 11 2.2927 0.0068
-6 15 12 -0.8609 0.0148
-6 15 13 -3.0044 -0.0061
-6 15 14 5.3265 0.0013
-6 15 15 -2.3174 -0.0082
-6 15 16 2.3874 0.0014
-6 15 17 0.7430 -0.0056
-6 15 18 -0.2507 -0.0037
-6 16 -5 -8.5208 -0.0754
-6 16 -4 9.5404 0.0368
-6 16 -3 -5.8918 -0.0572
-6 16 -2 8.6180 0.0242
-6 16 -1 0.1190 -0.0552
-6 16 0 3.9363 -0.0271
-6 16 1 -5.2873 -0.0014
-6 16 2 3.8935 -0.0284
-6 16 3 -10.2516 0.0752
-6 16 4 2.7950 -0.0263
-6 16 5 0.0216 0.0541
-6 16 6 -2.7171 -0.0014
-6 16 7 8.2632 0.0593
-6 16 8 -5.3934 0.0126
-6 16 9 2.2642 0.0404
-6 16 10 -3.1188 -0.0068
-6 16 11 -2.9128 -0.0055
-6 16 12 -1.1009 -0.0009
-6 16 13 2.0777 -0.0188
-6 16 14 -3.4931 -0.0112
-6 16 15 4.8569 -0.0035
-6 16 16 -2.7329 -0.0226
-6 16 17 0.8827 -0.0118
-6 17 -5 8.9650 0.0416
-6 17 -4 -3.3082 -0.1016
-6 17 -3 14.3247 0.0207
-6 17 -2 0.7824 -0.0812
-6 17 -1 6.7357 -0.0233
-6 17 0 3.8770 -0.0663
-6 17 1 -1.3768 -0.0413
-6 17 2 -0.3772 0.0223
-6 17 3 1.6374 -0.0304
-6 17 4 -1.9035 0.0409
-6 17 5 1.6771 -0.0160
-6 17 6 4.6806 0.0430
-6 17 7 -6.8761 0.0286
-6 17 8 5.8919 0.0401
-6 17 9 -10.2314 0.0026
-6 17 10 0.6189 -0.0045
-6 17 11 -3.2734 0.0028
-6 17 12 -1.6412 -0.0337
-6 17 13 0.5392 0.0033
-6 17 14 1.2332 -0.0281
-6 17 15 -2.7534 -0.0164
-6 17 16 1.8501 0.0014
-6 17 17 -1.7678 -0.0459
-6 18 -5 3.1056 -0.0851
-6 18 -4 6.9053 0.0272
-6 18 -3 2.9663 -0.0633
-6 18 -2 7.1791 -0.0126
-6 18 -1 4.4061 -0.0802
-6 18 0 -2.6243 -0.0350
-6 18 1 7.5220 -0.0452
-6 18 2 -4.8278 -0.0181
-6 18 3 4.3602 -0.0074
-6 18 4 2.2941 -0.0142
-6 18 5 0.6492 0.0088
-6 18 6 0.4814 0.0309
-6 18 7 1.6163 0.0290
-6 18 8 -7.7547 0.0235
-6 18 9 2.2689 0.0008
-6 18 10 -6.2132 0.0077
-6 18 11 -0.0128 -0.0208
-6 18 12 1.9819 0.0080
-6 18 13 -2.9517 -0.0350
-6 18 14 2.3007 -0.0094
-6 18 15 -1.1382 -0.0153
-6 18 16 -1.4868 -0.0356
-6 18 17 0.3973 0.0125
-6 19 -5 -4.3464 0.0210
-6 19 -4 7.0466 -0.0166
-6 19 -3 -0.8662 -0.0054
-6 19 -2 2.7322 -0.0177
-6 19 -1 -2.4003 -0.0372
-6 19 0 4.1901 -0.0303
-6 19 1 -6.7243 -0.0045
-6 19 2 7.9492 -0.0093
-6 19 3 -2.9794 0.0023
-6 19 4 2.5674 -0.0014
-6 19 5 3.9245 0.0276
-6 19 6 -3.8997 0.0251
-6 19 7 1.6670 0.0364
-6 19 8 -2.5776 0.0079
-6 19 9 -2.0462 0.0085
-6 19 10 1.1975 -0.0026
-6 19 11 0.8183 0.0117
-6 19 12 -1.3136 -0.0133
-6 19 13 4.5839 -0.0156
-6 19 14 -4.3332 -0.0201
-6 19 15 2.1946 -0.0260
-6 19 16 -1.1629 -0.0080
-6 20 -5 6.5132 0.0031
-6 20 -4 -7.9693 -0.0075
-6 20 -3 3.2476 0.0251
-6 20 -2 -5.9448 -0.0466
-6 20 -1 -2.1652 0.0177
-6 20 0 -3.6702 -0.0212
-6 20 1 1.5264 0.0258
-6 20 2 -4.1119 0.0168
-6 20 3 3.8028 0.0233
-6 20 4 0.0169 0.0214
-6 20 5 -3.3527 0.0417
-6 20 6 5.4740 0.0406
-6 20 7 -7.5686 0.0228
-6 20 8 5.5142 0.0103
-6 20 9 -2.2969 0.0093
-6 20 10 2.9951 0.0025
-6 20 11 1.5734 0.0036
-6 20 12 2.2747 -0.0086
-6 20 13 -1.9697 -0.0085
-6 20 14 3.1264 -0.0239
-6 20 15 -3.0228 -0.0239
-6 20 16 1.2318 -0.0116
-6 21 -5 -4.1999 -0.0215
-6 21 -4 1.8685 0.0221
-6 21 -3 -7.6967 -0.0396
-6 21 -2 -3.6402 0.0143
-6 21 -1 -2.3713 -0.0453
-6 21 0 -6.0852 0.0286
-6 21 1 1.0142 0.0104
-6 21 2 -1.6011 0.0232
-6 21 3 -1.3376 0.0219
-6 21 4 -0.7457 0.0377
-6 21 5 0.8760 0.0327
-6 21 6 -5.7272 0.0377
-6 21 7 6.2634 0.0214
-6 21 8 -5.2260 0.0069
-6 21 9 6.3241 -0.0092
-6 21 10 0.6319 0.0098
-6 21 11 1.1510 -0.0175
-6 21 12 2.2019 -0.0127
-6 21 13 -0.4726 -0.0072
-6 21 14 -0.9729 -0.0240
-6 21 15 1.1802 -0.0010
-6 21 16 -0.8939 -0.0374
-6 22 -5 -1.6241 0.0240
-6 22 -4 -1.4762 -0.0342
-6 22 -3 -3.3026 -0.0020
-6 22 -2 -2.1416 -0.0375
-6 22 -1 -5.9340 -0.0095
-6 22 0 4.2909 0.0018
-6 22 1 -6.4379 -0.0043
-6 22 2 3.2501 0.0261
-6 22 3 -2.2940 -0.0118
-6 22 4 -2.1114 0.0313
-6 22 5 -0.4900 0.0192
-6 22 6 -0.3797 0.0243
-6 22 7 -1.8361 -0.0014
-6 22 8 4.1069 0.0015
-6 22 9 -0.6420 -0.0063
-6 22 10 1.7110 -0.0380
-6 22 11 2.4537 -0.0129
-6 22 12 -2.9721 -0.0155
-6 22 13 2.3164 -0.0349
-6 22 14 -1.7641 0.0122
-6 22 15 -0.0002 -0.0447
-6 23 -5 5.8470 -0.0446
-6 23 -4 -4.3723 0.0223
-6 23 -3 1.4252 -0.0281
-6 23 -2 -1.9304 -0.0220
-6 23 -1 3.1407 0.0148
-6 23 0 -3.0848 -0.0175
-6 23 1 5.6970 0.0331
-6 23 2 -3.8408 -0.0336
-6 23 3 0.7405 0.0347
-6 23 4 0.8089 -0.0205
-6 23 5 -4.4028 0.0280
-6 23 6 4.1929 -0.0059
-6 23 7 -2.5650 0.0051
-6 23 8 2.4329 -0.0231
-6 23 9 -0.1689 -0.0235
-6 23 10 0.8512 -0.0176
-6 23 11 -2.3390 -0.0431
-6 23 12 1.9396 -0.0241
-6 23 13 -3.4209 0.0017
-6 23 14 1.3949 -0.0492
-6 23 15 -0.6816 0.0111
-6 24 -5 -4.1213 0.0433
-6 24 -4 4.1926 -0.0339
-6 24 -3 -0.7734 0.0051
-6 24 -2 2.2557 0.0146
-6 24 -1 3.3561 -0.0030
-6 24 0 2.5025 0.0500
-6 24 1 0.3748 -0.0053
-6 24 2 2.1382 0.0320
-6 24 3 -0.1659 -0.0112
-6 24 4 -1.7838 0.0340
-6 24 5 5.1063 -0.0026
-6 24 6 -5.0217 0.0018
-6 24 7 6.5893 -0.0063
-6 24 8 -3.8968 -0.0148
-6 24 9 1.7027 -0.0231
-6 24 10 -1.7738 -0.0273
-6 24 11 -0.5926 -0.0050
-6 24 12 -1.9497 -0.0226
-6 24 13 0.4575 -0.0294
-6 24 14 -1.2260 -0.0091
-6 25 -5 0.3593 -0.0260
-6 25 -4 -0.9530 0.0070
-6 25 -3 1.5841 -0.0012
-6 25 -2 4.4902 0.0114
-6 25 -1 -0.6767 0.0459
-6 25 0 5.6065 0.0161
-6 25 1 -1.2891 0.0375
-6 25 2 1.7232 0.0191
-6 25 3 0.3203 0.0295
-6 25 4 2.0312 0.0209
-6 25 5 -0.7455 0.0153
-6 25 6 5.1175 0.0140
-6 25 7 -3.6507 -0.0250
-6 25 8 3.1178 -0.0003
-6 25 9 -2.4410 -0.0168
-6 25 10 -1.3542 -0.0059
-6 25 11 -0.0205 -0.0086
-6 25 12 -1.5206 0.0004
-6 25 13 -0.1254 -0.0274
-6 25 14 -0.0544 -0.0222
-6 26 -5 0.3803 -0.0238
-6 26 -4 -2.1919 0.0048
-6 26 -3 2.0851 -0.0094
-6 26 -2 -1.1670 0.0235
-6 26 -1 4.6420 0.0124
-6 26 0 -3.7247 0.0333
-6 26 1 3.6631 0.0073
-6 26 2 -1.6792 0.0305
-6 26 3 0.9604 0.0270
-6 26 4 2.5894 0.0292
-6 26 5 0.0372 0.0164
-6 26 6 1.5072 -0.0062
-6 26 7 0.2785 0.0055
-6 26 8 -1.3465 -0.0363
-6 26 9 -0.9559 -0.0037
-6 26 10 0.3505 -0.0045
-6 26 11 -1.9223 -0.0009
-6 26 12 1.1132 -0.0192
-6 26 13 -0.5195 -0.0101
-6 27 -5 -5.2086 0.0150
-6 27 -4 1.5319 -0.0376
-6 27 -3 -1.8951 0.0184
-6 27 -2 0.4360 -0.0060
-6 27 -1 -2.0355 0.0156
-6 27 0 0.9288 -0.0099
-6 27 1 -2.6820 0.0263
-6 27 2 0.9657 -0.0021
-6 27 3 1.1930 0.0357
-6 27 4 -1.7389 0.0093
-6 27 5 4.3278 0.0167
-6 27 6 -4.2807 -0.0163
-6 27 7 2.1869 -0.0233
-6 27 8 -2.6407 -0.0216
-6 27 9 0.4958 -0.0313
-6 27 10 -0.9696 -0.0109
-6 27 11 1.1990 -0.0162
-6 27 12 -0.2510 -0.0120
-6 28 -5 1.9052 -0.0286
-6 28 -4 -1.9649 0.0115
-6 28 -3 -0.5908 -0.0161
-6 28 -2 0.0766 0.0134
-6 28 -1 -2.9907 -0.0053
-6 28 0 -0.1556 0.0106
-6 28 1 -1.3364 -0.0074
-6 28 2 -0.0780 0.0294
-6 28 3 -0.7472 0.0051
-6 28 4 1.8184 0.0134
-6 28 5 -4.2114 -0.0105
-6 28 6 3.0472 -0.0089
-6 28 7 -4.7707 -0.0457
-6 28 8 1.6521 -0.0237
-6 28 9 -0.7801 -0.0277
-6 28 10 0.6653 -0.0248
-6 28 11 0.5226 -0.0119
-6 29 -5 0.8297 -0.0073
-6 29 -4 0.2783 0.0004
-6 29 -3 1.0065 0.0119
-6 29 -2 -2.7727 0.0046
-6 29 -1 1.9885 0.0118
-6 29 0 -3.4009 0.0121
-6 29 1 1.2603 0.0137
-6 29 2 -0.9167 0.0199
-6 29 3 -0.5957 0.0041
-6 29 4 -0.9388 0.0133
-6 29 5 -0.3992 -0.0248
-6 29 6 -2.9765 -0.0203
-6 29 7 1.2693 -0.0173
-6 29 8 -1.1623 -0.0364
-6 29 9 0.7377 -0.0007
-6 29 10 1.0643 -0.0082
-6 29 11 0.0691 -0.0188
-6 30 -5 -0.1762 0.0109
-6 30 -4 2.1284 0.0010
-6 30 -3 -0.6632 0.0218
-6 30 -2 1.6327 0.0202
-6 30 -1 -1.9939 0.0178
-6 30 0 1.9977 0.0110
-6 30 1 -1.2840 0.0309
-6 30 2 -0.0989 0.0028
-6 30 3 0.5779 0.0190
-6 30 4 -2.7361 -0.0189
-6 30 5 0.8161 0.0001
-6 30 6 -1.5562 -0.0328
-6 30 7 0.1839 -0.0115
-6 30 8 0.4972 0.0083
-6 30 9 0.9059 -0.0047
-6 30 10 0.0813 0.0163
-6 31 -5 2.1445 0.0059
-6 31 -4 -0.3412 0.0335
-6 31 -3 0.6687 0.0184
-6 31 -2 0.3155 0.0247
-6 31 -1 0.5616 0.0106
-6 31 0 0.0401 0.0234
-6 31 1 0.5377 0.0027
-6 31 2 0.4548 0.0116
-6 31 3 -1.5557 0.0065
-6 31 4 1.9947 -0.0241
-6 31 5 -2.7861 -0.0057
-6 31 6 2.1592 -0.0225
-6 31 7 -0.9233 -0.0071
-6 31 8 0.9398 0.0051
-6 32 -5 -0.6987 0.0209
-6 32 -4 -0.2041 0.0180
-6 32 -3 0.5748 0.0401
-6 32 -2 -0.9025 -0.0022
-6 32 -1 1.3662 0.0240
-6 32 0 -0.1987 -0.0096
-6 32 1 0.5954 0.0128
-6 32 2 0.0756 0.0039
-6 32 3 0.9303 -0.0273
-6 32 4 -0.9998 0.0226
-6 32 5 1.9623 -0.0646
-6 32 6 -1.3863 0.0156
-6 32 7 1.2261 -0.0241
-6 33 -4 0.0927 0.0457
-6 33 -3 -1.1766 -0.0178
-6 33 -2 1.1336 0.0350
-6 33 -1 -0.7980 -0.0267
-6 33 0 0.7411 0.0202
-6 33 1 0.3298 -0.0188
-6 33 2 -0.0443 0.0048
-6 33 3 0.7655 -0.0081
-6 33 4 0.3877 -0.0381
-6 33 5 -0.1622 0.0113
-6 34 -1 0.4207 0.0157
-6 34 0 0.1233 -0.0216
-6 34 1 -0.4013 0.0128
-6 34 2 0.9803 -0.0354
-5 0 -3 -4.1636 0.1435
-5 0 -1 -0.8165 -0.1435
-5 0 1 17.0117 -0.1977
-5 0 3 -0.9709 0.0225
-5 0 5 -29.3125 0.1334
-5 0 7 -19.8986 0.1586
-5 0 9 3.1670 0.3299
-5 0 11 -0.3873 0.4055
-5 0 13 -8.3511 0.4089
-5 0 15 -2.4273 0.2776
-5 0 17 5.8966 0.2032
-5 0 19 3.4480 0.1127
-5 1 -4 3.9221 0.3745
-5 1 -3 6.1442 0.0271
-5 1 -2 -9.3364 -0.0250
-5 1 -1 27.8414 0.1388
-5 1 0 6.6535 -0.5999
-5 1 1 20.2474 -0.0407
-5 1 2 10.2707 -0.6566
-5 1 3 1.4698 -0.1545
-5 1 4 -11.8165 -0.4117
-5 1 5 4.9755 -0.1334
-5 1 6 -21.1439 -0.3176
-5 1 7 15.2018 -0.1476
-5 1 8 -3.3108 0.0032
-5 1 9 4.3312 -0.0675
-5 1 10 4.7176 0.2481
-5 1 11 -7.9566 0.0255
-5 1 12 -3.5710 0.2857
-5 1 13 -4.7600 -0.0047
-5 1 14 -4.8555 0.2279
-5 1 15 0.1757 0.0054
-5 1 16 2.0730 0.1385
-5 1 17 -2.3591 0.0204
-5 1 18 4.6132 0.1057
-5 1 19 -4.4560 -0.0122
-5 1 20 0.9190 0.0389
-5 2 -4 -10.1813 0.0708
-5 2 -3 -10.6100 0.1694
-5 2 -2 22.8609 0.1787
-5 2 -1 -6.6782 -0.3597
-5 2 0 37.2740 0.2138
-5 2 1 1.7908 -0.7905
-5 2 2 9.8301 0.0653
-5 2 3 4.0007 -0.6715
-5 2 4 -3.4056 -0.0474
-5 2 5 0.3378 -0.5640
-5 2 6 15.8255 -0.0941
-5 2 7 0.3589 -0.3607
-5 2 8 18.1660 -0.0575
-5 2 9 4.1309 -0.0361
-5 2 10 -4.9185 -0.0070
-5 2 11 3.2181 0.0159
-5 2 12 -11.0932 0.0562
-5 2 13 0.3279 -0.0018
-5 2 14 -1.7021 0.0039
-5 2 15 -0.0704 -0.0156
-5 2 16 0.4429 0.0194
-5 2 17 0.8738 -0.0171
-5 2 18 -5.4735 -0.0003
-5 2 19 1.1203 -0.0047
-5 2 20 -3.9966 -0.0272
-5 3 -4 -15.3763 0.0240
-5 3 -3 -6.5835 0.1052
-5 3 -2 -4.2855 -0.0830
-5 3 -1 21.4456 0.1635
-5 3 0 -8.9880 -0.4118
-5 3 1 13.8733 0.2070
-5 3 2 -3.3469 -0.4475
-5 3 3 -9.0635 0.1347
-5 3 4 15.8203 -0.3659
-5 3 5 -1.7923 0.0201
-5 3 6 19.1278 -0.3247
-5 3 7 16.5181 0.0459
-5 3 8 5.1255 -0.1688
-5 3 9 6.7272 0.0030
-5 3 10 0.8129 -0.1142
-5 3 11 -8.4210 0.0308
-5 3 12 5.5254 -0.1869
-5 3 13 -4.5641 0.0443
-5 3 14 4.3972 -0.1521
-5 3 15 2.2953 -0.0066
-5 3 16 -2.0054 -0.1102
-5 3 17 -0.2243 0.0030
-5 3 18 -3.0905 -0.0848
-5 3 19 -3.6957 -0.0162
-5 3 20 0.2303 -0.0396
-5 4 -4 -18.0579 0.0206
-5 4 -3 4.6503 -0.1562
-5 4 -2 -9.6206 -0.0451
-5 4 -1 1.6004 -0.1182
-5 4 0 -2.9505 0.0117
-5 4 1 -14.2747 -0.0793
-5 4 2 -9.9741 0.1520
-5 4 3 4.6479 0.0209
-5 4 4 -13.4700 0.0921
-5 4 5 28.7979 0.0119
-5 4 6 -2.9826 0.1051
-5 4 7 14.9076 -0.0064
-5 4 8 4.9011 0.1023
-5 4 9 -6.1954 -0.0599
-5 4 10 1.0647 0.0061
-5 4 11 -0.5382 -0.1312
-5 4 12 -1.1121 0.0289
-5 4 13 7.9732 -0.1723
-5 4 14 1.6448 0.0061
-5 4 15 1.5533 -0.0952
-5 4 16 3.2624 -0.0194
-5 4 17 -6.7063 -0.0885
-5 4 18 1.8065 -0.0012
-5 4 19 -2.9345 -0.0584
-5 4 20 0.0072 -0.0130
-5 5 -4 8.2110 -0.2355
-5 5 -3 -12.6689 -0.1036
-5 5 -2 20.7115 -0.1345
-5 5 -1 -22.4993 -0.2355
-5 5 0 -3.0398 0.0625
-5 5 1 -16.9741 -0.0520
-5 5 2 -11.8458 0.2101
-5 5 3 -8.5930 0.0458
-5 5 4 12.4941 0.2435
-5 5 5 -11.4415 0.0586
-5 5 6 18.3306 0.2094
-5 5 7 -11.7828 0.1257
-5 5 8 -5.3482 0.0713
-5 5 9 -0.6916 0.0731
-5 5 10 -12.1918 0.0007
-5 5 11 6.7381 -0.0051
-5 5 12 1.3524 -0.0448
-5 5 13 4.3455 0.0057
-5 5 14 4.9545 -0.0460
-5 5 15 1.4615 -0.0161
-5 5 16 -3.4653 -0.0212
-5 5 17 4.0731 -0.0141
-5 5 18 -5.6131 -0.0304
-5 5 19 4.2541 -0.0019
-5 5 20 -0.3853 -0.0126
-5 6 -4 10.2188 -0.0467
-5 6 -3 24.3778 -0.1403
-5 6 -2 -11.9894 -0.2063
-5 6 -1 15.0705 0.0081
-5 6 0 -22.2915 -0.2008
-5 6 1 -6.5539 0.1665
-5 6 2 -1.8752 -0.0298
-5 6 3 -7.6493 0.1998
-5 6 4 3.3441 0.0098
-5 6 5 2.5643 0.2178
-5 6 6 -15.0339 0.0681
-5 6 7 -3.1647 0.1220
-5 6 8 -14.6092 0.0963
-5 6 9 -13.2481 0.0312
-5 6 10 5.0859 0.0436
-5 6 11 -8.2263 0.0425
-5 6 12 9.9957 -0.0246
-5 6 13 0.4148 0.0025
-5 6 14 0.8803 -0.0050
-5 6 15 0.7172 -0.0120
-5 6 16 -0.9161 -0.0228
-5 6 17 -2.1662 -0.0003
-5 6 18 4.9159 -0.0183
-5 6 19 -1.1568 0.0011
-5 6 20 2.5809 -0.0245
-5 7 -4 16.8140 -0.0305
-5 7 -3 16.8508 -0.0913
-5 7 -2 11.1342 -0.0034
-5 7 -1 -7.2238 -0.1293
-5 7 0 5.6029 0.0930
-5 7 1 -0.5281 -0.0371
-5 7 2 -4.9439 0.0833
-5 7 3 18.6507 0.0517
-5 7 4 -13.1131 0.0889
-5 7 5 4.5238 0.0793
-5 7 6 -11.7218 0.0574
-5 7 7 -16.3127 0.0755
-5 7 8 -6.4860 -0.0149
-5 7 9 -6.7175 0.0754
-5 7 10 -4.9148 -0.0044
-5 7 11 8.5283 -0.0030
-5 7 12 -4.7189 -0.0001
-5 7 13 3.9021 -0.0297
-5 7 14 -1.7889 -0.0495
-5 7 15 -5.0602 -0.0164
-5 7 16 2.2500 -0.0322
-5 7 17 -1.4593 -0.0314
-5 7 18 2.0323 -0.0099
-5 7 19 2.8422 -0.0436
-5 7 20 0.1262 -0.0088
-5 8 -4 24.4564 -0.1116
-5 8 -3 -6.8535 0.0565
-5 8 -2 14.8352 -0.0805
-5 8 -1 -4.0176 0.0784
-5 8 0 5.7186 -0.0040
-5 8 1 6.3019 0.0740
-5 8 2 16.8687 0.0863
-5 8 3 -5.9977 0.0314
-5 8 4 19.1779 0.1559
-5 8 5 -18.8979 0.0157
-5 8 6 0.5053 0.1123
-5 8 7 -6.8236 -0.0495
-5 8 8 -8.9771 0.0650
-5 8 9 7.3011 -0.0518
-5 8 10 -0.7997 0.0187
-5 8 11 2.4377 -0.0511
-5 8 12 3.1767 -0.0342
-5 8 13 -4.9025 -0.0621
-5 8 14 -3.2376 -0.0267
-5 8 15 0.1573 -0.0669
-5 8 16 -6.2650 -0.0270
-5 8 17 5.6349 -0.0261
-5 8 18 -1.6668 -0.0323
-5 8 19 1.6943 -0.0397
-5 8 20 0.2204 -0.0289
-5 9 -4 -15.3465 0.0477
-5 9 -3 12.3955 -0.1714
-5 9 -2 -23.3585 0.0805
-5 9 -1 12.5070 -0.0565
-5 9 0 -1.3346 0.0948
-5 9 1 9.3028 0.0283
-5 9 2 9.3517 0.0791
-5 9 3 9.8707 0.1337
-5 9 4 -7.8369 0.0518
-5 9 5 9.1160 0.1369
-5 9 6 -9.9418 -0.0124
-5 9 7 3.1477 0.0677
-5 9 8 10.2441 -0.0364
-5 9 9 -2.6747 0.0054
-5 9 10 15.4629 -0.0502
-5 9 11 -3.2451 -0.0279
-5 9 12 1.4424 -0.0473
-5 9 13 -1.8962 -0.0236
-5 9 14 -3.9415 -0.0356
-5 9 15 -3.2038 -0.0195
-5 9 16 3.4533 -0.0075
-5 9 17 -4.1354 -0.0143
-5 9 18 3.8819 -0.0260
-5 9 19 -1.7415 0.0104
-5 10 -4 -9.3804 -0.1958
-5 10 -3 -23.7067 0.0367
-5 10 -2 1.8568 -0.1450
-5 10 -1 -15.2390 0.0718
-5 10 0 5.4930 -0.0536
-5 10 1 6.9698 0.0958
-5 10 2 -5.5965 0.0171
-5 10 3 8.2200 0.0898
-5 10 4 -5.0211 0.0610
-5 10 5 -2.3740 0.0317
-5 10 6 7.5722 0.0236
-5 10 7 4.2271 0.0022
-5 10 8 7.2592 -0.0063
-5 10 9 15.7613 -0.0163
-5 10 10 -4.0088 -0.0435
-5 10 11 10.4659 -0.0119
-5 10 12 -5.5732 -0.0101
-5 10 13 -1.4233 0.0163
-5 10 14 0.9233 0.0002
-5 10 15 -1.6954 0.0298
-5 10 16 0.8387 -0.0005
-5 10 17 2.5174 0.0270
-5 10 18 -2.2223 0.0227
-5 10 19 0.3180 -0.0253
-5 11 -4 -8.3842 0.0123
-5 11 -3 -17.8985 -0.0936
-5 11 -2 -7.9420 0.0190
-5 11 -1 -2.6862 -0.0522
-5 11 0 -2.1721 0.0496
-5 11 1 -7.9695 -0.0136
-5 11 2 6.8995 0.0698
-5 11 3 -19.4674 -0.0106
-5 11 4 7.6699 0.0180
-5 11 5 -5.6293 -0.0527
-5 11 6 3.7977 0.0009
-5 11 7 11.6011 -0.0498
-5 11 8 4.3166 -0.0117
-5 11 9 5.1214 -0.0516
-5 11 10 6.3523 -0.0100
-5 11 11 -6.2175 -0.0230
-5 11 12 3.0788 0.0363
-5 11 13 -1.1426 0.0162
-5 11 14 -2.0598 0.0389
-5 11 15 6.3424 0.0187
-5 11 16 -1.7173 0.0367
-5 11 17 2.3500 0.0114
-5 11 18 0.0900 0.0273
-5 11 19 -0.8701 0.0319
-5 12 -4 -20.7334 0.0054
-5 12 -3 11.5779 -0.0090
-5 12 -2 -12.1419 0.0495
-5 12 -1 5.9689 0.0017
-5 12 0 -4.4675 0.0637
-5 12 1 -2.3465 0.0262
-5 12 2 -13.8127 0.0481
-5 12 3 3.2976 -0.0039
-5 12 4 -14.9516 -0.0449
-5 12 5 7.6762 -0.0393
-5 12 6 2.2962 -0.0848
-5 12 7 -1.1840 -0.0255
-5 12 8 10.1746 -0.0689
-5 12 9 -7.4401 -0.0497
-5 12 10 1.0114 -0.0384
-5 12 11 -2.3881 0.0043
-5 12 12 -3.3835 -0.0007
-5 12 13 0.9096 0.0205
-5 12 14 4.0738 0.0192
-5 12 15 -2.5264 0.0008
-5 12 16 6.4371 0.0193
-5 12 17 -2.4739 0.0201
-5 12 18 1.2050 -0.0118
-5 12 19 0.0409 0.0263
-5 13 -4 17.6465 0.0115
-5 13 -3 -7.1383 0.1015
-5 13 -2 20.6116 -0.0265
-5 13 -1 -2.6902 0.1261
-5 13 0 1.5077 0.0070
-5 13 1 -0.4352 0.1308
-5 13 2 -7.8968 0.0077
-5 13 3 -4.4015 0.0424
-5 13 4 3.0290 -0.0370
-5 13 5 -3.5827 -0.0489
-5 13 6 2.6793 -0.0316
-5 13 7 3.2888 -0.0772
-5 13 8 -11.9586 -0.0570
-5 13 9 5.0492 -0.0557
-5 13 10 -13.5024 -0.0441
-5 13 11 0.7166 -0.0186
-5 13 12 -1.7636 -0.0037
-5 13 13 -0.5667 -0.0086
-5 13 14 1.3390 -0.0191
-5 13 15 2.9716 0.0192
-5 13 16 -2.9869 -0.0120
-5 13 17 2.7128 -0.0050
-5 13 18 -1.3937 0.0201
-5 13 19 0.0891 -0.0420
-5 14 -4 8.8283 0.0549
-5 14 -3 17.6940 -0.0280
-5 14 -2 4.1641 0.1020
-5 14 -1 9.6619 -0.0078
-5 14 0 4.2320 0.1087
-5 14 1 -7.8940 0.0371
-5 14 2 9.5440 0.0680
-5 14 3 -6.6694 0.0061
-5 14 4 5.6966 -0.0156
-5 14 5 3.3342 -0.0064
-5 14 6 -2.5475 -0.0533
-5 14 7 -3.5294 -0.0275
-5 14 8 -1.6871 -0.0727
-5 14 9 -13.5697 -0.0435
-5 14 10 3.0643 -0.0266
-5 14 11 -7.6317 -0.0132
-5 14 12 0.9750 -0.0188
-5 14 13 2.5449 -0.0136
-5 14 14 -2.9204 -0.0016
-5 14 15 1.3411 -0.0038
-5 14 16 -0.9028 0.0196
-5 14 17 -1.9744 0.0096
-5 14 18 0.3937 -0.0249
-5 15 -4 1.4061 -0.0419
-5 15 -3 14.3649 0.0493
-5 15 -2 3.0254 -0.0224
-5 15 -1 4.4920 0.0518
-5 15 0 -2.3542 0.0446
-5 15 1 8.3196 0.0062
-5 15 2 -7.1476 0.0388
-5 15 3 14.4735 -0.0510
-5 15 4 -1.6329 0.0148
-5 15 5 2.9299 -0.0548
-5 15 6 3.0069 -0.0007
-5 15 7 -8.5604 -0.0675
-5 15 8 -1.6574 -0.0219
-5 15 9 -3.3599 -0.0399
-5 15 10 -4.3264 0.0034
-5 15 11 3.1845 -0.0016
-5 15 12 0.2269 0.0010
-5 15 13 -1.9009 -0.0033
-5 15 14 4.1020 0.0093
-5 15 15 -5.7021 0.0236
-5 15 16 1.3992 0.0301
-5 15 17 -1.5552 0.0134
-5 15 18 -0.7935 0.0203
-5 16 -4 14.3816 0.0682
-5 16 -3 -10.9519 -0.0255
-5 16 -2 5.6558 0.0425
-5 16 -1 -6.3593 0.0281
-5 16 0 -0.7556 -0.0039
-5 16 1 -1.0118 0.0523
-5 16 2 7.1352 -0.0884
-5 16 3 -1.3300 0.0083
-5 16 4 8.1601 -0.0790
-5 16 5 0.8060 -0.0023
-5 16 6 -5.4000 -0.0573
-5 16 7 5.8231 -0.0246
-5 16 8 -9.5896 -0.0441
-5 16 9 6.6492 0.0058
-5 16 10 -0.9643 0.0107
-5 16 11 3.0173 0.0175
-5 16 12 1.9868 0.0162
-5 16 13 1.6827 0.0045
-5 16 14 -3.7160 0.0277
-5 16 15 3.3813 0.0295
-5 16 16 -3.9117 0.0240
-5 16 17 1.3640 0.0331
-5 16 18 -0.2015 0.0089
-5 17 -4 -12.4869 -0.0182
-5 17 -3 1.7434 0.0570
-5 17 -2 -13.7734 0.0261
-5 17 -1 -5.0514 0.0481
-5 17 0 -1.0001 0.0499
-5 17 1 -5.7687 -0.0379
-5 17 2 5.1038 0.0143
-5 17 3 0.9871 -0.0687
-5 17 4 -0.3634 -0.0177
-5 17 5 0.0613 -0.0356
-5 17 6 1.5510 -0.0358
-5 17 7 -6.3364 -0.0362
-5 17 8 10.1060 -0.0194
-5 17 9 -4.6412 0.0109
-5 17 10 9.6233 0.0144
-5 17 11 0.8917 0.0315
-5 17 12 1.0255 0.0022
-5 17 13 1.6093 0.0284
-5 17 14 -0.6004 0.0088
-5 17 15 -1.3675 0.0267
-5 17 16 2.4000 0.0218
-5 17 17 -0.8242 0.0001
-5 17 18 0.6626 0.0299
-5 18 -4 -7.5192 0.0422
-5 18 -3 -9.4230 0.0386
-5 18 -2 -6.7698 0.0439
-5 18 -1 -4.6328 0.0550
-5 18 0 -8.4084 0.0342
-5 18 1 6.8855 0.0272
-5 18 2 -8.4824 -0.0241
-5 18 3 4.4283 -0.0043
-5 18 4 -2.6664 -0.0079
-5 18 5 -3.4550 -0.0308
-5 18 6 0.4773 -0.0192
-5 18 7 1.6586 -0.0312
-5 18 8 -0.4298 0.0003
-5 18 9 8.4414 0.0039
-5 18 10 -0.7734 0.0347
-5 18 11 3.4420 -0.0023
-5 18 12 1.7781 0.0224
-5 18 13 -3.9341 0.0089
-5 18 14 3.4425 0.0227
-5 18 15 -1.5528 0.0060
-5 18 16 0.9541 -0.0023
-5 18 17 1.3192 0.0169
-5 19 -4 3.0948 0.0363
-5 19 -3 -9.7784 -0.0133
-5 19 -2 -0.7999 0.0686
-5 19 -1 -3.6430 0.0165
-5 19 0 3.0446 0.0338
-5 19 1 -5.7798 0.0011
-5 19 2 6.3812 0.0073
-5 19 3 -6.9298 -0.0117
-5 19 4 -0.9099 -0.0064
-5 19 5 0.9529 -0.0152
-5 19 6 -6.0095 -0.0229
-5 19 7 6.2773 -0.0155
-5 19 8 -1.4286 0.0116
-5 19 9 3.0085 0.0205
-5 19 10 1.0594 0.0064
-5 19 11 -0.5393 0.0187
-5 19 12 -2.6307 0.0085
-5 19 13 2.7314 0.0139
-5 19 14 -4.6090 0.0215
-5 19 15 3.9715 0.0089
-5 19 16 -0.9570 -0.0009
-5 19 17 0.4015 -0.0118
-5 20 -4 -8.3890 -0.0402
-5 20 -3 7.2450 0.0548
-5 20 -2 -0.9372 -0.0316
-5 20 -1 2.8544 0.0440
-5 20 0 4.1046 -0.0180
-5 20 1 1.6988 -0.0101
-5 20 2 -1.5014 -0.0287
-5 20 3 1.6640 -0.0060
-5 20 4 -1.7233 -0.0355
-5 20 5 -3.7912 -0.0149
-5 20 6 6.5143 -0.0310
-5 20 7 -7.4529 0.0107
-5 20 8 7.6929 0.0042
-5 20 9 -5.8320 0.0335
-5 20 10 0.7750 0.0076
-5 20 11 -2.5919 0.0126
-5 20 12 -1.6105 0.0143
-5 20 13 -2.0706 0.0274
-5 20 14 2.4438 0.0149
-5 20 15 -2.2549 0.0034
-5 20 16 1.8893 0.0227
-5 20 17 -0.4196 -0.0146
-5 21 -4 6.2541 0.0270
-5 21 -3 0.8219 -0.0247
-5 21 -2 6.3356 0.0357
-5 21 -1 8.0296 -0.0220
-5 21 0 -1.2759 -0.0186
-5 21 1 8.0753 -0.0240
-5 21 2 -2.1488 -0.0411
-5 21 3 1.3284 -0.0309
-5 21 4 0.6612 -0.0250
-5 21 5 1.8919 -0.0341
-5 21 6 -2.7429 -0.0113
-5 21 7 5.9643 0.0024
-5 21 8 -7.3301 0.0310
-5 21 9 2.9410 0.0065
-5 21 10 -5.0960 0.0345
-5 21 11 -2.6387 0.0077
-5 21 12 0.6346 0.0226
-5 21 13 -2.2983 0.0221
-5 21 14 0.9106 0.0043
-5 21 15 0.9279 0.0345
-5 21 16 -0.7399 -0.0244
-5 22 -4 4.7213 -0.0090
-5 22 -3 3.7693 0.0146
-5 22 -2 5.7962 0.0128
-5 22 -1 0.9377 -0.0185
-5 22 0 8.7161 0.0058
-5 22 1 -5.4269 -0.0585
-5 22 2 6.4776 0.0079
-5 22 3 -1.1973 -0.0438
-5 22 4 0.6356 -0.0030
-5 22 5 3.8529 -0.0282
-5 22 6 -0.5452 0.0091
-5 22 7 -0.1115 0.0029
-5 22 8 0.2126 0.0237
-5 22 9 -3.8233 0.0304
-5 22 10 -1.2701 0.0076
-5 22 11 0.1406 0.0370
-5 22 12 -3.4650 0.0192
-5 22 13 3.8391 -0.0013
-5 22 14 -2.0395 0.0251
-5 22 15 1.2842 -0.0159
-5 22 16 0.0120 0.0445
-5 23 -4 -3.9725 0.0160
-5 23 -3 4.5258 0.0231
-5 23 -2 0.8904 -0.0228
-5 23 -1 1.5058 0.0333
-5 23 0 -2.6252 -0.0542
-5 23 1 3.4129 0.0302
-5 23 2 -4.0173 -0.0446
-5 23 3 2.0986 0.0293
-5 23 4 3.0398 -0.0266
-5 23 5 -3.5735 0.0177
-5 23 6 6.3788 -0.0053
-5 23 7 -5.6920 0.0248
-5 23 8 2.4099 0.0137
-5 23 9 -2.6059 0.0207
-5 23 10 0.4227 0.0346
-5 23 11 -1.0077 0.0139
-5 23 12 2.7955 0.0135
-5 23 13 -2.0132 0.0113
-5 23 14 2.8080 -0.0085
-5 23 15 -1.0723 0.0192
-5 24 -4 3.3672 0.0016
-5 24 -3 -2.6626 -0.0196
-5 24 -2 -2.6116 0.0277
-5 24 -1 0.0851 -0.0507
-5 24 0 -5.3467 0.0185
-5 24 1 -1.3348 -0.0422
-5 24 2 -1.0826 0.0189
-5 24 3 -0.3260 -0.0191
-5 24 4 -1.8811 0.0094
-5 24 5 4.2280 -0.0005
-5 24 6 -7.0875 0.0076
-5 24 7 5.7170 0.0224
-5 24 8 -5.8205 0.0102
-5 24 9 3.0708 0.0260
-5 24 10 0.0301 0.0158
-5 24 11 0.9354 0.0171
-5 24 12 1.0735 -0.0021
-5 24 13 1.3320 0.0006
-5 24 14 -0.5184 0.0053
-5 24 15 0.4881 0.0181
-5 25 -4 -1.1684 -0.0228
-5 25 -3 -2.1429 0.0154
-5 25 -2 -0.9468 -0.0422
-5 25 -1 -8.0583 -0.0059
-5 25 0 1.8108 -0.0470
-5 25 1 -6.7452 -0.0116
-5 25 2 0.9131 -0.0277
-5 25 3 -1.7306 -0.0150
-5 25 4 -0.6940 -0.0103
-5 25 5 -2.7904 -0.0086
-5 25 6 1.0806 0.0224
-5 25 7 -4.7510 -0.0034
-5 25 8 3.3137 0.0395
-5 25 9 -0.8568 0.0024
-5 25 10 1.0681 0.0147
-5 25 11 2.7846 -0.0079
-5 25 12 -0.8045 -0.0034
-5 25 13 1.5024 -0.0027
-5 25 14 -0.1952 0.0216
-5 26 -4 -2.1402 0.0318
-5 26 -3 0.2400 -0.0345
-5 26 -2 -3.8200 -0.0106
-5 26 -1 0.6004 -0.0400
-5 26 0 -5.7461 -0.0286
-5 26 1 2.9466 -0.0378
-5 26 2 -2.9448 -0.0232
-5 26 3 -0.6438 -0.0317
-5 26 4 0.3649 -0.0151
-5 26 5 -4.5062 -0.0017
-5 26 6 0.8483 0.0075
-5 26 7 -1.6008 0.0319
-5 26 8 0.7868 0.0055
-5 26 9 1.0349 0.0303
-5 26 10 2.0731 -0.0141
-5 26 11 -0.9574 -0.0087
-5 26 12 2.1435 -0.0125
-5 26 13 -1.0532 0.0114
-5 26 14 0.4487 0.0098
-5 27 -4 3.6597 -0.0270
-5 27 -3 -0.7900 0.0086
-5 27 -2 -0.4057 -0.0267
-5 27 -1 0.6501 -0.0241
-5 27 0 0.9471 -0.0272
-5 27 1 0.1312 -0.0143
-5 27 2 1.1649 -0.0351
-5 27 3 0.7868 -0.0061
-5 27 4 -3.7262 -0.0175
-5 27 5 3.7376 0.0136
-5 27 6 -5.4734 0.0103
-5 27 7 4.9181 0.0325
-5 27 8 -1.4517 0.0233
-5 27 9 2.1962 0.0046
-5 27 10 -0.0647 0.0044
-5 27 11 0.7831 -0.0198
-5 27 12 -0.8934 0.0029
-5 27 13 0.2928 0.0072
-5 28 -4 -0.2330 0.0139
-5 28 -3 0.4718 -0.0136
-5 28 -2 3.2958 -0.0099
-5 28 -1 -1.3217 -0.0148
-5 28 0 5.1122 -0.0050
-5 28 1 -0.0926 -0.0168
-5 28 2 2.5447 0.0038
-5 28 3 -0.4741 -0.0112
-5 28 4 2.2014 0.0094
-5 28 5 -2.8009 0.0125
-5 28 6 5.3356 0.0246
-5 28 7 -2.8009 0.0123
-5 28 8 3.7785 0.0332
-5 28 9 -0.4679 -0.0008
-5 28 10 -0.3757 -0.0045
-5 28 11 -0.0925 0.0044
-5 28 12 -0.5722 -0.0024
-5 29 -4 -1.1535 0.0059
-5 29 -3 1.5648 -0.0132
-5 29 -2 -1.0569 -0.0120
-5 29 -1 4.8160 -0.0030
-5 29 0 -1.5715 -0.0060
-5 29 1 4.2781 0.0023
-5 29 2 -0.1694 -0.0001
-5 29 3 0.9826 0.0074
-5 29 4 1.5181 0.0153
-5 29 5 1.2931 0.0061
-5 29 6 0.5092 0.0219
-5 29 7 2.7000 0.0154
-5 29 8 -0.8692 -0.0050
-5 29 9 -0.1382 0.0154
-5 29 10 -0.1782 -0.0120
-5 29 11 -1.3613 -0.0009
-5 30 -4 0.4108 -0.0345
-5 30 -3 -1.2196 -0.0074
-5 30 -2 0.7567 -0.0179
-5 30 -1 -0.4442 -0.0058
-5 30 0 1.9377 -0.0096
-5 30 1 -0.7865 0.0026
-5 30 2 0.5981 0.0001
-5 30 3 1.8361 0.0049
-5 30 4 -1.5361 0.0166
-5 30 5 3.9142 0.0044
-5 30 6 -1.2802 0.0107
-5 30 7 1.2723 0.0047
-5 30 8 -0.6146 0.0030
-5 30 9 -0.7941 -0.0217
-5 30 10 -1.2176 0.0051
-5 31 -4 -1.6033 -0.0012
-5 31 -3 -0.9954 -0.0433
-5 31 -2 0.8213 -0.0014
-5 31 -1 -1.7933 -0.0283
-5 31 0 0.3762 0.0089
-5 31 1 -1.1858 -0.0180
-5 31 2 0.2869 0.0045
-5 31 3 -1.6801 0.0154
-5 31 4 2.7567 -0.0186
-5 31 5 -3.1791 0.0463
-5 31 6 3.0645 -0.0213
-5 31 7 -2.4018 0.0216
-5 31 8 0.0697 -0.0101
-5 31 9 -0.8254 -0.0049
-5 32 -4 -0.4541 -0.0535
-5 32 -3 1.0402 0.0119
-5 32 -2 -2.1222 -0.0414
-5 32 -1 1.5033 0.0197
-5 32 0 -2.6371 -0.0298
-5 32 1 0.0811 0.0191
-5 32 2 -1.4188 -0.0092
-5 32 3 -0.1168 0.0011
-5 32 4 -1.8803 0.0327
-5 32 5 1.2748 -0.0268
-5 32 6 -2.5460 0.0626
-5 32 7 1.0990 -0.0221
-5 32 8 -1.0345 0.0124
-5 33 -4 1.3385 0.0229
-5 33 -3 -0.3709 -0.0448
-5 33 -2 1.1389 0.0313
-5 33 -1 -1.5211 -0.0175
-5 33 0 0.3180 0.0233
-5 33 1 -0.9067 -0.0106
-5 33 2 -1.0725 0.0256
-5 33 3 -0.1755 -0.0094
-5 33 4 -1.2828 0.0282
-5 33 5 -0.6330 0.0200
-5 33 6 0.0878 0.0002
-5 33 7 -0.6534 0.0349
-5 34 -4 0.3880 -0.0351
-5 34 -3 0.4276 0.0397
-5 34 -2 0.2225 -0.0059
-5 34 -1 -0.2532 0.0153
-5 34 0 0.2160 0.0209
-5 34 1 -0.7146 0.0142
-5 34 2 0.7919 0.0052
-5 34 3 -1.5976 0.0488
-5 34 4 0.8457 -0.0282
-5 34 5 -1.0939 0.0695
-5 35 -1 0.6970 0.0298
-5 35 0 -0.4643 -0.0072
-5 35 1 1.0403 0.0440
-5 35 2 -0.6499 0.0133
-4 0 -2 26.8249 0.0451
-4 0 0 9.9286 0.3093
-4 0 2 -12.2254 0.0383
-4 0 4 13.6231 -0.3384
-4 0 6 37.0585 -0.4903
-4 0 8 14.8888 -0.4944
-4 0 10 -5.6598 -0.4222
-4 0 12 1.7890 -0.3918
-4 0 14 6.9541 -0.2734
-4 0 16 -1.0698 -0.1435
-4 0 18 -6.6553 -0.1007
-4 0 20 -2.1269 -0.0125
-4 1 -3 11.5608 0.2281
-4 1 -2 -22.4624 -0.0323
-4 1 -1 20.2075 0.9472
-4 1 0 -43.0801 0.0614
-4 1 1 -5.4130 0.9699
-4 1 2 -21.6898 0.1626
-4 1 3 -5.6798 0.4062
-4 1 4 2.1908 0.0444
-4 1 5 20.4158 -0.0174
-4 1 6 -4.7735 0.0326
-4 1 7 21.0417 -0.2787
-4 1 8 -10.9192 -0.0054
-4 1 9 -1.0053 -0.3667
-4 1 10 3.1623 -0.0877
-4 1 11 -4.2269 -0.2613
-4 1 12 10.5585 -0.0467
-4 1 13 4.0353 -0.1964
-4 1 14 4.7563 0.0078
-4 1 15 2.8754 -0.0731
-4 1 16 0.5099 -0.0038
-4 1 17 -3.9575 -0.0506
-4 1 18 2.6868 0.0405
-4 1 19 -3.7950 -0.0372
-4 1 20 1.9790 0.0307
-4 2 -3 -2.1527 -0.0546
-4 2 -2 10.1802 0.7818
-4 2 -1 -47.9084 -0.0313
-4 2 0 2.9080 1.1674
-4 2 1 -48.8683 0.0849
-4 2 2 -7.1739 0.8557
-4 2 3 -5.1196 0.1494
-4 2 4 -6.6067 0.4542
-4 2 5 5.1744 0.1396
-4 2 6 -0.5257 0.1806
-4 2 7 -15.9164 0.1271
-4 2 8 -1.4424 -0.0895
-4 2 9 -9.1286 0.0463
-4 2 10 -4.6618 -0.0671
-4 2 11 12.1926 -0.0750
-4 2 12 -2.5296 0.0295
-4 2 13 11.5925 -0.0503
-4 2 14 0.0446 0.0492
-4 2 15 1.4956 -0.0293
-4 2 16 0.2142 0.0663
-4 2 17 0.6054 -0.0333
-4 2 18 -0.7184 0.0185
-4 2 19 3.8315 0.0159
-4 2 20 -0.7860 -0.0095
-4 3 -3 2.0022 0.4324
-4 3 -2 -5.6603 -0.0217
-4 3 -1 -7.3741 0.6192
-4 3 0 -36.2071 -0.0258
-4 3 1 1.3360 0.5881
-4 3 2 -14.1002 0.0460
-4 3 3 -7.5477 0.3704
-4 3 4 12.8963 0.1211
-4 3 5 -25.0221 0.3064
-4 3 6 -1.7001 0.1024
-4 3 7 -18.6585 0.1463
-4 3 8 -16.2057 0.0980
-4 3 9 -2.2739 0.0714
-4 3 10 -0.5948 0.0401
-4 3 11 -1.0792 0.1634
-4 3 12 10.0651 -0.0559
-4 3 13 -5.2075 0.1682
-4 3 14 3.3404 -0.0089
-4 3 15 -1.9962 0.1087
-4 3 16 -2.4709 -0.0275
-4 3 17 4.0774 0.0887
-4 3 18 0.3660 -0.0189
-4 3 19 2.5602 0.0151
-4 3 20 1.4272 0.0132
-4 4 -3 25.8697 0.0316
-4 4 -2 -21.5552 0.1362
-4 4 -1 9.3276 0.0627
-4 4 0 -6.7891 0.0238
-4 4 1 2.1220 -0.0644
-4 4 2 9.4814 -0.0703
-4 4 3 11.7845 -0.0181
-4 4 4 -17.3187 -0.0245
-4 4 5 11.7882 -0.0044
-4 4 6 -33.3751 0.0553
-4 4 7 -2.6634 -0.0229
-4 4 8 -8.0968 0.0846
-4 4 9 -7.7548 0.0673
-4 4 10 8.3005 0.1400
-4 4 11 -1.7961 0.0386
-4 4 12 -1.4143 0.1724
-4 4 13 -0.2812 0.0090
-4 4 14 -6.5348 0.0925
-4 4 15 -2.7640 0.0287
-4 4 16 2.2366 0.0600
-4 4 17 -3.5002 -0.0064
-4 4 18 7.2116 0.0403
-4 4 19 -1.3755 -0.0008
-4 4 20 1.5406 -0.0131
-4 5 -3 -19.0236 0.0236
-4 5 -2 26.5250 0.1966
-4 5 -1 -23.5856 -0.2174
-4 5 0 31.9021 0.0431
-4 5 1 9.9445 -0.3429
-4 5 2 17.5486 -0.1246
-4 5 3 10.4578 -0.3214
-4 5 4 7.0512 -0.0871
-4 5 5 -18.5222 -0.2009
-4 5 6 9.6537 -0.1245
-4 5 7 -13.6873 -0.0311
-4 5 8 5.2760 -0.0406
-4 5 9 11.5442 0.0780
-4 5 10 -6.4130 0.0704
-4 5 11 10.2107 0.0860
-4 5 12 -9.4964 0.0591
-4 5 13 -3.2494 0.0610
-4 5 14 -4.6842 0.0370
-4 5 15 -2.9147 0.0074
-4 5 16 -1.9413 0.0340
-4 5 17 5.1114 0.0208
-4 5 18 -3.6413 0.0006
-4 5 19 3.9838 -0.0074
-4 5 20 -1.5909 0.0098
-4 6 -3 -3.3562 0.2068
-4 6 -2 -22.7761 -0.1276
-4 6 -1 27.6518 0.1741
-4 6 0 -4.2354 -0.2811
-4 6 1 27.8566 -0.0770
-4 6 2 17.9360 -0.2829
-4 6 3 -1.8893 -0.1419
-4 6 4 10.5785 -0.2466
-4 6 5 -1.5661 -0.1220
-4 6 6 -0.7058 -0.1119
-4 6 7 16.5892 -0.0969
-4 6 8 7.8177 0.0484
-4 6 9 7.3103 0.0082
-4 6 10 13.6472 0.0510
-4 6 11 -10.9823 0.0796
-4 6 12 5.1586 0.0322
-4 6 13 -9.5887 0.0424
-4 6 14 -1.6778 0.0224
-4 6 15 0.3889 0.0308
-4 6 16 -0.7145 0.0099
-4 6 17 0.4857 0.0207
-4 6 18 1.2447 0.0072
-4 6 19 -3.0817 0.0089
-4 6 20 0.0827 -0.0077
-4 7 -3 -10.2325 -0.0749
-4 7 -2 -12.8858 0.1717
-4 7 -1 -2.4857 -0.1186
-4 7 0 15.3875 -0.0081
-4 7 1 4.4902 -0.1205
-4 7 2 -2.0986 -0.1580
-4 7 3 14.5171 -0.0822
-4 7 4 -19.4114 -0.1396
-4 7 5 18.2627 -0.0579
-4 7 6 3.8502 -0.0816
-4 7 7 11.7283 0.0649
-4 7 8 18.8388 -0.0237
-4 7 9 5.0549 0.0753
-4 7 10 1.9923 0.0445
-4 7 11 3.7286 0.0437
-4 7 12 -9.0459 0.0602
-4 7 13 3.1724 0.0559
-4 7 14 -0.8289 0.0208
-4 7 15 -0.4083 0.0508
-4 7 16 5.7272 0.0323
-4 7 17 -3.8956 0.0225
-4 7 18 0.6306 0.0149
-4 7 19 -2.2907 0.0225
-4 7 20 -1.2281 0.0092
-4 8 -3 -35.5677 0.1615
-4 8 -2 13.9123 -0.0884
-4 8 -1 -14.9564 0.0050
-4 8 0 4.6373 -0.0611
-4 8 1 -6.2050 -0.1381
-4 8 2 -4.6674 0.0010
-4 8 3 -19.6954 -0.1936
-4 8 4 12.3521 0.0133
-4 8 5 -13.9564 -0.1209
-4 8 6 19.1314 0.0652
-4 8 7 8.4809 -0.0362
-4 8 8 0.3906 0.0858
-4 8 9 11.6679 0.0163
-4 8 10 -9.4462 0.0553
-4 8 11 0.7188 0.0551
-4 8 12 -0.8450 0.0606
-4 8 13 -0.7219 0.0324
-4 8 14 3.9541 0.0706
-4 8 15 5.3790 0.0313
-4 8 16 -2.6938 0.0300
-4 8 17 5.0909 0.0306
-4 8 18 -5.5117 0.0303
-4 8 19 0.2058 0.0042
-4 8 20 -0.8639 0.0300
-4 9 -3 19.3066 -0.0881
-4 9 -2 -19.6223 0.0531
-4 9 -1 20.3022 -0.0942
-4 9 0 -15.6125 -0.0926
-4 9 1 -9.3070 -0.0507
-4 9 2 -10.7107 -0.1764
-4 9 3 -11.9832 -0.0160
-4 9 4 -9.5200 -0.1821
-4 9 5 9.7200 0.0094
-4 9 6 -5.3390 -0.0790
-4 9 7 3.9404 0.0365
-4 9 8 2.3990 -0.0128
-4 9 9 -16.2915 0.0310
-4 9 10 6.2067 0.0422
-4 9 11 -13.1968 0.0289
-4 9 12 4.4746 0.0295
-4 9 13 1.7718 0.0271
-4 9 14 2.8589 0.0189
-4 9 15 3.0733 0.0120
-4 9 16 3.2040 0.0280
-4 9 17 -3.7062 -0.0059
-4 9 18 2.1885 0.0055
-4 9 19 -1.9746 0.0301
-4 9 20 -0.0118 -0.0138
-4 10 -3 9.8982 0.0808
-4 10 -2 21.8570 -0.0687
-4 10 -1 -6.3540 -0.0242
-4 10 0 4.1688 -0.0867
-4 10 1 -6.7065 -0.1004
-4 10 2 -18.3495 -0.0693
-4 10 3 6.5414 -0.1396
-4 10 4 -10.0037 -0.0350
-4 10 5 2.1848 -0.0881
-4 10 6 1.2327 -0.0215
-4 10 7 -9.4025 -0.0283
-4 10 8 -9.1508 -0.0019
-4 10 9 -3.7593 0.0216
-4 10 10 -16.3989 0.0014
-4 10 11 6.3822 0.0200
-4 10 12 -6.0215 -0.0332
-4 10 13 4.1668 -0.0122
-4 10 14 3.9592 -0.0311
-4 10 15 -1.8791 -0.0063
-4 10 16 1.7433 -0.0316
-4 10 17 -0.9805 -0.0005
-4 10 18 -1.0121 -0.0147
-4 10 19 0.8478 -0.0228
-4 10 20 0.7028 0.0116
-4 11 -3 6.0812 0.0314
-4 11 -2 20.4378 -0.0203
-4 11 -1 4.5282 -0.0351
-4 11 0 0.6020 -0.0541
-4 11 1 -4.5719 -0.0521
-4 11 2 10.3097 -0.0576
-4 11 3 -11.3747 -0.0164
-4 11 4 17.9926 -0.0146
-4 11 5 -7.3065 0.0047
-4 11 6 -2.7526 0.0178
-4 11 7 -2.7539 -0.0027
-4 11 8 -15.1003 0.0243
-4 11 9 -4.4012 0.0219
-4 11 10 -2.7882 0.0160
-4 11 11 -5.0436 -0.0414
-4 11 12 5.4050 -0.0316
-4 11 13 -0.2306 -0.0642
-4 11 14 -2.0489 -0.0436
-4 11 15 3.3273 -0.0268
-4 11 16 -6.4206 -0.0288
-4 11 17 1.8475 -0.0294
-4 11 18 -1.4038 -0.0183
-4 11 19 0.6064 -0.0196
-4 12 -3 29.7598 -0.0740
-4 12 -2 -11.7867 0.0446
-4 12 -1 12.1099 -0.0751
-4 12 0 -1.9416 -0.0092
-4 12 1 4.8753 -0.0476
-4 12 2 4.6083 0.0197
-4 12 3 16.0082 0.0404
-4 12 4 -3.3172 0.0656
-4 12 5 9.8804 0.0906
-4 12 6 -4.4423 0.0449
-4 12 7 -10.2016 0.0727
-4 12 8 5.7117 0.0556
-4 12 9 -11.8934 0.0318
-4 12 10 7.8303 0.0131
-4 12 11 -0.1722 -0.0243
-4 12 12 1.3349 -0.0549
-4 12 13 1.2387 -0.0484
-4 12 14 -0.2705 -0.0182
-4 12 15 -5.7759 -0.0454
-4 12 16 2.2614 -0.0007
-4 12 17 -4.8033 -0.0218
-4 12 18 1.3888 -0.0343
-4 12 19 -0.0856 -0.0054
-4 13 -3 -18.9585 0.0425
-4 13 -2 8.2188 -0.1045
-4 13 -1 -14.3739 0.0080
-4 13 0 1.2534 -0.0657
-4 13 1 9.2098 0.0005
-4 13 2 1.3853 0.0148
-4 13 3 11.6346 0.0592
-4 13 4 5.3502 0.1078
-4 13 5 -2.5436 0.0655
-4 13 6 0.6483 0.1079
-4 13 7 2.5673 0.0638
-4 13 8 -6.6542 0.0696
-4 13 9 15.3256 0.0529
-4 13 10 -5.3292 -0.0019
-4 13 11 10.5290 -0.0161
-4 13 12 0.0988 -0.0295
-4 13 13 -1.1094 -0.0134
-4 13 14 -0.0668 -0.0321
-4 13 15 -1.6715 0.0106
-4 13 16 -2.7948 -0.0297
-4 13 17 1.5371 -0.0219
-4 13 18 -1.1964 0.0036
-4 13 19 0.1802 -0.0261
-4 14 -3 -13.0083 -0.0818
-4 14 -2 -16.5291 -0.0027
-4 14 -1 -5.7625 -0.0537
-4 14 0 -0.9490 -0.0497
-4 14 1 -5.7937 0.0064
-4 14 2 15.1303 -0.0119
-4 14 3 -8.8453 0.0737
-4 14 4 5.7539 0.0186
-4 14 5 -2.2141 0.0975
-4 14 6 -3.1046 0.0333
-4 14 7 4.2862 0.0847
-4 14 8 7.2174 0.0448
-4 14 9 0.8815 0.0285
-4 14 10 12.9831 0.0020
-4 14 11 -2.3232 -0.0147
-4 14 12 3.3265 -0.0129
-4 14 13 1.2464 -0.0134
-4 14 14 -4.4315 0.0007
-4 14 15 3.3112 -0.0308
-4 14 16 -1.2744 -0.0252
-4 14 17 0.8912 -0.0154
-4 14 18 0.8743 -0.0335
-4 14 19 0.1028 0.0152
-4 15 -3 -2.5380 -0.0050
-4 15 -2 -17.0313 -0.0302
-4 15 -1 -2.7945 -0.0611
-4 15 0 -4.6892 0.0308
-4 15 1 5.0711 -0.0741
-4 15 2 -10.1550 0.0771
-4 15 3 6.3612 -0.0254
-4 15 4 -12.0440 0.0743
-4 15 5 -2.0701 -0.0036
-4 15 6 3.6259 0.0722
-4 15 7 -3.6759 0.0270
-4 15 8 10.9966 0.0454
-4 15 9 2.2077 0.0018
-4 15 10 2.6351 -0.0066
-4 15 11 2.8309 -0.0221
-4 15 12 -1.5053 -0.0077
-4 15 13 -2.2775 -0.0076
-4 15 14 4.1314 -0.0262
-4 15 15 -3.7261 -0.0296
-4 15 16 5.0307 -0.0420
-4 15 17 -0.3328 -0.0360
-4 15 18 0.8740 0.0016
-4 15 19 0.6684 -0.0197
-4 16 -3 -18.0080 -0.0259
-4 16 -2 8.1547 -0.0410
-4 16 -1 -2.9991 0.0134
-4 16 0 1.4622 -0.0744
-4 16 1 1.0041 0.0924
-4 16 2 -2.8129 -0.0362
-4 16 3 -8.7999 0.0790
-4 16 4 -2.1163 0.0084
-4 16 5 -4.2169 0.0540
-4 16 6 -4.3532 0.0285
-4 16 7 10.2101 0.0474
-4 16 8 -7.6940 0.0181
-4 16 9 9.4036 -0.0009
-4 16 10 -6.2302 -0.0193
-4 16 11 -0.1179 -0.0149
-4 16 12 -1.9974 -0.0141
-4 16 13 -0.7614 -0.0112
-4 16 14 -1.2874 -0.0145
-4 16 15 4.1807 -0.0449
-4 16 16 -1.8117 -0.0258
-4 16 17 2.3469 -0.0205
-4 16 18 0.0378 -0.0123
-4 17 -3 12.8875 -0.0358
-4 17 -2 1.9127 -0.0128
-4 17 -1 8.5427 -0.0512
-4 17 0 9.0653 0.0404
-4 17 1 -6.2744 -0.0292
-4 17 2 4.7658 0.0835
-4 17 3 -8.0473 0.0267
-4 17 4 -2.5297 0.0387
-4 17 5 -0.8240 0.0508
-4 17 6 1.7199 0.0363
-4 17 7 -4.5389 0.0338
-4 17 8 6.6427 0.0085
-4 17 9 -11.1301 0.0007
-4 17 10 2.6864 -0.0271
-4 17 11 -6.8556 -0.0084
-4 17 12 -2.4913 -0.0030
-4 17 13 1.3624 -0.0055
-4 17 14 -1.6046 -0.0163
-4 17 15 0.9391 -0.0030
-4 17 16 0.8603 -0.0154
-4 17 17 -1.2065 0.0011
-4 17 18 -0.0805 0.0110
-4 18 -3 11.9985 0.0108
-4 18 -2 10.0640 -0.0602
-4 18 -1 10.5123 -0.0056
-4 18 0 0.1758 -0.0223
-4 18 1 10.0265 0.0389
-4 18 2 -9.9639 0.0075
-4 18 3 6.3033 0.0335
-4 18 4 -2.3183 0.0448
-4 18 5 -0.0967 0.0115
-4 18 6 3.9795 0.0312
-4 18 7 -2.1735 0.0140
-4 18 8 -3.5294 -0.0021
-4 18 9 -1.1175 -0.0257
-4 18 10 -7.4630 -0.0034
-4 18 11 -1.1102 -0.0178
-4 18 12 -0.3604 -0.0018
-4 18 13 -3.5259 0.0070
-4 18 14 4.5620 -0.0056
-4 18 15 -3.3525 0.0036
-4 18 16 0.5294 0.0155
-4 18 17 -0.8138 0.0205
-4 18 18 -0.8211 -0.0072
-4 19 -3 0.2371 -0.0747
-4 19 -2 10.8863 0.0183
-4 19 -1 2.9893 -0.0348
-4 19 0 3.6405 0.0012
-4 19 1 -3.3034 -0.0055
-4 19 2 5.6350 0.0209
-4 19 3 -3.8465 0.0012
-4 19 4 4.3180 0.0073
-4 19 5 5.2761 0.0124
-4 19 6 -4.7038 0.0040
-4 19 7 6.6951 -0.0211
-4 19 8 -8.0083 -0.0138
-4 19 9 0.8219 -0.0295
-4 19 10 -3.1040 -0.0287
-4 19 11 -0.4173 -0.0043
-4 19 12 -0.4305 -0.0053
-4 19 13 3.3518 -0.0220
-4 19 14 -3.4663 0.0078
-4 19 15 3.1237 0.0057
-4 19 16 -2.7172 0.0133
-4 19 17 -0.3137 0.0085
-4 20 -3 8.3275 0.0365
-4 20 -2 -3.3845 -0.0412
-4 20 -1 -2.6935 0.0119
-4 20 0 1.1259 0.0022
-4 20 1 -5.4774 0.0019
-4 20 2 0.7441 -0.0044
-4 20 3 1.8371 0.0190
-4 20 4 1.9573 -0.0069
-4 20 5 -0.3329 0.0039
-4 20 6 6.8538 -0.0157
-4 20 7 -8.3271 -0.0137
-4 20 8 7.9169 -0.0518
-4 20 9 -6.4875 -0.0265
-4 20 10 4.6053 -0.0309
-4 20 11 0.8735 -0.0190
-4 20 12 1.2575 -0.0249
-4 20 13 1.5315 -0.0117
-4 20 14 1.2906 -0.0195
-4 20 15 -1.9691 -0.0047
-4 20 16 0.8190 0.0245
-4 20 17 -0.3940 -0.0170
-4 21 -3 -6.4828 -0.0129
-4 21 -2 -4.7305 0.0081
-4 21 -1 -2.9664 0.0149
-4 21 0 -11.8683 -0.0064
-4 21 1 4.3230 0.0352
-4 21 2 -7.6158 0.0073
-4 21 3 2.8644 0.0109
-4 21 4 0.2753 0.0147
-4 21 5 0.2688 0.0058
-4 21 6 -1.9222 -0.0166
-4 21 7 4.1473 -0.0286
-4 21 8 -4.5211 -0.0322
-4 21 9 6.9561 -0.0481
-4 21 10 -0.1239 -0.0178
-4 21 11 2.6239 -0.0311
-4 21 12 4.4295 -0.0227
-4 21 13 -2.0659 -0.0221
-4 21 14 2.2964 -0.0114
-4 21 15 -0.9022 0.0157
-4 21 16 -0.3371 -0.0352
-4 21 17 0.2447 0.0400
-4 22 -3 -7.0818 -0.0251
-4 22 -2 -5.4969 0.0350
-4 22 -1 -8.1310 -0.0204
-4 22 0 0.2404 0.0607
-4 22 1 -9.7218 -0.0173
-4 22 2 4.9333 0.0513
-4 22 3 -4.1702 0.0019
-4 22 4 -1.6352 0.0212
-4 22 5 1.8801 -0.0119
-4 22 6 -4.8287 0.0019
-4 22 7 2.2728 -0.0375
-4 22 8 0.8291 -0.0324
-4 22 9 1.5469 -0.0219
-4 22 10 2.9298 -0.0330
-4 22 11 2.9740 -0.0166
-4 22 12 -1.7737 -0.0168
-4 22 13 4.1305 -0.0073
-4 22 14 -3.4935 0.0110
-4 22 15 1.5068 -0.0075
-4 22 16 -0.4874 0.0277
-4 23 -3 0.1875 0.0482
-4 23 -2 -3.3539 -0.0375
-4 23 -1 -3.6393 0.0641
-4 23 0 -0.9396 -0.0282
-4 23 1 1.4230 0.0624
-4 23 2 -2.7404 -0.0199
-4 23 3 0.7579 0.0267
-4 23 4 0.2657 -0.0122
-4 23 5 -6.7913 0.0000
-4 23 6 5.8635 -0.0284
-4 23 7 -6.8901 -0.0203
-4 23 8 6.0399 -0.0199
-4 23 9 -1.4824 -0.0254
-4 23 10 1.9409 -0.0128
-4 23 11 -0.2785 -0.0146
-4 23 12 1.0982 -0.0037
-4 23 13 -2.5622 0.0159
-4 23 14 1.7696 0.0193
-4 23 15 -1.6211 -0.0001
-4 23 16 0.2736 0.0023
-4 24 -3 -1.1877 -0.0318
-4 24 -2 -0.3478 0.0625
-4 24 -1 6.1419 -0.0229
-4 24 0 -2.4047 0.0469
-4 24 1 6.2382 -0.0158
-4 24 2 -0.0815 0.0213
-4 24 3 1.0884 -0.0118
-4 24 4 -2.1487 -0.0111
-4 24 5 3.0861 -0.0132
-4 24 6 -5.9491 -0.0260
-4 24 7 7.1783 -0.0111
-4 24 8 -5.1413 -0.0270
-4 24 9 3.3398 0.0002
-4 24 10 -1.3264 -0.0152
-4 24 11 -1.9535 -0.0049
-4 24 12 0.2287 0.0165
-4 24 13 -1.2577 0.0193
-4 24 14 -0.6572 0.0007
-4 24 15 0.2018 0.0207
-4 25 -3 1.9199 0.0556
-4 25 -2 5.3872 -0.0084
-4 25 -1 0.0531 0.0356
-4 25 0 10.3222 0.0050
-4 25 1 -2.0224 0.0131
-4 25 2 5.9040 0.0033
-4 25 3 -0.0463 -0.0037
-4 25 4 0.5346 0.0006
-4 25 5 1.0852 -0.0237
-4 25 6 2.3633 -0.0099
-4 25 7 -1.3003 -0.0248
-4 25 8 2.8838 0.0042
-4 25 9 -2.3296 -0.0228
-4 25 10 -1.7789 0.0077
-4 25 11 0.7591 0.0106
-4 25 12 -3.6848 0.0149
-4 25 13 1.4644 0.0153
-4 25 14 -1.3010 0.0034
-4 25 15 0.1980 -0.0356
-4 26 -3 3.0611 0.0018
-4 26 -2 2.4720 0.0302
-4 26 -1 4.8433 0.0181
-4 26 0 0.4717 0.0144
-4 26 1 5.4872 0.0201
-4 26 2 -0.8604 0.0125
-4 26 3 1.0438 0.0101
-4 26 4 3.8634 -0.0027
-4 26 5 -2.0411 -0.0086
-4 26 6 5.7780 -0.0157
-4 26 7 -1.7225 -0.0171
-4 26 8 0.9588 -0.0150
-4 26 9 -1.5773 0.0065
-4 26 10 -0.4918 -0.0031
-4 26 11 -2.6771 0.0272
-4 26 12 1.7091 0.0256
-4 26 13 -2.0664 -0.0014
-4 26 14 0.8150 -0.0116
-4 27 -3 -0.2593 0.0198
-4 27 -2 -0.7982 0.0187
-4 27 -1 3.0208 0.0196
-4 27 0 -1.8221 0.0205
-4 27 1 0.4287 0.0242
-4 27 2 -1.1135 0.0111
-4 27 3 1.5848 0.0163
-4 27 4 -2.2117 -0.0078
-4 27 5 6.4808 -0.0123
-4 27 6 -4.7835 -0.0219
-4 27 7 5.1989 -0.0088
-4 27 8 -4.0341 -0.0206
-4 27 9 0.0057 -0.0005
-4 27 10 -0.9529 0.0239
-4 27 11 -0.0808 0.0208
-4 27 12 -0.5100 0.0185
-4 27 13 0.7321 0.0084
-4 28 -3 -1.8299 0.0140
-4 28 -2 1.2093 0.0150
-4 28 -1 -5.9267 0.0134
-4 28 0 1.7841 0.0267
-4 28 1 -6.0685 0.0032
-4 28 2 0.2329 0.0192
-4 28 3 -2.4178 -0.0120
-4 28 4 1.5472 -0.0107
-4 28 5 -2.6695 -0.0136
-4 28 6 3.3631 -0.0212
-4 28 7 -4.8733 -0.0121
-4 28 8 1.4508 0.0020
-4 28 9 -1.5170 -0.0037
-4 28 10 -0.8910 0.0208
-4 28 11 1.4699 0.0250
-4 28 12 -0.2643 0.0117
-4 28 13 0.3283 -0.0093
-4 29 -3 0.2229 0.0026
-4 29 -2 -3.1848 0.0145
-4 29 -1 -0.0426 0.0132
-4 29 0 -6.1451 0.0021
-4 29 1 0.0607 0.0095
-4 29 2 -3.6057 -0.0121
-4 29 3 -1.4734 -0.0132
-4 29 4 -0.0016 -0.0178
-4 29 5 -2.3723 -0.0155
-4 29 6 -1.1297 0.0075
-4 29 7 -0.6578 -0.0058
-4 29 8 -1.6758 0.0062
-4 29 9 0.0215 0.0212
-4 29 10 1.4652 0.0074
-4 29 11 -0.5168 0.0132
-4 29 12 1.2100 0.0032
-4 30 -3 0.1147 0.0315
-4 30 -2 -1.4175 -0.0038
-4 30 -1 -0.7249 0.0157
-4 30 0 -1.4657 -0.0116
-4 30 1 -1.4639 0.0024
-4 30 2 -1.2712 -0.0225
-4 30 3 0.6737 -0.0138
-4 30 4 -4.2660 -0.0055
-4 30 5 2.3679 -0.0075
-4 30 6 -4.5351 0.0213
-4 30 7 1.1628 0.0144
-4 30 8 -0.5778 0.0139
-4 30 9 0.8007 0.0128
-4 30 10 0.6848 0.0162
-4 30 11 1.1846 0.0025
-4 31 -3 -0.2955 -0.0154
-4 31 -2 2.6193 0.0309
-4 31 -1 -2.5498 -0.0254
-4 31 0 2.8842 0.0205
-4 31 1 -1.0086 -0.0308
-4 31 2 1.8581 0.0029
-4 31 3 -1.7546 -0.0163
-4 31 4 2.4004 -0.0057
-4 31 5 -4.0929 0.0373
-4 31 6 3.2804 -0.0192
-4 31 7 -2.3892 0.0375
-4 31 8 1.6468 0.0048
-4 31 9 0.9848 0.0060
-4 31 10 0.5132 0.0139
-4 32 -3 1.5810 0.0427
-4 32 -2 -1.5300 -0.0265
-4 32 -1 3.5872 0.0149
-4 32 0 -0.9736 -0.0214
-4 32 1 3.1830 0.0034
-4 32 2 0.5401 -0.0161
-4 32 3 1.3812 0.0076
-4 32 4 -0.0764 0.0035
-4 32 5 2.0040 -0.0073
-4 32 6 -1.2822 0.0334
-4 32 7 2.0872 -0.0374
-4 32 8 -0.1392 0.0122
-4 32 9 0.4342 0.0098
-4 33 -3 -0.5631 -0.0351
-4 33 -2 0.5093 -0.0001
-4 33 -1 -0.0104 -0.0024
-4 33 0 1.9352 -0.0249
-4 33 1 1.0448 0.0076
-4 33 2 0.5924 -0.0187
-4 33 3 2.2611 -0.0015
-4 33 4 -0.0836 0.0178
-4 33 5 1.7973 -0.0279
-4 33 6 0.4796 -0.0112
-4 33 7 0.0850 -0.0060
-4 33 8 0.3843 -0.0241
-4 34 -3 -1.5508 -0.0069
-4 34 -2 0.8704 -0.0085
-4 34 -1 -0.7064 -0.0408
-4 34 0 1.1306 0.0231
-4 34 1 -0.5392 -0.0549
-4 34 2 1.6470 0.0232
-4 34 3 -1.0876 -0.0267
-4 34 4 2.6073 -0.0274
-4 34 5 -1.0630 0.0246
-4 34 6 1.3336 -0.0667
-4 35 -3 0.6866 -0.0102
-4 35 -2 -1.4014 -0.0150
-4 35 -1 1.1616 0.0041
-4 35 0 -1.2007 -0.0425
-4 35 1 0.3329 0.0117
-4 35 2 -1.2292 -0.0570
-4 35 3 1.0079 0.0116
-4 35 4 -1.2058 -0.0318
-3 0 -1 -59.2208 -0.2073
-3 0 1 -19.0788 -0.0320
-3 0 3 5.4173 0.3725
-3 0 5 -26.3793 0.6795
-3 0 7 -36.0686 0.7447
-3 0 9 -4.9349 0.5053
-3 0 11 8.7573 0.3166
-3 0 13 -1.3154 0.2249
-3 0 15 -4.2695 0.0270
-3 0 17 3.6747 -0.0104
-3 0 19 4.6310 -0.0353
-3 0 21 0.2721 -0.0558
-3 1 -2 -37.9266 -0.8979
-3 1 -1 40.0432 -0.0396
-3 1 0 -32.6431 -0.9240
-3 1 1 51.6542 -0.1674
-3 1 2 4.7633 -0.2038
-3 1 3 13.8959 -0.0556
-3 1 4 -1.4549 0.4006
-3 1 5 -8.6562 0.0699
-3 1 6 -26.3517 0.7502
-3 1 7 2.5819 0.0954
-3 1 8 -15.3747 0.7046
-3 1 9 3.8850 0.1241
-3 1 10 6.0569 0.3402
-3 1 11 -9.3726 0.0780
-3 1 12 4.3024 0.1576
-3 1 13 -11.8210 0.0024
-3 1 14 -3.3711 0.0031
-3 1 15 -4.2361 -0.0057
-3 1 16 -0.7729 -0.0914
-3 1 17 -0.4037 -0.0321
-3 1 18 4.0855 -0.0370
-3 1 19 -1.5806 -0.0522
-3 1 20 1.6954 -0.0309
-3 1 21 0.3733 -0.0177
-3 2 -2 19.7416 -0.1674
-3 2 -1 -7.9434 -1.2138
-3 2 0 71.5022 -0.3250
-3 2 1 3.6054 -0.7194
-3 2 2 47.8451 -0.3600
-3 2 3 12.8241 -0.1054
-3 2 4 -7.8823 -0.1915
-3 2 5 6.5409 0.2187
-3 2 6 -7.7335 -0.0698
-3 2 7 -0.8653 0.4131
-3 2 8 11.8635 -0.0443
-3 2 9 1.8586 0.2487
-3 2 10 -1.1377 0.0354
-3 2 11 4.1516 0.0078
-3 2 12 -16.8402 0.0470
-3 2 13 1.3735 -0.0522
-3 2 14 -11.1183 -0.0179
-3 2 15 -0.8861 -0.1086
-3 2 16 -0.5551 0.0305
-3 2 17 -0.7355 -0.0741
-3 2 18 -0.1875 0.0002
-3 2 19 0.5134 0.0011
-3 2 20 -0.8014 -0.0154
-3 2 21 0.6480 0.0180
-3 3 -2 22.5351 -0.7568
-3 3 -1 24.7640 -0.2727
-3 3 0 23.9980 -0.5653
-3 3 1 47.5896 -0.2885
-3 3 2 9.1707 -0.2328
-3 3 3 6.0312 -0.2965
-3 3 4 18.6837 -0.1371
-3 3 5 -17.4089 -0.1625
-3 3 6 27.6720 -0.0642
-3 3 7 5.2876 -0.1228
-3 3 8 12.1892 -0.0093
-3 3 9 12.8969 -0.1033
-3 3 10 -1.9127 -0.1159
-3 3 11 -4.7186 0.0185
-3 3 12 -0.0817 -0.1408
-3 3 13 -10.3777 -0.0184
-3 3 14 3.2484 -0.0781
-3 3 15 -1.8680 -0.0173
-3 3 16 -1.0875 -0.0615
-3 3 17 3.0208 0.0320
-3 3 18 -4.4854 -0.0039
-3 3 19 0.6056 -0.0057
-3 3 20 -0.6226 0.0513
-3 3 21 0.7204 -0.0022
-3 4 -2 -27.0100 -0.1907
-3 4 -1 45.8802 -0.0075
-3 4 0 -2.9596 -0.0559
-3 4 1 13.3870 0.0691
-3 4 2 -0.1877 -0.0584
-3 4 3 -1.0611 -0.0295
-3 4 4 -12.9345 -0.0965
-3 4 5 28.4648 -0.1805
-3 4 6 -6.8012 -0.0442
-3 4 7 29.3190 -0.2032
-3 4 8 9.4122 -0.1175
-3 4 9 -1.2200 -0.1952
-3 4 10 9.5781 -0.0856
-3 4 11 -9.6986 -0.1708
-3 4 12 2.3548 -0.0250
-3 4 13 1.7148 -0.0801
-3 4 14 1.3521 -0.0513
-3 4 15 3.8080 -0.0014
-3 4 16 3.3426 -0.0066
-3 4 17 -4.6679 -0.0111
-3 4 18 3.2524 0.0083
-3 4 19 -4.7756 0.0449
-3 4 20 0.9762 -0.0070
-3 4 21 0.2354 0.0435
-3 5 -2 34.9097 0.2969
-3 5 -1 -37.1254 0.0063
-3 5 0 24.2559 0.3624
-3 5 1 -33.9284 0.1881
-3 5 2 -16.4079 0.1978
-3 5 3 -11.7312 0.1068
-3 5 4 -4.7559 0.0156
-3 5 5 -2.6545 0.0666
-3 5 6 22.0943 -0.1353
-3 5 7 -3.9757 -0.0002
-3 5 8 6.0624 -0.1960
-3 5 9 3.4394 -0.1139
-3 5 10 -14.7391 -0.1499
-3 5 11 11.7748 -0.0886
-3 5 12 -7.0877 -0.0860
-3 5 13 10.6180 -0.0446
-3 5 14 4.2077 0.0035
-3 5 15 4.0336 -0.0332
-3 5 16 1.2789 0.0063
-3 5 17 1.4211 -0.0003
-3 5 18 -4.4817 0.0059
-3 5 19 1.9610 0.0030
-3 5 20 -1.5759 0.0302
-3 6 -2 -8.2646 -0.0646
-3 6 -1 14.9614 0.3161
-3 6 0 -42.7642 0.1837
-3 6 1 -11.7777 0.2244
-3 6 2 -25.1280 0.2451
-3 6 3 -27.3694 0.1099
-3 6 4 8.9989 0.1395
-3 6 5 -9.6174 0.0131
-3 6 6 -0.0949 0.0719
-3 6 7 0.1996 -0.1292
-3 6 8 -13.6243 -0.0583
-3 6 9 -9.4580 -0.1288
-3 6 10 1.0487 -0.1304
-3 6 11 -10.4631 -0.0826
-3 6 12 14.0653 -0.0779
-3 6 13 -1.2747 -0.0403
-3 6 14 7.7074 -0.0207
-3 6 15 3.2112 -0.0076
-3 6 16 -2.0197 -0.0213
-3 6 17 1.3706 -0.0161
-3 6 18 -0.9562 0.0106
-3 6 19 -0.4232 -0.0035
-3 6 20 0.4086 0.0062
-3 7 -2 -5.5787 0.1358
-3 7 -1 -0.3417 0.0636
-3 7 0 -12.8442 0.0822
-3 7 1 -23.1761 0.2283
-3 7 2 -17.4108 0.0263
-3 7 3 7.7525 0.1910
-3 7 4 -22.6110 0.0153
-3 7 5 16.5181 0.0773
-3 7 6 -18.4692 -0.0836
-3 7 7 -12.3971 -0.0210
-3 7 8 -7.6434 -0.1281
-3 7 9 -17.4104 -0.1105
-3 7 10 -1.5785 -0.0831
-3 7 11 2.1437 -0.1146
-3 7 12 -1.1113 -0.0715
-3 7 13 7.5828 -0.0340
-3 7 14 -0.8091 -0.0507
-3 7 15 -2.0705 -0.0275
-3 7 16 2.7258 -0.0232
-3 7 17 -5.4498 -0.0134
-3 7 18 4.1509 -0.0203
-3 7 19 -0.4810 0.0069
-3 7 20 0.9527 -0.0085
-3 8 -2 37.8526 -0.0312
-3 8 -1 -24.6452 0.0159
-3 8 0 7.8903 0.1626
-3 8 1 -6.4042 -0.0341
-3 8 2 5.2661 0.2187
-3 8 3 0.0207 -0.0434
-3 8 4 18.7364 0.1299
-3 8 5 -17.8521 -0.0741
-3 8 6 3.9136 0.0055
-3 8 7 -14.2983 -0.1206
-3 8 8 -16.5688 -0.0575
-3 8 9 6.4181 -0.0767
-3 8 10 -12.0703 -0.0977
-3 8 11 9.8257 -0.0613
-3 8 12 -1.0945 -0.0515
-3 8 13 -0.4550 -0.0589
-3 8 14 -1.7853 -0.0270
-3 8 15 -2.5430 -0.0313
-3 8 16 -5.6042 -0.0339
-3 8 17 3.9033 -0.0042
-3 8 18 -2.7602 -0.0070
-3 8 19 3.5175 -0.0136
-3 8 20 0.5859 -0.0016
-3 9 -2 -22.4138 0.0649
-3 9 -1 23.0684 0.1061
-3 9 0 -12.4627 0.0231
-3 9 1 15.0546 0.2057
-3 9 2 19.8078 -0.0150
-3 9 3 8.7237 0.1956
-3 9 4 10.0753 -0.0402
-3 9 5 5.7958 0.0816
-3 9 6 -10.4483 -0.0569
-3 9 7 -0.7235 0.0087
-3 9 8 3.0124 -0.0415
-3 9 9 -7.5522 -0.0342
-3 9 10 17.9227 -0.0186
-3 9 11 -8.1594 -0.0333
-3 9 12 8.1695 -0.0120
-3 9 13 -5.1510 -0.0091
-3 9 14 -4.6206 -0.0140
-3 9 15 -2.7681 -0.0183
-3 9 16 -2.4325 0.0107
-3 9 17 -1.4859 -0.0096
-3 9 18 2.6274 -0.0032
-3 9 19 -0.0287 0.0006
-3 9 20 0.4073 0.0150
-3 10 -2 -6.4432 0.0913
-3 10 -1 -13.0789 0.0799
-3 10 0 12.9332 0.1524
-3 10 1 12.7504 0.0505
-3 10 2 6.1098 0.1698
-3 10 3 27.2147 0.0140
-3 10 4 -7.7054 0.1229
-3 10 5 8.3133 0.0147
-3 10 6 1.2218 0.0594
-3 10 7 -0.1798 0.0288
-3 10 8 9.1087 0.0266
-3 10 9 11.2965 0.0154
-3 10 10 0.0261 0.0032
-3 10 11 12.5537 0.0447
-3 10 12 -7.0512 0.0235
-3 10 13 0.3895 0.0360
-3 10 14 -2.2924 0.0197
-3 10 15 -5.7276 0.0175
-3 10 16 2.8686 0.0191
-3 10 17 -2.0189 0.0072
-3 10 18 1.3484 0.0158
-3 10 19 -0.1060 -0.0023
-3 10 20 0.1013 0.0046
-3 11 -2 -0.2257 0.0064
-3 11 -1 -14.4078 0.1073
-3 11 0 3.9896 0.0504
-3 11 1 4.3999 0.0872
-3 11 2 13.4647 0.0203
-3 11 3 -11.8225 0.0460
-3 11 4 13.8312 0.0138
-3 11 5 -12.2681 0.0312
-3 11 6 4.9088 0.0548
-3 11 7 11.5772 0.0291
-3 11 8 0.7782 0.0280
-3 11 9 15.5501 0.0208
-3 11 10 2.8536 0.0457
-3 11 11 0.5983 0.0404
-3 11 12 2.1186 0.0767
-3 11 13 -3.4648 0.0486
-3 11 14 -2.1263 0.0322
-3 11 15 4.1204 0.0459
-3 11 16 -3.6027 0.0035
-3 11 17 5.0293 0.0300
-3 11 18 -1.8010 -0.0018
-3 11 19 0.3405 0.0276
-3 11 20 -0.4297 -0.0078
-3 12 -2 -31.7428 0.0823
-3 12 -1 10.4770 -0.0137
-3 12 0 -6.1599 0.0307
-3 12 1 -1.7859 -0.0063
-3 12 2 -4.2816 -0.0461
-3 12 3 -5.3613 -0.0383
-3 12 4 -15.1739 -0.0750
-3 12 5 3.0229 -0.0032
-3 12 6 -1.2633 -0.0292
-3 12 7 0.0261 0.0065
-3 12 8 16.4564 -0.0045
-3 12 9 -8.8320 0.0047
-3 12 10 11.2291 0.0356
-3 12 11 -6.8625 0.0647
-3 12 12 -0.2828 0.0519
-3 12 13 -0.0617 0.0454
-3 12 14 0.8124 0.0505
-3 12 15 0.6400 0.0038
-3 12 16 5.3355 0.0297
-3 12 17 -1.3653 0.0067
-3 12 18 2.2625 0.0192
-3 12 19 -0.5689 0.0008
-3 13 -2 14.9959 -0.0383
-3 13 -1 -6.8041 0.0010
-3 13 0 2.8362 0.0037
-3 13 1 0.2967 -0.0734
-3 13 2 -20.0623 -0.0471
-3 13 3 -2.9529 -0.1393
-3 13 4 -12.5689 -0.0519
-3 13 5 -4.7545 -0.1008
-3 13 6 1.7102 -0.0352
-3 13 7 3.1126 -0.0446
-3 13 8 -6.9014 -0.0283
-3 13 9 8.5464 0.0149
-3 13 10 -14.7916 0.0266
-3 13 11 4.3759 0.0457
-3 13 12 -5.6847 0.0414
-3 13 13 -0.5898 0.0439
-3 13 14 4.0222 0.0135
-3 13 15 0.4147 0.0301
-3 13 16 2.5214 0.0167
-3 13 17 1.6518 0.0058
-3 13 18 -0.1935 0.0332
-3 13 19 0.2276 0.0120
-3 14 -2 13.9292 -0.0228
-3 14 -1 9.9166 0.0528
-3 14 0 4.5033 -0.0779
-3 14 1 -11.5391 0.0210
-3 14 2 4.6253 -0.1285
-3 14 3 -20.2728 -0.0277
-3 14 4 5.8787 -0.1183
-3 14 5 -3.0911 -0.0309
-3 14 6 -1.7951 -0.0689
-3 14 7 2.4493 -0.0407
-3 14 8 -5.1721 -0.0078
-3 14 9 -8.4019 0.0069
-3 14 10 -0.4342 0.0386
-3 14 11 -9.4094 0.0321
-3 14 12 1.0166 0.0361
-3 14 13 1.1467 0.0225
-3 14 14 -2.5202 0.0408
-3 14 15 5.4579 0.0279
-3 14 16 -2.8990 0.0254
-3 14 17 1.3801 0.0446
-3 14 18 -0.4532 0.0012
-3 14 19 -0.1851 0.0295
-3 15 -2 4.0178 0.0866
-3 15 -1 14.2346 -0.0686
-3 15 0 0.4709 0.0865
-3 15 1 1.8837 -0.1163
-3 15 2 -8.0598 0.0288
-3 15 3 9.5904 -0.0894
-3 15 4 -3.7934 0.0035
-3 15 5 6.7035 -0.0666
-3 15 6 5.5753 -0.0264
-3 15 7 -9.7755 -0.0303
-3 15 8 4.0619 -0.0077
-3 15 9 -11.6803 0.0221
-3 15 10 -1.6893 0.0255
-3 15 11 -2.0197 0.0250
-3 15 12 -0.9888 0.0272
-3 15 13 -0.0471 0.0346
-3 15 14 3.1195 0.0307
-3 15 15 -4.7163 0.0536
-3 15 16 2.4424 0.0389
-3 15 17 -3.2816 0.0289
-3 15 18 -0.2645 0.0271
-3 15 19 -0.0977 -0.0085
-3 16 -2 16.9756 -0.0307
-3 16 -1 -2.0002 0.0866
-3 16 0 -1.8986 -0.0933
-3 16 1 4.1623 0.0496
-3 16 2 -0.7007 -0.0820
-3 16 3 6.8822 0.0067
-3 16 4 9.1358 -0.0402
-3 16 5 5.4883 -0.0222
-3 16 6 -0.9567 -0.0484
-3 16 7 6.9101 -0.0240
-3 16 8 -13.1930 -0.0074
-3 16 9 8.0425 0.0035
-3 16 10 -8.0526 0.0093
-3 16 11 4.5877 0.0187
-3 16 12 1.0398 0.0063
-3 16 13 0.2879 0.0251
-3 16 14 -0.2262 0.0367
-3 16 15 -0.1103 0.0226
-3 16 16 -3.6079 0.0448
-3 16 17 0.0686 0.0070
-3 16 18 -0.9771 0.0017
-3 16 19 -0.6426 0.0066
-3 17 -2 -8.4343 0.0537
-3 17 -1 -6.1817 -0.0400
-3 17 0 0.1210 0.0233
-3 17 1 -10.3371 -0.0762
-3 17 2 13.8239 -0.0107
-3 17 3 -1.1063 -0.0305
-3 17 4 9.8769 -0.0499
-3 17 5 3.8571 -0.0335
-3 17 6 1.6500 -0.0398
-3 17 7 -3.0117 -0.0311
-3 17 8 5.9992 -0.0172
-3 17 9 -5.8713 -0.0042
-3 17 10 9.5412 -0.0052
-3 17 11 -0.4939 -0.0096
-3 17 12 2.8945 0.0098
-3 17 13 3.5317 -0.0114
-3 17 14 -3.5240 0.0063
-3 17 15 0.9830 0.0135
-3 17 16 -1.4687 -0.0083
-3 17 17 -0.6064 -0.0050
-3 17 18 0.1730 -0.0098
-3 18 -2 -14.7493 -0.0171
-3 18 -1 -8.1705 0.0013
-3 18 0 -11.4159 -0.0376
-3 18 1 5.5816 -0.0224
-3 18 2 -7.6057 -0.0354
-3 18 3 11.5378 -0.0493
-3 18 4 -1.9681 -0.0095
-3 18 5 -0.5266 -0.0528
-3 18 6 3.2026 -0.0144
-3 18 7 -4.1211 -0.0098
-3 18 8 3.8526 -0.0039
-3 18 9 3.9041 -0.0111
-3 18 10 2.4445 0.0010
-3 18 11 5.0824 -0.0086
-3 18 12 2.8109 -0.0247
-3 18 13 -2.3302 -0.0008
-3 18 14 4.0273 -0.0280
-3 18 15 -4.0598 -0.0161
-3 18 16 2.2016 -0.0265
-3 18 17 0.2456 -0.0123
-3 18 18 0.3522 -0.0235
-3 19 -2 -5.4094 0.0136
-3 19 -1 -9.4711 -0.0122
-3 19 0 -4.8278 -0.0248
-3 19 1 -1.5683 -0.0154
-3 19 2 3.0211 -0.0128
-3 19 3 -3.7709 -0.0103
-3 19 4 -0.0923 -0.0273
-3 19 5 -0.7769 0.0163
-3 19 6 -8.6596 0.0054
-3 19 7 7.9318 0.0189
-3 19 8 -6.3556 0.0175
-3 19 9 8.6087 0.0207
-3 19 10 -0.0846 -0.0041
-3 19 11 2.8421 0.0013
-3 19 12 0.1105 -0.0036
-3 19 13 1.1965 -0.0254
-3 19 14 -2.9841 -0.0035
-3 19 15 3.1074 -0.0299
-3 19 16 -0.9866 -0.0239
-3 19 17 1.2893 -0.0201
-3 19 18 0.9199 0.0082
-3 20 -2 -6.1668 -0.0117
-3 20 -1 -2.7143 -0.0203
-3 20 0 6.5512 0.0095
-3 20 1 -5.0914 -0.0021
-3 20 2 5.6323 -0.0011
-3 20 3 -3.7953 0.0174
-3 20 4 -2.5767 0.0108
-3 20 5 -5.5074 0.0177
-3 20 6 2.0886 0.0404
-3 20 7 -8.2322 0.0372
-3 20 8 8.6788 0.0350
-3 20 9 -6.5347 0.0232
-3 20 10 4.4518 0.0230
-3 20 11 -2.0094 0.0031
-3 20 12 -2.2546 0.0037
-3 20 13 0.3243 0.0114
-3 20 14 -1.1290 -0.0108
-3 20 15 -0.1258 -0.0186
-3 20 16 1.3128 -0.0008
-3 20 17 0.4331 -0.0231
-3 21 -2 4.3604 -0.0258
-3 21 -1 8.5323 0.0145
-3 21 0 -1.0223 -0.0244
-3 21 1 13.1514 0.0257
-3 21 2 -6.7372 0.0115
-3 21 3 4.2572 0.0007
-3 21 4 -3.4356 0.0246
-3 21 5 -2.7525 0.0287
-3 21 6 -0.9976 0.0257
-3 21 7 1.0864 0.0385
-3 21 8 -4.2730 0.0375
-3 21 9 2.3621 0.0261
-3 21 10 -4.6855 0.0173
-3 21 11 -2.6046 0.0146
-3 21 12 0.3082 0.0144
-3 21 13 -5.3013 0.0076
-3 21 14 2.6325 -0.0025
-3 21 15 -1.6106 -0.0021
-3 21 16 0.7241 -0.0408
-3 21 17 0.0763 0.0282
-3 22 -2 8.4757 0.0239
-3 22 -1 6.8944 -0.0508
-3 22 0 9.1987 0.0321
-3 22 1 -0.8866 -0.0301
-3 22 2 7.7720 0.0151
-3 22 3 -3.4598 0.0031
-3 22 4 -0.0509 0.0077
-3 22 5 4.0973 0.0132
-3 22 6 -4.6950 0.0304
-3 22 7 4.7789 0.0270
-3 22 8 -3.7754 0.0214
-3 22 9 -1.1376 0.0279
-3 22 10 -2.9081 0.0111
-3 22 11 -1.4835 0.0119
-3 22 12 -4.3356 0.0100
-3 22 13 2.5380 -0.0012
-3 22 14 -3.8820 -0.0165
-3 22 15 2.1547 -0.0260
-3 22 16 -0.6426 -0.0018
-3 23 -2 5.1536 -0.0724
-3 23 -1 1.7227 0.0233
-3 23 0 6.4766 -0.0501
-3 23 1 0.0256 0.0182
-3 23 2 0.2919 -0.0257
-3 23 3 1.0765 0.0058
-3 23 4 2.8244 0.0110
-3 23 5 -2.8150 0.0183
-3 23 6 8.8157 0.0209
-3 23 7 -7.0380 0.0231
-3 23 8 5.6455 0.0307
-3 23 9 -5.0456 0.0040
-3 23 10 0.0039 0.0131
-3 23 11 -1.1224 0.0115
-3 23 12 -0.2016 -0.0060
-3 23 13 -1.2727 -0.0174
-3 23 14 1.5732 -0.0203
-3 23 15 -1.1305 -0.0357
-3 23 16 0.4173 -0.0020
-3 24 -2 -1.5402 0.0162
-3 24 -1 4.0094 -0.0481
-3 24 0 -8.4758 0.0048
-3 24 1 4.1328 -0.0209
-3 24 2 -5.5761 0.0027
-3 24 3 1.5566 0.0111
-3 24 4 -0.3126 0.0095
-3 24 5 4.0941 0.0321
-3 24 6 -3.2329 0.0262
-3 24 7 5.9999 0.0254
-3 24 8 -5.4048 0.0053
-3 24 9 3.0311 0.0170
-3 24 10 -0.1800 0.0038
-3 24 11 -0.9504 -0.0043
-3 24 12 3.1580 -0.0019
-3 24 13 -1.2199 -0.0241
-3 24 14 1.0943 -0.0301
-3 24 15 0.1477 0.0186
-3 25 -2 -2.4862 -0.0385
-3 25 -1 -7.9524 -0.0029
-3 25 0 0.4315 -0.0013
-3 25 1 -10.2711 -0.0061
-3 25 2 1.4175 0.0184
-3 25 3 -2.8920 0.0020
-3 25 4 -0.9320 0.0365
-3 25 5 1.6410 0.0165
-3 25 6 -1.2053 0.0256
-3 25 7 -0.9436 0.0164
-3 25 8 1.1205 0.0040
-3 25 9 -0.2455 -0.0083
-3 25 10 0.5829 0.0035
-3 25 11 3.9748 -0.0029
-3 25 12 -2.2787 -0.0249
-3 25 13 3.7636 -0.0107
-3 25 14 -1.3284 0.0053
-3 25 15 0.9933 0.0069
-3 26 -2 -3.4053 -0.0158
-3 26 -1 -5.3435 0.0012
-3 26 0 -5.1659 -0.0034
-3 26 1 -1.8799 0.0184
-3 26 2 -3.6725 -0.0019
-3 26 3 -1.7832 0.0233
-3 26 4 1.8110 0.0059
-3 26 5 -6.1741 0.0285
-3 26 6 3.6619 0.0109
-3 26 7 -5.2197 -0.0032
-3 26 8 2.1525 -0.0017
-3 26 9 0.0089 -0.0043
-3 26 10 2.0595 -0.0187
-3 26 11 -0.2402 -0.0161
-3 26 12 2.8368 -0.0155
-3 26 13 -1.7857 -0.0184
-3 26 14 1.7165 0.0257
-3 27 -2 -3.9950 -0.0064
-3 27 -1 2.1887 -0.0041
-3 27 0 -4.9949 -0.0024
-3 27 1 2.2919 0.0036
-3 27 2 -1.8613 -0.0005
-3 27 3 1.6672 0.0053
-3 27 4 -4.2148 0.0166
-3 27 5 3.1439 0.0018
-3 27 6 -7.2546 0.0157
-3 27 7 4.3795 -0.0068
-3 27 8 -3.0261 -0.0076
-3 27 9 2.0011 -0.0104
-3 27 10 1.4142 -0.0104
-3 27 11 -0.3194 -0.0315
-3 27 12 0.0273 -0.0298
-3 27 13 0.3156 0.0091
-3 27 14 -0.2647 0.0023
-3 28 -2 3.7934 -0.0125
-3 28 -1 -2.3114 -0.0163
-3 28 0 7.2626 0.0023
-3 28 1 -1.4182 -0.0237
-3 28 2 4.8152 0.0058
-3 28 3 -0.4126 0.0012
-3 28 4 0.9650 0.0085
-3 28 5 -2.2460 0.0220
-3 28 6 2.0589 -0.0181
-3 28 7 -2.6230 0.0143
-3 28 8 2.8278 -0.0125
-3 28 9 0.6337 -0.0055
-3 28 10 -1.0921 -0.0178
-3 28 11 1.6894 -0.0250
-3 28 12 -2.0644 -0.0150
-3 28 13 0.3547 -0.0137
-3 29 -2 1.7037 -0.0085
-3 29 -1 4.7303 -0.0113
-3 29 0 1.6925 -0.0181
-3 29 1 5.7776 -0.0040
-3 29 2 1.6970 -0.0016
-3 29 3 1.0389 0.0083
-3 29 4 2.8143 0.0186
-3 29 5 -1.5958 -0.0049
-3 29 6 2.4531 0.0061
-3 29 7 0.5200 -0.0277
-3 29 8 0.8280 0.0049
-3 29 9 0.1454 -0.0116
-3 29 10 0.8512 -0.0175
-3 29 11 -2.3828 -0.0147
-3 29 12 0.8269 -0.0084
-3 30 -2 -0.3509 -0.0183
-3 30 -1 4.3106 0.0112
-3 30 0 1.1145 -0.0185
-3 30 1 2.9654 0.0125
-3 30 2 0.3808 -0.0016
-3 30 3 3.3170 0.0283
-3 30 4 -2.1960 -0.0019
-3 30 5 5.4655 -0.0148
-3 30 6 -2.5428 -0.0130
-3 30 7 3.4442 -0.0280
-3 30 8 -0.5088 -0.0198
-3 30 9 -0.2570 -0.0107
-3 30 10 -0.8619 -0.0169
-3 30 11 -0.2907 -0.0039
-3 30 12 -0.7789 -0.0046
-3 31 -2 2.8115 0.0276
-3 31 -1 -3.3029 -0.0108
-3 31 0 3.1389 0.0249
-3 31 1 -2.7774 -0.0004
-3 31 2 1.3044 0.0259
-3 31 3 -1.6677 -0.0026
-3 31 4 3.0512 -0.0010
-3 31 5 -2.2339 -0.0162
-3 31 6 3.8602 -0.0595
-3 31 7 -2.0134 0.0034
-3 31 8 0.5621 -0.0345
-3 31 9 -0.3824 -0.0216
-3 31 10 -1.5749 -0.0020
-3 31 11 -0.0680 -0.0202
-3 32 -2 -2.4793 0.0081
-3 32 -1 1.2241 0.0109
-3 32 0 -4.1835 0.0253
-3 32 1 -0.4452 -0.0008
-3 32 2 -2.1164 0.0293
-3 32 3 -0.8766 -0.0111
-3 32 4 -0.2918 -0.0218
-3 32 5 0.3123 -0.0257
-3 32 6 -1.1518 -0.0061
-3 32 7 0.6232 -0.0420
-3 32 8 -0.8184 0.0128
-3 32 9 -1.0052 -0.0105
-3 32 10 0.2207 -0.0289
-3 33 -2 -0.8903 0.0031
-3 33 -1 -1.3031 0.0522
-3 33 0 -1.5589 -0.0320
-3 33 1 -1.7829 0.0645
-3 33 2 -2.3366 -0.0476
-3 33 3 0.5917 0.0320
-3 33 4 -2.8133 -0.0264
-3 33 5 0.6969 -0.0297
-3 33 6 -1.5054 0.0189
-3 33 7 -0.1297 0.0106
-3 33 8 -0.1590 -0.0034
-3 33 9 -0.0597 0.0040
-3 34 -2 1.9087 0.0399
-3 34 -1 -2.0823 -0.0287
-3 34 0 0.2220 0.0593
-3 34 1 -1.5988 -0.0423
-3 34 2 0.7907 0.0662
-3 34 3 -2.4036 -0.0602
-3 34 4 1.2382 0.0271
-3 34 5 -2.6968 0.0223
-3 34 6 0.8828 -0.0213
-3 34 7 -0.6070 0.0543
-3 35 -2 -1.3452 0.0062
-3 35 -1 1.4386 0.0017
-3 35 0 -0.7546 0.0036
-3 35 1 0.9464 0.0226
-3 35 2 -0.1281 -0.0139
-3 35 3 0.8073 0.0552
-3 35 4 -1.3232 -0.0287
-3 35 5 0.7969 0.0309
-3 36 -2 0.4773 -0.0548
-3 36 -1 -0.1902 0.0449
-3 36 0 0.6079 -0.0446
-3 36 1 1.0932 0.0574
-3 36 2 0.2560 -0.0112
-3 36 3 0.5771 0.0156
-2 0 0 89.2408 -0.1325
-2 0 2 21.0989 -0.6238
-2 0 4 2.0003 -0.7663
-2 0 6 32.6741 -0.7936
-2 0 8 25.0689 -0.5737
-2 0 10 -6.8522 -0.2443
-2 0 12 -11.8571 -0.1651
-2 0 14 0.0001 -0.0073
-2 0 16 1.1072 0.1358
-2 0 18 -4.6384 0.1346
-2 0 20 -1.9579 0.1348
-2 1 -1 69.2924 0.5395
-2 1 0 -51.1378 -0.0032
-2 1 1 38.6003 -0.3088
-2 1 2 -45.5320 0.0607
-2 1 3 -5.7333 -0.8457
-2 1 4 1.5763 0.0445
-2 1 5 8.9378 -0.9895
-2 1 6 13.6656 -0.0356
-2 1 7 25.3921 -0.9013
-2 1 8 -0.2035 -0.0692
-2 1 9 5.6065 -0.4152
-2 1 10 2.0879 0.0066
-2 1 11 -10.6822 -0.1157
-2 1 12 12.6059 0.0497
-2 1 13 -4.6093 -0.0414
-2 1 14 10.9553 0.0498
-2 1 15 2.1929 0.1278
-2 1 16 2.3074 0.0460
-2 1 17 -0.9394 0.1222
-2 1 18 -0.0721 0.0499
-2 1 19 -2.9296 0.0843
-2 1 20 0.7711 0.0243
-2 1 21 -0.2035 0.0512
-2 2 -1 -36.2701 0.2901
-2 2 0 3.5886 0.2981
-2 2 1 -80.0944 0.3495
-2 2 2 -11.9252 -0.3602
-2 2 3 -28.5076 0.2597
-2 2 4 -15.9088 -0.5501
-2 2 5 22.6580 0.0097
-2 2 6 -3.5130 -0.6120
-2 2 7 8.2584 -0.0971
-2 2 8 2.3986 -0.3750
-2 2 9 -6.5801 -0.0664
-2 2 10 -1.7846 -0.0145
-2 2 11 8.5791 -0.0455
-2 2 12 -2.7948 0.0317
-2 2 13 18.1713 0.0535
-2 2 14 0.0349 0.0608
-2 2 15 8.4617 0.0572
-2 2 16 1.9129 0.0795
-2 2 17 -1.1382 0.0216
-2 2 18 1.1462 0.0029
-2 2 19 -0.2084 0.0312
-2 2 20 -0.3784 -0.0232
-2 2 21 -0.4317 0.0086
-2 3 -1 -52.7685 0.3774
-2 3 0 -43.4005 0.3640
-2 3 1 -38.7743 0.0263
-2 3 2 -45.6652 0.2906
-2 3 3 -18.0656 -0.0234
-2 3 4 9.1568 0.1055
-2 3 5 -24.2923 -0.0126
-2 3 6 18.4434 -0.0562
-2 3 7 -21.6756 -0.0236
-2 3 8 -8.2071 -0.0237
-2 3 9 -2.7846 0.1174
-2 3 10 -8.1973 -0.0628
-2 3 11 6.5804 0.1402
-2 3 12 8.2968 -0.0263
-2 3 13 2.2051 0.0536
-2 3 14 9.4685 0.0683
-2 3 15 -0.4382 0.0148
-2 3 16 0.0286 0.0089
-2 3 17 3.6398 -0.0241
-2 3 18 -3.1839 0.0201
-2 3 19 3.2598 -0.0819
-2 3 20 -1.0527 0.0160
-2 3 21 -0.7517 -0.0615
-2 4 -1 19.0248 0.2111
-2 4 0 -68.5642 -0.0771
-2 4 1 -7.3743 0.0557
-2 4 2 -16.0102 0.1134
-2 4 3 -0.4047 0.0578
-2 4 4 -6.9735 0.3024
-2 4 5 12.2507 -0.0033
-2 4 6 -31.1592 0.3045
-2 4 7 -0.5730 0.0478
-2 4 8 -17.8038 0.2559
-2 4 9 -13.8727 0.0542
-2 4 10 9.9619 0.1817
-2 4 11 -8.9821 -0.0328
-2 4 12 10.9295 0.0749
-2 4 13 -1.9206 0.0187
-2 4 14 -0.8631 -0.0173
-2 4 15 -1.2549 0.0121
-2 4 16 -0.7534 -0.0262
-2 4 17 -3.0271 -0.0122
-2 4 18 4.9206 -0.0513
-2 4 19 -2.6578 0.0127
-2 4 20 1.5825 -0.0658
-2 4 21 -0.7330 -0.0184
-2 5 -1 -52.4297 -0.2939
-2 5 0 37.5304 -0.1896
-2 5 1 -18.8386 -0.0527
-2 5 2 24.4136 -0.1166
-2 5 3 21.4712 0.2255
-2 5 4 1.1685 -0.0020
-2 5 5 -2.0354 0.3199
-2 5 6 -3.2757 0.0657
-2 5 7 -20.1865 0.2899
-2 5 8 -3.1698 0.1543
-2 5 9 1.6809 0.1703
-2 5 10 -9.4343 0.0799
-2 5 11 15.0802 0.0647
-2 5 12 -13.5963 0.0130
-2 5 13 4.1321 -0.0104
-2 5 14 -9.2552 -0.0023
-2 5 15 -4.4499 -0.0320
-2 5 16 -1.9389 -0.0189
-2 5 17 -0.4144 0.0024
-2 5 18 -0.7190 -0.0185
-2 5 19 2.5477 -0.0200
-2 5 20 -0.8748 -0.0134
-2 5 21 0.0460 -0.0103
-2 6 -1 19.8624 -0.2734
-2 6 0 -2.1621 -0.1111
-2 6 1 46.9276 -0.2502
-2 6 2 28.5876 0.0821
-2 6 3 11.1628 -0.0502
-2 6 4 30.6489 0.1667
-2 6 5 -16.0238 0.0537
-2 6 6 5.0692 0.2087
-2 6 7 0.7091 0.1428
-2 6 8 -0.8801 0.1496
-2 6 9 8.3644 0.1696
-2 6 10 7.9245 0.0585
-2 6 11 -6.8459 0.0874
-2 6 12 5.5850 0.0188
-2 6 13 -14.2446 0.0082
-2 6 14 -2.3273 -0.0192
-2 6 15 -4.5472 -0.0014
-2 6 16 -4.6961 0.0104
-2 6 17 3.1549 -0.0187
-2 6 18 -1.8553 0.0164
-2 6 19 0.9765 -0.0211
-2 6 20 0.2997 0.0075
-2 7 -1 26.9812 -0.0059
-2 7 0 17.8886 -0.2684
-2 7 1 28.8218 0.0854
-2 7 2 23.4636 -0.1295
-2 7 3 26.9714 0.0938
-2 7 4 -14.6904 0.0134
-2 7 5 23.8793 0.1311
-2 7 6 -10.0445 0.0854
-2 7 7 12.5909 0.1533
-2 7 8 17.5700 0.1463
-2 7 9 1.4281 0.0817
-2 7 10 13.3958 0.1402
-2 7 11 -2.8475 0.0644
-2 7 12 -4.9759 0.0500
-2 7 13 -1.8103 0.0245
-2 7 14 -5.6093 0.0193
-2 7 15 -1.7514 0.0070
-2 7 16 3.5433 0.0195
-2 7 17 -4.3055 0.0085
-2 7 18 4.0299 -0.0161
-2 7 19 -2.6866 0.0014
-2 7 20 0.4400 -0.0012
-2 8 -1 -27.1786 -0.1689
-2 8 0 34.5073 0.1016
-2 8 1 4.3622 -0.1977
-2 8 2 6.1240 0.0903
-2 8 3 -3.4490 -0.0874
-2 8 4 3.9406 0.0991
-2 8 5 -12.8829 0.0213
-2 8 6 17.6035 0.1490
-2 8 7 7.3655 0.0725
-2 8 8 6.1871 0.1111
-2 8 9 20.4991 0.1078
-2 8 10 -11.2849 0.0795
-2 8 11 10.1860 0.0669
-2 8 12 -9.0776 0.0618
-2 8 13 0.9914 0.0212
-2 8 14 1.3162 0.0233
-2 8 15 2.4485 0.0392
-2 8 16 0.9002 -0.0049
-2 8 17 3.9045 0.0023
-2 8 18 -3.5308 -0.0055
-2 8 19 0.9124 0.0045
-2 8 20 -1.0141 -0.0340
-2 9 -1 24.6567 -0.0013
-2 9 0 -18.6087 -0.1907
-2 9 1 0.0291 0.0303
-2 9 2 -8.2427 -0.1770
-2 9 3 -27.0674 0.0449
-2 9 4 -2.5225 -0.0626
-2 9 5 -5.7795 0.0806
-2 9 6 0.4912 0.0159
-2 9 7 8.6848 0.0747
-2 9 8 6.5813 0.0351
-2 9 9 -7.8230 0.0439
-2 9 10 9.9622 0.0406
-2 9 11 -15.6863 0.0292
-2 9 12 8.2366 -0.0023
-2 9 13 -2.5539 0.0229
-2 9 14 4.4495 0.0171
-2 9 15 6.3623 0.0001
-2 9 16 1.1588 -0.0014
-2 9 17 1.8139 -0.0033
-2 9 18 -0.1459 -0.0102
-2 9 19 -1.2830 -0.0062
-2 9 20 -0.6375 0.0130
-2 10 -1 -0.0409 -0.1620
-2 10 0 -1.0067 -0.0608
-2 10 1 -16.5011 -0.1660
-2 10 2 -29.3857 -0.0276
-2 10 3 -1.1406 -0.0933
-2 10 4 -29.0134 -0.0149
-2 10 5 8.4207 -0.0206
-2 10 6 -3.8737 -0.0341
-2 10 7 -3.9405 -0.0109
-2 10 8 0.0343 -0.0304
-2 10 9 -7.5771 -0.0031
-2 10 10 -9.9757 -0.0425
-2 10 11 2.5255 -0.0238
-2 10 12 -6.5980 -0.0331
-2 10 13 6.5819 -0.0191
-2 10 14 4.3807 -0.0028
-2 10 15 0.2838 -0.0211
-2 10 16 6.3750 -0.0022
-2 10 17 -3.1428 -0.0306
-2 10 18 1.9279 0.0278
-2 10 19 -0.9076 -0.0161
-2 10 20 0.1102 -0.0095
-2 11 -1 -8.5957 -0.0524
-2 11 0 0.3058 -0.1002
-2 11 1 -14.3704 -0.0410
-2 11 2 -8.6037 -0.0280
-2 11 3 -18.9386 -0.0392
-2 11 4 11.5809 0.0010
-2 11 5 -11.6415 -0.0929
-2 11 6 3.2880 -0.0270
-2 11 7 -0.6755 -0.1000
-2 11 8 -17.8570 -0.0308
-2 11 9 1.7375 -0.0773
-2 11 10 -13.6504 -0.0378
-2 11 11 -0.3083 -0.0920
-2 11 12 1.2781 -0.0355
-2 11 13 0.6914 -0.0315
-2 11 14 1.8038 -0.0301
-2 11 15 3.4057 -0.0078
-2 11 16 -4.2874 -0.0320
-2 11 17 3.4831 0.0194
-2 11 18 -2.6371 -0.0230
-2 11 19 1.3084 0.0324
-2 11 20 0.4008 -0.0318
-2 12 -1 22.0907 -0.0332
-2 12 0 -8.7823 0.0005
-2 12 1 -4.7739 0.0512
-2 12 2 5.7028 0.0138
-2 12 3 2.2932 0.0811
-2 12 4 5.9334 -0.0398
-2 12 5 9.8133 -0.0036
-2 12 6 -1.3453 -0.0850
-2 12 7 -8.1160 -0.0462
-2 12 8 4.0361 -0.0651
-2 12 9 -19.0750 -0.0530
-2 12 10 9.9733 -0.0873
-2 12 11 -8.6681 -0.0467
-2 12 12 4.9826 -0.0568
-2 12 13 0.8507 -0.0285
-2 12 14 -1.5566 -0.0150
-2 12 15 -1.4507 -0.0212
-2 12 16 -0.9057 -0.0064
-2 12 17 -3.2022 0.0013
-2 12 18 1.0218 0.0094
-2 12 19 -0.3603 -0.0295
-2 12 20 0.1738 0.0279
-2 13 -1 -8.5046 0.0068
-2 13 0 1.8414 0.0982
-2 13 1 10.7348 0.0356
-2 13 2 -2.5046 0.1323
-2 13 3 27.5002 0.0342
-2 13 4 3.0755 0.0614
-2 13 5 10.6488 -0.0120
-2 13 6 2.3733 -0.0399
-2 13 7 -0.8639 -0.0180
-2 13 8 -5.8742 -0.0680
-2 13 9 8.7252 -0.0528
-2 13 10 -8.0931 -0.0730
-2 13 11 11.6071 -0.0534
-2 13 12 -2.6030 -0.0375
-2 13 13 0.4476 -0.0204
-2 13 14 1.0556 -0.0281
-2 13 15 -6.0580 -0.0215
-2 13 16 -0.0364 0.0091
-2 13 17 -2.4855 -0.0223
-2 13 18 -0.6687 0.0003
-2 13 19 -0.1298 -0.0106
-2 14 -1 -10.3466 0.1339
-2 14 0 0.2757 -0.0260
-2 14 1 -0.3126 0.1325
-2 14 2 23.1427 0.0335
-2 14 3 -1.9471 0.0985
-2 14 4 20.4293 0.0190
-2 14 5 -1.6013 0.0110
-2 14 6 -0.7386 0.0181
-2 14 7 5.6692 -0.0573
-2 14 8 -2.2238 -0.0255
-2 14 9 5.8969 -0.0894
-2 14 10 7.2900 -0.0501
-2 14 11 0.5792 -0.0563
-2 14 12 4.8428 -0.0253
-2 14 13 0.0917 -0.0459
-2 14 14 -4.6134 -0.0317
-2 14 15 2.8652 -0.0254
-2 14 16 -5.4406 -0.0317
-2 14 17 1.8004 -0.0005
-2 14 18 -1.2852 -0.0323
-2 14 19 -0.4563 -0.0096
-2 15 -1 -4.4589 -0.0997
-2 15 0 -4.3597 0.1203
-2 15 1 3.3209 -0.0179
-2 15 2 3.6735 0.0875
-2 15 3 8.9293 0.0069
-2 15 4 -6.2847 0.0465
-2 15 5 -0.3153 0.0087
-2 15 6 0.6575 0.0016
-2 15 7 -8.1537 -0.0049
-2 15 8 14.3072 -0.0638
-2 15 9 -4.2798 -0.0488
-2 15 10 10.9309 -0.0523
-2 15 11 0.8851 -0.0311
-2 15 12 1.0548 -0.0397
-2 15 13 -0.3319 -0.0401
-2 15 14 0.8229 -0.0559
-2 15 15 -3.0824 -0.0357
-2 15 16 3.7819 -0.0320
-2 15 17 -1.6376 -0.0223
-2 15 18 1.1009 -0.0112
-2 15 19 0.0929 -0.0174
-2 16 -1 -9.8376 0.0830
-2 16 0 -4.2495 -0.0396
-2 16 1 8.7611 0.0766
-2 16 2 -9.4967 0.0077
-2 16 3 0.6353 0.0294
-2 16 4 -10.2402 0.0102
-2 16 5 -7.1403 0.0416
-2 16 6 -7.5807 0.0096
-2 16 7 5.9113 -0.0011
-2 16 8 -7.8168 -0.0188
-2 16 9 13.6887 -0.0202
-2 16 10 -6.9894 -0.0198
-2 16 11 5.3434 -0.0029
-2 16 12 -2.1119 -0.0326
-2 16 13 -2.1146 -0.0333
-2 16 14 1.5571 -0.0336
-2 16 15 0.7361 -0.0427
-2 16 16 0.9817 -0.0138
-2 16 17 2.3073 -0.0152
-2 16 18 0.3345 0.0008
-2 16 19 0.1947 0.0101
-2 17 -1 1.9120 -0.0066
-2 17 0 9.2097 0.0646
-2 17 1 -9.5295 0.0296
-2 17 2 8.3596 0.0194
-2 17 3 -19.4743 0.0434
-2 17 4 -3.5142 0.0149
-2 17 5 -9.4626 0.0399
-2 17 6 -4.7349 0.0331
-2 17 7 -1.4726 0.0176
-2 17 8 3.0527 0.0082
-2 17 9 -5.7200 0.0195
-2 17 10 3.7582 0.0263
-2 17 11 -6.4358 -0.0011
-2 17 12 -2.0362 0.0129
-2 17 13 1.1656 -0.0155
-2 17 14 -3.6822 -0.0074
-2 17 15 4.7101 -0.0004
-2 17 16 -0.0850 -0.0016
-2 17 17 1.4224 0.0024
-2 17 18 0.5851 0.0189
-2 18 -1 13.0632 0.0339
-2 18 0 4.5306 0.0501
-2 18 1 7.2344 0.0293
-2 18 2 -11.1602 0.0521
-2 18 3 1.7484 -0.0060
-2 18 4 -10.6449 0.0654
-2 18 5 -3.4612 0.0061
-2 18 6 3.6547 0.0319
-2 18 7 -6.4013 0.0040
-2 18 8 4.1557 0.0381
-2 18 9 -5.4093 0.0164
-2 18 10 -3.3366 0.0358
-2 18 11 -3.5912 0.0262
-2 18 12 -2.2528 0.0114
-2 18 13 -3.7580 0.0277
-2 18 14 4.1804 0.0170
-2 18 15 -3.1016 0.0220
-2 18 16 3.0671 0.0112
-2 18 17 -0.7280 0.0269
-2 18 18 -0.2778 -0.0034
-2 19 -1 10.7104 0.0505
-2 19 0 3.7309 0.0180
-2 19 1 5.4424 0.0296
-2 19 2 -2.8970 0.0049
-2 19 3 -2.0035 0.0349
-2 19 4 0.7266 -0.0127
-2 19 5 4.2743 0.0216
-2 19 6 -3.1870 -0.0256
-2 19 7 10.2341 0.0066
-2 19 8 -9.9865 -0.0128
-2 19 9 5.0322 0.0383
-2 19 10 -7.8416 0.0040
-2 19 11 -0.8696 0.0273
-2 19 12 -1.9402 0.0254
-2 19 13 0.1434 0.0250
-2 19 14 -1.2653 0.0318
-2 19 15 2.1463 0.0234
-2 19 16 -1.9869 0.0202
-2 19 17 -0.1978 0.0019
-2 19 18 -0.3968 0.0043
-2 20 -1 2.2026 -0.0026
-2 20 0 8.6120 0.0152
-2 20 1 -10.0309 -0.0047
-2 20 2 8.3325 -0.0151
-2 20 3 -4.1367 -0.0008
-2 20 4 6.5340 -0.0136
-2 20 5 3.3968 -0.0347
-2 20 6 7.5380 -0.0297
-2 20 7 -3.1816 -0.0294
-2 20 8 7.4844 -0.0001
-2 20 9 -7.3565 -0.0127
-2 20 10 3.7219 0.0235
-2 20 11 -1.4604 0.0112
-2 20 12 -0.7513 0.0213
-2 20 13 3.2742 0.0231
-2 20 14 -1.4630 0.0207
-2 20 15 0.5197 0.0155
-2 20 16 -0.7887 0.0255
-2 20 17 -0.8560 -0.0080
-2 21 -1 -1.2819 0.0210
-2 21 0 -10.3022 -0.0230
-2 21 1 4.7547 -0.0215
-2 21 2 -10.4825 -0.0096
-2 21 3 8.3391 -0.0382
-2 21 4 1.4131 -0.0179
-2 21 5 3.2637 -0.0410
-2 21 6 5.3010 -0.0296
-2 21 7 0.8743 -0.0287
-2 21 8 0.3021 -0.0054
-2 21 9 2.9693 0.0040
-2 21 10 0.3534 0.0086
-2 21 11 1.6539 0.0178
-2 21 12 4.8929 0.0220
-2 21 13 -2.5187 0.0126
-2 21 14 4.7026 0.0171
-2 21 15 -2.6152 0.0322
-2 21 16 0.5034 0.0067
-2 21 17 -0.7308 0.0334
-2 22 -1 -7.7067 -0.0167
-2 22 0 -7.8199 0.0080
-2 22 1 -7.2769 -0.0242
-2 22 2 1.4771 -0.0223
-2 22 3 -2.7275 -0.0127
-2 22 4 1.4895 -0.0358
-2 22 5 4.8956 -0.0232
-2 22 6 -5.7385 -0.0260
-2 22 7 6.7040 -0.0036
-2 22 8 -4.1857 -0.0148
-2 22 9 4.6252 0.0126
-2 22 10 1.0621 0.0137
-2 22 11 3.8239 0.0194
-2 22 12 0.2105 0.0104
-2 22 13 4.5639 0.0224
-2 22 14 -2.4469 0.0275
-2 22 15 2.5208 0.0325
-2 22 16 -1.1277 0.0424
-2 22 17 0.0159 0.0194
-2 23 -1 -11.0824 0.0396
-2 23 0 0.4017 -0.0116
-2 23 1 -8.4007 0.0039
-2 23 2 1.5580 -0.0099
-2 23 3 -1.8404 -0.0216
-2 23 4 1.0281 -0.0163
-2 23 5 -5.5300 -0.0264
-2 23 6 4.4828 -0.0183
-2 23 7 -8.6629 -0.0193
-2 23 8 6.5308 0.0024
-2 23 9 -3.2704 -0.0047
-2 23 10 3.2228 0.0062
-2 23 11 1.5546 0.0109
-2 23 12 0.2331 0.0097
-2 23 13 0.8016 0.0160
-2 23 14 0.9992 0.0358
-2 23 15 -0.4922 0.0307
-2 23 16 0.4431 0.0394
-2 24 -1 3.5781 0.0016
-2 24 0 -7.3475 0.0094
-2 24 1 8.7709 0.0052
-2 24 2 -4.8773 -0.0163
-2 24 3 3.3229 -0.0042
-2 24 4 -2.5627 -0.0381
-2 24 5 -1.0895 -0.0212
-2 24 6 -4.6975 -0.0282
-2 24 7 2.1789 -0.0221
-2 24 8 -4.2609 -0.0162
-2 24 9 2.5631 -0.0018
-2 24 10 -0.2211 -0.0025
-2 24 11 -2.5989 -0.0126
-2 24 12 2.7511 0.0053
-2 24 13 -3.4380 0.0141
-2 24 14 1.7708 0.0108
-2 24 15 -0.7219 0.0204
-2 24 16 0.1299 -0.0161
-2 25 -1 2.4925 -0.0017
-2 25 0 8.6388 0.0048
-2 25 1 -0.4289 -0.0264
-2 25 2 7.3780 0.0060
-2 25 3 -0.3357 -0.0445
-2 25 4 -1.4054 -0.0089
-2 25 5 1.6758 -0.0452
-2 25 6 -3.7950 -0.0227
-2 25 7 1.3768 -0.0152
-2 25 8 -0.6298 -0.0066
-2 25 9 -0.2273 -0.0072
-2 25 10 -2.1106 -0.0038
-2 25 11 0.9980 -0.0049
-2 25 12 -4.9393 -0.0070
-2 25 13 2.7792 0.0012
-2 25 14 -2.9238 -0.0038
-2 25 15 0.8034 -0.0331
-2 26 -1 3.2830 -0.0023
-2 26 0 7.5865 -0.0280
-2 26 1 4.3913 -0.0058
-2 26 2 3.2685 -0.0401
-2 26 3 0.6167 -0.0041
-2 26 4 3.8294 -0.0437
-2 26 5 -4.4300 -0.0036
-2 26 6 6.5995 -0.0238
-2 26 7 -4.0751 0.0068
-2 26 8 3.7202 0.0065
-2 26 9 -1.8597 0.0149
-2 26 10 -0.7606 -0.0065
-2 26 11 -2.0669 0.0058
-2 26 12 0.5004 0.0079
-2 26 13 -2.3365 -0.0070
-2 26 14 1.0636 -0.0219
-2 26 15 -1.1563 -0.0494
-2 27 -1 8.0626 -0.0083
-2 27 0 -2.4645 -0.0192
-2 27 1 6.0677 -0.0159
-2 27 2 -1.9452 -0.0134
-2 27 3 2.9095 -0.0232
-2 27 4 -1.9042 -0.0005
-2 27 5 5.1865 -0.0243
-2 27 6 -3.0096 0.0283
-2 27 7 5.8190 -0.0014
-2 27 8 -2.5339 0.0302
-2 27 9 0.3152 0.0027
-2 27 10 0.1130 0.0173
-2 27 11 -2.2983 0.0101
-2 27 12 1.1843 0.0091
-2 27 13 -0.2230 0.0113
-2 27 14 -0.2656 -0.0333
-2 28 -1 -4.8273 -0.0056
-2 28 0 2.8612 0.0123
-2 28 1 -6.2458 -0.0156
-2 28 2 0.7169 0.0042
-2 28 3 -2.0977 -0.0054
-2 28 4 0.2648 -0.0125
-2 28 5 0.6697 0.0195
-2 28 6 1.9463 -0.0086
-2 28 7 -0.7295 0.0430
-2 28 8 0.8432 -0.0066
-2 28 9 -0.4559 0.0116
-2 28 10 -2.3441 0.0046
-2 28 11 2.7939 0.0112
-2 28 12 -1.7393 0.0232
-2 28 13 1.8729 -0.0114
-2 29 -1 -3.4100 0.0121
-2 29 0 -5.3269 0.0040
-2 29 1 -3.0628 0.0178
-2 29 2 -3.4783 -0.0006
-2 29 3 -3.1042 -0.0070
-2 29 4 1.7428 0.0052
-2 29 5 -3.2554 0.0004
-2 29 6 2.5380 0.0238
-2 29 7 -1.9998 0.0021
-2 29 8 -0.1414 0.0127
-2 29 9 -1.2206 -0.0061
-2 29 10 0.9499 -0.0021
-2 29 11 -1.1562 0.0129
-2 29 12 2.3909 -0.0002
-2 29 13 -0.5946 0.0018
-2 30 -1 -0.2983 0.0113
-2 30 0 -6.0711 -0.0009
-2 30 1 -1.3377 0.0100
-2 30 2 -3.8476 -0.0039
-2 30 3 0.9114 0.0025
-2 30 4 -4.2817 -0.0074
-2 30 5 2.9446 0.0098
-2 30 6 -4.4856 0.0352
-2 30 7 1.5895 -0.0020
-2 30 8 -1.6746 0.0165
-2 30 9 -0.4182 0.0007
-2 30 10 0.6874 0.0075
-2 30 11 0.6895 0.0083
-2 30 12 0.0731 -0.0075
-2 31 -1 -4.7123 -0.0182
-2 31 0 2.6451 -0.0011
-2 31 1 -2.7096 -0.0014
-2 31 2 1.7429 -0.0121
-2 31 3 -1.4824 -0.0019
-2 31 4 1.0702 0.0126
-2 31 5 -2.8616 0.0268
-2 31 6 1.3653 0.0041
-2 31 7 -2.0350 0.0549
-2 31 8 0.1706 -0.0078
-2 31 9 1.0880 0.0258
-2 31 10 -0.5093 0.0261
-2 31 11 1.4078 0.0021
-2 32 -1 2.9187 -0.0408
-2 32 0 -0.2535 0.0141
-2 32 1 3.3388 -0.0376
-2 32 2 1.5570 0.0293
-2 32 3 0.2849 -0.0218
-2 32 4 0.9139 0.0292
-2 32 5 -0.5873 0.0341
-2 32 6 -0.0590 0.0270
-2 32 7 0.1657 0.0035
-2 32 8 0.4200 0.0376
-2 32 9 -0.1341 0.0179
-2 32 10 1.5081 0.0173
-2 33 -1 2.2088 0.0334
-2 33 0 2.1523 -0.0594
-2 33 1 2.7012 0.0461
-2 33 2 0.7170 -0.0571
-2 33 3 2.7439 0.0676
-2 33 4 -1.4946 -0.0039
-2 33 5 2.3399 0.0146
-2 33 6 -0.7857 0.0436
-2 33 7 0.7362 -0.0164
-2 33 8 0.1108 0.0107
-2 33 9 0.2872 0.0123
-2 34 -1 -0.9056 -0.0425
-2 34 0 2.5201 0.0356
-2 34 1 0.3058 -0.0431
-2 34 2 1.5727 0.0463
-2 34 3 -1.0028 -0.0484
-2 34 4 2.2690 0.0604
-2 34 5 -0.9478 0.0020
-2 34 6 1.4430 -0.0374
-2 34 7 -0.2909 0.0352
-2 34 8 -0.3536 -0.0339
-2 35 -1 1.5101 -0.0036
-2 35 0 -0.7458 0.0092
-2 35 1 -0.0605 -0.0187
-2 35 2 -0.4790 -0.0108
-2 35 3 0.0756 0.0230
-2 35 4 -0.2391 -0.0523
-2 35 5 0.9006 0.0243
-2 35 6 -0.3083 -0.0075
-2 36 -1 -0.4618 0.0730
-2 36 0 -0.4785 -0.0524
-2 36 1 -0.4162 0.0392
-2 36 2 -1.3671 -0.0599
-2 36 3 0.3355 -0.0024
-2 36 4 -0.3669 0.0057
-1 0 1 -97.8567 0.7083
-1 0 3 -13.1142 1.0265
-1 0 5 -7.5452 0.7675
-1 0 7 -29.6676 0.4669
-1 0 9 -9.5646 0.1252
-1 0 11 16.3096 0.0008
-1 0 13 12.7999 0.0088
-1 0 15 0.9088 -0.1243
-1 0 17 1.6412 -0.1788
-1 0 19 4.5866 -0.2044
-1 0 21 0.9630 -0.1216
-1 1 0 -90.1619 0.6046
-1 1 1 47.7657 0.2124
-1 1 2 -31.0904 1.2472
-1 1 3 24.2408 -0.0244
-1 1 4 7.3595 1.0426
-1 1 5 -17.4405 -0.1230
-1 1 6 -13.2944 0.6635
-1 1 7 -14.9332 -0.0473
-1 1 8 -18.0584 0.1897
-1 1 9 -0.8422 -0.1282
-1 1 10 4.3289 -0.1253
-1 1 11 -5.2981 -0.1663
-1 1 12 13.1875 -0.0391
-1 1 13 -12.6743 -0.1006
-1 1 14 4.1442 -0.0400
-1 1 15 -7.3950 -0.0813
-1 1 16 -0.8955 -0.0898
-1 1 17 0.4752 -0.0642
-1 1 18 2.1164 -0.0766
-1 1 19 0.4602 -0.0207
-1 1 20 1.9844 -0.0744
-1 1 21 -0.5232 -0.0183
-1 2 0 42.7135 0.0436
-1 2 1 2.9449 0.8159
-1 2 2 64.8362 0.0381
-1 2 3 18.8356 0.6990
-1 2 4 -1.4785 0.0392
-1 2 5 14.5561 0.4434
-1 2 6 -31.0953 0.1758
-1 2 7 -0.1581 0.1640
-1 2 8 -6.1278 0.1546
-1 2 9 -2.6914 -0.1810
-1 2 10 2.7257 0.0557
-1 2 11 1.2848 -0.1676
-1 2 12 -12.1854 -0.0023
-1 2 13 1.2709 -0.0250
-1 2 14 -15.5266 -0.0662
-1 2 15 -1.1152 -0.0128
-1 2 16 -3.4804 -0.0543
-1 2 17 -2.3878 0.0403
-1 2 18 2.6623 -0.0516
-1 2 19 -1.0601 0.0585
-1 2 20 0.0907 -0.0124
-1 2 21 0.1601 0.0321
-1 3 0 75.2515 0.4041
-1 3 1 52.1994 -0.0098
-1 3 2 43.1659 0.1846
-1 3 3 29.1896 0.0906
-1 3 4 20.5596 -0.0515
-1 3 5 -22.1681 0.2157
-1 3 6 21.8841 -0.0624
-1 3 7 -14.0850 0.2221
-1 3 8 11.6238 -0.1810
-1 3 9 9.8265 0.1648
-1 3 10 -5.7237 -0.2034
-1 3 11 3.5969 0.1204
-1 3 12 -10.1800 -0.0591
-1 3 13 -9.6549 -0.0007
-1 3 14 -3.5560 0.0095
-1 3 15 -6.7504 -0.0180
-1 3 16 -1.9959 0.0511
-1 3 17 1.8973 -0.0233
-1 3 18 -4.6876 0.1044
-1 3 19 2.5758 -0.0295
-1 3 20 -2.0080 0.0825
-1 3 21 0.5384 0.0122
-1 4 0 -2.1554 -0.0548
-1 4 1 74.6941 -0.0098
-1 4 2 17.7880 0.0457
-1 4 3 10.6316 -0.3375
-1 4 4 0.8296 0.0996
-1 4 5 10.0705 -0.3101
-1 4 6 -7.3524 0.0692
-1 4 7 25.0224 -0.1987
-1 4 8 7.6995 0.0305
-1 4 9 4.7907 -0.1391
-1 4 10 14.1738 0.0977
-1 4 11 -16.3084 -0.0269
-1 4 12 6.5492 0.0545
-1 4 13 -10.9899 0.0272
-1 4 14 0.6354 0.0119
-1 4 15 -0.0993 0.0338
-1 4 16 0.3641 0.0297
-1 4 17 -1.7469 0.0382
-1 4 18 2.1781 -0.0100
-1 4 19 -4.0051 0.0550
-1 4 20 1.6445 0.0083
-1 4 21 -0.2068 0.0176
-1 5 0 61.2868 -0.0209
-1 5 1 -24.0934 0.0605
-1 5 2 4.7270 -0.2880
-1 5 3 -6.0542 -0.0476
-1 5 4 -24.1500 -0.3503
-1 5 5 10.2571 -0.1092
-1 5 6 6.1816 -0.2261
-1 5 7 9.1853 -0.1720
-1 5 8 14.3125 -0.0841
-1 5 9 7.6352 -0.0687
-1 5 10 -7.5061 0.0264
-1 5 11 10.9501 0.0323
-1 5 12 -13.7355 0.0660
-1 5 13 12.2115 0.0243
-1 5 14 -1.6293 0.0581
-1 5 15 5.2712 0.0414
-1 5 16 3.8883 -0.0012
-1 5 17 -0.5827 0.0288
-1 5 18 -0.2071 -0.0090
-1 5 19 0.2945 0.0063
-1 5 20 -1.1415 -0.0178
-1 5 21 0.4443 0.0352
-1 6 0 -24.8325 0.2285
-1 6 1 -12.5931 -0.2152
-1 6 2 -36.0979 -0.0658
-1 6 3 -39.6552 -0.2538
-1 6 4 6.6757 -0.2009
-1 6 5 -26.3486 -0.2273
-1 6 6 19.0727 -0.2340
-1 6 7 0.5218 -0.1117
-1 6 8 -1.0488 -0.1950
-1 6 9 1.8989 0.0147
-1 6 10 -4.4115 -0.0495
-1 6 11 -4.9295 0.0480
-1 6 12 9.5730 0.0187
-1 6 13 -1.2405 0.0744
-1 6 14 11.5117 0.0251
-1 6 15 4.7854 0.0326
-1 6 16 0.5751 0.0212
-1 6 17 5.1918 -0.0190
-1 6 18 -3.2317 0.0226
-1 6 19 1.4630 -0.0155
-1 6 20 -0.4275 0.0085
-1 6 21 -0.3169 -0.0135
-1 7 0 -43.8893 -0.2263
-1 7 1 -32.1661 0.0791
-1 7 2 -36.4643 -0.2058
-1 7 3 -16.9034 -0.1562
-1 7 4 -27.3290 -0.2081
-1 7 5 16.9340 -0.1848
-1 7 6 -17.4582 -0.1864
-1 7 7 1.6588 -0.1656
-1 7 8 -4.4175 -0.0676
-1 7 9 -19.2718 -0.1063
-1 7 10 4.4947 -0.0243
-1 7 11 -8.6499 -0.0069
-1 7 12 6.4573 0.0096
-1 7 13 6.6384 0.0205
-1 7 14 3.7389 0.0504
-1 7 15 3.4496 -0.0130
-1 7 16 3.9147 0.0160
-1 7 17 -3.6676 0.0175
-1 7 18 4.4082 0.0126
-1 7 19 -2.2316 0.0053
-1 7 20 0.9179 0.0242
-1 8 0 5.3102 0.1723
-1 8 1 -34.7256 -0.1669
-1 8 2 -17.4201 0.0007
-1 8 3 -0.6211 -0.1588
-1 8 4 -0.3400 -0.1058
-1 8 5 -3.7267 -0.1911
-1 8 6 3.2808 -0.0962
-1 8 7 -12.5226 -0.1382
-1 8 8 -15.9689 -0.0880
-1 8 9 1.2647 -0.0687
-1 8 10 -20.0019 -0.0466
-1 8 11 13.9023 -0.0593
-1 8 12 -6.7638 0.0212
-1 8 13 7.2149 0.0022
-1 8 14 0.2326 -0.0184
-1 8 15 -1.4945 0.0251
-1 8 16 -1.3939 -0.0062
-1 8 17 0.7153 0.0243
-1 8 18 -1.9129 0.0194
-1 8 19 2.2910 0.0374
-1 8 20 -0.0458 -0.0146
-1 9 0 -22.5571 -0.0421
-1 9 1 6.5008 0.1138
-1 9 2 15.1680 -0.0544
-1 9 3 -2.3531 -0.0140
-1 9 4 29.3892 -0.0813
-1 9 5 -4.8561 -0.0797
-1 9 6 1.3467 -0.0867
-1 9 7 -6.3978 -0.0685
-1 9 8 -6.4605 -0.0470
-1 9 9 -9.6547 -0.0612
-1 9 10 9.8163 -0.0336
-1 9 11 -9.6341 -0.0027
-1 9 12 11.5767 -0.0252
-1 9 13 -6.5463 0.0020
-1 9 14 -2.2676 -0.0037
-1 9 15 -1.9212 -0.0132
-1 9 16 -6.4158 0.0143
-1 9 17 0.6908 0.0259
-1 9 18 -1.0247 0.0011
-1 9 19 0.6046 0.0010
-1 9 20 0.5227 0.0395
-1 10 0 6.8108 0.1180
-1 10 1 15.4784 0.0455
-1 10 2 15.0126 0.0371
-1 10 3 38.1758 0.0409
-1 10 4 -4.3478 -0.0654
-1 10 5 22.8843 0.0452
-1 10 6 -6.7434 -0.0761
-1 10 7 -2.0734 0.0412
-1 10 8 6.1586 -0.0492
-1 10 9 -1.0018 0.0361
-1 10 10 6.0783 -0.0211
-1 10 11 7.0140 0.0293
-1 10 12 -4.0955 0.0076
-1 10 13 0.8819 -0.0132
-1 10 14 -4.8963 -0.0044
-1 10 15 -7.3677 -0.0004
-1 10 16 1.5461 0.0235
-1 10 17 -5.8372 -0.0189
-1 10 18 2.4058 0.0113
-1 10 19 -1.1816 -0.0261
-1 10 20 0.1810 0.0063
-1 11 0 16.0952 0.0573
-1 11 1 16.3583 0.0189
-1 11 2 19.5797 0.0571
-1 11 3 10.9179 -0.0480
-1 11 4 17.0073 0.1002
-1 11 5 -7.5821 -0.0401
-1 11 6 5.3994 0.1136
-1 11 7 6.3732 -0.0101
-1 11 8 -3.6661 0.0814
-1 11 9 20.9070 0.0038
-1 11 10 -3.6573 0.0789
-1 11 11 10.1676 0.0097
-1 11 12 -1.6127 0.0225
-1 11 13 -2.9632 -0.0018
-1 11 14 -2.4724 -0.0106
-1 11 15 -0.7133 0.0130
-1 11 16 -4.0740 -0.0038
-1 11 17 3.0861 0.0018
-1 11 18 -2.9658 -0.0465
-1 11 19 0.6526 0.0083
-1 11 20 -0.5045 -0.0251
-1 12 0 -3.1806 -0.0253
-1 12 1 4.6833 -0.0039
-1 12 2 16.0699 -0.0608
-1 12 3 -10.6339 0.0383
-1 12 4 0.9003 0.0064
-1 12 5 -6.6185 0.0883
-1 12 6 -1.8434 0.0744
-1 12 7 -0.3453 0.0790
-1 12 8 15.3057 0.0654
-1 12 9 -5.9712 0.0736
-1 12 10 18.2598 0.0465
-1 12 11 -8.9628 0.0496
-1 12 12 4.9079 0.0058
-1 12 13 -2.0231 -0.0085
-1 12 14 -1.8070 0.0036
-1 12 15 2.6859 0.0075
-1 12 16 0.7430 -0.0143
-1 12 17 0.3795 -0.0168
-1 12 18 1.0523 -0.0101
-1 12 19 -0.9100 -0.0301
-1 12 20 -0.3254 0.0293
-1 13 0 1.9702 -0.0230
-1 13 1 4.5450 -0.0804
-1 13 2 -22.3598 -0.0330
-1 13 3 4.1348 -0.0045
-1 13 4 -28.5411 0.0212
-1 13 5 -2.5710 0.1153
-1 13 6 -5.9397 0.0389
-1 13 7 0.1552 0.1344
-1 13 8 1.3607 0.0573
-1 13 9 6.8808 0.1015
-1 13 10 -8.1164 0.0565
-1 13 11 6.0689 0.0436
-1 13 12 -6.8297 0.0044
-1 13 13 0.4735 0.0126
-1 13 14 4.1950 0.0078
-1 13 15 -1.8428 -0.0097
-1 13 16 6.3010 0.0074
-1 13 17 -0.6120 -0.0268
-1 13 18 1.5444 -0.0052
-1 13 19 0.2736 0.0208
-1 14 0 2.6147 -0.0971
-1 14 1 -9.7506 -0.0320
-1 14 2 -5.4171 -0.0272
-1 14 3 -28.3287 -0.0110
-1 14 4 -2.0255 0.0535
-1 14 5 -14.8741 0.0178
-1 14 6 -3.6366 0.1254
-1 14 7 5.1124 0.0462
-1 14 8 -8.8235 0.1325
-1 14 9 2.3295 0.0808
-1 14 10 -6.2621 0.0863
-1 14 11 -5.4176 0.0305
-1 14 12 -0.7207 0.0380
-1 14 13 -0.5398 0.0186
-1 14 14 -1.0259 0.0245
-1 14 15 6.4465 0.0182
-1 14 16 -2.6545 -0.0165
-1 14 17 4.4972 0.0061
-1 14 18 -0.5784 0.0085
-1 14 19 0.9044 0.0144
-1 15 0 3.8443 0.0150
-1 15 1 -9.7317 -0.0311
-1 15 2 -5.6147 -0.0197
-1 15 3 -9.6750 -0.0036
-1 15 4 -6.7343 0.0132
-1 15 5 0.7309 0.0259
-1 15 6 4.3514 0.0361
-1 15 7 -8.0891 0.0959
-1 15 8 8.7738 0.0872
-1 15 9 -16.5555 0.0965
-1 15 10 3.2196 0.0644
-1 15 11 -8.7247 0.0484
-1 15 12 -1.0347 0.0343
-1 15 13 0.0979 0.0508
-1 15 14 0.7951 0.0318
-1 15 15 -1.0340 0.0224
-1 15 16 2.7376 0.0085
-1 15 17 -2.0149 0.0020
-1 15 18 1.4209 0.0130
-1 15 19 0.4140 0.0089
-1 16 0 -1.6919 -0.0458
-1 16 1 8.9404 -0.0290
-1 16 2 -14.8384 -0.0063
-1 16 3 13.0094 -0.0233
-1 16 4 -0.5891 -0.0286
-1 16 5 10.7905 0.0088
-1 16 6 3.5027 0.0094
-1 16 7 6.9552 0.0433
-1 16 8 -9.4722 0.0700
-1 16 9 6.3229 0.0536
-1 16 10 -11.9105 0.0305
-1 16 11 4.0983 0.0310
-1 16 12 -1.8291 0.0367
-1 16 13 -1.1834 0.0347
-1 16 14 2.7762 0.0434
-1 16 15 -2.7649 0.0090
-1 16 16 -0.5100 0.0109
-1 16 17 -0.7337 0.0079
-1 16 18 -0.7141 -0.0074
-1 16 19 0.0542 0.0013
-1 17 0 3.2130 -0.0432
-1 17 1 -9.6091 -0.0226
-1 17 2 16.6597 -0.0626
-1 17 3 -3.6090 -0.0026
-1 17 4 20.1268 -0.0430
-1 17 5 7.8849 -0.0247
-1 17 6 6.0179 -0.0106
-1 17 7 5.1469 0.0253
-1 17 8 0.0136 -0.0067
-1 17 9 -2.0508 0.0120
-1 17 10 4.1689 -0.0068
-1 17 11 -0.8659 -0.0002
-1 17 12 2.4430 0.0113
-1 17 13 4.0078 0.0236
-1 17 14 -4.3687 -0.0004
-1 17 15 3.1279 0.0131
-1 17 16 -4.4003 -0.0010
-1 17 17 -0.1280 -0.0131
-1 17 18 -0.8769 0.0029
-1 18 0 -6.0866 -0.0471
-1 18 1 -0.2596 -0.0595
-1 18 2 0.6730 0.0050
-1 18 3 14.2176 -0.0652
-1 18 4 5.4785 0.0055
-1 18 5 7.0236 -0.0388
-1 18 6 8.7308 0.0045
-1 18 7 -6.0562 -0.0346
-1 18 8 9.0162 0.0051
-1 18 9 -3.3606 -0.0533
-1 18 10 6.4669 -0.0202
-1 18 11 2.9024 -0.0188
-1 18 12 4.1258 -0.0056
-1 18 13 -0.1763 -0.0189
-1 18 14 3.6390 -0.0058
-1 18 15 -4.5805 -0.0140
-1 18 16 1.7356 -0.0069
-1 18 17 -2.0518 0.0053
-1 18 18 -0.0517 -0.0164
-1 19 0 -13.8367 -0.0352
-1 19 1 5.3380 -0.0116
-1 19 2 -4.3748 -0.0292
-1 19 3 7.5138 0.0141
-1 19 4 0.7241 -0.0305
-1 19 5 2.6768 0.0123
-1 19 6 -6.7339 -0.0089
-1 19 7 6.7942 0.0008
-1 19 8 -8.8956 -0.0491
-1 19 9 10.6103 -0.0178
-1 19 10 -2.1507 -0.0383
-1 19 11 5.8061 -0.0230
-1 19 12 2.2773 -0.0250
-1 19 13 0.6110 -0.0231
-1 19 14 -0.0000 -0.0253
-1 19 15 0.7197 -0.0115
-1 19 16 -1.2136 0.0010
-1 19 17 0.7134 0.0042
-1 19 18 0.1434 0.0081
-1 20 0 3.1337 -0.0007
-1 20 1 -11.9104 0.0175
-1 20 2 11.4286 0.0007
-1 20 3 -9.5030 0.0037
-1 20 4 0.9681 0.0089
-1 20 5 -7.2037 0.0168
-1 20 6 -3.6891 0.0016
-1 20 7 -6.6790 -0.0031
-1 20 8 3.5433 -0.0202
-1 20 9 -4.5693 -0.0398
-1 20 10 4.7073 -0.0278
-1 20 11 -0.2580 -0.0251
-1 20 12 -1.7376 -0.0419
-1 20 13 3.0199 -0.0293
-1 20 14 -3.5461 -0.0212
-1 20 15 2.1259 -0.0098
-1 20 16 -0.3383 0.0034
-1 20 17 1.0109 0.0058
-1 21 0 -1.1016 0.0298
-1 21 1 8.9510 0.0056
-1 21 2 -7.4245 0.0320
-1 21 3 3.9199 -0.0002
-1 21 4 -8.1813 0.0243
-1 21 5 -7.4325 0.0062
-1 21 6 -1.8528 0.0206
-1 21 7 -7.0272 -0.0244
-1 21 8 0.1975 -0.0218
-1 21 9 -2.0476 -0.0324
-1 21 10 -1.3987 -0.0410
-1 21 11 -3.0570 -0.0553
-1 21 12 0.6950 -0.0317
-1 21 13 -5.7512 -0.0429
-1 21 14 3.5534 -0.0284
-1 21 15 -3.1672 -0.0138
-1 21 16 2.3484 -0.0158
-1 21 17 -0.0254 -0.0031
-1 22 0 4.2234 0.0071
-1 22 1 7.1560 0.0312
-1 22 2 2.0981 0.0031
-1 22 3 -2.2808 0.0275
-1 22 4 -3.7878 0.0121
-1 22 5 0.4409 0.0213
-1 22 6 -8.5337 -0.0092
-1 22 7 6.1349 -0.0035
-1 22 8 -7.6838 -0.0359
-1 22 9 2.7424 -0.0395
-1 22 10 -5.0459 -0.0455
-1 22 11 -1.6693 -0.0473
-1 22 12 -3.7198 -0.0592
-1 22 13 0.2232 -0.0334
-1 22 14 -3.2853 -0.0322
-1 22 15 1.9120 -0.0457
-1 22 16 -0.9844 -0.0323
-1 22 17 0.8905 -0.0251
-1 23 0 15.0533 0.0067
-1 23 1 -3.0957 0.0002
-1 23 2 7.9371 0.0271
-1 23 3 -3.3459 0.0135
-1 23 4 2.5564 0.0304
-1 23 5 -2.4558 0.0128
-1 23 6 6.3910 0.0127
-1 23 7 -4.6876 -0.0159
-1 23 8 6.4289 -0.0067
-1 23 9 -5.1937 -0.0286
-1 23 10 0.1763 -0.0378
-1 23 11 -1.0636 -0.0351
-1 23 12 -3.0680 -0.0261
-1 23 13 1.0112 -0.0391
-1 23 14 -1.3651 -0.0389
-1 23 15 -0.2027 -0.0337
-1 23 16 -0.0155 -0.0442
-1 24 0 -4.2650 -0.0050
-1 24 1 8.6334 0.0243
-1 24 2 -6.7928 0.0019
-1 24 3 4.3528 0.0417
-1 24 4 0.1529 0.0178
-1 24 5 2.8530 0.0353
-1 24 6 3.0294 0.0116
-1 24 7 3.7018 0.0212
-1 24 8 -0.4885 -0.0057
-1 24 9 1.6552 0.0056
-1 24 10 0.2129 -0.0079
-1 24 11 -1.9205 -0.0059
-1 24 12 4.5416 -0.0105
-1 24 13 -3.5814 -0.0003
-1 24 14 3.0692 -0.0211
-1 24 15 -1.8477 -0.0209
-1 24 16 0.4530 -0.0122
-1 25 0 -2.1682 0.0297
-1 25 1 -6.6173 -0.0025
-1 25 2 -0.0174 0.0466
-1 25 3 -2.1459 0.0053
-1 25 4 -0.4267 0.0474
-1 25 5 5.6717 0.0150
-1 25 6 -1.9737 0.0335
-1 25 7 5.3111 0.0118
-1 25 8 -1.7832 0.0226
-1 25 9 1.8455 -0.0003
-1 25 10 -0.1503 0.0205
-1 25 11 3.5576 0.0114
-1 25 12 -1.3446 0.0195
-1 25 13 4.4795 0.0015
-1 25 14 -2.4480 0.0245
-1 25 15 1.6300 0.0189
-1 26 0 -2.3781 0.0122
-1 26 1 -8.5495 0.0421
-1 26 2 -2.0801 0.0009
-1 26 3 -3.8584 0.0431
-1 26 4 2.7280 0.0033
-1 26 5 -4.2924 0.0317
-1 26 6 5.6126 0.0005
-1 26 7 -5.8059 0.0155
-1 26 8 3.2932 -0.0042
-1 26 9 -1.9597 0.0147
-1 26 10 1.2089 0.0037
-1 26 11 1.9017 0.0174
-1 26 12 1.3804 0.0142
-1 26 13 -0.1471 0.0215
-1 26 14 1.2690 0.0240
-1 26 15 -0.3551 0.0444
-1 27 0 -10.6215 0.0181
-1 27 1 1.6791 0.0146
-1 27 2 -6.0398 0.0241
-1 27 3 1.3319 0.0003
-1 27 4 -2.9591 0.0193
-1 27 5 1.4446 -0.0136
-1 27 6 -4.6307 0.0098
-1 27 7 1.4329 -0.0260
-1 27 8 -3.7605 0.0020
-1 27 9 0.3504 -0.0049
-1 27 10 1.8822 0.0057
-1 27 11 -1.7563 0.0089
-1 27 12 2.6821 -0.0062
-1 27 13 -1.6886 0.0206
-1 27 14 0.4574 0.0195
-1 28 0 3.7581 0.0127
-1 28 1 -2.8156 -0.0063
-1 28 2 3.2995 0.0102
-1 28 3 0.0275 0.0037
-1 28 4 -0.7284 -0.0094
-1 28 5 0.0634 -0.0002
-1 28 6 -2.4079 -0.0313
-1 28 7 -1.2919 -0.0002
-1 28 8 -0.8450 -0.0161
-1 28 9 0.7082 0.0059
-1 28 10 -1.2149 0.0142
-1 28 11 2.8081 -0.0078
-1 28 12 -3.3834 0.0144
-1 28 13 1.2679 -0.0123
-1 29 0 4.2709 -0.0147
-1 29 1 3.9091 0.0075
-1 29 2 3.8824 -0.0122
-1 29 3 0.5056 0.0021
-1 29 4 3.6230 -0.0028
-1 29 5 -3.5102 -0.0128
-1 29 6 2.7017 -0.0176
-1 29 7 -2.7005 -0.0089
-1 29 8 1.6039 0.0021
-1 29 9 0.2235 0.0177
-1 29 10 1.2804 0.0055
-1 29 11 -1.3016 0.0167
-1 29 12 0.7000 -0.0006
-1 29 13 -1.6652 0.0167
-1 30 0 0.9455 -0.0031
-1 30 1 6.6499 -0.0070
-1 30 2 1.0027 0.0049
-1 30 3 4.1672 -0.0036
-1 30 4 -1.5741 -0.0018
-1 30 5 3.7117 -0.0172
-1 30 6 -2.4801 0.0057
-1 30 7 2.7790 -0.0302
-1 30 8 0.1182 0.0226
-1 30 9 0.6702 -0.0047
-1 30 10 1.2209 0.0118
-1 30 11 -0.8212 0.0072
-1 30 12 -0.2923 0.0045
-1 31 0 5.4359 0.0061
-1 31 1 -1.1257 0.0010
-1 31 2 2.2706 -0.0110
-1 31 3 -0.4039 0.0063
-1 31 4 1.3150 -0.0093
-1 31 5 -0.2918 -0.0092
-1 31 6 1.6141 -0.0258
-1 31 7 0.1290 0.0160
-1 31 8 0.5833 -0.0333
-1 31 9 1.3754 0.0019
-1 31 10 -1.5069 -0.0157
-1 31 11 0.8533 -0.0151
-1 32 0 -2.2456 0.0235
-1 32 1 -0.5963 -0.0248
-1 32 2 -1.5036 0.0100
-1 32 3 -1.8230 -0.0334
-1 32 4 0.9369 -0.0074
-1 32 5 -1.0157 -0.0074
-1 32 6 0.9819 -0.0277
-1 32 7 -0.3203 -0.0067
-1 32 8 0.6347 -0.0119
-1 32 9 -0.9948 -0.0279
-1 32 10 0.3981 -0.0311
-1 33 0 -3.0372 -0.0495
-1 33 1 -2.0223 0.0158
-1 33 2 -3.0516 -0.0480
-1 33 3 0.2460 0.0133
-1 33 4 -2.4796 -0.0453
-1 33 5 1.2744 -0.0267
-1 33 6 -1.4888 0.0227
-1 33 7 0.4108 -0.0482
-1 33 8 -0.3718 0.0142
-1 33 9 -0.3541 -0.0318
-1 34 0 -0.2735 0.0210
-1 34 1 -2.4337 -0.0340
-1 34 2 -0.4338 0.0125
-1 34 3 -1.4097 -0.0471
-1 34 4 0.6333 0.0211
-1 34 5 -1.4914 -0.0314
-1 34 6 0.2396 -0.0299
-1 34 7 -0.2259 0.0378
-1 34 8 -0.3632 -0.0402
-1 35 0 -1.2151 -0.0039
-1 35 1 0.1350 0.0039
-1 35 2 0.4719 0.0152
-1 35 3 0.0717 0.0221
-1 35 4 -0.0524 -0.0363
-1 35 5 -0.1541 0.0389
-1 35 6 -0.0823 -0.0249
-1 36 0 0.3865 -0.0255
-1 36 1 0.9283 0.0445
-1 36 2 0.2068 0.0052
-1 36 3 1.1011 0.0409
-1 36 4 -0.4333 0.0345
0 0 2 75.3508 -0.8752
0 0 4 -1.5892 -0.7745
0 0 6 8.1944 -0.2999
0 0 8 19.5982 0.0411
0 0 10 -4.8249 0.2083
0 0 12 -20.6509 0.1713
0 0 14 -10.7163 0.1412
0 0 16 -1.1040 0.1626
0 0 18 -2.9054 0.2034
0 0 20 -3.5976 0.1817
0 1 1 85.6397 -1.0426
0 1 2 -30.3003 -0.2047
0 1 3 12.1158 -0.8999
0 1 4 2.3087 0.0859
0 1 5 -8.7339 -0.2931
0 1 6 27.2801 0.0902
0 1 7 12.6173 0.2482
0 1 8 12.9312 0.1523
0 1 9 7.9763 0.4770
0 1 10 0.5719 0.2388
0 1 11 -11.3022 0.3326
0 1 12 6.3768 0.1334
0 1 13 -12.4879 0.1071
0 1 14 9.8724 0.0764
0 1 15 -2.8093 0.0388
0 1 16 2.5381 0.0580
0 1 17 -0.0389 0.0209
0 1 18 -2.5733 0.0179
0 1 19 -2.4007 0.0612
0 1 20 -0.6850 -0.0040
0 1 21 -1.2198 0.0272
0 2 0 2.9335 -1.0709
0 2 1 -35.7666 -0.4696
0 2 2 -8.9024 -0.7197
0 2 3 -32.6109 -0.3006
0 2 4 -19.8892 -0.1376
0 2 5 27.3302 -0.1797
0 2 6 -9.3033 0.2570
0 2 7 31.0311 -0.1475
0 2 8 2.6326 0.5117
0 2 9 2.5355 -0.0116
0 2 10 2.3729 0.4087
0 2 11 -0.3020 0.0194
0 2 12 -0.2446 0.1168
0 2 13 12.1992 -0.0071
0 2 14 -0.0325 -0.0339
0 2 15 9.4914 0.0040
0 2 16 1.6416 -0.0986
0 2 17 -1.5734 0.0240
0 2 18 2.0103 -0.1041
0 2 19 -3.2112 -0.0058
0 2 20 0.6257 -0.0585
0 2 21 -0.0224 -0.0229
0 3 1 -76.1665 -0.5502
0 3 2 -47.7401 -0.4019
0 3 3 -32.7298 0.0808
0 3 4 -8.1251 -0.3056
0 3 5 -14.5711 0.2369
0 3 6 26.1280 -0.2230
0 3 7 -13.8785 0.2930
0 3 8 6.9204 -0.1663
0 3 9 -1.8475 0.2780
0 3 10 -9.6561 -0.0930
0 3 11 12.0430 0.0697
0 3 12 0.0703 -0.0499
0 3 13 11.2202 -0.0512
0 3 14 8.2517 -0.0365
0 3 15 3.5494 -0.0969
0 3 16 2.7471 -0.0190
0 3 17 3.0616 -0.1267
0 3 18 -3.1406 0.0139
0 3 19 3.9720 -0.1082
0 3 20 -1.4832 -0.0437
0 3 21 1.1446 -0.0358
0 4 0 -110.1092 -0.3377
0 4 1 -18.3126 -0.1779
0 4 2 -56.9936 0.1484
0 4 3 -25.1770 -0.1752
0 4 4 1.1777 0.2363
0 4 5 -3.7093 -0.0854
0 4 6 -7.7638 0.0751
0 4 7 -0.4549 -0.0486
0 4 8 -15.1387 0.0267
0 4 9 -11.4795 -0.1074
0 4 10 6.1552 -0.0471
0 4 11 -11.2625 -0.0736
0 4 12 19.0774 -0.0926
0 4 13 -3.7836 -0.0242
0 4 14 8.8428 -0.0657
0 4 15 0.7020 -0.0407
0 4 16 0.5608 -0.0513
0 4 17 0.3146 0.0019
0 4 18 2.7313 -0.0532
0 4 19 -1.1401 -0.0025
0 4 20 2.7050 -0.0092
0 4 21 -0.4372 -0.0465
0 5 1 -53.4334 0.2095
0 5 2 2.3724 0.0620
0 5 3 12.6379 0.2072
0 5 4 -13.2743 0.1049
0 5 5 22.5082 0.0393
0 5 6 -19.3512 0.1512
0 5 7 -8.0369 -0.1078
0 5 8 -12.4685 0.0365
0 5 9 -7.8857 -0.1371
0 5 10 -7.7611 -0.0846
0 5 11 10.8151 -0.1288
0 5 12 -9.7178 -0.0339
0 5 13 10.6280 -0.0796
0 5 14 -8.2782 -0.0270
0 5 15 -0.6216 -0.0210
0 5 16 -0.3955 -0.0185
0 5 17 -2.9077 0.0142
0 5 18 2.2100 0.0139
0 5 19 0.7252 0.0226
0 5 20 0.1337 0.0008
0 5 21 0.5124 0.0412
0 6 0 2.0983 0.3609
0 6 1 21.8111 0.1017
0 6 2 23.0346 0.2238
0 6 3 17.5106 0.2273
0 6 4 39.1141 0.1247
0 6 5 -19.3775 0.2273
0 6 6 15.9708 -0.0005
0 6 7 -17.5678 0.1607
0 6 8 -5.6693 -0.1073
0 6 9 2.6182 -0.0141
0 6 10 -3.1489 -0.0997
0 6 11 2.0368 -0.0794
0 6 12 1.6687 -0.0838
0 6 13 -9.6413 -0.0392
0 6 14 -1.9734 -0.0624
0 6 15 -6.2443 -0.0207
0 6 16 -5.8774 0.0011
0 6 17 2.7545 -0.0088
0 6 18 -4.1956 0.0138
0 6 19 2.5892 0.0192
0 6 20 -0.4947 0.0251
0 7 1 46.7155 0.2629
0 7 2 39.5884 0.1902
0 7 3 31.1359 0.1980
0 7 4 10.0504 0.2239
0 7 5 18.7569 0.1785
0 7 6 -12.9250 0.1516
0 7 7 7.8154 0.0424
0 7 8 6.1482 0.0665
0 7 9 -2.9229 -0.0344
0 7 10 18.2850 -0.0528
0 7 11 -9.1813 -0.0335
0 7 12 3.6802 -0.0762
0 7 13 -7.9341 -0.0854
0 7 14 -6.6347 -0.0265
0 7 15 -4.5257 -0.0578
0 7 16 -1.1572 -0.0161
0 7 17 -4.6810 -0.0271
0 7 18 3.0684 -0.0155
0 7 19 -2.9689 -0.0257
0 7 20 0.7486 0.0169
0 8 0 52.4496 0.1751
0 8 1 20.3247 0.0470
0 8 2 22.6569 0.1694
0 8 3 27.6417 0.1869
0 8 4 -7.4214 0.2081
0 8 5 6.0344 0.1452
0 8 6 1.8553 0.1436
0 8 7 6.2568 0.0868
0 8 8 7.2464 0.0257
0 8 9 19.8540 0.0328
0 8 10 -6.8667 0.0007
0 8 11 16.0203 -0.0518
0 8 12 -13.9454 -0.0446
0 8 13 2.4767 -0.0423
0 8 14 -4.2541 -0.0788
0 8 15 -2.0657 -0.0047
0 8 16 1.1490 -0.0523
0 8 17 0.0380 -0.0322
0 8 18 -1.2946 -0.0456
0 8 19 0.5624 -0.0067
0 8 20 -1.0066 -0.0536
0 9 1 14.3303 0.0555
0 9 2 7.6293 0.1018
0 9 3 -27.0388 0.0912
0 9 4 11.5139 0.1754
0 9 5 -24.8543 0.0792
0 9 6 10.1357 0.1278
0 9 7 4.2345 0.0259
0 9 8 9.5136 0.0835
0 9 9 5.1163 -0.0073
0 9 10 9.5546 0.0220
0 9 11 -9.8356 -0.0119
0 9 12 7.4654 -0.0316
0 9 13 -6.1777 -0.0365
0 9 14 3.0688 -0.0013
0 9 15 5.5411 -0.0396
0 9 16 -1.1533 -0.0188
0 9 17 5.3088 -0.0261
0 9 18 -1.5848 -0.0153
0 9 19 0.3460 -0.0303
0 9 20 -0.4909 -0.0023
0 10 0 -6.4882 -0.0291
0 10 1 -12.3233 0.0306
0 10 2 -24.6126 -0.0164
0 10 3 -11.5716 0.1406
0 10 4 -35.7923 -0.0351
0 10 5 6.2976 0.1571
0 10 6 -11.2163 -0.0339
0 10 7 3.1000 0.1043
0 10 8 8.1954 -0.0228
0 10 9 -7.8085 0.0494
0 10 10 2.0969 -0.0146
0 10 11 -4.0783 0.0022
0 10 12 -3.4582 0.0078
0 10 13 4.5707 -0.0015
0 10 14 3.8491 0.0043
0 10 15 2.2860 -0.0070
0 10 16 8.3679 -0.0048
0 10 17 -2.3450 -0.0070
0 10 18 4.2593 0.0169
0 10 19 -1.3254 0.0100
0 10 20 0.1800 -0.0064
0 11 1 -18.1283 -0.0328
0 11 2 -30.1613 0.0682
0 11 3 -17.5341 -0.0609
0 11 4 -12.5649 0.0791
0 11 5 -10.1258 -0.0599
0 11 6 1.1405 0.0616
0 11 7 1.3774 -0.0270
0 11 8 -13.7840 0.0232
0 11 9 6.4326 -0.0112
0 11 10 -20.0652 0.0047
0 11 11 4.4050 0.0156
0 11 12 -5.1177 0.0081
0 11 13 2.6023 0.0455
0 11 14 4.1572 0.0011
0 11 15 3.5507 0.0094
0 11 16 0.4931 -0.0016
0 11 17 3.8623 0.0300
0 11 18 -1.5193 0.0201
0 11 19 1.6790 0.0374
0 11 20 0.2316 0.0039
0 12 0 -11.6142 -0.0118
0 12 1 -17.6045 0.0319
0 12 2 1.6300 -0.0161
0 12 3 -23.3950 -0.0228
0 12 4 13.4739 -0.0347
0 12 5 -3.9926 -0.0635
0 12 6 5.2348 -0.0126
0 12 7 -5.5793 -0.0495
0 12 8 0.2125 -0.0105
0 12 9 -18.7488 -0.0263
0 12 10 5.7105 0.0057
0 12 11 -14.1716 0.0061
0 12 12 5.9908 0.0475
0 12 13 -0.5009 0.0140
0 12 14 -0.9842 0.0258
0 12 15 3.0819 0.0082
0 12 16 -2.8325 0.0145
0 12 17 0.4276 0.0235
0 12 18 -0.1142 0.0489
0 12 19 0.0700 0.0048
0 12 20 0.4638 0.0278
0 13 1 3.7979 0.0221
0 13 2 -8.9238 -0.0584
0 13 3 27.8339 -0.0170
0 13 4 -3.4575 -0.1398
0 13 5 22.1915 -0.0169
0 13 6 2.1846 -0.1419
0 13 7 -1.1165 -0.0326
0 13 8 -2.4978 -0.0753
0 13 9 -2.9995 -0.0326
0 13 10 -6.5965 -0.0206
0 13 11 5.6801 0.0153
0 13 12 -3.3557 0.0124
0 13 13 1.1699 0.0234
0 13 14 1.5624 0.0129
0 13 15 -7.0038 0.0068
0 13 16 2.3902 0.0338
0 13 17 -5.2863 0.0335
0 13 18 0.7713 0.0079
0 13 19 -0.6906 0.0315
0 14 0 0.2316 0.0234
0 14 1 7.1034 -0.0610
0 14 2 15.5681 -0.0059
0 14 3 11.2639 -0.1154
0 14 4 25.8917 -0.0461
0 14 5 6.6324 -0.1427
0 14 6 5.9253 -0.0653
0 14 7 7.4788 -0.1239
0 14 8 -8.8213 -0.0885
0 14 9 9.6049 -0.0630
0 14 10 -2.1757 -0.0396
0 14 11 5.1169 -0.0208
0 14 12 2.9430 -0.0020
0 14 13 0.3748 -0.0070
0 14 14 -2.9908 0.0006
0 14 15 1.2076 0.0237
0 14 16 -6.5693 0.0229
0 14 17 1.6335 0.0253
0 14 18 -3.0338 0.0182
0 14 19 -0.2386 -0.0145
0 15 1 -2.7949 0.0132
0 15 2 22.4782 -0.0782
0 15 3 6.2603 -0.0336
0 15 4 14.0979 -0.0568
0 15 5 3.6326 -0.0694
0 15 6 4.7959 -0.1004
0 15 7 -6.5160 -0.0996
0 15 8 12.7515 -0.1060
0 15 9 -7.0418 -0.0853
0 15 10 15.3466 -0.0625
0 15 11 -0.9600 -0.0277
0 15 12 4.9589 -0.0444
0 15 13 1.6309 -0.0145
0 15 14 -1.3442 -0.0158
0 15 15 -0.8564 0.0183
0 15 16 0.2350 0.0205
0 15 17 -2.0860 0.0101
0 15 18 0.2880 0.0064
0 15 19 -0.9023 -0.0162
0 16 0 -8.3568 0.0194
0 16 1 13.3221 -0.0389
0 16 2 -11.0405 0.0189
0 16 3 17.3052 -0.0074
0 16 4 -12.2538 -0.0138
0 16 5 0.4871 -0.0181
0 16 6 -7.6216 -0.0516
0 16 7 0.5287 -0.1002
0 16 8 -3.5624 -0.0678
0 16 9 10.9621 -0.0860
0 16 10 -2.7873 -0.0384
0 16 11 8.3745 -0.0619
0 16 12 0.1564 -0.0168
0 16 13 -1.2329 -0.0483
0 16 14 4.0837 0.0060
0 16 15 -2.9887 -0.0097
0 16 16 2.9677 0.0145
0 16 17 -0.3259 0.0114
0 16 18 0.3361 -0.0202
0 16 19 -0.2926 0.0147
0 17 1 -6.4239 0.0449
0 17 2 7.2102 -0.0024
0 17 3 -18.9077 0.0511
0 17 4 -2.2534 0.0151
0 17 5 -15.1653 0.0101
0 17 6 -10.1291 -0.0419
0 17 7 -0.5642 -0.0134
0 17 8 -4.1541 -0.0733
0 17 9 2.2722 -0.0182
0 17 10 1.2164 -0.0397
0 17 11 -1.5474 -0.0135
0 17 12 -1.1205 -0.0456
0 17 13 1.7672 0.0016
0 17 14 -4.2633 -0.0209
0 17 15 5.7358 0.0108
0 17 16 -2.2435 -0.0035
0 17 17 3.1597 -0.0065
0 17 18 -0.1266 0.0134
0 18 0 7.3886 0.0435
0 18 1 -3.5683 0.0154
0 18 2 -3.9693 0.0600
0 18 3 -8.7804 -0.0058
0 18 4 -13.7763 0.0398
0 18 5 -11.3128 -0.0069
0 18 6 -2.3388 0.0090
0 18 7 -11.4413 -0.0267
0 18 8 6.9661 0.0132
0 18 9 -9.4569 -0.0043
0 18 10 1.8537 -0.0107
0 18 11 -5.6363 -0.0076
0 18 12 -2.3354 -0.0036
0 18 13 -3.0992 -0.0112
0 18 14 1.6407 0.0052
0 18 15 -2.3384 0.0004
0 18 16 3.5764 -0.0054
0 18 17 -0.5733 -0.0055
0 18 18 1.1184 0.0040
0 19 1 13.1007 0.0237
0 19 2 -13.5952 -0.0131
0 19 3 1.5972 0.0301
0 19 4 -10.3187 -0.0115
0 19 5 -0.3038 0.0021
0 19 6 -5.3941 0.0099
0 19 7 6.1737 0.0156
0 19 8 -8.8012 0.0243
0 19 9 5.0725 0.0133
0 19 10 -9.2846 0.0265
0 19 11 -1.5253 -0.0164
0 19 12 -2.7117 0.0120
0 19 13 -3.7356 0.0062
0 19 14 0.7735 0.0094
0 19 15 -0.6369 -0.0140
0 19 16 0.2246 -0.0069
0 19 17 0.4063 -0.0061
0 19 18 0.1678 -0.0144
0 20 0 13.0885 -0.0180
0 20 1 -8.0385 -0.0037
0 20 2 11.4927 -0.0015
0 20 3 -9.6322 -0.0077
0 20 4 7.6919 0.0015
0 20 5 2.0703 0.0166
0 20 6 4.8709 0.0054
0 20 7 2.8510 0.0437
0 20 8 2.9899 0.0404
0 20 9 -3.5307 0.0358
0 20 10 0.6089 0.0121
0 20 11 -1.9073 0.0364
0 20 12 -3.1152 0.0056
0 20 13 3.5733 0.0211
0 20 14 -4.5447 0.0033
0 20 15 3.0465 -0.0009
0 20 16 -2.2421 -0.0253
0 20 17 0.6528 -0.0186
0 21 1 2.5397 -0.0350
0 21 2 -4.5625 0.0090
0 21 3 8.2270 0.0006
0 21 4 3.7728 0.0161
0 21 5 5.9663 0.0091
0 21 6 10.8903 0.0460
0 21 7 -0.7517 0.0416
0 21 8 7.1206 0.0484
0 21 9 -1.5389 0.0603
0 21 10 2.9081 0.0423
0 21 11 0.3892 0.0347
0 21 12 3.9022 0.0526
0 21 13 -2.1719 0.0286
0 21 14 4.5494 0.0087
0 21 15 -3.4578 0.0016
0 21 16 1.7199 -0.0042
0 21 17 -1.6741 -0.0211
0 22 0 -11.8084 -0.0383
0 22 1 1.0656 0.0162
0 22 2 -4.2601 -0.0136
0 22 3 4.5274 0.0130
0 22 4 3.0953 0.0073
0 22 5 8.8281 0.0281
0 22 6 -1.6595 0.0225
0 22 7 9.8362 0.0577
0 22 8 -5.1663 0.0536
0 22 9 7.6046 0.0515
0 22 10 -0.1202 0.0671
0 22 11 4.0302 0.0683
0 22 12 2.9295 0.0471
0 22 13 2.0111 0.0476
0 22 14 -0.0072 0.0400
0 22 15 1.3475 0.0064
0 22 16 -1.1520 0.0111
0 22 17 0.1218 0.0193
0 23 1 -14.4789 -0.0204
0 23 2 5.7891 0.0047
0 23 3 -4.9186 -0.0116
0 23 4 4.4948 -0.0017
0 23 5 -1.9527 -0.0043
0 23 6 2.6811 0.0331
0 23 7 -4.8705 0.0097
0 23 8 4.3715 0.0552
0 23 9 -2.6588 0.0352
0 23 10 3.6989 0.0599
0 23 11 3.2043 0.0475
0 23 12 -1.3372 0.0677
0 23 13 4.2783 0.0345
0 23 14 -2.0593 0.0318
0 23 15 1.6453 0.0455
0 23 16 -0.4990 0.0213
0 24 0 -9.7823 -0.0175
0 24 1 3.6741 -0.0004
0 24 2 -6.9662 -0.0316
0 24 3 3.2833 -0.0177
0 24 4 -2.9166 -0.0269
0 24 5 -3.7343 -0.0073
0 24 6 -1.8772 -0.0172
0 24 7 -4.4872 0.0221
0 24 8 -1.3331 -0.0116
0 24 9 -0.3833 0.0360
0 24 10 0.5645 0.0089
0 24 11 -2.1008 0.0413
0 24 12 3.0758 0.0102
0 24 13 -5.0748 0.0401
0 24 14 3.5669 0.0153
0 24 15 -2.1609 0.0137
0 24 16 1.3410 0.0386
0 25 1 2.1353 -0.0454
0 25 2 2.3632 -0.0075
0 25 3 0.2227 -0.0413
0 25 4 -3.6309 -0.0188
0 25 5 0.4128 -0.0214
0 25 6 -8.6238 -0.0110
0 25 7 2.3042 -0.0161
0 25 8 -5.6766 -0.0039
0 25 9 1.5232 -0.0162
0 25 10 -2.1207 0.0044
0 25 11 -0.9329 -0.0078
0 25 12 -3.6243 0.0079
0 25 13 0.9016 -0.0168
0 25 14 -2.8987 0.0041
0 25 15 1.6463 -0.0025
0 26 0 11.6219 -0.0479
0 26 1 0.5062 -0.0004
0 26 2 7.5646 -0.0450
0 26 3 -1.3593 0.0013
0 26 4 2.6498 -0.0204
0 26 5 -5.1636 -0.0061
0 26 6 3.3081 -0.0070
0 26 7 -5.4311 -0.0151
0 26 8 4.2534 -0.0076
0 26 9 -2.2051 -0.0226
0 26 10 -0.8876 -0.0068
0 26 11 -0.2877 -0.0187
0 26 12 -3.4136 -0.0071
0 26 13 -0.2402 -0.0205
0 26 14 -0.2409 -0.0265
0 26 15 -0.2058 -0.0216
0 27 1 10.5112 -0.0246
0 27 2 -0.8681 0.0087
0 27 3 4.3824 -0.0150
0 27 4 -0.7284 0.0122
0 27 5 1.7246 -0.0025
0 27 6 -0.1094 0.0073
0 27 7 3.3278 -0.0090
0 27 8 0.2972 -0.0151
0 27 9 1.4701 -0.0053
0 27 10 1.0819 -0.0272
0 27 11 -3.6634 0.0035
0 27 12 2.8067 -0.0285
0 27 13 -2.4915 -0.0015
0 27 14 1.6269 -0.0290
0 28 0 4.2197 0.0087
0 28 1 -1.0327 -0.0013
0 28 2 1.9742 0.0045
0 28 3 -0.0095 0.0063
0 28 4 -0.6673 0.0038
0 28 5 3.3480 0.0146
0 28 6 -0.2396 -0.0052
0 28 7 4.1511 0.0055
0 28 8 0.8082 -0.0196
0 28 9 1.6899 -0.0222
0 28 10 -1.3361 -0.0101
0 28 11 2.0781 -0.0253
0 28 12 -2.1267 -0.0014
0 28 13 3.0252 -0.0244
0 29 1 -4.4292 0.0130
0 29 2 -1.2162 -0.0110
0 29 3 -3.7108 0.0107
0 29 4 2.1032 -0.0017
0 29 5 -2.7822 0.0080
0 29 6 4.6849 -0.0013
0 29 7 -1.5510 -0.0038
0 29 8 2.4246 -0.0176
0 29 9 -0.9180 -0.0195
0 29 10 -0.4474 -0.0285
0 29 11 -0.3145 -0.0241
0 29 12 1.2861 -0.0165
0 29 13 0.1386 -0.0157
0 30 0 -8.4627 -0.0059
0 30 1 -0.9807 -0.0070
0 30 2 -6.1112 0.0032
0 30 3 -0.4290 -0.0131
0 30 4 -3.2285 0.0067
0 30 5 1.6720 -0.0097
0 30 6 -2.0418 0.0170
0 30 7 1.4348 -0.0227
0 30 8 -1.4498 0.0108
0 30 9 -1.5675 -0.0268
0 30 10 0.1242 -0.0132
0 30 11 -1.4417 -0.0196
0 30 12 1.0259 -0.0385
0 31 1 -5.2231 -0.0085
0 31 2 -0.5523 0.0043
0 31 3 -1.7405 0.0037
0 31 4 -0.8298 -0.0039
0 31 5 -0.5148 0.0032
0 31 6 -0.7814 -0.0043
0 31 7 -0.5964 0.0188
0 31 8 -1.7664 -0.0141
0 31 9 -0.1391 0.0208
0 31 10 -2.0639 -0.0090
0 31 11 1.1482 -0.0078
0 32 0 -0.6084 0.0167
0 32 1 0.6093 0.0172
0 32 2 0.8653 0.0166
0 32 3 -0.3301 0.0164
0 32 4 1.6364 0.0098
0 32 5 -1.6502 0.0149
0 32 6 0.9318 -0.0156
0 32 7 -1.6613 0.0199
0 32 8 0.2100 0.0045
0 32 9 -1.2123 0.0129
0 32 10 0.7589 0.0189
0 33 1 3.1998 0.0501
0 33 2 1.2748 0.0336
0 33 3 2.7589 0.0344
0 33 4 -0.5500 0.0128
0 33 5 1.8123 0.0052
0 33 6 -0.8686 0.0299
0 33 7 0.6276 -0.0365
0 33 8 -0.2736 0.0343
0 33 9 0.3139 -0.0092
0 34 0 3.4183 0.0592
0 34 1 0.9901 0.0092
0 34 2 2.2312 0.0345
0 34 3 0.7017 0.0099
0 34 4 1.2269 0.0370
0 34 5 0.1028 -0.0043
0 34 6 0.6200 0.0053
0 34 7 0.3930 0.0283
0 34 8 -0.1496 -0.0324
0 35 1 0.9828 0.0123
0 35 2 0.4130 -0.0206
0 35 3 -0.3240 -0.0028
0 35 4 0.4115 -0.0232
0 35 5 -0.0047 0.0441
0 35 6 0.5087 -0.0123
0 35 7 -0.3517 0.0194
0 36 0 -0.2078 -0.0217
0 36 1 -0.2822 -0.0435
0 36 2 -0.9709 -0.0390
0 36 3 -0.0538 -0.0401
0 36 4 -0.7823 -0.0147
0 36 5 0.2315 -0.0251
0 37 1 -0.4402 -0.0291
1 0 1 -121.9038 0.1766
1 0 3 -32.2903 0.4561
1 0 5 16.9067 0.1083
1 0 7 -3.6258 -0.2100
1 0 9 -6.7598 -0.3046
1 0 11 14.6289 -0.3558
1 0 13 19.4017 -0.3047
1 0 15 7.1965 -0.2258
1 0 17 0.7572 -0.1997
1 0 19 2.5010 -0.2148
1 0 21 1.5915 -0.0910
1 1 1 -7.6600 0.0642
1 1 2 -56.6441 0.3032
1 1 3 9.0887 -0.0537
1 1 4 8.9162 -0.1127
1 1 5 -21.5473 -0.0533
1 1 6 9.9402 -0.5564
1 1 7 -28.4401 -0.0815
1 1 8 -7.8718 -0.6595
1 1 9 -8.2812 -0.2028
1 1 10 1.3332 -0.4580
1 1 11 0.4420 -0.1225
1 1 12 13.7616 -0.2644
1 1 13 -5.4383 -0.0464
1 1 14 9.3530 -0.0999
1 1 15 -5.3095 -0.0295
1 1 16 1.2692 -0.0202
1 1 17 1.1852 0.0166
1 1 18 0.2992 -0.0552
1 1 19 2.8936 0.0275
1 1 20 1.6338 -0.0617
1 1 21 0.4448 0.0057
1 2 1 -3.0701 0.4449
1 2 2 21.9000 0.4048
1 2 3 10.3923 -0.1909
1 2 4 1.0139 0.2083
1 2 5 14.3416 -0.5382
1 2 6 -39.3789 0.0852
1 2 7 2.8027 -0.6962
1 2 8 -24.2105 -0.0572
1 2 9 -3.9095 -0.4759
1 2 10 1.4240 -0.1345
1 2 11 -2.5242 -0.1546
1 2 12 -0.8416 -0.0219
1 2 13 -1.0341 0.0336
1 2 14 -8.7875 0.0291
1 2 15 -0.9196 0.1423
1 2 16 -2.9572 0.0236
1 2 17 -1.7754 0.1362
1 2 18 4.1488 0.0233
1 2 19 -1.2262 0.0679
1 2 20 2.3066 0.0713
1 2 21 -0.2750 0.0298
1 3 1 8.8850 0.5762
1 3 2 53.4876 -0.0378
1 3 3 34.9670 0.3871
1 3 4 11.6483 -0.3169
1 3 5 -7.2645 0.1367
1 3 6 3.3449 -0.3436
1 3 7 -22.3739 0.0396
1 3 8 4.2729 -0.2829
1 3 9 -0.5149 -0.0269
1 3 10 -6.4108 -0.0400
1 3 11 7.8009 -0.0527
1 3 12 -15.2683 0.1144
1 3 13 -1.9068 0.0293
1 3 14 -9.7131 0.1740
1 3 15 -5.0152 0.0413
1 3 16 -2.8478 0.1929
1 3 17 0.5228 -0.0032
1 3 18 -2.6485 0.1409
1 3 19 2.9374 0.0469
1 3 20 -2.2856 0.0721
1 3 21 0.3893 0.0840
1 4 1 93.8139 0.1085
1 4 2 33.6473 0.3054
1 4 3 23.6676 -0.0888
1 4 4 27.6609 0.0997
1 4 5 -13.5981 0.0302
1 4 6 7.2662 -0.0253
1 4 7 3.0895 0.0749
1 4 8 5.9138 0.0606
1 4 9 5.1314 0.0859
1 4 10 10.5521 0.0322
1 4 11 -13.6494 0.1346
1 4 12 6.9669 -0.0070
1 4 13 -17.3390 0.1069
1 4 14 1.2138 0.0323
1 4 15 -5.3132 0.1100
1 4 16 -1.7052 -0.0065
1 4 17 -0.2265 0.0883
1 4 18 -0.5404 -0.0224
1 4 19 -2.1762 0.0580
1 4 20 0.2578 0.0422
1 5 1 18.4828 0.0401
1 5 2 32.1825 -0.0245
1 5 3 16.6800 -0.0056
1 5 4 -24.2359 0.1453
1 5 5 26.1839 -0.0901
1 5 6 -16.1477 0.2582
1 5 7 22.7377 0.0007
1 5 8 8.9073 0.2163
1 5 9 10.6679 0.1306
1 5 10 2.3923 0.1249
1 5 11 4.9683 0.0548
1 5 12 -10.9027 0.0544
1 5 13 6.7422 0.0108
1 5 14 -5.9238 0.0102
1 5 15 2.9453 0.0104
1 5 16 2.5506 0.0053
1 5 17 -2.9825 -0.0329
1 5 18 2.1204 0.0023
1 5 19 -2.4398 -0.0267
1 5 20 -0.8112 -0.0174
1 6 1 -0.3414 -0.1484
1 6 2 -15.2594 -0.1536
1 6 3 -23.5550 0.0521
1 6 4 -0.5689 -0.1016
1 6 5 -27.3691 0.1309
1 6 6 24.3435 -0.0546
1 6 7 -3.2797 0.1960
1 6 8 12.5325 0.0791
1 6 9 9.6835 0.1284
1 6 10 -4.9241 0.1310
1 6 11 4.5686 0.0503
1 6 12 -0.2990 0.0408
1 6 13 1.3835 0.0141
1 6 14 6.9759 0.0200
1 6 15 4.1182 -0.0082
1 6 16 0.9113 0.0034
1 6 17 5.6138 -0.0069
1 6 18 -4.0369 -0.0165
1 6 19 2.3613 -0.0144
1 6 20 -1.4733 -0.0359
1 7 1 -19.1184 -0.2030
1 7 2 -33.7584 -0.0599
1 7 3 -39.8926 -0.1464
1 7 4 -16.3153 -0.0642
1 7 5 -5.2225 -0.0668
1 7 6 -6.8563 0.0204
1 7 7 6.9518 -0.0084
1 7 8 1.0194 0.0972
1 7 9 -10.9243 0.0708
1 7 10 8.7825 0.0721
1 7 11 -14.2032 0.0801
1 7 12 11.5516 0.0764
1 7 13 0.6375 0.0300
1 7 14 7.2488 0.0659
1 7 15 5.2570 0.0238
1 7 16 4.1781 0.0385
1 7 17 -0.3076 0.0238
1 7 18 3.5297 0.0291
1 7 19 -2.0133 -0.0075
1 7 20 1.1552 0.0077
1 8 1 -44.5425 -0.0766
1 8 2 -40.4265 -0.1691
1 8 3 -4.9525 -0.1196
1 8 4 -32.2644 -0.1367
1 8 5 12.1388 -0.0916
1 8 6 -10.3690 -0.0644
1 8 7 -1.7021 0.0270
1 8 8 -11.6203 -0.0288
1 8 9 -2.7695 0.0754
1 8 10 -18.1874 0.0421
1 8 11 10.3854 0.0912
1 8 12 -9.4531 0.0497
1 8 13 10.8677 0.1256
1 8 14 1.8299 0.0243
1 8 15 1.1252 0.0867
1 8 16 3.6649 0.0308
1 8 17 -1.2316 0.0617
1 8 18 0.8184 0.0177
1 8 19 0.7595 0.0407
1 8 20 0.1281 0.0058
1 9 1 -14.8559 -0.1120
1 9 2 -3.5969 -0.0748
1 9 3 -18.0601 -0.1985
1 9 4 29.2862 -0.0707
1 9 5 -16.5966 -0.1394
1 9 6 13.5725 0.0027
1 9 7 -12.0425 -0.0781
1 9 8 -9.9697 0.0411
1 9 9 -9.0722 -0.0103
1 9 10 -3.4370 0.0473
1 9 11 -6.9870 0.0474
1 9 12 7.6681 0.0760
1 9 13 -3.7115 0.0385
1 9 14 0.5687 0.0829
1 9 15 0.9735 0.0245
1 9 16 -6.8344 0.0464
1 9 17 2.9741 0.0106
1 9 18 -3.8866 0.0355
1 9 19 1.4898 -0.0017
1 9 20 0.0897 0.0301
1 10 1 4.7532 -0.0318
1 10 2 15.7542 -0.1682
1 10 3 24.9990 -0.0286
1 10 4 7.9397 -0.1653
1 10 5 24.0971 0.0054
1 10 6 -5.9845 -0.1046
1 10 7 -1.8684 -0.0021
1 10 8 0.4135 -0.0257
1 10 9 -12.0649 -0.0138
1 10 10 7.8534 0.0300
1 10 11 -2.7580 -0.0218
1 10 12 1.6716 0.0453
1 10 13 -0.3831 0.0046
1 10 14 -3.6281 0.0315
1 10 15 -6.5765 0.0122
1 10 16 -0.4374 0.0127
1 10 17 -7.2413 -0.0043
1 10 18 1.9233 -0.0166
1 10 19 -2.1548 0.0099
1 10 20 0.4143 -0.0077
1 11 1 22.0956 -0.1155
1 11 2 14.5009 -0.0130
1 11 3 37.4645 -0.0927
1 11 4 11.3961 -0.0095
1 11 5 12.6857 -0.0684
1 11 6 2.5510 -0.0494
1 11 7 4.1062 -0.0371
1 11 8 -6.1032 -0.0536
1 11 9 16.5410 0.0090
1 11 10 -7.2817 -0.0714
1 11 11 14.7507 0.0141
1 11 12 -4.3310 -0.0721
1 11 13 -0.1855 0.0228
1 11 14 -3.0818 -0.0262
1 11 15 -5.0881 0.0202
1 11 16 -3.5488 -0.0198
1 11 17 -1.2029 -0.0032
1 11 18 -2.3649 -0.0254
1 11 19 0.3744 -0.0124
1 11 20 -0.3408 -0.0113
1 12 1 10.3210 -0.0047
1 12 2 33.5658 0.0012
1 12 3 -6.0274 -0.0011
1 12 4 25.2745 0.0374
1 12 5 -11.4265 -0.0646
1 12 6 6.0441 -0.0075
1 12 7 -1.5621 -0.0583
1 12 8 10.3307 -0.0224
1 12 9 0.7626 -0.0522
1 12 10 17.0970 -0.0328
1 12 11 -4.2762 -0.0784
1 12 12 7.3770 -0.0237
1 12 13 -2.4923 -0.0490
1 12 14 -3.6646 0.0020
1 12 15 2.5647 -0.0126
1 12 16 -4.3733 0.0020
1 12 17 2.7075 -0.0318
1 12 18 -1.0776 0.0016
1 12 19 0.3774 -0.0376
1 13 1 6.8266 0.0789
1 13 2 -6.9420 0.0234
1 13 3 10.2564 0.1261
1 13 4 -24.7682 -0.0027
1 13 5 1.8085 0.0721
1 13 6 -10.8190 -0.0177
1 13 7 -0.6221 -0.0051
1 13 8 7.7323 0.0096
1 13 9 4.2248 -0.0547
1 13 10 4.0675 -0.0364
1 13 11 4.7184 -0.0551
1 13 12 -2.2335 -0.0395
1 13 13 0.3519 -0.0285
1 13 14 3.0964 -0.0145
1 13 15 -2.8573 -0.0192
1 13 16 7.3477 -0.0241
1 13 17 -2.0334 -0.0077
1 13 18 3.8524 -0.0452
1 13 19 -0.3065 -0.0019
1 14 1 0.3955 0.0092
1 14 2 -15.3784 0.1567
1 14 3 -16.6367 0.0623
1 14 4 -15.2649 0.1168
1 14 5 -17.9088 0.0521
1 14 6 -8.7420 0.0677
1 14 7 3.0987 0.0686
1 14 8 -7.6286 -0.0048
1 14 9 10.3159 0.0174
1 14 10 -7.7298 -0.0291
1 14 11 1.9592 -0.0269
1 14 12 -2.8237 -0.0160
1 14 13 -0.1664 -0.0165
1 14 14 0.5522 -0.0265
1 14 15 4.7626 -0.0365
1 14 16 0.0066 -0.0328
1 14 17 5.3600 -0.0421
1 14 18 -0.1869 -0.0232
1 14 19 1.4151 -0.0309
1 15 1 -17.2520 0.1316
1 15 2 0.9439 0.0552
1 15 3 -30.2051 0.0962
1 15 4 -6.6060 0.0751
1 15 5 -15.6898 0.0918
1 15 6 -0.8765 0.0850
1 15 7 -7.4125 0.0879
1 15 8 6.6475 0.0517
1 15 9 -12.8838 0.0366
1 15 10 4.2126 -0.0119
1 15 11 -10.6075 0.0393
1 15 12 -0.8491 -0.0211
1 15 13 -0.4883 0.0073
1 15 14 -1.5675 -0.0401
1 15 15 3.1860 -0.0295
1 15 16 0.8890 -0.0509
1 15 17 1.2512 -0.0372
1 15 18 1.1283 -0.0140
1 15 19 0.5144 -0.0325
1 16 1 6.9768 0.0191
1 16 2 -21.7959 0.0548
1 16 3 8.8148 0.0333
1 16 4 -16.5572 0.0427
1 16 5 7.5787 0.0485
1 16 6 -0.7600 0.1101
1 16 7 2.7401 0.0461
1 16 8 -3.4560 0.0930
1 16 9 -0.4856 0.0188
1 16 10 -9.5857 0.0673
1 16 11 -0.7966 -0.0101
1 16 12 -3.8246 0.0525
1 16 13 -3.4470 -0.0251
1 16 14 3.4801 -0.0064
1 16 15 -4.8637 -0.0403
1 16 16 3.2178 -0.0201
1 16 17 -2.3927 -0.0131
1 16 18 0.7006 -0.0268
1 16 19 -0.2376 0.0322
1 17 1 -0.0953 0.0225
1 17 2 7.0287 -0.0099
1 17 3 -3.6939 0.0070
1 17 4 15.5113 -0.0021
1 17 5 6.2212 0.0517
1 17 6 7.3510 0.0218
1 17 7 8.8928 0.0850
1 17 8 -4.6785 0.0362
1 17 9 2.0375 0.0486
1 17 10 -4.1741 0.0404
1 17 11 -0.9125 0.0466
1 17 12 -1.1607 0.0024
1 17 13 1.6196 0.0143
1 17 14 -4.3002 -0.0066
1 17 15 3.1818 -0.0106
1 17 16 -5.1017 -0.0052
1 17 17 1.1431 0.0024
1 17 18 -1.7961 0.0166
1 18 1 -6.5429 -0.0246
1 18 2 11.9211 0.0205
1 18 3 6.8143 -0.0272
1 18 4 14.1694 0.0146
1 18 5 10.5916 0.0091
1 18 6 13.0845 0.0302
1 18 7 -1.8784 0.0278
1 18 8 10.2090 0.0164
1 18 9 -6.7547 0.0675
1 18 10 7.0413 0.0053
1 18 11 -0.5688 0.0544
1 18 12 2.6066 0.0158
1 18 13 1.3985 0.0144
1 18 14 0.7552 -0.0083
1 18 15 -2.0463 0.0234
1 18 16 0.4068 0.0052
1 18 17 -2.1659 -0.0015
1 18 18 -0.2160 0.0244
1 19 1 10.8216 0.0286
1 19 2 -8.5583 -0.0272
1 19 3 18.3298 0.0230
1 19 4 2.0256 0.0030
1 19 5 10.9481 -0.0022
1 19 6 0.7849 0.0108
1 19 7 5.9885 -0.0130
1 19 8 -3.9732 0.0244
1 19 9 8.0844 -0.0084
1 19 10 -1.1765 0.0654
1 19 11 5.6452 0.0044
1 19 12 4.1932 0.0333
1 19 13 -0.7891 0.0101
1 19 14 4.1520 0.0264
1 19 15 -2.0500 -0.0040
1 19 16 0.8908 0.0209
1 19 17 -0.9532 0.0237
1 19 18 0.0196 -0.0282
1 20 1 -10.9895 -0.0004
1 20 2 10.7359 0.0139
1 20 3 -7.4993 -0.0079
1 20 4 6.4497 -0.0088
1 20 5 -3.6121 -0.0086
1 20 6 -3.4398 -0.0365
1 20 7 -0.7729 -0.0342
1 20 8 -1.5658 -0.0151
1 20 9 0.9948 -0.0064
1 20 10 3.0631 0.0057
1 20 11 2.5247 0.0266
1 20 12 -0.2480 0.0143
1 20 13 5.2659 0.0088
1 20 14 -3.7675 0.0157
1 20 15 4.5184 0.0296
1 20 16 -2.2157 0.0073
1 20 17 1.5944 0.0103
1 21 1 -1.8069 -0.0198
1 21 2 -2.7841 -0.0048
1 21 3 -0.8465 -0.0222
1 21 4 -6.7678 -0.0268
1 21 5 -8.6754 -0.0515
1 21 6 -2.3242 -0.0542
1 21 7 -10.7314 -0.0497
1 21 8 3.5354 -0.0677
1 21 9 -5.3755 -0.0137
1 21 10 2.0282 -0.0277
1 21 11 -1.7138 -0.0089
1 21 12 0.2908 -0.0060
1 21 13 -2.4974 0.0103
1 21 14 2.8191 -0.0005
1 21 15 -2.3449 0.0172
1 21 16 2.4242 0.0400
1 21 17 -0.7241 0.0052
1 22 1 10.1691 0.0115
1 22 2 -6.5185 -0.0302
1 22 3 0.3421 -0.0291
1 22 4 -9.5655 -0.0445
1 22 5 -3.4832 -0.0420
1 22 6 -10.2789 -0.0725
1 22 7 2.2308 -0.0560
1 22 8 -8.7652 -0.0638
1 22 9 3.2876 -0.0518
1 22 10 -5.3686 -0.0500
1 22 11 -2.6702 -0.0262
1 22 12 -0.9179 -0.0412
1 22 13 -3.4207 -0.0201
1 22 14 0.2700 0.0046
1 22 15 -0.1887 0.0062
1 22 16 0.0564 0.0094
1 23 1 -3.5452 -0.0174
1 23 2 9.4385 -0.0116
1 23 3 -7.7197 -0.0125
1 23 4 0.6743 -0.0222
1 23 5 -4.3473 -0.0433
1 23 6 0.0790 -0.0188
1 23 7 -2.0925 -0.0728
1 23 8 2.0379 -0.0234
1 23 9 -3.8010 -0.0761
1 23 10 -1.1261 -0.0234
1 23 11 -1.3254 -0.0759
1 23 12 -5.5883 -0.0225
1 23 13 3.2293 -0.0465
1 23 14 -4.2824 -0.0231
1 23 15 2.0860 0.0053
1 23 16 -1.2935 -0.0000
1 24 1 7.8428 0.0137
1 24 2 -2.5369 0.0091
1 24 3 3.3803 0.0031
1 24 4 0.1956 0.0055
1 24 5 0.7202 -0.0007
1 24 6 5.9966 -0.0266
1 24 7 -0.4785 -0.0060
1 24 8 4.2391 -0.0425
1 24 9 -0.8442 -0.0093
1 24 10 0.0952 -0.0540
1 24 11 -1.7769 -0.0187
1 24 12 2.8136 -0.0591
1 24 13 -3.4831 -0.0233
1 24 14 3.8144 -0.0208
1 24 15 -2.6657 -0.0280
1 24 16 0.9811 0.0014
1 25 1 2.5232 0.0039
1 25 2 -2.2078 0.0359
1 25 3 2.2073 0.0136
1 25 4 0.2470 0.0091
1 25 5 7.5527 0.0089
1 25 6 -0.5456 -0.0093
1 25 7 9.1447 0.0042
1 25 8 -2.4814 -0.0173
1 25 9 4.1914 0.0057
1 25 10 0.2069 -0.0204
1 25 11 1.0452 -0.0199
1 25 12 2.0920 -0.0263
1 25 13 2.3009 -0.0178
1 25 14 -0.5956 -0.0169
1 25 15 0.9854 0.0014
1 26 1 -10.2906 0.0528
1 26 2 1.9409 -0.0103
1 26 3 -4.2895 0.0233
1 26 4 4.2871 0.0005
1 26 5 -0.0759 -0.0079
1 26 6 5.7905 0.0043
1 26 7 -1.7837 -0.0134
1 26 8 4.3272 0.0297
1 26 9 -1.4797 -0.0209
1 26 10 0.7347 0.0209
1 26 11 4.1895 -0.0296
1 26 12 -0.9052 0.0025
1 26 13 3.7334 -0.0151
1 26 14 -0.6010 0.0135
1 27 1 -0.6914 -0.0189
1 27 2 -7.4256 0.0202
1 27 3 0.7010 -0.0152
1 27 4 -1.1083 -0.0037
1 27 5 -0.1231 -0.0124
1 27 6 0.3589 0.0037
1 27 7 -1.1279 0.0041
1 27 8 -1.4394 0.0134
1 27 9 -0.9133 0.0255
1 27 10 1.2350 -0.0102
1 27 11 -1.7682 0.0073
1 27 12 4.4611 -0.0100
1 27 13 -2.7609 0.0163
1 27 14 1.5756 -0.0036
1 28 1 -3.4207 -0.0029
1 28 2 -1.3092 -0.0062
1 28 3 -0.5114 -0.0087
1 28 4 -2.5375 -0.0064
1 28 5 1.2861 0.0011
1 28 6 -5.2366 -0.0030
1 28 7 0.4827 0.0372
1 28 8 -4.4141 0.0135
1 28 9 -0.4408 0.0312
1 28 10 -1.3016 0.0130
1 28 11 1.2178 0.0161
1 28 12 -2.1271 0.0042
1 28 13 0.9757 0.0135
1 29 1 -1.8640 0.0056
1 29 2 3.7482 -0.0074
1 29 3 -1.2068 0.0135
1 29 4 2.2138 -0.0075
1 29 5 -3.9734 0.0158
1 29 6 1.1266 0.0144
1 29 7 -4.9595 0.0248
1 29 8 0.1824 0.0327
1 29 9 -1.4113 0.0280
1 29 10 -0.4873 0.0316
1 29 11 0.5168 0.0196
1 29 12 -0.9771 0.0435
1 29 13 -1.0051 -0.0034
1 30 1 7.5859 0.0125
1 30 2 0.7546 0.0139
1 30 3 3.8649 0.0028
1 30 4 -0.1986 0.0249
1 30 5 0.8480 0.0000
1 30 6 -1.5525 0.0314
1 30 7 0.0401 -0.0038
1 30 8 -0.3760 0.0358
1 30 9 0.0048 0.0031
1 30 10 2.0286 0.0404
1 30 11 -1.2499 0.0372
1 30 12 0.9075 0.0195
1 31 1 1.6086 -0.0003
1 31 2 3.9185 0.0174
1 31 3 1.7194 0.0032
1 31 4 0.3496 0.0077
1 31 5 1.6420 0.0179
1 31 6 -0.6953 -0.0026
1 31 7 1.6915 0.0123
1 31 8 -0.0699 -0.0229
1 31 9 2.4145 0.0252
1 31 10 -0.1871 -0.0004
1 31 11 1.6307 0.0357
1 32 1 0.6229 -0.0092
1 32 2 0.8811 -0.0380
1 32 3 -0.9516 0.0029
1 32 4 1.6319 -0.0063
1 32 5 -1.3166 0.0077
1 32 6 2.2206 -0.0111
1 32 7 -0.4757 0.0059
1 32 8 2.1444 -0.0120
1 32 9 0.1864 -0.0054
1 32 10 1.1212 0.0154
1 33 1 0.1244 -0.0429
1 33 2 -2.6937 -0.0308
1 33 3 -0.6153 -0.0440
1 33 4 -1.8938 -0.0101
1 33 5 0.7622 -0.0106
1 33 6 -0.6276 0.0111
1 33 7 0.8545 -0.0239
1 33 8 0.2509 0.0314
1 33 9 0.2866 -0.0038
1 34 1 -3.1946 -0.0565
1 34 2 -1.6730 -0.0336
1 34 3 -1.7423 -0.0192
1 34 4 -0.9667 -0.0196
1 34 5 -0.6062 -0.0239
1 34 6 -0.4558 -0.0053
1 34 7 0.2874 0.0175
1 34 8 -0.5864 -0.0056
1 35 1 -0.8197 0.0298
1 35 2 -0.8601 -0.0072
1 35 3 -1.0887 0.0103
1 35 4 0.1489 -0.0081
1 35 5 -0.7542 -0.0030
1 35 6 0.1567 -0.0335
1 36 1 0.1344 0.0232
1 36 2 0.0097 0.0802
1 36 3 0.8915 0.0308
1 36 4 -0.1570 0.0190
2 0 2 71.9659 -0.1078
2 0 4 -9.5900 0.1648
2 0 6 -26.9331 0.3781
2 0 8 -2.6806 0.3383
2 0 10 -3.9568 0.3363
2 0 12 -17.6499 0.4185
2 0 14 -14.5623 0.3288
2 0 16 -3.8337 0.2384
2 0 18 -0.2823 0.2235
2 0 20 -1.5026 0.1537
2 1 2 9.5118 0.2733
2 1 3 19.6279 0.6084
2 1 4 5.1546 0.1509
2 1 5 -23.3068 0.7452
2 1 6 27.5959 0.0603
2 1 7 -10.5568 0.6386
2 1 8 21.7661 0.1669
2 1 9 1.9855 0.2651
2 1 10 2.1657 0.0972
2 1 11 -7.0144 0.1613
2 1 12 -2.0158 -0.0023
2 1 13 -12.0154 0.1322
2 1 14 2.5187 0.0179
2 1 15 -5.6166 0.0390
2 1 16 0.8684 -0.0448
2 1 17 0.0172 0.0510
2 1 18 -2.8516 -0.0523
2 1 19 -0.2704 0.0916
2 1 20 -1.7835 -0.0310
2 2 2 3.6646 0.6887
2 2 3 -10.7185 -0.0307
2 2 4 -7.2244 0.7408
2 2 5 17.2668 -0.0142
2 2 6 -6.3422 0.6502
2 2 7 36.9967 0.0899
2 2 8 2.1566 0.2986
2 2 9 13.4374 0.1829
2 2 10 4.3302 -0.0717
2 2 11 -4.8975 0.1003
2 2 12 2.9232 -0.1260
2 2 13 -0.0168 0.0007
2 2 14 1.8567 -0.1829
2 2 15 3.6623 0.0035
2 2 16 1.5104 -0.1806
2 2 17 -1.4835 -0.0128
2 2 18 1.5945 -0.0811
2 2 19 -3.9509 -0.0442
2 2 20 0.6513 -0.0349
2 3 2 -16.4675 -0.3078
2 3 3 -19.7770 0.4402
2 3 4 -21.3952 -0.0730
2 3 5 9.3293 0.2945
2 3 6 14.2016 0.0423
2 3 7 6.8541 0.1776
2 3 8 15.3366 0.0715
2 3 9 3.6922 -0.0848
2 3 10 -3.4794 0.1399
2 3 11 11.5265 -0.2198
2 3 12 -5.4173 0.0414
2 3 13 14.4819 -0.2220
2 3 14 1.8634 -0.0115
2 3 15 6.8980 -0.2594
2 3 16 2.1595 0.0305
2 3 17 1.8435 -0.1797
2 3 18 -1.8077 0.0083
2 3 19 1.7293 -0.1085
2 3 20 -1.5848 -0.0701
2 4 2 -55.2200 0.0646
2 4 3 -38.4922 -0.1596
2 4 4 8.8205 -0.0964
2 4 5 -24.3613 0.0339
2 4 6 21.1824 -0.1254
2 4 7 -7.4190 -0.0297
2 4 8 1.3552 -0.1015
2 4 9 -6.1496 -0.0242
2 4 10 3.0383 -0.1198
2 4 11 -6.4182 0.0562
2 4 12 15.8942 -0.0984
2 4 13 -2.5615 -0.0158
2 4 14 12.3331 -0.1123
2 4 15 1.3902 0.0068
2 4 16 1.8610 -0.1286
2 4 17 2.5093 0.0515
2 4 18 -0.4676 -0.0770
2 4 19 0.6839 -0.0077
2 4 20 1.2721 -0.0601
2 5 2 -27.3503 -0.1063
2 5 3 -8.8624 -0.2703
2 5 4 -25.7609 -0.0268
2 5 5 26.5290 -0.2980
2 5 6 -28.8657 -0.0418
2 5 7 8.0590 -0.2065
2 5 8 -18.5780 -0.1581
2 5 9 -8.1713 -0.0590
2 5 10 -4.8998 -0.0588
2 5 11 1.3272 0.0146
2 5 12 -1.1516 0.0136
2 5 13 8.0048 0.0540
2 5 14 -2.3240 -0.0226
2 5 15 1.4042 0.0063
2 5 16 1.7480 0.0280
2 5 17 -3.6971 -0.0081
2 5 18 4.1189 0.0254
2 5 19 -1.4162 -0.0099
2 5 20 1.5957 0.0080
2 6 2 -4.2390 -0.2412
2 6 3 9.6831 -0.0367
2 6 4 15.3332 -0.2395
2 6 5 -10.2154 -0.0607
2 6 6 11.4936 -0.2070
2 6 7 -22.5767 -0.1347
2 6 8 -7.0601 -0.1128
2 6 9 -5.6446 -0.1347
2 6 10 -11.4737 -0.0052
2 6 11 6.2472 -0.0134
2 6 12 -5.5171 0.0422
2 6 13 -0.2551 0.0134
2 6 14 -3.3392 0.0559
2 6 15 -3.1679 -0.0111
2 6 16 -4.7520 0.0092
2 6 17 2.0244 0.0059
2 6 18 -4.1947 0.0033
2 6 19 3.3128 0.0039
2 6 20 -0.8969 0.0073
2 7 2 32.7270 0.0680
2 7 3 12.3324 -0.1171
2 7 4 33.5778 -0.0537
2 7 5 0.1712 -0.0941
2 7 6 0.7844 -0.0727
2 7 7 -3.3234 -0.1300
2 7 8 -2.5892 -0.0756
2 7 9 -7.5925 -0.0940
2 7 10 11.3255 -0.0524
2 7 11 -12.0074 -0.0710
2 7 12 8.1573 0.0249
2 7 13 -10.7362 -0.0444
2 7 14 -3.3030 0.0025
2 7 15 -5.1170 -0.0293
2 7 16 -4.1137 -0.0190
2 7 17 -2.5943 -0.0487
2 7 18 0.4623 -0.0178
2 7 19 -1.7183 -0.0099
2 7 20 0.7648 -0.0071
2 8 2 25.7014 -0.0287
2 8 3 48.4589 0.0280
2 8 4 -9.4956 -0.0071
2 8 5 29.5954 -0.0191
2 8 6 -11.7880 -0.0891
2 8 7 10.3471 -0.0104
2 8 8 1.8326 -0.1147
2 8 9 11.3239 -0.0396
2 8 10 -1.5069 -0.1169
2 8 11 12.0549 -0.0309
2 8 12 -10.4404 -0.1221
2 8 13 2.3729 0.0044
2 8 14 -6.0787 -0.0897
2 8 15 -5.1908 -0.0216
2 8 16 1.3807 -0.0666
2 8 17 -4.5070 -0.0131
2 8 18 1.6738 -0.0491
2 8 19 -1.1214 -0.0137
2 8 20 -0.3314 -0.0042
2 9 2 23.6753 0.1010
2 9 3 -3.8115 0.0336
2 9 4 22.2543 0.0561
2 9 5 -21.7771 -0.0452
2 9 6 17.2087 0.0071
2 9 7 -0.8508 -0.0694
2 9 8 10.3345 -0.0316
2 9 9 12.1737 -0.0584
2 9 10 5.7963 -0.0786
2 9 11 1.7361 -0.0606
2 9 12 2.9631 -0.0530
2 9 13 -3.7375 -0.0777
2 9 14 -0.4515 -0.0334
2 9 15 3.0709 -0.0402
2 9 16 -3.5392 -0.0109
2 9 17 6.2874 -0.0226
2 9 18 -3.1344 0.0172
2 9 19 2.1913 -0.0131
2 9 20 -0.8354 -0.0052
2 10 2 0.1555 0.0557
2 10 3 -16.0962 0.1245
2 10 4 -16.9667 0.0074
2 10 5 -3.4678 0.0290
2 10 6 -8.3962 -0.0032
2 10 7 5.3226 -0.0250
2 10 8 11.4864 0.0199
2 10 9 -2.6676 -0.0820
2 10 10 12.4029 0.0425
2 10 11 -6.2437 -0.0804
2 10 12 3.4404 0.0193
2 10 13 -0.1367 -0.0635
2 10 14 2.9883 -0.0066
2 10 15 2.5150 -0.0295
2 10 16 6.3467 0.0274
2 10 17 0.0823 0.0210
2 10 18 4.5349 0.0090
2 10 19 -1.0439 0.0159
2 10 20 0.4900 0.0078
2 11 2 -37.0626 0.1379
2 11 3 -7.4624 0.0389
2 11 4 -36.0853 0.0504
2 11 5 -3.7436 0.0647
2 11 6 -9.9106 0.0223
2 11 7 3.7188 0.0716
2 11 8 -6.2671 -0.0219
2 11 9 8.2037 0.0750
2 11 10 -14.0786 -0.0297
2 11 11 6.6895 0.0843
2 11 12 -7.4020 -0.0394
2 11 13 3.6924 0.0266
2 11 14 4.0592 -0.0419
2 11 15 2.5895 0.0192
2 11 16 5.9715 -0.0079
2 11 17 2.0561 0.0272
2 11 18 1.6669 0.0021
2 11 19 0.6837 -0.0008
2 12 2 -7.8970 0.0208
2 12 3 -40.2201 0.0113
2 12 4 6.3649 0.0689
2 12 5 -22.1878 0.0527
2 12 6 6.5352 0.0982
2 12 7 -6.7067 0.0748
2 12 8 -1.7500 0.0497
2 12 9 -10.8645 0.0604
2 12 10 -1.2443 0.0711
2 12 11 -10.9639 0.0405
2 12 12 2.2583 0.0384
2 12 13 -0.5624 -0.0085
2 12 14 0.0586 -0.0058
2 12 15 6.5475 -0.0166
2 12 16 -2.9820 0.0023
2 12 17 4.7150 -0.0286
2 12 18 -2.4195 -0.0061
2 12 19 0.8325 -0.0174
2 13 2 -11.7350 -0.0829
2 13 3 5.1545 0.0033
2 13 4 -9.4150 -0.0033
2 13 5 15.1369 0.0665
2 13 6 -1.5080 0.0946
2 13 7 -0.6019 0.0237
2 13 8 -1.5385 0.1148
2 13 9 -10.9135 0.0368
2 13 10 -3.6721 0.0920
2 13 11 -4.3185 0.0461
2 13 12 -1.5403 0.0371
2 13 13 -0.6095 0.0001
2 13 14 2.0133 0.0075
2 13 15 -4.3314 -0.0043
2 13 16 2.9851 -0.0206
2 13 17 -5.9383 -0.0074
2 13 18 1.0292 -0.0245
2 13 19 -2.0115 0.0137
2 14 2 -2.7899 -0.0501
2 14 3 19.4994 -0.0832
2 14 4 12.4980 -0.0084
2 14 5 15.0226 0.0090
2 14 6 7.2420 -0.0017
2 14 7 6.7591 0.0577
2 14 8 -9.2203 0.0187
2 14 9 5.5279 0.0757
2 14 10 -9.3376 0.0705
2 14 11 5.0980 0.0288
2 14 12 -1.8862 0.0379
2 14 13 0.6852 0.0220
2 14 14 -1.2621 0.0297
2 14 15 -1.9021 0.0146
2 14 16 -4.4577 0.0220
2 14 17 -1.4381 0.0001
2 14 18 -3.3966 0.0240
2 14 19 -0.6044 0.0384
2 15 2 29.1347 -0.0864
2 15 3 1.3999 -0.0586
2 15 4 31.3325 -0.0587
2 15 5 5.6432 -0.0294
2 15 6 13.2912 -0.0598
2 15 7 -1.6380 0.0026
2 15 8 6.4848 0.0006
2 15 9 -5.2710 0.0702
2 15 10 9.5478 -0.0025
2 15 11 -1.6311 0.0737
2 15 12 4.6876 -0.0059
2 15 13 1.6849 0.0564
2 15 14 -3.4282 0.0370
2 15 15 1.0789 0.0571
2 15 16 -4.9021 0.0264
2 15 17 -0.8397 0.0386
2 15 18 -1.7064 0.0584
2 15 19 -0.3465 0.0233
2 16 2 -2.3825 -0.0596
2 16 3 25.5786 -0.0420
2 16 4 -3.2237 -0.0399
2 16 5 13.6926 -0.1010
2 16 6 -2.3366 -0.0206
2 16 7 0.7127 -0.0731
2 16 8 1.5196 0.0234
2 16 9 3.9266 -0.0095
2 16 10 3.3106 0.0419
2 16 11 5.8375 -0.0220
2 16 12 2.9147 0.0497
2 16 13 -0.5304 0.0272
2 16 14 4.2631 0.0459
2 16 15 -5.0987 0.0406
2 16 16 3.7171 0.0376
2 16 17 -2.9023 0.0396
2 16 18 1.3941 0.0158
2 17 2 1.0004 -0.0368
2 17 3 -3.6674 -0.0317
2 17 4 1.0165 -0.0601
2 17 5 -8.7682 -0.0362
2 17 6 -6.9036 -0.0784
2 17 7 0.0487 -0.0286
2 17 8 -5.8739 -0.0083
2 17 9 7.8175 -0.0397
2 17 10 -0.5151 0.0061
2 17 11 4.6174 -0.0102
2 17 12 0.5644 0.0091
2 17 13 2.3550 0.0144
2 17 14 -1.6532 0.0405
2 17 15 4.2493 -0.0006
2 17 16 -1.9569 0.0173
2 17 17 3.4467 0.0138
2 17 18 -0.0501 0.0013
2 18 2 5.2716 -0.0085
2 18 3 -16.2199 -0.0459
2 18 4 -7.0274 -0.0372
2 18 5 -15.1082 -0.0422
2 18 6 -6.0198 -0.0443
2 18 7 -10.4901 -0.0103
2 18 8 4.8504 -0.0740
2 18 9 -6.6326 0.0120
2 18 10 5.4729 -0.0817
2 18 11 -3.2048 0.0007
2 18 12 -0.5940 -0.0186
2 18 13 0.6974 0.0098
2 18 14 -0.7360 -0.0261
2 18 15 1.3011 0.0172
2 18 16 1.8865 -0.0072
2 18 17 0.8637 -0.0242
2 18 18 1.0922 0.0094
2 19 2 -17.9087 -0.0591
2 19 3 2.2112 -0.0211
2 19 4 -19.0415 -0.0232
2 19 5 -4.8862 -0.0302
2 19 6 -8.8448 -0.0064
2 19 7 -1.1717 -0.0325
2 19 8 -4.0304 -0.0177
2 19 9 1.9309 -0.0743
2 19 10 -5.0488 -0.0295
2 19 11 -1.6275 -0.0503
2 19 12 -0.9924 -0.0337
2 19 13 -5.1224 -0.0190
2 19 14 3.5133 -0.0085
2 19 15 -3.0347 -0.0278
2 19 16 2.6770 -0.0004
2 19 17 -0.3784 0.0170
2 20 2 5.2003 -0.0013
2 20 3 -11.2682 -0.0078
2 20 4 1.5937 -0.0074
2 20 5 -3.5690 0.0123
2 20 6 -0.7197 0.0217
2 20 7 4.0887 -0.0158
2 20 8 -2.5286 -0.0001
2 20 9 0.9457 -0.0534
2 20 10 -3.0370 -0.0382
2 20 11 -1.9303 -0.0578
2 20 12 -4.0342 -0.0244
2 20 13 1.8726 -0.0506
2 20 14 -5.1761 -0.0201
2 20 15 3.3039 -0.0007
2 20 16 -2.8839 -0.0196
2 20 17 1.2453 -0.0031
2 21 2 2.8807 0.0262
2 21 3 1.2968 0.0180
2 21 4 4.3545 0.0378
2 21 5 3.8419 0.0405
2 21 6 9.7079 0.0321
2 21 7 -1.1499 0.0497
2 21 8 8.4700 -0.0099
2 21 9 -4.5425 0.0044
2 21 10 2.3842 -0.0300
2 21 11 -1.3036 -0.0320
2 21 12 -0.3949 -0.0430
2 21 13 -0.7495 -0.0212
2 21 14 0.8924 -0.0317
2 21 15 -2.3837 -0.0342
2 21 16 0.6921 0.0036
2 21 17 -1.1558 -0.0374
2 22 2 -6.5014 0.0325
2 22 3 9.9669 0.0386
2 22 4 2.8801 0.0413
2 22 5 10.7569 0.0657
2 22 6 3.3657 0.0429
2 22 7 8.5631 0.0563
2 22 8 -2.1071 0.0244
2 22 9 5.7308 0.0397
2 22 10 -0.8086 -0.0206
2 22 11 1.0866 0.0158
2 22 12 4.2269 -0.0309
2 22 13 -2.1462 -0.0172
2 22 14 2.5394 -0.0205
2 22 15 -1.4571 -0.0269
2 22 16 0.0507 -0.0594
2 23 2 6.3029 0.0123
2 23 3 -2.5923 0.0381
2 23 4 7.9782 0.0427
2 23 5 3.3434 0.0228
2 23 6 2.7740 0.0689
2 23 7 2.0623 0.0200
2 23 8 1.0829 0.0687
2 23 9 0.3248 0.0028
2 23 10 2.0413 0.0586
2 23 11 3.6087 -0.0175
2 23 12 -1.5596 0.0282
2 23 13 5.7472 -0.0011
2 23 14 -3.5392 -0.0199
2 23 15 2.7453 -0.0184
2 23 16 -1.3240 -0.0375
2 24 2 -3.3546 0.0121
2 24 3 1.7121 0.0049
2 24 4 0.4225 0.0164
2 24 5 -2.5292 0.0326
2 24 6 1.8933 0.0153
2 24 7 -6.3533 0.0400
2 24 8 2.3161 0.0320
2 24 9 -2.6772 0.0333
2 24 10 1.3653 0.0180
2 24 11 0.2478 0.0355
2 24 12 2.2229 0.0247
2 24 13 -2.4758 0.0126
2 24 14 2.8912 0.0266
2 24 15 -1.7588 -0.0316
2 25 2 -3.8414 0.0053
2 25 3 1.6828 0.0011
2 25 4 -4.8979 0.0034
2 25 5 -0.7757 0.0185
2 25 6 -8.3212 0.0150
2 25 7 0.8958 0.0409
2 25 8 -7.1497 -0.0036
2 25 9 1.1713 0.0502
2 25 10 -1.3197 0.0008
2 25 11 -2.1946 0.0452
2 25 12 0.4944 0.0235
2 25 13 -1.7829 0.0478
2 25 14 -0.6241 -0.0047
2 25 15 0.4212 0.0389
2 26 2 6.6335 -0.0227
2 26 3 -3.7771 0.0068
2 26 4 -0.1580 0.0157
2 26 5 -5.0242 0.0083
2 26 6 -2.3071 0.0272
2 26 7 -4.6624 0.0087
2 26 8 -0.1347 0.0355
2 26 9 -2.3758 -0.0116
2 26 10 -1.9030 0.0442
2 26 11 1.1229 0.0215
2 26 12 -5.3613 0.0424
2 26 13 1.5962 0.0174
2 26 14 -2.2892 0.0309
2 27 2 0.4670 0.0152
2 27 3 2.5189 0.0048
2 27 4 -0.6185 0.0025
2 27 5 -2.4179 0.0151
2 27 6 1.0631 0.0181
2 27 7 -2.3428 -0.0067
2 27 8 1.3498 0.0114
2 27 9 -0.6330 0.0050
2 27 10 0.9010 0.0204
2 27 11 -3.1153 0.0221
2 27 12 1.8768 0.0370
2 27 13 -3.4375 0.0066
2 27 14 1.5693 0.0127
2 28 2 1.6145 0.0011
2 28 3 2.2019 -0.0069
2 28 4 -0.8793 0.0076
2 28 5 3.8583 -0.0038
2 28 6 -1.8344 -0.0180
2 28 7 5.1268 0.0025
2 28 8 -0.6321 -0.0352
2 28 9 2.7574 0.0062
2 28 10 0.2927 -0.0049
2 28 11 0.4667 0.0249
2 28 12 -0.7804 -0.0124
2 28 13 1.3497 0.0219
2 29 2 2.3787 -0.0150
2 29 3 -1.9455 -0.0024
2 29 4 2.5969 -0.0226
2 29 5 -0.1195 -0.0091
2 29 6 4.2675 -0.0301
2 29 7 0.4357 -0.0265
2 29 8 3.5356 -0.0306
2 29 9 1.2528 -0.0162
2 29 10 0.0188 -0.0207
2 29 11 1.6814 -0.0172
2 29 12 -0.3485 -0.0012
2 30 2 -4.8998 -0.0200
2 30 3 -0.4428 -0.0229
2 30 4 -0.3492 -0.0097
2 30 5 0.6013 -0.0390
2 30 6 1.6743 -0.0082
2 30 7 1.0240 -0.0438
2 30 8 1.6695 0.0040
2 30 9 -0.3884 -0.0481
2 30 10 1.4150 -0.0095
2 30 11 -1.4767 -0.0437
2 31 2 -2.4674 -0.0026
2 31 3 -1.4306 -0.0197
2 31 4 -2.0274 -0.0289
2 31 5 1.3963 -0.0112
2 31 6 -1.7753 -0.0251
2 31 7 1.6817 0.0079
2 31 8 -1.6610 -0.0218
2 31 9 0.6307 0.0054
2 31 10 -1.6720 -0.0467
2 31 11 0.4904 -0.0315
2 32 2 -0.4572 -0.0075
2 32 3 -1.5683 0.0115
2 32 4 1.0067 -0.0170
2 32 5 -2.1277 -0.0164
2 32 6 0.8357 -0.0067
2 32 7 -1.9783 0.0148
2 32 8 0.0113 -0.0061
2 32 9 -1.5131 -0.0128
2 32 10 -0.4026 -0.0259
2 33 2 0.2902 0.0542
2 33 3 1.6324 -0.0065
2 33 4 0.0144 0.0141
2 33 5 0.5416 -0.0024
2 33 6 -0.8307 0.0127
2 33 7 -0.6052 -0.0180
2 33 8 -0.6085 0.0112
2 33 9 -0.7712 -0.0388
2 34 2 2.3733 0.0229
2 34 3 2.0933 0.0398
2 34 4 0.7099 0.0018
2 34 5 0.7316 0.0240
2 34 6 -0.3856 0.0129
2 34 7 0.3718 0.0092
2 35 2 1.7046 -0.0209
2 35 3 0.4752 -0.0028
2 35 4 1.3610 0.0281
2 35 5 -0.2054 0.0251
2 35 6 0.5810 0.0231
2 36 2 -0.0652 -0.0240
2 36 3 0.3466 -0.0492
2 36 4 -0.7285 -0.0031
3 0 3 -21.1880 -0.1980
3 0 5 34.8378 -0.4857
3 0 7 28.7800 -0.3736
3 0 9 6.8467 -0.2184
3 0 11 8.8692 -0.3538
3 0 13 14.6852 -0.3712
3 0 15 8.5287 -0.2486
3 0 17 0.6779 -0.1929
3 0 19 -0.0092 -0.1632
3 1 3 -5.4259 -0.2827
3 1 4 8.8004 -0.8184
3 1 5 -9.7493 -0.1062
3 1 6 27.8751 -0.5597
3 1 7 -22.8127 -0.1890
3 1 8 9.7903 -0.0419
3 1 9 -11.4147 -0.1378
3 1 10 2.0968 0.1513
3 1 11 3.1655 0.0111
3 1 12 7.9900 -0.0226
3 1 13 3.8954 0.0029
3 1 14 8.1108 -0.0039
3 1 15 0.8464 0.0323
3 1 16 2.1620 -0.0064
3 1 17 2.1409 0.0712
3 1 18 -0.9080 -0.0557
3 1 19 3.0001 0.0154
3 1 20 0.2858 -0.0462
3 2 3 -4.7435 -0.9120
3 2 4 5.8240 -0.1418
3 2 5 2.6413 -0.5450
3 2 6 -21.2164 -0.0928
3 2 7 0.0957 -0.0921
3 2 8 -25.5091 -0.1363
3 2 9 -4.3970 0.3795
3 2 10 -2.7892 -0.0943
3 2 11 -3.9596 0.3588
3 2 12 7.3424 0.0062
3 2 13 -2.7846 0.2469
3 2 14 2.2422 -0.0193
3 2 15 -1.7481 0.2280
3 2 16 0.5729 -0.0151
3 2 17 -1.4350 0.1147
3 2 18 3.5079 0.0016
3 2 19 -1.0439 0.0503
3 2 20 2.4717 0.0303
3 3 3 21.3165 -0.0991
3 3 4 -8.7132 -0.2814
3 3 5 10.9051 -0.0739
3 3 6 -21.6367 -0.0572
3 3 7 -14.5666 -0.0134
3 3 8 -12.1749 0.2278
3 3 9 -8.0337 -0.0572
3 3 10 -7.8373 0.3714
3 3 11 5.1412 -0.0414
3 3 12 -12.0102 0.2842
3 3 13 3.6971 0.0274
3 3 14 -10.5406 0.2589
3 3 15 -1.2624 -0.0496
3 3 16 -3.4628 0.1995
3 3 17 -0.6178 -0.0391
3 3 18 -0.5371 0.0937
3 3 19 1.6601 0.0148
3 3 20 -1.0138 0.0783
3 4 3 15.4115 0.0308
3 4 4 33.7394 -0.0407
3 4 5 -28.5766 0.1269
3 4 6 16.3582 0.0486
3 4 7 -22.3952 0.0937
3 4 8 3.9516 0.0987
3 4 9 -4.3400 0.1107
3 4 10 3.1197 -0.0339
3 4 11 -7.1241 0.0959
3 4 12 1.8035 0.0059
3 4 13 -13.1629 0.0697
3 4 14 -1.2111 0.0114
3 4 15 -6.5508 0.1126
3 4 16 -3.6723 -0.0574
3 4 17 0.9290 0.0542
3 4 18 -2.8469 -0.0122
3 4 19 0.7098 0.0405
3 4 20 -0.7071 0.0201
3 5 3 25.0941 0.0639
3 5 4 -7.2084 0.2628
3 5 5 24.3245 0.0629
3 5 6 -22.1645 0.1103
3 5 7 22.2619 0.1775
3 5 8 -1.8329 -0.0222
3 5 9 9.7836 0.0649
3 5 10 6.0378 -0.0853
3 5 11 -1.2889 -0.0551
3 5 12 -2.5013 -0.0945
3 5 13 -2.5681 0.0028
3 5 14 -4.3721 -0.0540
3 5 15 -1.9926 -0.0129
3 5 16 1.4154 0.0075
3 5 17 -4.3219 -0.0336
3 5 18 3.4986 -0.0215
3 5 19 -3.5925 0.0081
3 5 20 0.5504 0.0131
3 6 3 9.6353 0.2806
3 6 4 -6.3611 0.1115
3 6 5 -4.7084 0.1384
3 6 6 13.7656 0.1447
3 6 7 1.4636 0.0336
3 6 8 15.9767 0.1157
3 6 9 12.3700 -0.0598
3 6 10 -0.5363 -0.0328
3 6 11 10.8379 -0.0742
3 6 12 -6.4281 -0.0758
3 6 13 5.2183 -0.0844
3 6 14 -0.3721 -0.0038
3 6 15 3.2606 -0.0200
3 6 16 0.5060 -0.0165
3 6 17 3.6267 0.0105
3 6 18 -2.6232 0.0048
3 6 19 2.1930 -0.0137
3 6 20 -1.7307 0.0091
3 7 3 -37.2619 0.1394
3 7 4 6.9161 0.1227
3 7 5 -22.8171 0.1152
3 7 6 11.1968 0.1104
3 7 7 3.1286 0.0808
3 7 8 10.0128 0.0645
3 7 9 0.4633 0.0184
3 7 10 10.9650 0.0532
3 7 11 -8.4454 -0.0580
3 7 12 11.5771 0.0289
3 7 13 -2.7751 -0.0497
3 7 14 7.4723 0.0067
3 7 15 4.7575 0.0082
3 7 16 2.1394 0.0535
3 7 17 3.5583 0.0028
3 7 18 0.6244 0.0349
3 7 19 -0.0967 0.0359
3 7 20 0.6236 0.0003
3 8 3 -6.6322 0.0894
3 8 4 -43.4903 0.1160
3 8 5 16.3898 0.1335
3 8 6 -20.6706 0.0666
3 8 7 9.4130 0.1273
3 8 8 -6.2615 0.0426
3 8 9 -0.4617 0.1107
3 8 10 -6.9612 0.0368
3 8 11 3.8623 0.1013
3 8 12 -4.6914 -0.0217
3 8 13 7.4899 0.0536
3 8 14 3.0958 0.0003
3 8 15 1.8009 0.0322
3 8 16 6.9343 0.0106
3 8 17 -2.8764 0.0541
3 8 18 4.1161 0.0151
3 8 19 -1.2964 0.0070
3 8 20 0.8747 0.0457
3 9 3 -23.7885 0.0551
3 9 4 5.1149 0.1032
3 9 5 -19.9795 0.0933
3 9 6 10.4917 0.1173
3 9 7 -13.2450 0.0764
3 9 8 -7.2655 0.0654
3 9 9 -5.7649 0.1024
3 9 10 -10.8984 0.0518
3 9 11 -1.4102 0.0620
3 9 12 -1.5130 0.0290
3 9 13 0.9306 0.0153
3 9 14 0.4727 -0.0028
3 9 15 3.1405 0.0095
3 9 16 -4.0151 -0.0176
3 9 17 3.9923 -0.0209
3 9 18 -4.2343 -0.0032
3 9 19 2.2304 0.0101
3 10 3 -6.8036 0.0378
3 10 4 13.3140 0.0482
3 10 5 4.8579 0.0583
3 10 6 -0.7272 0.0957
3 10 7 -4.8874 0.0081
3 10 8 -3.9412 0.1113
3 10 9 -15.4062 -0.0246
3 10 10 3.5023 0.0886
3 10 11 -10.9165 -0.0402
3 10 12 4.1652 0.0426
3 10 13 -3.7636 -0.0258
3 10 14 -0.7461 0.0150
3 10 15 -3.0021 -0.0545
3 10 16 -2.2475 -0.0313
3 10 17 -3.9845 -0.0509
3 10 18 -0.0608 -0.0398
3 10 19 -1.6223 -0.0220
3 11 3 40.2731 -0.0501
3 11 4 -0.4542 -0.0143
3 11 5 27.0204 0.0269
3 11 6 -3.6106 -0.0388
3 11 7 5.2021 0.0472
3 11 8 -7.6504 -0.0384
3 11 9 5.2380 0.0418
3 11 10 -8.1654 -0.0619
3 11 11 8.4588 0.0153
3 11 12 -5.2374 -0.0307
3 11 13 1.1973 0.0251
3 11 14 -2.2398 -0.0115
3 11 15 -6.4432 -0.0120
3 11 16 -0.8449 -0.0445
3 11 17 -5.6560 -0.0338
3 11 18 -0.2658 -0.0008
3 11 19 -1.0675 -0.0129
3 12 3 6.3252 -0.0523
3 12 4 36.0789 -0.0521
3 12 5 -4.6005 -0.0766
3 12 6 15.4106 -0.0696
3 12 7 -2.1304 -0.0349
3 12 8 5.0332 -0.0459
3 12 9 3.4157 -0.0324
3 12 10 7.0960 -0.0400
3 12 11 1.7810 -0.0233
3 12 12 3.9085 0.0037
3 12 13 -0.2432 0.0298
3 12 14 -3.9861 0.0157
3 12 15 1.3006 0.0156
3 12 16 -7.3633 0.0055
3 12 17 2.9768 0.0275
3 12 18 -3.3419 0.0247
3 12 19 1.3122 0.0417
3 13 3 12.5195 -0.0219
3 13 4 0.2077 -0.0733
3 13 5 7.3016 -0.1208
3 13 6 -4.1966 -0.0565
3 13 7 1.8393 -0.1132
3 13 8 8.2004 -0.0269
3 13 9 1.7292 -0.0748
3 13 10 11.1558 -0.0391
3 13 11 1.2358 -0.0198
3 13 12 4.4846 0.0132
3 13 13 -0.9047 0.0157
3 13 14 1.5850 0.0275
3 13 15 -2.8206 0.0241
3 13 16 3.6719 0.0402
3 13 17 -2.2034 0.0593
3 13 18 3.6157 0.0556
3 13 19 -0.1534 0.0248
3 14 3 6.5420 -0.0188
3 14 4 -18.3535 -0.0581
3 14 5 -5.0173 -0.0613
3 14 6 -10.2586 -0.0879
3 14 7 2.2733 -0.0569
3 14 8 -3.1246 -0.0704
3 14 9 11.2651 -0.0836
3 14 10 -3.4357 -0.0227
3 14 11 7.3172 -0.0510
3 14 12 -2.5465 0.0045
3 14 13 1.2796 -0.0190
3 14 14 1.2905 -0.0008
3 14 15 0.8143 -0.0024
3 14 16 2.8562 0.0414
3 14 17 3.0430 0.0335
3 14 18 1.4645 0.0198
3 15 3 -32.0813 -0.0095
3 15 4 -2.5454 -0.0258
3 15 5 -25.1647 -0.0003
3 15 6 -2.8576 -0.0559
3 15 7 -7.3935 -0.0223
3 15 8 2.8518 -0.1035
3 15 9 -3.5989 -0.0318
3 15 10 2.8934 -0.0975
3 15 11 -4.9657 -0.0042
3 15 12 -0.4870 -0.0641
3 15 13 0.3358 -0.0354
3 15 14 -2.3758 -0.0504
3 15 15 5.9174 -0.0124
3 15 16 -0.8780 -0.0077
3 15 17 4.5963 -0.0067
3 15 18 0.6296 -0.0211
3 16 3 -4.0061 0.0178
3 16 4 -23.5760 0.0412
3 16 5 -1.7570 -0.0113
3 16 6 -8.5444 0.0335
3 16 7 -1.6155 -0.0553
3 16 8 0.5171 -0.0434
3 16 9 -4.6751 -0.0723
3 16 10 -2.3614 -0.0378
3 16 11 -4.8571 -0.0606
3 16 12 -1.8577 -0.0455
3 16 13 -3.6711 -0.0553
3 16 14 3.5779 -0.0562
3 16 15 -3.5686 -0.0219
3 16 16 5.3491 -0.0231
3 16 17 -2.1674 -0.0238
3 16 18 1.4941 -0.0598
3 17 3 -2.3142 0.0432
3 17 4 -1.4185 0.0354
3 17 5 0.4067 0.0557
3 17 6 2.1919 0.0171
3 17 7 5.6562 -0.0311
3 17 8 -5.3053 0.0019
3 17 9 3.2677 -0.0660
3 17 10 -8.4295 -0.0065
3 17 11 -0.2737 -0.0461
3 17 12 -3.6881 -0.0346
3 17 13 -0.2165 -0.0531
3 17 14 -1.8637 -0.0059
3 17 15 1.6688 -0.0290
3 17 16 -2.9488 -0.0085
3 17 17 0.9995 -0.0216
3 17 18 -1.7104 -0.0187
3 18 3 -4.5787 0.0573
3 18 4 15.5723 0.0552
3 18 5 5.4122 0.0550
3 18 6 11.5791 0.0046
3 18 7 1.7038 0.0479
3 18 8 5.8382 -0.0363
3 18 9 -5.6799 0.0474
3 18 10 2.7222 -0.0227
3 18 11 -2.8862 -0.0025
3 18 12 -0.3589 -0.0162
3 18 13 1.9818 -0.0073
3 18 14 -2.6414 -0.0162
3 18 15 0.5347 0.0134
3 18 16 -1.9427 -0.0061
3 18 17 -1.4580 -0.0240
3 19 3 19.5794 0.0510
3 19 4 3.3195 0.0610
3 19 5 15.4501 0.0283
3 19 6 6.0601 0.0342
3 19 7 4.2684 0.0230
3 19 8 1.4101 0.0512
3 19 9 1.0572 0.0364
3 19 10 0.1882 0.0284
3 19 11 1.4662 0.0318
3 19 12 3.8252 -0.0076
3 19 13 -2.5822 0.0190
3 19 14 4.6397 0.0086
3 19 15 -4.4934 -0.0135
3 19 16 1.3521 -0.0130
3 19 17 -2.0138 0.0092
3 20 3 1.8483 0.0411
3 20 4 10.1637 0.0143
3 20 5 3.3601 0.0094
3 20 6 0.6235 0.0384
3 20 7 3.6162 0.0118
3 20 8 -4.6273 0.0695
3 20 9 3.9864 0.0398
3 20 10 -0.5513 0.0653
3 20 11 3.7190 0.0237
3 20 12 0.6151 0.0486
3 20 13 4.1595 0.0107
3 20 14 -2.9233 0.0056
3 20 15 3.3120 0.0019
3 20 16 -2.4779 -0.0299
3 20 17 1.1125 -0.0085
3 21 3 -2.3429 -0.0138
3 21 4 0.7114 -0.0036
3 21 5 -5.0637 -0.0028
3 21 6 -1.2642 -0.0138
3 21 7 -8.4118 0.0354
3 21 8 2.7414 0.0269
3 21 9 -5.1948 0.0426
3 21 10 3.3676 0.0568
3 21 11 0.8240 0.0444
3 21 12 0.2639 0.0469
3 21 13 1.3997 0.0341
3 21 14 0.6271 0.0198
3 21 15 -0.3278 -0.0117
3 21 16 1.2859 0.0247
3 22 3 2.6745 -0.0237
3 22 4 -9.9869 -0.0336
3 22 5 -5.0379 -0.0075
3 22 6 -8.5465 -0.0253
3 22 7 -3.3687 0.0107
3 22 8 -5.4185 -0.0109
3 22 9 0.7881 0.0507
3 22 10 -1.5857 0.0032
3 22 11 -1.7263 0.0670
3 22 12 2.5814 0.0353
3 22 13 -4.1712 0.0396
3 22 14 2.9351 0.0335
3 22 15 -1.1933 0.0369
3 22 16 1.3455 0.0231
3 23 3 -7.6054 -0.0207
3 23 4 -3.3597 -0.0079
3 23 5 -6.2850 -0.0495
3 23 6 -6.2751 0.0083
3 23 7 -0.7776 -0.0384
3 23 8 -3.5317 0.0096
3 23 9 0.0560 -0.0240
3 23 10 -1.8955 0.0349
3 23 11 0.3700 0.0135
3 23 12 -4.5770 0.0291
3 23 13 3.0077 0.0447
3 23 14 -3.9089 0.0189
3 23 15 2.4993 0.0635
3 24 3 -1.0822 -0.0167
3 24 4 -1.4687 -0.0318
3 24 5 -3.2694 -0.0049
3 24 6 3.4001 -0.0375
3 24 7 -3.6196 -0.0225
3 24 8 5.0421 -0.0165
3 24 9 -2.2223 -0.0255
3 24 10 0.9673 0.0030
3 24 11 -1.1072 -0.0058
3 24 12 -0.1738 0.0224
3 24 13 -2.1043 -0.0148
3 24 14 1.5907 0.0490
3 24 15 -1.3871 0.0054
3 25 3 3.4604 -0.0170
3 25 4 -0.4930 -0.0308
3 25 5 5.0172 -0.0223
3 25 6 1.1087 -0.0377
3 25 7 6.5994 -0.0200
3 25 8 -0.1003 -0.0564
3 25 9 3.8462 0.0004
3 25 10 1.1269 -0.0367
3 25 11 -1.1919 -0.0053
3 25 12 2.5236 -0.0287
3 25 13 -1.1352 0.0007
3 25 14 0.7245 -0.0250
3 26 3 -1.8582 -0.0317
3 26 4 4.0939 -0.0050
3 26 5 3.8938 -0.0459
3 26 6 3.8617 -0.0259
3 26 7 4.0568 -0.0442
3 26 8 2.8718 -0.0278
3 26 9 2.4234 -0.0401
3 26 10 0.1801 -0.0256
3 26 11 3.8095 -0.0254
3 26 12 -2.1225 -0.0430
3 26 13 3.7356 -0.0213
3 26 14 -1.2668 -0.0203
3 27 3 0.4239 0.0036
3 27 4 2.0761 -0.0272
3 27 5 0.3050 -0.0067
3 27 6 4.7851 -0.0211
3 27 7 -1.1791 -0.0393
3 27 8 3.5962 -0.0147
3 27 9 -0.8296 -0.0403
3 27 10 2.0117 -0.0242
3 27 11 -0.8978 -0.0524
3 27 12 3.0829 -0.0154
3 27 13 -1.3058 -0.0439
3 28 3 0.0886 0.0035
3 28 4 -2.0599 0.0123
3 28 5 1.6132 0.0054
3 28 6 -3.4552 -0.0063
3 28 7 1.9195 0.0071
3 28 8 -3.1303 -0.0213
3 28 9 0.3103 -0.0146
3 28 10 -0.8511 -0.0273
3 28 11 -0.2086 -0.0299
3 28 12 -0.0117 -0.0340
3 28 13 0.3695 -0.0048
3 29 3 -2.0384 0.0185
3 29 4 -0.4010 0.0196
3 29 5 -2.7220 0.0204
3 29 6 -1.5331 0.0165
3 29 7 -2.8411 0.0197
3 29 8 -1.6930 -0.0057
3 29 9 -1.4836 0.0132
3 29 10 -2.1226 -0.0277
3 29 11 0.6503 0.0008
3 29 12 -1.5442 -0.0180
3 30 3 1.0591 0.0156
3 30 4 -0.0936 0.0303
3 30 5 -2.6216 0.0136
3 30 6 -0.5136 0.0321
3 30 7 -3.2024 -0.0009
3 30 8 -0.4349 0.0312
3 30 9 -2.5714 -0.0113
3 30 10 0.5031 0.0266
3 30 11 -1.7305 0.0004
3 31 3 2.2255 0.0268
3 31 4 -1.0535 0.0091
3 31 5 1.5799 0.0389
3 31 6 -2.3699 0.0065
3 31 7 1.1277 0.0102
3 31 8 -2.0299 0.0021
3 31 9 0.7761 0.0207
3 31 10 -0.7644 0.0277
3 32 3 0.1531 0.0210
3 32 4 1.6053 0.0355
3 32 5 -0.6755 0.0171
3 32 6 1.5691 0.0082
3 32 7 -0.3798 0.0151
3 32 8 0.8559 -0.0107
3 32 9 0.2077 0.0365
3 33 3 -0.5033 -0.0121
3 33 4 -0.1900 0.0355
3 33 5 0.4186 0.0127
3 33 6 0.6371 0.0109
3 33 7 0.3733 -0.0184
3 33 8 1.0598 0.0401
3 34 3 -0.9293 0.0251
3 34 4 -1.5990 -0.0226
3 34 5 0.3841 0.0000
3 34 6 -0.2884 -0.0186
3 34 7 0.9250 0.0099
3 35 3 -1.9418 -0.0101
3 35 4 0.0116 -0.0065
3 35 5 -0.9018 -0.0485
4 0 4 -12.5640 0.3902
4 0 6 -41.3233 0.3807
4 0 8 -24.1868 0.1699
4 0 10 -7.3597 0.1887
4 0 12 -8.1697 0.3337
4 0 14 -9.0320 0.2341
4 0 16 -2.4784 0.1409
4 0 18 1.8445 0.0904
4 0 20 0.1260 0.0667
4 1 4 -0.6673 0.0864
4 1 5 -22.5243 0.3777
4 1 6 7.7006 0.1508
4 1 7 -24.5929 -0.0427
4 1 8 13.1590 0.1549
4 1 9 -7.7185 -0.3313
4 1 10 2.2648 0.0149
4 1 11 -3.1341 -0.1151
4 1 12 -6.3650 -0.0011
4 1 13 -5.9051 -0.0075
4 1 14 -5.0784 -0.0222
4 1 15 -3.8786 -0.0312
4 1 16 -2.6928 -0.0745
4 1 17 0.7766 0.0011
4 1 18 -3.0715 -0.0093
4 1 19 1.1539 0.0148
4 1 20 -2.0380 0.0124
4 2 4 5.7487 0.2989
4 2 5 -5.0477 0.0901
4 2 6 0.9405 -0.0594
4 2 7 15.9205 0.0561
4 2 8 3.1358 -0.4924
4 2 9 12.0522 -0.0030
4 2 10 4.3950 -0.5081
4 2 11 -4.5503 -0.0434
4 2 12 3.0605 -0.2873
4 2 13 -8.4820 -0.0384
4 2 14 1.8492 -0.2290
4 2 15 -3.6026 0.0026
4 2 16 0.9424 -0.1266
4 2 17 -2.4988 -0.0198
4 2 18 0.7745 -0.0506
4 2 19 -3.3717 0.0018
4 2 20 0.3200 -0.0342
4 3 4 -21.7893 0.1577
4 3 5 23.9563 -0.0612
4 3 6 -4.0368 -0.0283
4 3 7 24.2734 -0.2835
4 3 8 10.9386 -0.0765
4 3 9 12.4971 -0.4419
4 3 10 2.3354 -0.0468
4 3 11 7.8339 -0.3441
4 3 12 -5.3329 -0.0920
4 3 13 8.9860 -0.2533
4 3 14 -2.4561 -0.0074
4 3 15 5.2421 -0.1856
4 3 16 1.0817 0.0250
4 3 17 0.0222 -0.0648
4 3 18 -0.1719 -0.0254
4 3 19 -0.5573 -0.0417
4 3 20 -0.9818 -0.0294
4 4 4 11.0908 -0.0965
4 4 5 -23.0846 -0.0139
4 4 6 33.8520 -0.0529
4 4 7 -6.8437 -0.1445
4 4 8 19.0208 -0.1055
4 4 9 0.2849 -0.0372
4 4 10 4.8773 -0.1163
4 4 11 0.3257 -0.0253
4 4 12 6.8858 -0.0994
4 4 13 1.6049 -0.0496
4 4 14 8.1889 -0.0878
4 4 15 3.7572 0.0448
4 4 16 1.3639 -0.0542
4 4 17 4.3700 0.0084
4 4 18 -2.4685 0.0123
4 4 19 2.0611 -0.0298
4 4 20 -0.4354 -0.0214
4 5 4 -16.1679 -0.0055
4 5 5 13.7484 0.0215
4 5 6 -15.7479 -0.1303
4 5 7 15.1888 0.1081
4 5 8 -11.3273 -0.0648
4 5 9 -1.6343 0.1087
4 5 10 -1.1111 0.0754
4 5 11 -4.1588 0.0708
4 5 12 5.7607 0.0235
4 5 13 2.1559 0.0519
4 5 14 5.1012 0.0138
4 5 15 1.7557 -0.0084
4 5 16 4.3068 0.0518
4 5 17 -2.4781 0.0143
4 5 18 4.2443 0.0023
4 5 19 -2.0750 0.0287
4 6 4 -13.2525 -0.0013
4 6 5 4.8738 -0.0628
4 6 6 -3.3646 0.0873
4 6 7 -11.2138 -0.0743
4 6 8 -8.8114 0.1171
4 6 9 -7.9519 0.0735
4 6 10 -13.0093 0.0857
4 6 11 4.5958 0.1091
4 6 12 -8.4628 0.0732
4 6 13 6.0372 0.0342
4 6 14 -3.2231 0.0340
4 6 15 0.7711 0.0181
4 6 16 -1.5806 -0.0290
4 6 17 0.5917 0.0389
4 6 18 -1.6615 0.0187
4 6 19 1.8859 -0.0033
4 7 4 32.4868 -0.0770
4 7 5 -17.6333 -0.0322
4 7 6 11.2910 -0.0378
4 7 7 -16.4037 -0.0103
4 7 8 -5.5948 0.0120
4 7 9 -12.6619 -0.0181
4 7 10 -0.1511 0.0723
4 7 11 -10.5787 -0.0210
4 7 12 4.7668 0.0603
4 7 13 -8.3146 0.0118
4 7 14 -1.0638 -0.0094
4 7 15 -3.1094 -0.0289
4 7 16 -5.2929 0.0088
4 7 17 0.5806 -0.0397
4 7 18 -2.4547 -0.0031
4 7 19 0.4037 0.0160
4 8 4 -5.0817 -0.1219
4 8 5 29.6176 -0.0697
4 8 6 -16.9244 -0.1217
4 8 7 8.8301 -0.0346
4 8 8 -7.3483 -0.0763
4 8 9 0.2768 -0.0267
4 8 10 -0.6674 -0.0891
4 8 11 1.3958 0.0099
4 8 12 -3.5541 -0.0312
4 8 13 -1.2370 0.0044
4 8 14 -3.9539 0.0032
4 8 15 -6.2438 -0.0172
4 8 16 1.1335 -0.0209
4 8 17 -6.3865 0.0007
4 8 18 2.7329 -0.0078
4 8 19 -2.3690 -0.0531
4 9 4 17.1633 -0.1396
4 9 5 -2.6122 -0.1520
4 9 6 12.6694 -0.1062
4 9 7 -1.6810 -0.0624
4 9 8 6.0360 -0.0939
4 9 9 10.0291 -0.0437
4 9 10 0.3207 -0.0595
4 9 11 8.9175 -0.0231
4 9 12 -2.3890 0.0018
4 9 13 1.4990 0.0322
4 9 14 -3.3075 0.0142
4 9 15 0.6349 0.0502
4 9 16 -3.7772 0.0244
4 9 17 3.1938 0.0172
4 9 18 -2.9243 0.0026
4 9 19 1.5290 0.0255
4 10 4 12.1780 -0.1143
4 10 5 -8.8644 -0.1525
4 10 6 4.9683 -0.0346
4 10 7 2.7691 -0.1249
4 10 8 11.8668 0.0202
4 10 9 2.1723 -0.0840
4 10 10 15.1249 0.0265
4 10 11 -3.1290 -0.0083
4 10 12 8.6388 0.0443
4 10 13 -2.0901 0.0310
4 10 14 2.3417 0.0702
4 10 15 1.8851 0.0619
4 10 16 1.2958 0.0669
4 10 17 1.8673 0.0665
4 10 18 1.4227 0.0188
4 10 19 -0.1818 0.0189
4 11 4 -32.5067 -0.0718
4 11 5 6.4976 -0.0063
4 11 6 -14.4685 -0.0909
4 11 7 8.0203 0.0207
4 11 8 0.1372 -0.0662
4 11 9 8.6739 0.0365
4 11 10 -1.6622 -0.0053
4 11 11 6.7396 0.0329
4 11 12 -2.5307 0.0143
4 11 13 3.1195 0.0261
4 11 14 3.3326 0.0420
4 11 15 0.0761 0.0477
4 11 16 7.1066 0.0777
4 11 17 -0.8531 0.0233
4 11 18 3.3481 0.0558
4 11 19 -0.3958 -0.0150
4 12 4 -5.1303 0.0386
4 12 5 -24.3961 0.0253
4 12 6 2.8428 0.0097
4 12 7 -6.5636 -0.0090
4 12 8 -0.8037 0.0017
4 12 9 -0.5725 -0.0002
4 12 10 -4.0797 0.0096
4 12 11 -1.5551 -0.0033
4 12 12 -2.3176 -0.0238
4 12 13 1.2955 -0.0184
4 12 14 -0.8827 -0.0140
4 12 15 6.0989 0.0216
4 12 16 -2.0808 -0.0014
4 12 17 5.7110 0.0205
4 12 18 -2.1567 -0.0419
4 13 4 -9.6758 0.0997
4 13 5 -4.6043 0.0335
4 13 6 -4.4839 0.0692
4 13 7 -3.5256 0.0034
4 13 8 -0.7098 0.0097
4 13 9 -11.2890 0.0126
4 13 10 -0.0024 -0.0167
4 13 11 -10.0072 -0.0242
4 13 12 0.5144 -0.0434
4 13 13 -3.6317 -0.0380
4 13 14 1.4591 -0.0337
4 13 15 -1.0448 -0.0230
4 13 16 2.2708 -0.0288
4 13 17 -2.5508 -0.0521
4 13 18 1.0865 -0.0481
4 14 4 -9.0707 0.0597
4 14 5 12.5805 0.0904
4 14 6 -1.4531 0.0458
4 14 7 3.8338 0.0320
4 14 8 -7.4655 0.0626
4 14 9 0.1208 -0.0141
4 14 10 -10.3565 0.0280
4 14 11 0.9772 -0.0315
4 14 12 -4.9714 -0.0075
4 14 13 -0.5492 -0.0192
4 14 14 0.3013 0.0024
4 14 15 -3.1129 -0.0305
4 14 16 0.1191 -0.0400
4 14 17 -2.4313 -0.0569
4 14 18 -1.4986 -0.0449
4 15 4 26.2299 0.0503
4 15 5 1.9708 0.0701
4 15 6 13.8968 0.0401
4 15 7 0.4476 0.0983
4 15 8 0.6282 0.0253
4 15 9 -2.2456 0.0868
4 15 10 -0.0527 0.0001
4 15 11 -0.6400 0.0376
4 15 12 0.2719 0.0237
4 15 13 2.0367 0.0390
4 15 14 -3.9870 0.0204
4 15 15 2.8741 0.0023
4 15 16 -6.0247 -0.0244
4 15 17 0.7841 -0.0388
4 15 18 -2.2172 0.0028
4 16 4 7.9443 0.0515
4 16 5 16.4290 0.0145
4 16 6 4.0218 0.0714
4 16 7 2.1732 0.0744
4 16 8 4.3642 0.0884
4 16 9 -2.2727 0.0554
4 16 10 6.3506 0.0573
4 16 11 0.3848 0.0461
4 16 12 5.0628 0.0507
4 16 13 -0.8719 0.0569
4 16 14 3.2989 0.0280
4 16 15 -4.5506 0.0098
4 16 16 2.5734 -0.0192
4 16 17 -3.5509 0.0173
4 17 4 3.1013 -0.0125
4 17 5 4.1770 0.0136
4 17 6 -1.0519 0.0691
4 17 7 2.3114 0.0311
4 17 8 -3.7729 0.0988
4 17 9 7.7249 0.0364
4 17 10 -0.8838 0.0545
4 17 11 7.0877 0.0449
4 17 12 1.3906 0.0472
4 17 13 1.9890 0.0290
4 17 14 0.3978 0.0179
4 17 15 0.8605 -0.0099
4 17 16 -1.1266 0.0017
4 17 17 1.6590 0.0052
4 18 4 3.3779 -0.0451
4 18 5 -11.0008 0.0146
4 18 6 -3.5889 -0.0178
4 18 7 -5.7152 0.0695
4 18 8 0.9991 -0.0089
4 18 9 -1.0247 0.0393
4 18 10 4.4272 0.0306
4 18 11 1.1483 0.0216
4 18 12 0.0754 0.0328
4 18 13 3.0080 0.0084
4 18 14 -2.7664 -0.0038
4 18 15 3.1866 -0.0066
4 18 16 -0.3629 0.0087
4 18 17 1.3087 0.0053
4 19 4 -16.5110 -0.0244
4 19 5 -6.3596 -0.0357
4 19 6 -8.6971 -0.0093
4 19 7 -5.8834 -0.0317
4 19 8 0.5276 -0.0124
4 19 9 -1.9744 -0.0028
4 19 10 1.4663 -0.0118
4 19 11 -2.3129 0.0316
4 19 12 1.3390 0.0038
4 19 13 -4.7010 0.0095
4 19 14 4.0670 0.0051
4 19 15 -3.1115 0.0160
4 19 16 3.4651 0.0161
4 19 17 -0.3439 0.0239
4 20 4 -6.5375 -0.0381
4 20 5 -7.4478 -0.0472
4 20 6 -5.6377 -0.0234
4 20 7 1.9658 -0.0620
4 20 8 -4.8662 -0.0388
4 20 9 3.9295 -0.0413
4 20 10 -4.3939 -0.0034
4 20 11 -0.3214 -0.0111
4 20 12 -3.7995 0.0043
4 20 13 0.2489 0.0159
4 20 14 -2.9519 0.0178
4 20 15 2.7084 0.0374
4 20 16 -1.3185 0.0353
4 21 4 0.6526 -0.0295
4 21 5 -1.3728 -0.0206
4 21 6 4.0006 -0.0574
4 21 7 -0.0827 -0.0483
4 21 8 5.5315 -0.0428
4 21 9 -2.6729 -0.0552
4 21 10 1.0108 -0.0259
4 21 11 -1.8495 -0.0273
4 21 12 -3.0549 -0.0096
4 21 13 0.3863 -0.0054
4 21 14 -1.1920 0.0251
4 21 15 -0.0697 0.0262
4 21 16 0.0601 0.0245
4 22 4 0.7105 -0.0262
4 22 5 7.3014 -0.0150
4 22 6 6.3143 -0.0479
4 22 7 4.8630 -0.0214
4 22 8 3.6028 -0.0682
4 22 9 1.7526 -0.0178
4 22 10 0.8486 -0.0583
4 22 11 -2.1098 -0.0446
4 22 12 2.9940 -0.0277
4 22 13 -3.6193 -0.0277
4 22 14 2.9460 -0.0050
4 22 15 -2.0175 -0.0111
4 23 4 7.3442 0.0124
4 23 5 7.1934 -0.0437
4 23 6 3.6740 0.0025
4 23 7 7.7433 -0.0433
4 23 8 -0.4829 -0.0106
4 23 9 4.1808 -0.0469
4 23 10 -0.9262 -0.0411
4 23 11 2.8873 -0.0314
4 23 12 -1.6620 -0.0684
4 23 13 3.9553 -0.0169
4 23 14 -2.4381 -0.0501
4 23 15 1.5182 -0.0274
4 24 4 3.9746 -0.0122
4 24 5 1.5537 0.0141
4 24 6 4.8113 -0.0082
4 24 7 -2.7041 -0.0061
4 24 8 3.9500 -0.0009
4 24 9 -2.5857 -0.0221
4 24 10 1.5993 -0.0148
4 24 11 0.4509 -0.0471
4 24 12 1.2576 -0.0123
4 24 13 0.1020 -0.0526
4 24 14 1.2391 -0.0238
4 25 4 -1.9230 0.0144
4 25 5 -0.6788 0.0365
4 25 6 -3.3755 0.0073
4 25 7 -1.4453 0.0365
4 25 8 -3.6425 0.0034
4 25 9 -1.2293 0.0191
4 25 10 -0.5385 -0.0022
4 25 11 -1.9369 -0.0108
4 25 12 2.1663 -0.0113
4 25 13 -1.4044 -0.0114
4 25 14 0.7671 -0.0159
4 26 4 -2.3589 0.0574
4 26 5 -3.2106 0.0133
4 26 6 -6.0290 0.0512
4 26 7 -2.2932 0.0347
4 26 8 -5.2109 0.0401
4 26 9 -1.1829 0.0350
4 26 10 -3.6603 0.0087
4 26 11 1.2354 0.0233
4 26 12 -3.2663 -0.0089
4 26 13 1.6114 0.0175
4 27 4 -1.3685 0.0062
4 27 5 -5.1014 0.0260
4 27 6 -0.4409 0.0352
4 27 7 -5.8789 0.0320
4 27 8 0.2884 0.0555
4 27 9 -3.9945 0.0317
4 27 10 0.2922 0.0320
4 27 11 -2.3203 0.0166
4 27 12 0.6403 0.0208
4 27 13 -1.8028 0.0054
4 28 4 -1.3342 -0.0194
4 28 5 1.0901 0.0113
4 28 6 -1.9486 -0.0032
4 28 7 1.5424 0.0331
4 28 8 -1.6366 0.0304
4 28 9 0.9189 0.0283
4 28 10 -0.1329 0.0434
4 28 11 -0.1731 0.0101
4 28 12 -0.1572 0.0359
4 29 4 1.5329 -0.0097
4 29 5 2.0118 -0.0268
4 29 6 1.6429 -0.0019
4 29 7 2.3299 0.0092
4 29 8 1.0885 0.0056
4 29 9 2.2362 0.0367
4 29 10 0.2437 0.0097
4 29 11 1.6474 0.0455
4 30 4 2.2326 -0.0014
4 30 5 0.5957 -0.0224
4 30 6 4.0174 -0.0032
4 30 7 0.3726 -0.0060
4 30 8 3.6617 0.0142
4 30 9 0.3663 0.0054
4 30 10 2.2704 0.0133
4 31 4 -1.1075 -0.0395
4 31 5 2.4162 0.0046
4 31 6 -0.5629 -0.0083
4 31 7 2.6242 -0.0051
4 31 8 -0.0351 0.0139
4 31 9 1.7638 -0.0165
4 32 4 -0.0445 -0.0174
4 32 5 -1.0104 -0.0341
4 32 6 0.3170 -0.0156
4 32 7 -0.3438 0.0227
4 32 8 0.2647 -0.0314
4 33 4 0.1097 -0.0356
4 33 5 -0.9604 -0.0362
4 33 6 -0.2766 -0.0047
4 33 7 -0.9205 -0.0251
4 34 4 -0.4991 -0.0473
4 34 5 0.6199 -0.0079
4 34 6 -0.8155 0.0018
4 35 4 1.1957 0.0182
5 0 5 26.7251 -0.2718
5 0 7 35.2446 -0.2219
5 0 9 16.7791 -0.1596
5 0 11 4.9270 -0.2350
5 0 13 4.9547 -0.2190
5 0 15 3.3432 -0.1128
5 0 17 -1.8151 -0.0212
5 0 19 -2.1896 -0.0044
5 1 5 5.9417 -0.0693
5 1 6 24.0022 0.1342
5 1 7 -2.5084 -0.0983
5 1 8 17.7191 0.2684
5 1 9 -4.0320 0.0564
5 1 10 4.8707 0.1296
5 1 11 3.4707 0.0238
5 1 12 2.0592 -0.0418
5 1 13 7.3435 0.0238
5 1 14 3.0926 -0.0090
5 1 15 4.6198 0.0805
5 1 16 0.3137 -0.0132
5 1 17 2.4717 0.0340
5 1 18 -2.0846 0.0110
5 1 19 1.9585 -0.0240
5 2 5 -5.9847 0.3113
5 2 6 6.3236 -0.0174
5 2 7 -2.7809 0.4875
5 2 8 -7.2025 0.0945
5 2 9 -3.6692 0.4656
5 2 10 -1.8006 0.1161
5 2 11 -3.2557 0.2257
5 2 12 8.1503 0.0610
5 2 13 -1.8561 0.1548
5 2 14 7.7243 0.0363
5 2 15 -0.5597 0.0852
5 2 16 3.0043 0.0472
5 2 17 -0.2778 0.0125
5 2 18 2.1439 0.0245
5 2 19 -0.1386 0.0055
5 3 5 18.0180 0.0184
5 3 6 -26.8978 0.3251
5 3 7 0.6929 0.0987
5 3 8 -20.3469 0.4337
5 3 9 -6.2406 0.1012
5 3 10 -9.2234 0.3127
5 3 11 1.0003 0.1001
5 3 12 -5.3563 0.2331
5 3 13 4.6117 0.0595
5 3 14 -4.6126 0.1639
5 3 15 0.9456 -0.0071
5 3 16 -0.5527 0.0505
5 3 17 -1.0006 0.0521
5 3 18 1.6294 0.0013
5 3 19 0.4447 0.0409
5 4 5 -22.2403 0.0315
5 4 6 10.7159 0.1062
5 4 7 -29.2766 0.0879
5 4 8 -0.8589 0.0261
5 4 9 -13.1721 0.1333
5 4 10 -3.5083 0.0047
5 4 11 -3.1312 0.1376
5 4 12 -2.8061 0.0684
5 4 13 -4.5736 0.1271
5 4 14 -3.4471 -0.0162
5 4 15 -3.0895 0.0689
5 4 16 -4.4969 -0.0145
5 4 17 1.8918 0.0092
5 4 18 -2.9116 0.0485
5 4 19 2.0118 -0.0002
5 5 5 5.2225 0.0407
5 5 6 -13.6297 -0.1899
5 5 7 4.9790 0.0184
5 5 8 -8.5714 -0.1066
5 5 9 1.4185 -0.1144
5 5 10 3.2300 -0.0223
5 5 11 -5.0458 -0.0235
5 5 12 2.6996 0.0212
5 5 13 -7.7611 0.0047
5 5 14 -1.7742 0.0213
5 5 15 -5.5504 -0.0438
5 5 16 -0.0363 0.0290
5 5 17 -3.9994 -0.0131
5 5 18 2.1290 -0.0111
5 5 19 -2.0502 0.0042
5 6 5 13.3593 -0.1965
5 6 6 -4.6408 -0.0165
5 6 7 7.1283 -0.1690
5 6 8 6.1108 -0.0982
5 6 9 10.6015 -0.0737
5 6 10 1.4651 -0.1087
5 6 11 10.3537 -0.0247
5 6 12 -6.5740 -0.0148
5 6 13 4.6761 -0.0249
5 6 14 -4.6028 -0.0012
5 6 15 0.3347 0.0235
5 6 16 -0.4748 -0.0336
5 6 17 0.1137 0.0060
5 6 18 -0.6573 -0.0239
5 6 19 0.3427 -0.0334
5 7 5 -21.8461 -0.0718
5 7 6 19.8706 -0.0502
5 7 7 -1.8408 -0.0431
5 7 8 16.1356 -0.0217
5 7 9 6.8593 -0.0693
5 7 10 10.9700 0.0307
5 7 11 0.5767 -0.0373
5 7 12 7.3308 -0.0106
5 7 13 -1.5383 0.0190
5 7 14 3.6908 0.0096
5 7 15 3.5350 0.0142
5 7 16 -0.6802 0.0244
5 7 17 4.1850 -0.0300
5 7 18 -1.3718 -0.0343
5 7 19 0.9187 0.0031
5 8 5 9.7042 0.0655
5 8 6 -13.1336 -0.0055
5 8 7 14.3025 0.0277
5 8 8 2.0833 0.0168
5 8 9 5.0620 0.0559
5 8 10 5.0516 -0.0079
5 8 11 0.2944 0.0341
5 8 12 2.9597 -0.0016
5 8 13 2.3690 -0.0049
5 8 14 4.8407 0.0205
5 8 15 1.0226 0.0102
5 8 16 6.6701 -0.0137
5 8 17 -2.2614 -0.0065
5 8 18 3.7173 -0.0030
5 8 19 -1.1495 -0.0451
5 9 5 -8.0271 0.0961
5 9 6 0.7443 0.0261
5 9 7 -3.6553 0.0712
5 9 8 -2.4851 -0.0078
5 9 9 1.0805 0.0399
5 9 10 -9.6829 0.0168
5 9 11 3.8688 -0.0182
5 9 12 -6.1124 -0.0222
5 9 13 4.4764 -0.0239
5 9 14 -0.0078 -0.0382
5 9 15 3.8115 -0.0406
5 9 16 -0.5272 -0.0149
5 9 17 2.9316 -0.0335
5 9 18 -1.6134 -0.0082
5 10 5 -13.3057 0.0230
5 10 6 4.5912 0.1207
5 10 7 -8.6801 -0.0565
5 10 8 -3.0986 0.0612
5 10 9 -12.7710 -0.0465
5 10 10 -1.1209 -0.0117
5 10 11 -11.9566 -0.0370
5 10 12 2.1316 -0.0461
5 10 13 -4.4903 -0.0707
5 10 14 -0.0461 -0.0743
5 10 15 0.3852 -0.0584
5 10 16 -2.4357 -0.0747
5 10 17 0.1165 -0.0037
5 10 18 -0.8179 -0.0381
5 11 5 19.5405 0.1015
5 11 6 -8.7331 -0.0216
5 11 7 2.8070 0.0677
5 11 8 -8.4129 -0.0441
5 11 9 -5.2197 0.0070
5 11 10 -7.3050 -0.0323
5 11 11 -2.2700 -0.0246
5 11 12 -4.2132 -0.0383
5 11 13 -1.9834 -0.0424
5 11 14 -0.5099 -0.0657
5 11 15 -5.8652 -0.0748
5 11 16 1.5740 -0.0307
5 11 17 -5.1641 -0.0637
5 11 18 1.0549 0.0128
5 12 5 2.8619 0.0297
5 12 6 11.0291 0.0319
5 12 7 -1.6221 0.0211
5 12 8 -2.1465 0.0356
5 12 9 2.2300 0.0030
5 12 10 -4.3895 0.0155
5 12 11 3.7450 0.0222
5 12 12 -2.6227 0.0187
5 12 13 1.7186 -0.0065
5 12 14 -4.1965 -0.0076
5 12 15 0.9220 -0.0236
5 12 16 -5.7232 -0.0431
5 12 17 1.8739 -0.0074
5 12 18 -2.5743 -0.0233
5 13 5 5.8630 -0.0408
5 13 6 5.3682 0.0509
5 13 7 1.3028 0.0442
5 13 8 6.5260 0.0206
5 13 9 -1.4615 0.0559
5 13 10 10.5442 0.0419
5 13 11 -1.2226 0.0507
5 13 12 6.8859 0.0499
5 13 13 -0.7713 0.0423
5 13 14 1.0108 0.0110
5 13 15 -1.0389 0.0050
5 13 16 0.1603 0.0011
5 13 17 -1.2140 -0.0087
5 13 18 1.2183 0.0119
5 14 5 8.5077 0.0006
5 14 6 -5.2182 0.0106
5 14 7 4.1273 -0.0102
5 14 8 1.0948 0.0627
5 14 9 8.1955 -0.0007
5 14 10 2.3642 0.0571
5 14 11 7.6195 0.0411
5 14 12 1.9702 0.0267
5 14 13 1.8232 0.0180
5 14 14 3.1307 0.0153
5 14 15 -1.8247 0.0057
5 14 16 3.3940 -0.0039
5 14 17 -0.4242 0.0308
5 15 5 -15.6187 -0.0170
5 15 6 -1.0460 -0.0554
5 15 7 -2.7903 0.0012
5 15 8 0.3441 -0.0579
5 15 9 4.6039 0.0329
5 15 10 1.2660 -0.0070
5 15 11 3.6394 0.0010
5 15 12 -0.5832 -0.0074
5 15 13 3.3758 -0.0197
5 15 14 -2.4513 -0.0186
5 15 15 5.2468 -0.0103
5 15 16 -2.3416 0.0296
5 15 17 3.6035 -0.0017
5 16 5 -7.6488 -0.0722
5 16 6 -7.5418 -0.0718
5 16 7 -4.4199 -0.0723
5 16 8 2.8237 -0.0459
5 16 9 -5.1910 -0.0410
5 16 10 3.4910 -0.0113
5 16 11 -5.5682 -0.0249
5 16 12 1.1023 -0.0329
5 16 13 -3.3792 -0.0343
5 16 14 2.0772 -0.0161
5 16 15 -1.8637 0.0026
5 16 16 3.2458 0.0011
5 16 17 -1.3940 0.0459
5 17 5 -2.9033 -0.0856
5 17 6 -4.1278 -0.0479
5 17 7 1.0938 -0.1195
5 17 8 -4.2828 -0.0376
5 17 9 1.4985 -0.0390
5 17 10 -7.0905 -0.0311
5 17 11 -1.4337 -0.0179
5 17 12 -4.3165 -0.0218
5 17 13 -2.3219 -0.0035
5 17 14 -0.0883 -0.0058
5 17 15 -0.8615 0.0231
5 17 16 -0.1836 0.0270
5 17 17 0.2447 0.0006
5 18 5 -1.3967 -0.0094
5 18 6 5.0564 -0.1013
5 18 7 2.1457 -0.0143
5 18 8 0.1265 -0.0584
5 18 9 -1.8677 -0.0320
5 18 10 -3.1883 -0.0093
5 18 11 -2.5324 -0.0235
5 18 12 -4.0883 -0.0021
5 18 13 1.4069 0.0057
5 18 14 -4.0177 0.0312
5 18 15 2.1718 0.0077
5 18 16 -2.4517 0.0241
5 19 5 10.6732 -0.0203
5 19 6 6.8640 0.0019
5 19 7 1.9054 -0.0204
5 19 8 4.9896 -0.0075
5 19 9 -3.8453 -0.0051
5 19 10 2.1897 -0.0443
5 19 11 -3.2567 -0.0144
5 19 12 2.7531 -0.0063
5 19 13 -2.7420 -0.0074
5 19 14 3.2358 -0.0066
5 19 15 -3.3978 0.0184
5 19 16 1.2562 -0.0231
5 20 5 7.5389 0.0066
5 20 6 3.9634 0.0434
5 20 7 5.8213 0.0276
5 20 8 -2.9125 0.0112
5 20 9 4.8737 -0.0180
5 20 10 -2.2501 -0.0126
5 20 11 3.8468 -0.0386
5 20 12 0.9215 -0.0380
5 20 13 2.4902 -0.0201
5 20 14 -0.4789 -0.0290
5 20 15 1.0300 -0.0545
5 20 16 -1.2008 -0.0076
5 21 5 0.9373 0.0650
5 21 6 0.8828 0.0458
5 21 7 -1.8207 0.0340
5 21 8 0.8176 0.0431
5 21 9 -1.5711 -0.0065
5 21 10 2.3573 -0.0178
5 21 11 2.5023 -0.0077
5 21 12 0.9557 -0.0350
5 21 13 3.3993 -0.0427
5 21 14 -0.7144 -0.0472
5 21 15 0.7854 -0.0306
5 22 5 -3.3621 0.0596
5 22 6 -3.3449 0.0418
5 22 7 -6.3164 0.0677
5 22 8 -0.8216 0.0069
5 22 9 -3.0758 0.0431
5 22 10 1.7361 0.0252
5 22 11 -1.1225 -0.0142
5 22 12 3.7709 0.0205
5 22 13 -2.3649 -0.0232
5 22 14 2.6233 -0.0268
5 22 15 -1.2423 -0.0312
5 23 5 -5.5693 0.0291
5 23 6 -8.7148 0.0569
5 23 7 -1.1262 0.0315
5 23 8 -7.5516 0.0561
5 23 9 1.2010 0.0370
5 23 10 -3.7263 0.0357
5 23 11 1.3566 0.0631
5 23 12 -2.5485 0.0019
5 23 13 1.5153 0.0264
5 23 14 -1.9797 0.0142
5 24 5 -5.2849 0.0286
5 24 6 -1.6920 0.0381
5 24 7 -5.3187 0.0243
5 24 8 0.9775 0.0467
5 24 9 -3.6923 0.0428
5 24 10 0.1237 0.0475
5 24 11 -1.4955 0.0345
5 24 12 -1.1890 0.0486
5 24 13 -1.0929 0.0292
5 24 14 -0.0869 0.0123
5 25 5 -0.0526 0.0162
5 25 6 1.1250 -0.0125
5 25 7 0.8372 0.0284
5 25 8 1.1630 0.0111
5 25 9 0.3577 0.0192
5 25 10 1.0708 0.0341
5 25 11 -1.7389 0.0215
5 25 12 0.9500 0.0354
5 25 13 -1.6928 0.0186
5 26 5 4.8894 -0.0322
5 26 6 1.6103 -0.0119
5 26 7 6.3078 -0.0142
5 26 8 0.6442 -0.0232
5 26 9 4.7086 0.0004
5 26 10 -0.4286 -0.0055
5 26 11 2.7528 0.0227
5 26 12 -1.4729 0.0171
5 26 13 1.5177 0.0181
5 27 5 1.9317 -0.0309
5 27 6 6.4296 -0.0113
5 27 7 0.9383 -0.0518
5 27 8 5.7071 -0.0255
5 27 9 0.4042 -0.0362
5 27 10 3.3440 -0.0119
5 27 11 -0.0578 0.0200
5 27 12 1.7180 0.0011
5 28 5 2.4044 0.0207
5 28 6 0.5883 -0.0337
5 28 7 2.2674 -0.0242
5 28 8 0.4788 -0.0442
5 28 9 1.4646 -0.0351
5 28 10 0.4147 -0.0012
5 28 11 0.5359 -0.0199
5 29 5 -0.4259 -0.0002
5 29 6 -2.1620 -0.0007
5 29 7 -0.0565 -0.0154
5 29 8 -2.0871 -0.0340
5 29 9 0.0481 -0.0190
5 29 10 -1.4266 -0.0217
5 30 5 -3.6491 -0.0077
5 30 6 -0.6322 0.0013
5 30 7 -3.9946 -0.0116
5 30 8 -0.4160 -0.0165
5 30 9 -2.9117 -0.0088
5 31 5 -0.2324 0.0107
5 31 6 -2.8147 -0.0015
5 31 7 -0.5766 -0.0292
5 31 8 -2.4468 0.0109
5 32 5 -0.1505 0.0045
5 32 6 -0.1705 -0.0171
5 32 7 -0.5128 0.0184
5 33 5 -0.0061 0.0319
5 33 6 0.9968 0.0120
6 0 6 -26.3644 0.1287
6 0 8 -24.1915 0.2919
6 0 10 -9.0621 0.2568
6 0 12 -1.5648 0.1896
6 0 14 -1.5774 0.1019
6 0 16 0.6684 0.0176
6 0 18 2.3434 -0.0630
6 1 6 -9.6015 0.0985
6 1 7 -18.7625 -0.2061
6 1 8 -2.4706 -0.0881
6 1 9 -10.7077 0.0039
6 1 10 -1.7021 -0.1137
6 1 11 -1.8483 0.0960
6 1 12 -5.9963 -0.0407
6 1 13 -0.5640 0.0619
6 1 14 -6.2915 -0.0983
6 1 15 -0.6445 0.0545
6 1 16 -3.0410 -0.0642
6 1 17 1.4117 0.0164
6 1 18 -1.2321 -0.0058
6 1 19 1.1992 0.0050
6 2 6 5.0137 -0.5135
6 2 7 -8.3941 -0.0300
6 2 8 2.5776 -0.3818
6 2 9 0.1355 -0.1493
6 2 10 2.4793 -0.1330
6 2 11 -3.8941 -0.0546
6 2 12 1.8352 -0.0721
6 2 13 -8.5685 -0.0220
6 2 14 0.4668 -0.0309
6 2 15 -5.2331 -0.0366
6 2 16 -0.2714 0.0388
6 2 17 -1.5934 -0.0327
6 2 18 0.2117 0.0294
6 3 6 -12.8616 -0.0524
6 3 7 21.7758 -0.3998
6 3 8 0.0726 -0.0426
6 3 9 13.0916 -0.2800
6 3 10 2.7357 -0.0534
6 3 11 4.5633 -0.1643
6 3 12 -2.4504 -0.0128
6 3 13 2.2649 -0.1361
6 3 14 -3.0202 0.0217
6 3 15 0.4954 -0.0236
6 3 16 0.3938 -0.0149
6 3 17 -1.4304 0.0151
6 3 18 0.6169 -0.0287
6 4 6 22.3724 -0.0424
6 4 7 -0.9865 0.0147
6 4 8 20.2991 -0.1438
6 4 9 5.2111 0.0704
6 4 10 6.6758 -0.1161
6 4 11 5.2020 -0.0224
6 4 12 0.9183 -0.1370
6 4 13 3.7754 0.0092
6 4 14 1.8269 -0.0671
6 4 15 3.8409 0.0266
6 4 16 -0.6188 -0.0211
6 4 17 3.4453 -0.0349
6 4 18 -1.9180 -0.0244
6 5 6 3.9536 0.0077
6 5 7 10.7570 0.1124
6 5 8 3.1798 0.1447
6 5 9 3.8870 0.0093
6 5 10 4.8200 0.0521
6 5 11 -3.3133 -0.0491
6 5 12 7.9480 -0.0447
6 5 13 -0.9663 -0.0472
6 5 14 6.9941 0.0154
6 5 15 1.2534 -0.0231
6 5 16 4.2919 -0.0096
6 5 17 -0.8182 -0.0342
6 5 18 2.0851 -0.0308
6 6 6 -10.1488 0.1625
6 6 7 4.7604 0.1033
6 6 8 -6.6179 0.0802
6 6 9 -1.7951 0.1028
6 6 10 -8.1380 -0.0107
6 6 11 2.6577 -0.0397
6 6 12 -5.7423 -0.0105
6 6 13 6.2173 -0.0369
6 6 14 -0.4820 -0.0170
6 6 15 2.3112 -0.0047
6 6 16 1.4828 -0.0204
6 6 17 0.2009 -0.0080
6 6 18 0.0627 0.0021
6 7 6 10.7220 0.0844
6 7 7 -16.5008 0.0475
6 7 8 -4.1034 0.0484
6 7 9 -11.6876 -0.0313
6 7 10 -6.7826 -0.0016
6 7 11 -6.4309 -0.0267
6 7 12 -0.8310 -0.0489
6 7 13 -3.0081 -0.0159
6 7 14 -1.0398 -0.0250
6 7 15 0.5529 -0.0347
6 7 16 -3.8941 0.0141
6 7 17 1.9444 0.0185
6 7 18 -2.0289 0.0243
6 8 6 -10.6761 0.0268
6 8 7 -0.1029 -0.0017
6 8 8 -10.4896 -0.0108
6 8 9 -8.8183 -0.0075
6 8 10 -2.2414 -0.0428
6 8 11 -7.6141 -0.0004
6 8 12 0.2627 -0.0066
6 8 13 -5.0035 -0.0214
6 8 14 -1.2251 -0.0365
6 8 15 -5.6679 0.0169
6 8 16 0.8729 -0.0114
6 8 17 -4.5237 0.0477
6 8 18 1.3398 0.0473
6 9 6 -0.0716 -0.0332
6 9 7 -1.1738 0.0676
6 9 8 -3.1630 -0.0141
6 9 9 3.1851 0.0188
6 9 10 -5.2462 0.0379
6 9 11 7.0750 0.0199
6 9 12 -5.6536 0.0247
6 9 13 1.9081 0.0184
6 9 14 -4.4737 0.0246
6 9 15 -1.5228 -0.0093
6 9 16 -2.9115 0.0469
6 9 17 0.2181 -0.0001
6 9 18 -1.4306 0.0371
6 10 6 10.1202 0.0997
6 10 7 -1.5832 -0.0091
6 10 8 7.3309 0.0845
6 10 9 3.0206 0.0463
6 10 10 9.6888 0.0541
6 10 11 0.6492 0.0548
6 10 12 6.2837 0.0586
6 10 13 -1.0161 0.0376
6 10 14 -0.4267 0.0546
6 10 15 1.3516 0.0464
6 10 16 -1.9972 -0.0037
6 10 17 1.5584 0.0208
6 10 18 -0.3729 -0.0177
6 11 6 -7.6492 -0.0175
6 11 7 7.6548 0.0548
6 11 8 5.2094 0.0277
6 11 9 6.3232 0.0459
6 11 10 8.2148 0.0372
6 11 11 4.4257 0.0289
6 11 12 4.2312 0.0218
6 11 13 1.0242 0.0702
6 11 14 4.1006 0.0367
6 11 15 -1.4513 0.0363
6 11 16 5.1132 0.0191
6 11 17 -1.5446 -0.0100
6 12 6 0.0208 -0.0425
6 12 7 -0.4028 -0.0245
6 12 8 1.0587 -0.0055
6 12 9 7.9161 -0.0105
6 12 10 -2.1275 -0.0275
6 12 11 6.7137 -0.0197
6 12 12 -2.3161 -0.0028
6 12 13 4.2311 0.0005
6 12 14 -0.3746 0.0325
6 12 15 4.5560 0.0185
6 12 16 -0.4086 0.0083
6 12 17 3.2201 0.0243
6 13 6 -2.3597 -0.0613
6 13 7 -3.5874 -0.0432
6 13 8 1.4980 -0.0710
6 13 9 -5.7826 -0.0425
6 13 10 2.5662 -0.0534
6 13 11 -6.9105 -0.0609
6 13 12 1.1685 -0.0270
6 13 13 -2.1810 -0.0170
6 13 14 0.7087 -0.0040
6 13 15 1.4076 -0.0000
6 13 16 0.6290 0.0526
6 13 17 0.3585 0.0215
6 14 6 -5.7611 -0.0261
6 14 7 -0.1767 -0.0905
6 14 8 -3.7996 -0.0130
6 14 9 -3.7381 -0.0709
6 14 10 -6.1774 -0.0478
6 14 11 -4.1907 -0.0244
6 14 12 -3.5638 -0.0294
6 14 13 -3.4186 -0.0076
6 14 14 1.1458 -0.0069
6 14 15 -3.1765 0.0401
6 14 16 1.9467 0.0122
6 14 17 -1.7646 0.0753
6 15 6 5.4780 -0.0402
6 15 7 0.6995 0.0196
6 15 8 -4.2698 -0.0483
6 15 9 -0.5337 -0.0138
6 15 10 -7.3858 -0.0200
6 15 11 -0.7177 -0.0096
6 15 12 -5.4854 0.0105
6 15 13 0.9967 0.0135
6 15 14 -4.2070 0.0202
6 15 15 1.6570 0.0190
6 15 16 -3.4245 0.0650
6 15 17 1.0159 -0.0119
6 16 6 5.4920 0.0374
6 16 7 0.6093 0.0283
6 16 8 3.6946 0.0045
6 16 9 -5.1787 -0.0141
6 16 10 3.6741 -0.0093
6 16 11 -3.8407 0.0070
6 16 12 2.9597 0.0150
6 16 13 -1.7842 0.0043
6 16 14 0.8576 0.0303
6 16 15 -1.7118 0.0244
6 16 16 0.3406 -0.0079
6 17 6 2.0978 0.0997
6 17 7 3.0958 0.0193
6 17 8 -0.5536 0.0200
6 17 9 3.7762 -0.0040
6 17 10 0.4681 -0.0152
6 17 11 4.3275 -0.0121
6 17 12 2.3691 -0.0161
6 17 13 1.1934 0.0036
6 17 14 1.9589 -0.0234
6 17 15 -0.9905 0.0025
6 17 16 0.8603 -0.0164
6 18 6 -0.2640 0.0282
6 18 7 -0.0281 0.0533
6 18 8 -1.2858 0.0212
6 18 9 3.7679 -0.0140
6 18 10 1.5603 0.0056
6 18 11 5.4625 -0.0226
6 18 12 1.0740 -0.0314
6 18 13 4.3721 -0.0404
6 18 14 -1.3252 -0.0048
6 18 15 2.8641 -0.0568
6 18 16 -0.8102 -0.0230
6 19 6 -4.4531 0.0347
6 19 7 -5.9616 0.0239
6 19 8 2.7363 0.0098
6 19 9 -3.6471 0.0459
6 19 10 5.6024 -0.0032
6 19 11 -1.3063 0.0064
6 19 12 3.7830 -0.0082
6 19 13 -1.2793 -0.0130
6 19 14 2.3468 -0.0493
6 19 15 -0.8570 0.0128
6 20 6 -6.3590 0.0040
6 20 7 -1.3152 0.0114
6 20 8 -4.9563 0.0251
6 20 9 2.7300 0.0321
6 20 10 -3.6612 0.0601
6 20 11 1.2367 0.0238
6 20 12 -1.9633 0.0273
6 20 13 -0.6792 0.0140
6 20 14 -0.3528 0.0323
6 20 15 0.2186 -0.0376
6 21 6 -2.3877 -0.0157
6 21 7 -0.3805 -0.0237
6 21 8 -0.7994 0.0420
6 21 9 -1.2663 0.0324
6 21 10 -1.3424 0.0343
6 21 11 -1.8958 0.0654
6 21 12 -3.3181 0.0347
6 21 13 -0.1396 0.0443
6 21 14 -2.1353 0.0286
6 22 6 4.6782 -0.0430
6 22 7 -0.9018 0.0071
6 22 8 4.9495 -0.0158
6 22 9 -2.5600 0.0212
6 22 10 1.4778 0.0285
6 22 11 -3.4612 0.0027
6 22 12 0.2658 0.0444
6 22 13 -3.0751 0.0390
6 22 14 0.9143 0.0233
6 23 6 2.5759 -0.0340
6 23 7 8.0694 -0.0241
6 23 8 -1.1051 -0.0209
6 23 9 5.6625 -0.0186
6 23 10 -1.8264 -0.0274
6 23 11 1.9549 0.0029
6 23 12 -1.3383 -0.0076
6 23 13 0.9575 -0.0021
6 24 6 5.1826 -0.0208
6 24 7 1.7049 -0.0506
6 24 8 4.8816 -0.0330
6 24 9 0.3934 -0.0483
6 24 10 2.8984 -0.0358
6 24 11 0.9854 -0.0325
6 24 12 0.8945 -0.0246
6 24 13 0.8270 0.0054
6 25 6 2.0621 -0.0392
6 25 7 -0.7031 -0.0407
6 25 8 1.6582 -0.0378
6 25 9 -0.0099 -0.0480
6 25 10 1.9024 -0.0325
6 25 11 -0.0056 -0.0360
6 25 12 2.0714 -0.0235
6 26 6 -5.2534 -0.0298
6 26 7 0.4650 -0.0006
6 26 8 -4.5140 -0.0480
6 26 9 1.1218 -0.0034
6 26 10 -2.4032 -0.0305
6 26 11 1.4173 -0.0356
6 26 12 -0.9910 -0.0183
6 27 6 -1.6716 0.0187
6 27 7 -5.7213 -0.0173
6 27 8 -0.7544 0.0322
6 27 9 -3.8944 -0.0129
6 27 10 -0.1741 -0.0168
6 27 11 -1.7785 -0.0156
6 28 6 -2.8882 0.0044
6 28 7 -1.8458 0.0243
6 28 8 -2.1036 0.0266
6 28 9 -1.2878 0.0174
6 28 10 -1.2202 -0.0056
6 29 6 -1.0796 0.0016
6 29 7 1.2836 0.0371
6 29 8 -1.0201 0.0185
6 29 9 0.9677 0.0165
6 30 6 3.1293 0.0104
6 30 7 0.2519 0.0196
6 30 8 2.7088 0.0121
6 31 6 1.0125 0.0307
6 31 7 2.3874 -0.0122
6 32 6 0.6085 0.0030
7 0 7 18.9240 -0.1745
7 0 9 13.5301 -0.3537
7 0 11 2.5870 -0.1863
7 0 13 -1.1386 -0.0718
7 0 15 -1.1547 -0.0226
7 0 17 -1.7864 0.0522
7 1 7 10.9383 -0.0167
7 1 8 12.0435 -0.0789
7 1 9 4.7751 0.0775
7 1 10 5.0069 -0.1670
7 1 11 4.1034 0.0217
7 1 12 -0.5566 -0.0433
7 1 13 5.9133 0.0810
7 1 14 -0.6793 -0.0419
7 1 15 4.0072 0.0681
7 1 16 -0.8813 -0.0361
7 1 17 1.5880 0.0303
7 1 18 -0.9819 0.0053
7 2 7 -2.9066 0.2955
7 2 8 9.1433 0.0205
7 2 9 -1.0235 0.0505
7 2 10 3.1953 0.0306
7 2 11 -1.0033 0.0382
7 2 12 5.9391 -0.0282
7 2 13 -0.5230 0.0311
7 2 14 6.4200 0.0065
7 2 15 0.6025 -0.0566
7 2 16 2.6123 -0.0020
7 2 17 0.3285 -0.0425
7 2 18 0.6334 -0.0165
7 3 7 8.7545 -0.0348
7 3 8 -13.3320 0.2120
7 3 9 -0.1354 0.0052
7 3 10 -5.7193 0.0990
7 3 11 -0.7152 -0.0170
7 3 12 -0.6676 0.0955
7 3 13 2.5103 -0.0570
7 3 14 0.5834 -0.0108
7 3 15 1.1950 -0.0255
7 3 16 1.8002 -0.0489
7 3 17 -0.7012 -0.0288
7 3 18 0.7149 -0.0224
7 4 7 -16.6995 0.0805
7 4 8 -3.9862 -0.0857
7 4 9 -11.1332 0.0822
7 4 10 -6.5825 0.0027
7 4 11 -1.5067 0.0613
7 4 12 -5.1990 -0.0117
7 4 13 0.7146 0.0304
7 4 14 -3.3193 -0.0368
7 4 15 0.7143 -0.0387
7 4 16 -2.9639 0.0079
7 4 17 1.5544 0.0061
7 4 18 -1.6653 -0.0036
7 5 7 -8.6974 -0.1094
7 5 8 -7.6275 -0.0076
7 5 9 -6.8514 -0.0654
7 5 10 -1.3562 0.0081
7 5 11 -7.3179 0.0611
7 5 12 2.1690 0.0170
7 5 13 -7.4555 0.0020
7 5 14 -0.2170 -0.0128
7 5 15 -4.4780 0.0134
7 5 16 -0.4361 0.0008
7 5 17 -2.4356 0.0537
7 5 18 0.5151 0.0510
7 6 7 5.4233 -0.0352
7 6 8 -4.4375 -0.0874
7 6 9 3.4824 0.0066
7 6 10 -0.8328 0.0431
7 6 11 3.8204 0.0192
7 6 12 -4.2438 0.0723
7 6 13 1.1432 0.0169
7 6 14 -3.8894 0.0026
7 6 15 -2.0122 0.0129
7 6 16 -0.6607 0.0364
7 6 17 -1.4274 0.0282
7 6 18 -0.0554 0.0475
7 7 7 -3.0153 -0.0371
7 7 8 10.5369 0.0242
7 7 9 6.2495 0.0127
7 7 10 5.6313 0.0580
7 7 11 5.3612 0.0730
7 7 12 1.6869 0.0390
7 7 13 1.1403 0.0314
7 7 14 -0.6179 0.0521
7 7 15 2.1181 -0.0094
7 7 16 -2.3856 0.0197
7 7 17 2.2878 -0.0018
7 8 7 9.5103 -0.0118
7 8 8 7.0524 0.0070
7 8 9 6.4385 0.0462
7 8 10 10.5147 0.0156
7 8 11 0.0453 0.0340
7 8 12 7.4140 0.0311
7 8 13 -0.3999 0.0480
7 8 14 4.8153 0.0026
7 8 15 0.0015 0.0450
7 8 16 3.8662 -0.0353
7 8 17 -1.0184 -0.0161
7 9 7 5.0490 -0.0229
7 9 8 2.4164 -0.0282
7 9 9 6.0172 -0.0442
7 9 10 -1.9665 -0.0171
7 9 11 6.2143 -0.0277
7 9 12 -3.0317 -0.0110
7 9 13 5.2052 0.0129
7 9 14 1.2387 0.0254
7 9 15 2.9949 -0.0092
7 9 16 1.5374 0.0090
7 9 17 1.4230 -0.0339
7 10 7 -5.4077 -0.0878
7 10 8 -0.1458 -0.0877
7 10 9 -3.9228 -0.0573
7 10 10 -2.7546 -0.0758
7 10 11 -4.6493 -0.0558
7 10 12 -0.3268 -0.0165
7 10 13 -0.5176 -0.0353
7 10 14 0.1587 0.0004
7 10 15 2.8024 0.0070
7 10 16 -1.1130 0.0158
7 10 17 1.5991 0.0049
7 11 7 -0.1576 -0.0687
7 11 8 -5.1715 -0.0467
7 11 9 -8.7653 -0.0722
7 11 10 -3.4192 -0.0316
7 11 11 -8.2106 -0.0213
7 11 12 -1.0732 -0.0413
7 11 13 -4.0977 -0.0147
7 11 14 1.3183 -0.0266
7 11 15 -3.4555 0.0045
7 11 16 1.6079 0.0294
7 11 17 -2.1868 0.0355
7 12 7 -2.0106 -0.0069
7 12 8 -5.7244 -0.0102
7 12 9 -1.0652 0.0130
7 12 10 -9.4812 0.0087
7 12 11 1.1915 0.0187
7 12 12 -6.1276 0.0020
7 12 13 0.8462 -0.0233
7 12 14 -3.7442 -0.0205
7 12 15 -0.3675 0.0191
7 12 16 -2.6935 -0.0109
7 12 17 -0.1315 0.0187
7 13 7 -0.4861 0.0677
7 13 8 1.2457 0.0177
7 13 9 -2.8539 0.0366
7 13 10 3.1562 0.0540
7 13 11 -2.1312 0.0226
7 13 12 2.4371 0.0102
7 13 13 -0.8060 -0.0087
7 13 14 -1.1107 0.0043
7 13 15 -0.7821 -0.0405
7 13 16 -1.7376 0.0064
7 14 7 2.7361 0.0056
7 14 8 2.8541 0.0473
7 14 9 2.2530 0.0385
7 14 10 4.7962 0.0089
7 14 11 3.0205 0.0171
7 14 12 4.4578 -0.0067
7 14 13 -0.1004 -0.0082
7 14 14 2.5100 -0.0206
7 14 15 -1.9922 -0.0132
7 14 16 1.2397 -0.1001
7 15 7 1.3220 0.0362
7 15 8 -0.5831 0.0250
7 15 9 7.3145 0.0006
7 15 10 0.7150 0.0196
7 15 11 7.6854 -0.0265
7 15 12 0.1595 -0.0223
7 15 13 4.7319 -0.0072
7 15 14 -0.9685 -0.0254
7 15 15 2.3617 -0.0663
7 15 16 -0.5078 -0.0453
7 16 7 -3.4098 0.0141
7 16 8 3.1321 0.0212
7 16 9 -1.9953 0.0390
7 16 10 5.5303 -0.0081
7 16 11 -1.2868 0.0010
7 16 12 3.2965 -0.0010
7 16 13 -0.6757 -0.0224
7 16 14 1.4448 -0.0186
7 16 15 0.4938 -0.0384
7 17 7 -1.5846 0.0255
7 17 8 -1.6060 0.0238
7 17 9 -0.1746 0.0457
7 17 10 -1.7933 0.0333
7 17 11 -1.2871 0.0261
7 17 12 -1.3919 0.0162
7 17 13 -1.6991 0.0328
7 17 14 0.5476 -0.0249
7 17 15 -0.8209 -0.0047
7 18 7 1.3036 -0.0186
7 18 8 -3.2992 0.0562
7 18 9 1.1002 0.0040
7 18 10 -5.4326 0.0444
7 18 11 -0.8670 0.0384
7 18 12 -4.9292 0.0570
7 18 13 -0.2236 0.0064
7 18 14 -2.4066 0.0608
7 18 15 0.5120 -0.0066
7 19 7 -0.2176 0.0073
7 19 8 4.5325 -0.0394
7 19 9 -5.1282 0.0093
7 19 10 1.9537 -0.0074
7 19 11 -5.6048 0.0259
7 19 12 0.0062 0.0188
7 19 13 -2.6228 0.0655
7 19 14 -0.1356 -0.0140
7 20 7 4.4313 -0.0242
7 20 8 -0.0782 -0.0451
7 20 9 3.2429 -0.0498
7 20 10 -2.6005 -0.0327
7 20 11 1.5598 -0.0173
7 20 12 -0.9036 0.0068
7 20 13 -0.0372 -0.0115
7 20 14 0.2972 0.0651
7 21 7 3.8532 -0.0563
7 21 8 -0.0671 -0.0379
7 21 9 2.2520 -0.0553
7 21 10 1.0195 -0.0447
7 21 11 1.8155 -0.0359
7 21 12 0.8459 -0.0216
7 21 13 2.0314 -0.0096
7 21 14 -0.4130 -0.0043
7 22 7 -4.4692 -0.0159
7 22 8 3.8844 -0.0286
7 22 9 -2.9663 -0.0439
7 22 10 3.7347 -0.0203
7 22 11 0.0414 -0.0250
7 22 12 2.7496 -0.0361
7 22 13 0.2400 0.0042
7 23 7 0.2352 0.0005
7 23 8 -5.7407 -0.0285
7 23 9 2.4365 0.0161
7 23 10 -2.7416 -0.0245
7 23 11 1.8040 -0.0091
7 23 12 0.0039 0.0081
7 23 13 0.8329 -0.0441
7 24 7 -3.8712 0.0113
7 24 8 -1.4123 0.0141
7 24 9 -3.3270 -0.0041
7 24 10 -0.5976 0.0185
7 24 11 -1.2147 0.0014
7 24 12 -0.7011 -0.0138
7 25 7 -3.3064 0.0032
7 25 8 -0.0554 0.0584
7 25 9 -2.6921 0.0055
7 25 10 -0.7588 0.0120
7 25 11 -1.9799 0.0160
7 26 7 3.5936 0.0801
7 26 8 -1.9800 -0.0084
7 26 9 1.7132 0.0576
7 26 10 -1.8492 0.0184
7 26 11 0.3508 0.0102
7 27 7 0.7370 0.0188
7 27 8 3.1906 0.0486
7 27 9 -0.0464 0.0053
7 27 10 1.3728 0.0354
7 28 7 2.1692 -0.0115
7 28 8 1.6876 0.0112
7 28 9 1.1609 0.0144
7 29 7 1.6300 0.0050
7 29 8 -0.3268 -0.0282
7 30 7 -1.5561 -0.0107
8 0 8 -10.8874 0.2035
8 0 10 -5.2767 0.1585
8 0 12 1.8206 -0.0173
8 0 14 2.8460 -0.0333
8 0 16 2.2447 -0.0309
8 1 8 -9.6844 0.0116
8 1 9 -6.5253 0.2183
8 1 10 -4.6125 0.0605
8 1 11 -0.8144 0.0236
8 1 12 -4.2740 -0.0060
8 1 13 2.0081 -0.0201
8 1 14 -3.9090 -0.0335
8 1 15 1.5188 0.0241
8 1 16 -1.7247 0.0037
8 1 17 0.9619 -0.0128
8 2 8 0.4345 0.0736
8 2 9 -7.5773 0.0366
8 2 10 -0.4365 0.0581
8 2 11 -3.8330 0.0474
8 2 12 -0.0034 -0.0386
8 2 13 -5.1228 0.0241
8 2 14 -0.3461 0.0634
8 2 15 -3.1871 0.0225
8 2 16 -0.8166 0.0463
8 2 17 -0.9133 0.0418
8 3 8 -5.6039 0.0332
8 3 9 5.5820 0.0158
8 3 10 0.4565 -0.0239
8 3 11 0.3553 -0.0219
8 3 12 -0.1866 0.0346
8 3 13 -1.8442 0.0397
8 3 14 -1.5078 0.0248
8 3 15 -2.2483 0.0989
8 3 16 -0.1673 0.0399
8 3 17 -1.6126 0.0383
8 4 8 9.8341 -0.0268
8 4 9 5.4396 -0.0278
8 4 10 4.1262 -0.0042
8 4 11 6.0653 -0.0423
8 4 12 -1.6351 0.0247
8 4 13 3.9673 0.0294
8 4 14 -2.0133 0.0837
8 4 15 1.9556 -0.0029
8 4 16 -1.7693 0.0562
8 4 17 1.3520 0.0298
8 5 8 9.2885 0.0478
8 5 9 5.2436 -0.0196
8 5 10 7.1984 -0.0626
8 5 11 0.3569 0.0189
8 5 12 6.8105 -0.0116
8 5 13 -1.0706 0.0388
8 5 14 4.7050 0.0163
8 5 15 0.0843 0.0432
8 5 16 1.8046 -0.0293
8 5 17 0.0952 -0.0132
8 6 8 -0.9271 -0.0426
8 6 9 3.6003 -0.0187
8 6 10 0.1054 -0.0205
8 6 11 1.8349 -0.0531
8 6 12 0.0815 -0.0053
8 6 13 3.3372 0.0170
8 6 14 1.3558 0.0038
8 6 15 1.4192 0.0022
8 6 16 1.9503 -0.0095
8 6 17 0.0349 -0.0500
8 7 8 -0.7406 0.0004
8 7 9 -4.4881 -0.0494
8 7 10 -5.8657 -0.0525
8 7 11 -0.3875 -0.0470
8 7 12 -3.8469 -0.0306
8 7 13 1.5993 -0.0385
8 7 14 -1.4212 0.0165
8 7 15 2.0557 -0.0097
8 7 16 -1.3329 -0.0066
8 7 17 1.5866 -0.0271
8 8 8 -6.9777 -0.0411
8 8 9 -8.6141 -0.0112
8 8 10 -3.0859 -0.0405
8 8 11 -9.0827 -0.0442
8 8 12 1.0855 -0.0493
8 8 13 -5.7992 -0.0255
8 8 14 0.6997 -0.0370
8 8 15 -2.9614 -0.0033
8 8 16 0.5225 0.0054
8 9 8 -6.5129 0.0617
8 9 9 -3.5028 -0.0097
8 9 10 -5.8992 0.0116
8 9 11 -0.1202 -0.0002
8 9 12 -5.2457 -0.0309
8 9 13 -0.1065 -0.0419
8 9 14 -3.4692 -0.0297
8 9 15 -1.6298 -0.0253
8 9 16 -1.1383 -0.0168
8 10 8 1.1504 0.0127
8 10 9 1.0952 0.0817
8 10 10 0.0753 0.0337
8 10 11 2.2404 0.0117
8 10 12 -0.1160 0.0083
8 10 13 0.2303 -0.0152
8 10 14 -2.2283 -0.0483
8 10 15 0.0995 -0.0277
8 10 16 -2.0296 -0.0280
8 11 8 4.0471 0.0697
8 11 9 2.3300 0.0129
8 11 10 8.9131 0.0357
8 11 11 0.5141 0.0253
8 11 12 6.4012 0.0044
8 11 13 -1.2553 -0.0049
8 11 14 2.8062 0.0092
8 11 15 -1.6055 -0.0640
8 11 16 1.3584 -0.0224
8 12 8 2.7989 0.0077
8 12 9 7.7963 0.0107
8 12 10 1.2395 -0.0192
8 12 11 8.1707 -0.0062
8 12 12 -0.2624 0.0196
8 12 13 4.2581 0.0199
8 12 14 -0.1187 -0.0118
8 12 15 2.1045 0.0203
8 12 16 0.4109 -0.0546
8 13 8 1.8949 -0.0129
8 13 9 1.0290 -0.0346
8 13 10 2.8504 -0.0049
8 13 11 -0.2280 -0.0068
8 13 12 1.2598 0.0059
8 13 13 0.5618 0.0369
8 13 14 0.5656 0.0257
8 13 15 1.5326 -0.0032
8 14 8 -0.0700 -0.0189
8 14 9 -3.9073 0.0294
8 14 10 -0.2800 -0.0186
8 14 11 -4.5203 0.0265
8 14 12 -0.2389 0.0404
8 14 13 -3.2820 0.0173
8 14 14 1.4914 0.0328
8 14 15 -0.7839 0.0499
8 15 8 -4.8627 0.0323
8 15 9 0.4699 -0.0228
8 15 10 -7.6875 0.0546
8 15 11 -0.7336 0.0318
8 15 12 -5.9997 0.0282
8 15 13 0.2212 0.0344
8 15 14 -2.5860 0.0339
8 15 15 0.5317 0.0374
8 16 8 1.2675 -0.0277
8 16 9 -4.5480 0.0110
8 16 10 -0.0278 -0.0030
8 16 11 -4.6835 0.0217
8 16 12 -0.5252 0.0276
8 16 13 -2.0610 0.0045
8 16 14 -0.2289 0.0240
8 16 15 -0.5782 0.0577
8 17 8 1.5023 -0.0838
8 17 9 -0.3311 -0.0336
8 17 10 0.3968 -0.0208
8 17 11 -0.2130 -0.0107
8 17 12 1.1293 -0.0382
8 17 13 -0.2658 0.0231
8 17 14 0.7191 -0.0061
8 18 8 -2.0024 -0.0052
8 18 9 4.6611 -0.0512
8 18 10 -1.0891 -0.0408
8 18 11 4.7760 -0.0406
8 18 12 0.3423 -0.0037
8 18 13 2.8299 -0.0725
8 18 14 0.0043 0.0389
8 19 8 2.7424 -0.0226
8 19 9 -2.6733 -0.0018
8 19 10 5.4313 0.0100
8 19 11 -0.2278 -0.0321
8 19 12 3.8174 -0.0506
8 19 13 0.6887 0.0231
8 20 8 -2.0816 0.0440
8 20 9 0.9799 0.0425
8 20 10 -0.9836 -0.0042
8 20 11 2.2512 0.0253
8 20 12 0.2666 -0.0145
8 20 13 0.3474 -0.0576
8 21 8 -4.1174 0.0324
8 21 9 0.6945 0.0504
8 21 10 -1.7888 0.0283
8 21 11 -0.2407 -0.0194
8 21 12 -0.9980 0.0164
8 22 8 3.1884 0.0592
8 22 9 -4.1911 -0.0266
8 22 10 1.2001 0.0232
8 22 11 -2.5866 0.0159
8 22 12 -0.5926 -0.0454
8 23 8 -1.4663 -0.0100
8 23 9 2.7558 0.0471
8 23 10 -2.2975 -0.0246
8 23 11 0.2645 -0.0050
8 24 8 2.0060 0.0005
8 24 9 0.7298 0.0149
8 24 10 1.2191 0.0388
8 24 11 0.1883 0.0112
8 25 8 2.9570 0.0663
8 25 9 0.3749 -0.0006
8 25 10 1.8279 0.0309
8 26 8 -1.2736 -0.0507
8 26 9 1.9236 0.0417
8 27 8 0.0631 -0.0245
9 0 9 4.6799 -0.0758
9 0 11 -0.4815 0.1181
9 0 13 -3.9275 0.1604
9 0 15 -2.9491 0.0845
9 1 9 6.7675 -0.0444
9 1 10 2.3660 -0.0694
9 1 11 3.2155 -0.0101
9 1 12 -1.7783 0.0814
9 1 13 2.7710 0.0285
9 1 14 -2.4455 -0.0098
9 1 15 1.3912 -0.0385
9 1 16 -1.2847 -0.0042
9 2 9 1.4178 -0.1904
9 2 10 4.6927 -0.0219
9 2 11 1.1962 -0.0276
9 2 12 2.7295 -0.0149
9 2 13 0.4976 -0.0811
9 2 14 2.4840 -0.0334
9 2 15 0.4111 -0.1059
9 2 16 0.6872 -0.0489
9 3 9 2.7873 0.0106
9 3 10 -0.1811 -0.0673
9 3 11 -0.8910 0.0171
9 3 12 2.7072 -0.0784
9 3 13 -0.0090 -0.0297
9 3 14 2.7122 -0.1416
9 3 15 0.3867 -0.0279
9 3 16 1.7386 -0.0641
9 4 9 -4.3915 -0.0029
9 4 10 -5.0120 0.0583
9 4 11 0.3587 -0.0336
9 4 12 -4.4184 -0.0097
9 4 13 3.1145 -0.0889
9 4 14 -2.2247 -0.0107
9 4 15 2.2627 -0.0604
9 4 16 -0.3833 -0.0253
9 5 9 -7.5603 0.0497
9 5 10 -3.6346 0.0245
9 5 11 -5.4232 0.0132
9 5 12 -0.0018 -0.0304
9 5 13 -4.2237 -0.0247
9 5 14 0.8655 -0.0317
9 5 15 -1.6220 0.0041
9 5 16 0.3259 0.0013
9 6 9 -2.5735 0.0376
9 6 10 -2.2363 0.0383
9 6 11 -2.7816 0.0127
9 6 12 -1.1501 -0.0219
9 6 13 -2.0469 -0.0141
9 6 14 -1.2921 -0.0113
9 6 15 -1.1840 -0.0232
9 6 16 -0.0474 0.0107
9 7 9 2.0151 0.0445
9 7 10 -0.2227 0.0161
9 7 11 4.6388 0.0259
9 7 12 -2.8711 0.0223
9 7 13 2.7714 -0.0108
9 7 14 -2.5164 -0.0381
9 7 15 0.9678 0.0062
9 7 16 -1.1158 -0.0291
9 8 9 4.3925 0.0193
9 8 10 7.2543 0.0495
9 8 11 0.7633 0.0309
9 8 12 6.3152 0.0299
9 8 13 -1.5566 0.0248
9 8 14 3.3972 0.0046
9 8 15 -0.6883 -0.0432
9 9 9 5.5121 -0.0232
9 9 10 4.3478 0.0144
9 9 11 4.2541 0.0472
9 9 12 1.6002 0.0499
9 9 13 3.2608 0.0145
9 9 14 0.9730 0.0538
9 9 15 1.4532 0.0180
9 10 9 2.5431 0.0250
9 10 10 -1.5470 -0.0061
9 10 11 2.9634 0.0068
9 10 12 -1.6082 0.0187
9 10 13 2.3999 0.0794
9 10 14 -0.1266 0.0040
9 10 15 1.7533 0.0903
9 11 9 -5.1835 -0.0264
9 11 10 0.4262 0.0061
9 11 11 -6.9873 -0.0024
9 11 12 1.3585 0.0050
9 11 13 -3.7727 0.0021
9 11 14 1.5944 0.0825
9 11 15 -1.0670 0.0029
9 12 9 -2.7656 0.0234
9 12 10 -7.1896 -0.0104
9 12 11 -1.2350 -0.0104
9 12 12 -5.4240 0.0005
9 12 13 -0.3020 -0.0178
9 12 14 -2.0129 -0.0023
9 12 15 -0.1559 0.0322
9 13 9 -1.9979 -0.0119
9 13 10 -2.8261 0.0169
9 13 11 -2.3479 -0.0107
9 13 12 -1.6241 -0.0452
9 13 13 -0.5068 -0.0084
9 13 14 -1.3205 -0.0487
9 14 9 -2.3095 0.0145
9 14 10 3.4625 -0.0342
9 14 11 -1.2709 -0.0304
9 14 12 2.9795 -0.0245
9 14 13 -0.9246 -0.0572
9 14 14 1.5893 -0.0350
9 15 9 5.7469 -0.0565
9 15 10 -0.5146 -0.0301
9 15 11 5.8358 -0.0333
9 15 12 0.7927 -0.0508
9 15 13 3.2923 -0.0378
9 15 14 -0.0934 -0.0259
9 16 9 0.5775 -0.0042
9 16 10 4.4283 -0.0302
9 16 11 1.5103 -0.0446
9 16 12 3.0020 -0.0077
9 16 13 1.3092 -0.0327
9 17 9 -1.0169 0.0075
9 17 10 1.8337 0.0158
9 17 11 0.0797 0.0055
9 17 12 1.3142 -0.0368
9 17 13 -0.6330 0.0274
9 18 9 2.2489 0.0454
9 18 10 -3.7202 -0.0184
9 18 11 0.8609 0.0243
9 18 12 -2.6380 0.0407
9 18 13 -0.1829 -0.0495
9 19 9 -3.2754 -0.0225
9 19 10 0.8365 0.0494
9 19 11 -3.7351 -0.0245
9 19 12 -0.8237 -0.0009
9 20 9 -0.0718 -0.0222
9 20 10 -1.4657 -0.0413
9 20 11 -0.7020 0.0356
9 20 12 -1.2890 -0.0030
9 21 9 2.5690 0.0279
9 21 10 -1.1352 -0.0075
9 21 11 0.5380 -0.0218
9 22 9 -1.7125 -0.0377
9 22 10 2.4778 0.0505
9 22 11 -0.1571 0.0398
9 23 9 1.3189 0.0439
9 23 10 -0.4953 -0.0049
9 24 9 -0.3508 -0.0048
10 0 10 -0.3670 -0.0673
10 0 12 3.2245 -0.2405
10 0 14 3.4560 -0.1726
10 1 10 -3.3273 -0.0592
10 1 11 0.3792 -0.0883
10 1 12 -1.1902 -0.0991
10 1 13 2.4511 -0.0645
10 1 14 -0.7528 -0.0153
10 1 15 1.6395 0.0234
10 2 10 -2.1007 0.0623
10 2 11 -1.5838 -0.0518
10 2 12 -1.2782 0.0498
10 2 13 -0.6324 0.0221
10 2 14 -0.3533 0.1315
10 2 15 -0.2802 0.0636
10 3 10 -0.6226 -0.0130
10 3 11 -2.5921 0.0700
10 3 12 1.2292 0.0265
10 3 13 -3.2435 0.1514
10 3 14 0.5372 0.0798
10 3 15 -1.5604 0.0928
10 4 10 0.8298 -0.0063
10 4 11 3.2404 0.0202
10 4 12 -2.3523 0.0885
10 4 13 2.2844 0.0417
10 4 14 -2.6864 0.0614
10 4 15 0.6396 0.0424
10 5 10 4.4696 -0.0025
10 5 11 2.2488 0.0029
10 5 12 2.4147 0.0244
10 5 13 -0.2851 0.0352
10 5 14 1.3314 -0.0213
10 5 15 -0.8556 -0.0240
10 6 10 4.2694 -0.0066
10 6 11 0.4626 0.0125
10 6 12 3.4134 0.0019
10 6 13 -0.1820 -0.0222
10 6 14 1.5264 0.0324
10 6 15 -0.0649 -0.0438
10 7 10 -2.0592 -0.0469
10 7 11 2.6800 -0.0128
10 7 12 -3.0468 -0.0010
10 7 13 3.2437 0.0229
10 7 14 -1.5299 -0.0234
10 8 10 -2.2281 -0.0064
10 8 11 -4.4602 -0.0475
10 8 12 0.5760 -0.0358
10 8 13 -2.9867 0.0198
10 8 14 1.1519 0.0409
10 9 10 -3.3174 -0.0480
10 9 11 -3.8617 -0.0406
10 9 12 -1.9412 -0.0145
10 9 13 -1.4012 -0.0585
10 9 14 -1.1945 0.0398
10 10 10 -4.5481 -0.0368
10 10 11 1.4782 -0.0267
10 10 12 -3.3432 -0.0456
10 10 13 0.7984 0.0070
10 10 14 -1.7959 -0.0952
10 11 10 4.4274 0.0134
10 11 11 -1.8393 -0.0048
10 11 12 3.7830 -0.0054
10 11 13 -1.3882 -0.0403
10 11 14 1.0228 -0.0244
10 12 10 1.9322 -0.0073
10 12 11 4.8330 0.0278
10 12 12 0.8509 0.0216
10 12 13 2.0740 -0.0237
10 13 10 1.6417 0.0179
10 13 11 2.8976 0.0199
10 13 12 1.4280 0.0088
10 13 13 1.4950 0.0406
10 14 10 3.3597 0.0263
10 14 11 -1.7707 -0.0002
10 14 12 1.2348 0.0307
10 14 13 -1.1542 0.0266
10 15 10 -4.2810 -0.0006
10 15 11 0.3913 0.0427
10 15 12 -2.7532 0.0069
10 16 10 -1.1427 0.0221
10 16 11 -2.9806 0.0008
10 16 12 -1.7922 0.0464
10 17 10 0.0912 0.0428
10 17 11 -1.9952 0.0101
10 17 12 -0.5078 0.0008
10 18 10 -1.8902 -0.0488
10 18 11 1.4449 0.0382
10 19 10 2.0919 0.0465
10 19 11 0.0683 -0.0251
10 20 10 0.9308 0.0023
10 21 10 -0.7347 -0.0255
11 0 11 -1.4917 0.1316
11 0 13 -2.7469 0.2039
11 1 11 0.5139 0.1224
11 1 12 -1.2354 0.1265
11 1 13 -0.3151 0.0675
11 1 14 -1.5141 0.0539
11 2 11 1.6050 0.0056
11 2 12 -0.5932 0.0517
11 2 13 0.6649 -0.0344
11 2 14 -0.5319 -0.0579
11 3 11 -0.4614 0.0371
11 3 12 2.5300 -0.0998
11 3 13 -1.0922 -0.0649
11 4 11 0.8349 -0.0425
11 4 12 -1.1695 -0.0204
11 4 13 1.8928 -0.1024
11 5 11 -1.3050 -0.0388
11 5 12 -0.8321 -0.0499
11 5 13 -0.1359 0.0238
11 6 11 -3.3735 0.0020
11 6 12 0.6393 -0.0017
11 6 13 -1.8072 -0.0189
11 7 11 1.3800 -0.0007
11 7 12 -2.3191 0.0199
11 7 13 1.2499 0.0165
11 8 11 0.4832 0.0269
11 8 12 1.5490 0.0022
11 8 13 -0.7031 0.0035
11 9 11 1.1361 0.0546
11 9 12 1.7298 0.0332
11 9 13 0.2221 -0.0329
11 10 11 3.3494 0.0340
11 10 12 -0.9111 0.0084
11 11 11 -2.6304 -0.0289
11 11 12 1.2006 0.0072
11 12 11 -0.7187 -0.0109
11 12 12 -1.8791 -0.0269
11 13 11 -0.9630 -0.0257
11 13 12 -1.1563 -0.0117
11 14 11 -2.0759 -0.0276
11 15 11 1.9331 0.0449
12 0 12 1.1542 -0.1302
12 1 12 0.5478 -0.0222
12 2 12 -0.5133 0.0046
12 3 12 0.5166 -0.0631
12 4 12 -0.8267 0.0601
12 5 12 -0.1072 -0.0055
12 6 12 1.0388 -0.0016
0 0 0 0.0 0.0
;
loop_
  _diffrn_refln_index_h
  _diffrn_refln_index_k
  _diffrn_refln_index_l
  _diffrn_refln_intensity_net
  _diffrn_refln_intensity_u
 0 0 2 4205.63 191.52
 0 0 2 4417.75 191.41
 0 0 3 2.29 1.85
 0 0 3 -0.66 1.36
 0 0 4 2.12 1.87
 0 0 4 3.53 2.48
 0 0 5 0.97 2.35
 0 0 5 -0.82 2
 0 0 6 1406.88 64.79
 0 0 6 1473.76 65.29
 0 0 7 2.16 1.21
 0 0 7 2.27 2.82
 0 0 7 2.23 2.46
 0 0 8 83.49 6.57
 0 0 8 74.44 5.72
 0 0 9 -0.23 3.42
 0 0 10 737.9 36.15
 0 0 11 5.17 4.05
 0 0 12 804.88 36.5
 0 0 12 799.47 36.31
 0 0 12 731.6 36.17
 0 0 12 751.6 36.34
 0 0 12 760.56 39.85
 0 0 12 883.44 36.51
 0 0 12 797.38 36.53
 0 0 12 889.69 36.63
 0 0 12 792.47 36.26
 0 0 12 773.64 36.95
 0 0 12 874.19 36.79
 0 0 13 0.33 1.22
 0 0 13 0.34 1.97
 0 0 13 1.22 1.75
 0 0 13 0.91 2.11
 0 0 13 2.02 3.09
 0 0 13 -0.14 1.67
 0 0 13 -0.1 2.21
 0 0 13 -0.6 1.4
 0 0 13 8.83 2.16
 0 0 13 0.52 1.81
 0 0 13 -0.25 1.91
 0 0 14 70.72 4.63
 0 0 14 53.83 4.73
 0 0 -14 87.1 5.91
 0 0 14 64.36 4.34
 0 0 14 57.29 4.36
 0 0 14 64.87 4.22
 0 0 14 66.83 3.94
 0 0 14 73.55 4.66
 0 0 14 80.02 4.22
 0 0 14 68.8 4.36
 0 0 14 53.16 5.22
 0 0 15 1.14 2.07
 0 0 15 0.54 1.37
 0 0 15 -0.17 1.31
 0 0 15 0.75 2.39
 0 0 15 -1.4 2.55
 0 0 15 2.99 2.19
 0 0 15 2.36 2.1
 0 0 15 0.82 1.91
 0 0 15 0.95 2.24
 0 0 15 9.54 3.59
 0 0 15 1.23 1.7
 0 0 16 331.61 16.83
 0 0 16 381.14 17.57
 0 0 16 375.02 17.35
 0 0 16 378.33 17.19
 0 0 16 425.3 17.72
 0 0 16 368.18 17.36
 0 0 16 375.05 17.25
 0 0 16 343.66 16.91
 0 0 17 3.54 2.24
 0 0 17 2.6 1.85
 0 0 17 1.35 1.26
 0 0 17 0.05 1.2
 0 0 17 1.63 2.04
 0 0 17 -2.91 1.87
 0 0 17 -1.73 2.12
 0 0 18 57.11 3.55
 0 0 18 60.24 3.78
 0 0 18 54.66 3.71
 0 0 18 53.16 3.09
 0 0 19 -3.73 1.7
 0 0 19 -2.8 1.47
 0 0 20 13.98 1.57
 0 0 20 12.31 1.7
 0 0 21 13.47 1.13
 0 1 2 169.01 8.25
 0 -1 2 176.78 8.12
 0 1 3 678.09 31.79
 0 -1 3 716.34 31.59
 0 1 4 94.55 5.88
 0 -1 4 101.85 5.48
 0 1 5 2842.53 126.7
 0 -1 5 2828.16 126.33
 0 1 6 3771.4 165.98
 0 -1 6 3673.8 165.54
 0 -1 7 374.22 18.51
 0 1 7 387.56 17.29
 0 1 7 349.44 18.93
 0 -1 8 601.49 29.36
 0 1 8 639.04 30.06
 0 1 9 437.03 22.52
 0 1 10 321.39 17.75
 0 1 11 961.78 46.58
 0 -1 12 574.64 26.46
 0 1 12 591.81 26.51
 0 1 12 564.87 26.9
 0 1 12 611.5 26.34
 0 -1 12 592.9 26.23
 0 -1 12 583.86 26.47
 0 -1 12 573.66 26.42
 0 -1 12 595.84 26.39
 0 1 12 569.98 26.46
 0 1 12 555.61 26.3
 0 -1 12 555.71 26.58
 0 1 12 597.13 26.27
 0 1 12 588.51 26.63
 0 1 12 545.3 26.06
 0 1 12 592.71 26.51
 0 1 12 535.25 29.64
 0 -1 12 569.43 26.13
 0 1 12 563.3 26.13
 0 -1 12 563.17 26.1
 0 -1 12 579.28 26.36
 0 -1 12 553.93 26.32
 0 1 12 568.95 26.31
 0 1 13 70.28 4.82
 0 1 13 60.54 5.38
 0 1 13 85.67 5.03
 0 -1 13 64.24 4.99
 0 1 13 79.94 4.41
 0 -1 13 76.24 4.89
 0 1 13 86.9 5.06
 0 -1 13 80.42 4.89
 0 -1 13 77.03 4.89
 0 1 13 83.46 4.53
 0 -1 13 78.68 4.8
 0 1 13 82.96 4.79
 0 -1 -13 92.91 6.3
 0 -1 13 86.04 4.91
 0 1 13 63.78 5.02
 0 1 13 77.31 4.74
 0 1 13 75.5 4.64
 0 -1 13 90.06 4.56
 0 -1 13 63.33 4.76
 0 1 13 93.09 4.95
 0 -1 13 94.45 4.58
 0 -1 13 82.1 4.38
 0 -1 -14 358.17 19.43
 0 1 14 405.81 18.4
 0 -1 14 392.73 18.15
 0 -1 14 368.86 17.58
 0 1 14 395.82 17.87
 0 1 14 383.63 17.93
 0 -1 14 368.05 17.67
 0 -1 14 376.97 17.92
 0 1 14 392.86 18.17
 0 1 14 378.72 17.93
 0 -1 14 357.3 17.96
 0 1 14 415.59 18.2
 0 1 14 380.2 18.14
 0 -1 14 381.64 18.12
 0 -1 14 394.01 18.36
 0 -1 14 389.51 17.73
 0 1 14 363.77 17.6
 0 1 14 390.16 18.75
 0 1 14 374.9 17.72
 0 -1 14 357.34 18.03
 0 -1 15 76.82 5.46
 0 1 15 88.97 5.46
 0 1 15 100.76 6.6
 0 -1 15 90.68 5.13
 0 -1 15 104.37 5.74
 0 -1 15 105.65 6.13
 0 1 15 99.17 5.36
 0 1 15 83.44 4.92
 0 -1 15 91.25 5.39
 0 1 15 107.49 6.12
 0 1 15 99.97 5.68
 0 -1 15 84.72 5.5
 0 1 15 89.53 5.4
 0 1 15 109.71 5.85
 0 -1 15 88.33 5.17
 0 -1 15 92.37 5.73
 0 -1 15 89.97 4.95
 0 1 15 94.16 5.17
 0 -1 15 84.82 4.89
 0 1 15 89.12 5.64
 0 1 16 49.03 3.55
 0 -1 16 42.19 4.12
 0 1 16 55.45 3.47
 0 -1 16 47.7 3.75
 0 1 16 35.92 3.62
 0 1 16 51.97 4.01
 0 1 16 49.18 3.09
 0 1 16 42.39 2.92
 0 1 16 40.13 3.58
 0 -1 16 49 3.89
 0 -1 16 45.57 2.96
 0 -1 16 50.88 3.32
 0 1 16 44.36 3.41
 0 -1 16 44.07 2.94
 0 -1 16 36.04 3.52
 0 -1 16 41.51 3.75
 0 -1 17 8.21 1.43
 0 -1 17 5.53 2.18
 0 1 17 3.39 1.89
 0 1 17 10.48 2.5
 0 1 17 10.38 2.16
 0 1 17 9.53 1.96
 0 1 17 14.14 2.74
 0 -1 17 1.83 2.39
 0 -1 17 10.14 2.48
 0 1 17 7.73 1.4
 0 -1 17 10.18 2.49
 0 1 17 8.45 1.52
 0 -1 17 6.48 1.38
 0 -1 17 10.96 1.83
 0 1 17 6.75 2.17
 0 1 18 37.08 2.35
 0 -1 18 33.34 2.8
 0 -1 18 41.74 3.08
 0 1 18 30.5 2.83
 0 1 18 35.49 2.79
 0 -1 18 26.38 3.1
 0 -1 18 40.6 2.38
 0 1 18 45.03 3.09
 0 -1 18 45.72 3.29
 0 -1 19 70.43 4.35
 0 1 19 73.66 4.14
 0 -1 19 74.66 4.25
 0 1 19 86.73 4.37
 0 1 19 73.87 4.24
 0 -1 19 72.65 4.16
 0 1 20 1.54 1.13
 0 1 20 2.32 1.24
 0 -1 20 3.79 1.55
 0 -1 21 15.28 1.34
 0 -1 21 12.19 1.1
 0 -2 -1 16.07 0.99
 0 2 1 14.61 0.95
 0 -2 1 14.14 1.02
 0 2 1 14.77 1.05
 0 -2 1 13.64 0.95
 0 2 1 13.48 0.94
 0 2 1 16.24 0.83
 0 -2 2 2315.11 106.12
 0 2 2 2388.83 106.12
 0 -2 2 2486.17 106.01
 0 2 2 2356.55 105.99
 0 2 3 433.94 20.38
 0 2 3 456.8 20.62
 0 -2 3 436.4 20.59
 0 -2 3 456.73 20.4
 0 2 4 69.5 4.69
 0 -2 4 71.08 4.73
 0 -2 4 71.3 4.34
 0 2 4 73.58 4.32
 0 2 5 4493.46 196.88
 0 2 5 4434.63 196.49
 0 -2 5 4358.36 196.5
 0 2 6 724.05 33.68
 0 -2 6 708.8 33.23
 0 2 6 727.1 33.26
 0 2 7 4543.63 199.26
 0 -2 7 4372.51 199.24
 0 2 7 4745.29 201.08
 0 2 7 4501.41 200.46
 0 -2 7 4624.08 200.5
 0 -2 8 13.93 3
 0 2 8 19.05 3.31
 0 2 8 14.86 3.77
 0 2 9 266.11 14.83
 0 2 10 44.91 5.39
 0 2 11 98.15 8.32
 0 2 12 18.28 4.62
 0 -2 12 19.82 2.26
 0 2 12 16.32 2.1
 0 2 12 21.19 2.61
 0 -2 12 20.55 3.08
 0 -2 12 15.24 2.09
 0 2 12 13.05 1.67
 0 2 12 20.17 2.43
 0 2 12 20.53 3.05
 0 2 12 16.09 1.98
 0 -2 12 13.39 2.12
 0 2 12 10.47 1.59
 0 2 12 23.05 2.21
 0 -2 12 16.12 2.58
 0 -2 12 13.59 1.74
 0 -2 12 13.83 2.13
 0 -2 12 19.62 2.31
 0 2 12 12.99 1.81
 0 2 12 12.37 2.24
 0 2 12 16.53 2.3
 0 -2 -12 12.67 2.57
 0 2 12 16.72 1.99
 0 -2 12 12.06 1.86
 0 2 12 15.15 2.17
 0 -2 12 10.81 1.72
 0 -2 12 23.55 2.81
 0 -2 12 14.73 2.12
 0 2 13 74.28 4.44
 0 2 13 78.54 4.7
 0 -2 13 80.04 4.92
 0 -2 13 87.08 4.99
 0 2 13 72.12 4.84
 0 -2 13 82.06 5
 0 -2 13 75.09 5.71
 0 -2 -13 84.61 6.19
 0 2 13 80.86 4.59
 0 2 13 92.56 5.38
 0 -2 13 83.91 5.28
 0 -2 13 85.17 4.68
 0 -2 13 80.8 4.84
 0 -2 13 82.77 4.57
 0 2 13 86.51 5.19
 0 -2 13 78.97 4.76
 0 2 13 77.03 4.98
 0 -2 13 85.47 5.05
 0 2 13 78.13 4.8
 0 2 13 87.53 5.86
 0 -2 13 84.04 4.56
 0 -2 13 85.63 5.07
 0 -2 13 77.4 4.41
 0 2 13 88.18 4.91
 0 2 13 84.82 5.1
 0 2 13 80.57 4.55
 0 2 14 2.16 2.11
 0 -2 14 2.27 2.13
 0 -2 14 3.35 1.6
 0 -2 14 4.69 2.19
 0 2 14 5.5 1.75
 0 -2 -14 4.35 2.34
 0 2 14 5.72 2.6
 0 -2 14 2.44 1.41
 0 2 14 4.85 3.22
 0 2 14 7.32 2.53
 0 -2 14 2.86 1.4
 0 -2 14 3.89 1.62
 0 2 14 4.08 2.01
 0 2 14 3.94 2.24
 0 -2 14 1.33 2.25
 0 2 14 0.08 2.18
 0 -2 14 1.2 2.03
 0 2 14 2.71 1.46
 0 2 14 3.9 1.61
 0 -2 14 2.76 2.08
 0 -2 14 1.87 2.58
 0 2 14 7.01 2.39
 0 2 14 5.46 1.81
 0 -2 15 -0.74 2.31
 0 -2 15 0.85 1.29
 0 2 15 1.76 1.67
 0 2 15 -1.65 2.22
 0 2 15 0.66 1.86
 0 -2 15 1.84 2.58
 0 2 15 -1.84 2.27
 0 -2 15 2.5 1.73
 0 -2 15 1.8 2.16
 0 2 15 2.43 1.44
 0 2 15 0.49 1.97
 0 2 15 7.08 3.5
 0 2 15 0.48 2.28
 0 -2 15 0.28 2.21
 0 -2 15 0.55 1.33
 0 -2 15 -0.08 2.21
 0 2 15 3.74 2.39
 0 -2 15 1.63 1.65
 0 -2 15 3.68 2.06
 0 2 15 3.19 2.38
 0 2 15 0.14 1.6
 0 2 16 45.56 3.07
 0 2 16 24.57 2.34
 0 2 16 32.13 2.55
 0 2 16 32.05 3.37
 0 2 16 60.81 3.78
 0 -2 16 38.26 3.17
 0 2 16 40.25 3.22
 0 2 16 30.23 2.77
 0 -2 16 36.73 3.31
 0 -2 16 29.03 2.42
 0 2 16 28.99 2.68
 0 -2 16 27.61 2.7
 0 2 16 35.31 3.24
 0 -2 16 51.52 4.05
 0 2 16 44.46 3.67
 0 -2 16 31.08 2.47
 0 -2 16 37.36 3.41
 0 -2 17 14.47 2.47
 0 2 17 16.52 2.12
 0 2 17 14.96 2.04
 0 -2 17 12.5 1.97
 0 2 17 12.23 2.64
 0 2 17 12.2 1.97
 0 -2 17 14.39 2.37
 0 2 17 9.36 2.49
 0 -2 17 8.48 2.45
 0 2 17 20.68 2.78
 0 2 17 17.45 2.37
 0 2 17 14.43 2.41
 0 2 17 10.83 1.53
 0 -2 17 15.34 2.56
 0 -2 17 13.25 1.6
 0 2 17 15.66 2.09
 0 2 17 12.74 1.69
 0 2 18 9.84 2.32
 0 -2 18 12.92 2.22
 0 -2 18 15.24 1.52
 0 -2 18 10.89 2.34
 0 2 18 17.86 2.03
 0 -2 18 13.03 2.09
 0 2 18 16.62 1.57
 0 2 18 12.83 2.16
 0 2 18 19.74 2.49
 0 2 18 16.85 2.24
 0 -2 18 26.58 2.59
 0 2 18 22.55 2.46
 0 2 19 -0.83 1.87
 0 2 19 -0.4 1.57
 0 -2 19 -2.28 1.6
 0 -2 19 3.13 1.68
 0 -2 19 -1.45 1.93
 0 2 19 -0.09 1.41
 0 2 20 5.21 1.55
 0 2 20 3.61 1.25
 0 -2 20 6.27 1.54
 0 -2 20 2.43 1.25
 0 2 20 5.53 1.19
 0 2 21 6.41 1
 0 2 21 10.37 1.18
 0 -3 0 0.16 0.61
 0 -3 1 1739.45 76.27
 0 3 1 1744.46 76.27
 0 -3 1 1615.88 76.37
 0 3 1 1677.98 76.34
 0 -3 1 1696.85 76.33
 0 3 1 1725.6 76.31
 0 -3 -1 1776.5 76.41
 0 3 1 1772.27 76.27
 0 3 2 323.22 14.79
 0 -3 2 315.89 14.88
 0 3 2 349.34 15.02
 0 -3 -2 296.16 14.78
 0 -3 2 319.14 14.96
 0 -3 2 347.52 14.87
 0 3 2 318.27 14.58
 0 3 2 358.89 14.88
 0 -3 3 2.49 1.9
 0 -3 3 0.78 1.55
 0 3 3 4.58 1.54
 0 3 3 3.46 1.98
 0 -3 -3 1.51 1.19
 0 -3 3 5.3 1.53
 0 3 4 2263.05 101.01
 0 3 4 2308.88 101.31
 0 -3 4 2257.16 101.28
 0 -3 4 2246.26 101.01
 0 -3 5 402.69 18.9
 0 3 5 427.25 18.94
 0 -3 5 404.89 19.27
 0 3 5 361.77 19.21
 0 -3 6 3888.92 175.06
 0 3 6 4031.82 175.08
 0 3 6 4012.95 175.53
 0 -3 6 3781.29 175.46
 0 -3 7 848.98 38.59
 0 3 7 849.11 39.17
 0 3 7 903.15 38.67
 0 -3 7 804.93 37.32
 0 3 7 838.89 37.33
 0 -3 7 822.1 39.07
 0 -3 8 77.89 6.09
 0 3 8 67.84 5.91
 0 3 8 71.27 5.3
 0 -3 8 66.73 5.36
 0 3 9 805.21 37.81
 0 -3 9 764.14 37.75
 0 -3 10 1355.32 63.34
 0 3 10 1349.62 63.33
 0 -3 -11 106.61 6.91
 0 -3 11 114.79 8.91
 0 3 11 115.48 8.87
 0 3 12 60.26 6.61
 0 3 12 48.61 3.1
 0 -3 12 38.41 4.04
 0 3 12 38.02 4.05
 0 -3 12 52.95 3.55
 0 3 12 49.82 3.44
 0 3 12 52.47 3.46
 0 3 12 57.21 3.24
 0 3 12 51.74 3.68
 0 -3 12 50.59 3.35
 0 -3 -12 67.26 4.88
 0 -3 12 59.51 3.27
 0 3 12 48.68 3.26
 0 3 12 53.09 3.42
 0 -3 12 43.46 3.91
 0 -3 12 43.33 3.42
 0 3 12 54.39 3.7
 0 -3 12 48.26 3.4
 0 -3 12 50.79 3.59
 0 3 12 42.47 3.66
 0 -3 12 53.47 6.42
 0 -3 12 47.66 3.31
 0 -3 12 36.25 3.72
 0 3 12 48.53 3.35
 0 -3 12 58.56 3.57
 0 -3 12 59.25 3.23
 0 3 13 106.1 5.84
 0 3 13 114.12 6.08
 0 -3 13 103.94 5.88
 0 -3 13 106.83 6.29
 0 -3 13 110.37 5.62
 0 -3 13 113.1 6.07
 0 -3 13 100.24 5.41
 0 3 13 105.3 6.18
 0 -3 13 109.12 5.83
 0 3 13 99.25 5.53
 0 -3 13 112.07 6.76
 0 3 13 97.95 5.57
 0 -3 -13 97.53 7.05
 0 -3 13 110.17 5.64
 0 3 13 107.51 6.72
 0 3 13 106.55 5.76
 0 -3 13 108.03 6.07
 0 3 13 123.57 6.44
 0 -3 13 117.15 5.99
 0 -3 13 93.94 5.69
 0 3 13 97.6 5.88
 0 -3 13 124.87 6.18
 0 -3 13 97.41 5.39
 0 3 13 104.38 5.55
 0 -3 13 96.82 5.85
 0 3 13 106.6 5.88
 0 -3 14 56.67 4.31
 0 3 14 51.49 4.34
 0 3 14 73.02 4.14
 0 3 14 74.83 4.71
 0 3 14 63.08 4.27
 0 3 14 64.48 4.32
 0 -3 14 66.09 4.36
 0 -3 14 69.47 4.49
 0 -3 14 58.2 5.24
 0 -3 14 63.6 4.4
 0 3 14 60.08 4.35
 0 -3 14 65.36 3.77
 0 -3 14 60.31 4.13
 0 -3 14 74.97 4.04
 0 3 14 66.57 3.94
 0 -3 -14 79.73 5.83
 0 3 14 71.84 4.62
 0 3 14 65.72 4.12
 0 -3 14 65.49 4.34
 0 -3 14 76.6 4.1
 0 3 14 72.13 4.04
 0 -3 14 51.22 4.57
 0 -3 14 67.2 4.24
 0 3 14 49.06 5
 0 -3 14 64.22 3.81
 0 3 15 25.8 2.53
 0 3 15 27.99 2.6
 0 3 15 29.83 3.03
 0 -3 15 27.89 2.95
 0 -3 15 35.39 3.19
 0 -3 15 32.69 3.07
 0 3 15 27.84 2.41
 0 -3 15 26.52 2.25
 0 -3 15 41.77 3.75
 0 3 15 31.25 3.32
 0 -3 15 32.76 3
 0 -3 15 34.83 3.01
 0 3 15 29.84 3.35
 0 3 15 33.35 2.8
 0 3 15 51 4.55
 0 -3 15 45.38 4.39
 0 3 15 27.76 3.14
 0 3 15 32.27 3
 0 -3 15 27.57 2.56
 0 -3 15 28.22 2.32
 0 -3 15 33.29 2.92
 0 3 15 38.69 3.31
 0 -3 16 375.24 17.17
 0 -3 16 356 16.71
 0 3 16 333.7 16.64
 0 -3 16 371.9 17.33
 0 3 16 350.2 17.21
 0 3 16 389.57 17.46
 0 3 16 346.45 16.87
 0 3 16 379.07 17.2
 0 3 16 338.6 16.83
 0 -3 16 371.34 17.23
 0 -3 16 335.54 16.64
 0 -3 16 399.62 17.21
 0 -3 16 323.95 16.96
 0 3 16 394.45 17.06
 0 3 16 386.26 17.02
 0 3 16 372.59 17.38
 0 -3 16 378.79 16.93
 0 3 16 375.21 17.16
 0 -3 16 380.47 17.66
 0 3 16 342.97 16.77
 0 -3 17 7.72 2.79
 0 3 17 2.44 1.72
 0 -3 17 8.27 1.85
 0 -3 17 9.07 2.3
 0 -3 17 9.77 2.4
 0 -3 17 9.29 2.09
 0 3 17 7.17 1.85
 0 3 17 8.55 2.36
 0 3 17 8.32 2.17
 0 3 17 8.43 1.74
 0 3 17 5.58 1.32
 0 3 17 4.98 2.11
 0 -3 17 6.86 1.42
 0 3 17 2.94 1.87
 0 3 17 -0.89 2.39
 0 -3 17 -0.82 2.4
 0 -3 17 3.64 2.12
 0 3 17 9.84 2.49
 0 3 17 6.02 1.45
 0 3 18 5.14 2
 0 -3 18 -0.07 1.92
 0 -3 18 -2.79 2.15
 0 3 18 -0.4 1.1
 0 -3 18 -2.2 2.02
 0 -3 18 2.23 1.09
 0 3 18 -5.08 2.19
 0 3 18 -0.6 1.55
 0 3 18 2.89 1.88
 0 -3 18 4.64 2.06
 0 -3 18 -0.06 1.75
 0 3 18 -2.36 1.86
 0 3 18 4.04 2.04
 0 -3 19 9.88 1.81
 0 -3 19 13.16 1.83
 0 3 19 12.81 1.65
 0 -3 19 13.96 1.92
 0 3 19 11.67 2.05
 0 -3 19 10.21 2.05
 0 3 19 13.47 1.84
 0 3 20 7.53 1.54
 0 3 20 7.24 1.18
 0 -3 20 4.09 1.46
 0 3 20 9.17 1.38
 0 -3 20 12.88 1.48
 0 -3 20 7.94 1.58
 0 -3 20 4.12 1.29
 0 -3 21 4.67 0.9
 0 3 21 14.41 1.24
 0 -4 0 178.99 8.42
 0 4 1 38.55 1.84
 0 4 1 35.57 1.92
 0 -4 1 35.56 1.94
 0 -4 -1 32.88 2.12
 0 -4 1 37.7 1.85
 0 -4 1 32.24 2.08
 0 4 1 31.58 1.92
 0 -4 2 49.3 3.07
 0 4 2 49.15 2.65
 0 4 2 56.15 3.12
 0 -4 2 59.49 2.99
 0 4 2 60.84 2.97
 0 -4 2 53.92 3.08
 0 -4 -2 52.47 2.98
 0 4 2 49.44 2.87
 0 4 3 109.56 5.31
 0 -4 -3 92.91 5.12
 0 4 3 106.58 5.58
 0 4 3 93.14 5.32
 0 -4 3 103.18 5.6
 0 -4 3 92.32 5.25
 0 -4 3 107.45 5.27
 0 4 4 2999.83 132.25
 0 -4 4 3029.61 132.25
 0 -4 4 2870.22 132.48
 0 -4 -4 2936.87 132.09
 0 4 4 3047.4 132.53
 0 -4 4 2964.16 132.26
 0 -4 5 6528.61 286.41
 0 -4 5 6551.65 286.76
 0 4 5 6531.07 286.41
 0 4 5 6750.1 286.8
 0 -4 -5 6141.09 286.1
 0 -4 6 149.62 8.46
 0 -4 6 139.16 7.89
 0 4 6 151.68 8.49
 0 4 6 142.34 7.89
 0 4 7 15.93 1.58
 0 4 7 12.04 3.11
 0 4 7 14.27 2.7
 0 -4 7 13.63 2.74
 0 -4 7 9.96 3.18
 0 -4 8 305.07 16.07
 0 -4 -8 287.21 14.67
 0 4 8 321.51 16.11
 0 4 9 1.82 3.16
 0 -4 -9 2.78 1.82
 0 -4 9 4.57 3.27
 0 4 10 117.46 8.32
 0 -4 -10 94 6.34
 0 -4 10 113.29 8.31
 0 -4 -11 313.05 16.15
 0 -4 11 311.57 17.89
 0 4 11 324.07 17.99
 0 4 12 618.17 26.9
 0 4 12 584.19 30.12
 0 4 12 550.52 26.53
 0 4 12 607.97 27.17
 0 -4 12 589.87 30.22
 0 4 12 554.99 26.28
 0 -4 -12 635.58 28.28
 0 -4 12 561.48 26.21
 0 -4 12 591.59 27.15
 0 -4 12 596.26 26.36
 0 4 12 592.07 26.8
 0 -4 12 558.22 26.54
 0 -4 12 488.66 26.35
 0 -4 12 596.12 26.34
 0 4 12 589.93 26.53
 0 4 12 581.23 26.52
 0 -4 12 645.75 26.74
 0 -4 12 575.24 26.64
 0 -4 12 607.76 26.9
 0 -4 12 585.84 26.51
 0 -4 12 541.94 26.2
 0 -4 12 561.03 26.53
 0 -4 12 601.29 27.13
 0 -4 12 569.16 26.86
 0 4 12 610.15 26.45
 0 -4 12 620.54 26.59
 0 4 13 219.31 10.62
 0 4 13 236.27 11.16
 0 -4 13 211.68 10.92
 0 -4 13 219.98 10.75
 0 -4 13 220.74 10.82
 0 -4 13 200 11.12
 0 -4 13 217.42 11.4
 0 -4 13 232.87 10.97
 0 -4 13 215.7 10.78
 0 -4 13 211.78 10.39
 0 -4 13 207.28 10.79
 0 4 13 206.48 10.48
 0 4 13 211.79 10.76
 0 4 13 229.94 10.83
 0 -4 13 231.09 10.57
 0 -4 13 201.61 10.65
 0 -4 13 210.79 11.47
 0 -4 13 220.34 10.44
 0 -4 -13 251.03 12.54
 0 4 13 228.4 10.68
 0 4 13 235.59 11.61
 0 -4 13 238.73 10.62
 0 4 13 201.6 10.78
 0 -4 13 223.23 10.93
 0 4 14 49.92 4.07
 0 -4 14 68.38 3.82
 0 4 14 62.71 3.9
 0 -4 14 66.83 4.29
 0 -4 14 61.79 4.22
 0 -4 14 67.94 4.2
 0 4 14 54.02 4.04
 0 -4 14 67.68 4.04
 0 4 14 55.99 3.67
 0 -4 14 72.64 4.55
 0 -4 14 46.42 4.45
 0 4 14 65.39 4.53
 0 -4 14 54.58 3.94
 0 -4 14 62.73 3.57
 0 4 14 49.9 4.98
 0 4 14 57.23 3.83
 0 -4 14 57.92 4.1
 0 -4 14 61.22 4.16
 0 -4 14 51.43 5.02
 0 4 14 59.86 3.71
 0 -4 14 61.63 3.58
 0 -4 -14 66.41 5.33
 0 4 14 52.89 3.98
 0 -4 15 38.1 2.86
 0 -4 15 31.11 2.98
 0 -4 15 34.73 3.12
 0 4 15 36.15 2.85
 0 -4 15 36.05 3.36
 0 4 15 34.89 2.87
 0 -4 15 42.66 3.19
 0 4 15 35.54 2.79
 0 4 15 30.82 3.33
 0 4 15 36.59 3.58
 0 -4 15 42.77 3.92
 0 4 15 43.25 3.04
 0 4 15 38.02 2.95
 0 -4 15 39.46 3.25
 0 -4 15 40.39 3.36
 0 4 15 40.35 3.29
 0 4 15 39.32 3.72
 0 -4 15 37.2 2.62
 0 -4 15 34.07 2.52
 0 4 15 36.82 3.22
 0 -4 16 96.19 5.74
 0 -4 16 101.19 5.92
 0 4 16 100.84 5.76
 0 -4 16 100.46 5.75
 0 -4 16 110.26 5.5
 0 4 16 104.59 5.76
 0 -4 16 76.02 5.5
 0 4 16 117.96 6.19
 0 -4 16 92.03 6.24
 0 4 16 108.28 5.57
 0 4 16 96.9 5.51
 0 4 16 101.09 5.36
 0 4 16 93.87 5.83
 0 4 16 91.77 5.42
 0 -4 16 96.27 5.2
 0 4 16 99.92 5.42
 0 4 17 29.41 2.18
 0 4 17 27.46 2.48
 0 4 17 25.5 2.6
 0 4 17 33.68 2.55
 0 -4 17 33.6 2.24
 0 4 17 32.89 2.9
 0 -4 17 29.57 2.82
 0 -4 17 33.69 3.5
 0 4 17 29.92 2.35
 0 4 17 31.04 3.04
 0 -4 17 24.97 2.82
 0 4 17 20.29 2.83
 0 4 17 35.16 2.74
 0 -4 17 35.07 3.04
 0 -4 17 24.69 2.93
 0 4 17 27.42 2.88
 0 -4 17 37.14 3.14
 0 4 18 3.19 2.03
 0 4 18 -1.88 1.68
 0 4 18 0.42 1.54
 0 4 18 4.58 2.16
 0 -4 18 -4.25 1.95
 0 4 18 -0.85 1.14
 0 4 18 -2.39 2.05
 0 -4 18 -3.64 2.07
 0 -4 18 4.2 1.95
 0 4 18 8.83 2.05
 0 -4 18 -3.16 1.99
 0 4 18 1.7 1.76
 0 -4 19 28.57 2.63
 0 -4 19 29.22 2.5
 0 -4 19 34.76 2.58
 0 4 19 34.9 2.35
 0 4 19 31.46 2.41
 0 4 19 31.56 2.62
 0 -4 20 21.33 2.05
 0 -4 20 32.08 2.06
 0 -4 20 21.6 1.96
 0 4 20 25.28 1.95
 0 4 20 26.54 2.16
 0 -4 20 29.68 2.21
 0 -4 21 9.65 0.99
 0 -4 21 11.58 1.11
 0 -5 0 1.59 1.31
 0 -5 1 40.75 2.23
 0 -5 -1 45.9 2.71
 0 5 1 41.32 2.36
 0 5 1 43.77 2.24
 0 -5 2 102.14 5.43
 0 -5 -2 117.93 5.46
 0 5 2 115.27 5.56
 0 -5 2 102.05 5.18
 0 -5 2 86.32 5.29
 0 5 2 103 5.35
 0 5 2 103.24 5.18
 0 5 2 112.4 5.1
 0 5 2 112.25 5.29
 0 5 3 19.71 2.17
 0 -5 3 11.67 1.84
 0 5 3 21.9 1.93
 0 -5 3 17.81 2.27
 0 -5 3 21.17 1.85
 0 -5 -3 12.22 1.7
 0 5 3 14.37 2.02
 0 5 3 13.59 1.18
 0 -5 -4 83.68 4.9
 0 -5 4 102.28 5.16
 0 -5 4 80.96 5.12
 0 5 4 95.95 5.46
 0 5 4 105.72 5.22
 0 -5 4 99.22 5.53
 0 5 4 80.31 5.16
 0 -5 5 3.28 2.21
 0 5 5 2.98 1.72
 0 -5 5 4.36 1.74
 0 5 5 3.59 2.13
 0 -5 -5 3.14 1.38
 0 -5 6 5098.77 236.45
 0 5 6 5510.14 236.11
 0 5 6 5505.78 236.53
 0 -5 6 5473.17 236.09
 0 -5 -6 5065.36 235.71
 0 5 7 0.98 2.94
 0 -5 7 -0.13 2.41
 0 -5 7 1.64 2.83
 0 -5 -7 0.29 1.51
 0 5 7 3.86 2.32
 0 -5 -8 201.62 10.92
 0 -5 8 225.53 12.27
 0 5 8 222.85 12.21
 0 5 9 100.83 7.31
 0 -5 -9 82.7 5.62
 0 -5 9 99.61 7.32
 0 5 10 13.47 3.78
 0 -5 -10 8.62 2.16
 0 -5 10 16.44 3.94
 0 5 11 4.85 3.7
 0 -5 -11 2.18 1.93
 0 -5 11 0.3 3.39
 0 -5 12 56.09 3.5
 0 -5 12 47.85 6.23
 0 5 12 51.82 3.51
 0 -5 12 59.69 3.95
 0 -5 12 50.27 3.65
 0 5 12 57.76 3.32
 0 5 12 56.95 4.3
 0 -5 12 49.08 3.03
 0 -5 12 56.45 3.95
 0 5 12 47.83 3.11
 0 -5 12 44.31 3.28
 0 -5 -12 52.88 4.49
 0 -5 12 46.84 3.4
 0 5 12 57.3 6.49
 0 -5 12 45.2 3.36
 0 -5 12 59.67 3.69
 0 5 12 51.65 3.42
 0 -5 12 58.36 4.15
 0 -5 12 52 3.29
 0 -5 12 51.31 3.16
 0 -5 12 51.17 3.35
 0 -5 12 56.39 4.33
 0 5 12 43.67 3.4
 0 -5 12 42.2 2.94
 0 -5 12 51.78 3.14
 0 5 12 50.14 3.73
 0 -5 13 171.45 8.84
 0 -5 13 236.02 9.53
 0 -5 13 216.43 10.13
 0 -5 -13 169.03 10.46
 0 5 13 200.39 9.04
 0 -5 13 170.18 8.98
 0 -5 13 170.75 8.74
 0 5 13 181.98 9.13
 0 5 13 184.47 9.49
 0 -5 13 185.18 9.2
 0 -5 13 162.52 9.06
 0 -5 13 173.23 9.11
 0 -5 13 175.3 9.04
 0 -5 13 192.46 9.37
 0 5 13 154.99 8.77
 0 -5 13 212.35 9.81
 0 -5 13 213.6 10.02
 0 5 13 213.62 10.16
 0 5 13 161.42 9.11
 0 -5 13 166.18 8.69
 0 5 13 195.99 9.2
 0 5 13 168.99 8.92
 0 -5 13 204.84 9.18
 0 -5 13 184.73 9.27
 0 5 14 536.35 24.41
 0 -5 14 545.04 23.6
 0 -5 14 506.57 24.05
 0 -5 14 518 23.26
 0 -5 14 526.49 23.65
 0 -5 14 480.97 23.51
 0 5 14 504.6 23.64
 0 -5 14 514.67 23.68
 0 -5 14 527.18 23.41
 0 -5 14 517.86 23.67
 0 5 14 511.07 23.98
 0 5 14 533.54 23.51
 0 5 14 505.39 23.43
 0 -5 14 490.22 23.6
 0 5 14 473.72 23.32
 0 -5 14 515.51 23.76
 0 -5 14 511.76 24.38
 0 5 14 524.84 23.63
 0 -5 14 524.18 23.3
 0 -5 -14 531.31 25.45
 0 -5 14 476.66 23.72
 0 5 14 471.3 23.65
 0 5 14 496.78 23.49
 0 5 15 17.03 2.52
 0 -5 15 17.27 2.43
 0 5 15 18.97 2.1
 0 -5 15 21.05 1.95
 0 5 15 14.51 2.63
 0 -5 15 18.9 2.78
 0 5 15 17.63 2.12
 0 -5 15 10.21 3.04
 0 5 15 12.99 2.11
 0 -5 15 18.38 2.37
 0 -5 15 19.95 1.82
 0 5 15 22.36 3.07
 0 -5 15 20.72 2.18
 0 -5 15 22.37 2.62
 0 5 15 20.85 2.27
 0 5 15 18.23 2.57
 0 -5 15 19.25 2.6
 0 5 15 16.35 2.21
 0 -5 15 16.69 2.37
 0 -5 16 9.41 2.25
 0 5 16 12.56 2.03
 0 5 16 7.76 2.27
 0 -5 16 10.07 2.44
 0 5 16 8.82 1.74
 0 -5 16 6.55 2.31
 0 5 16 7.08 2.33
 0 5 16 6.14 1.98
 0 5 16 4.03 1.65
 0 5 16 11.12 2.21
 0 -5 16 12.78 3
 0 -5 16 10.92 2.15
 0 -5 16 6.84 1.54
 0 5 16 6.88 1.82
 0 -5 16 7.29 1.84
 0 5 17 10.12 1.98
 0 5 17 7.72 1.78
 0 5 17 11.72 2.25
 0 5 17 8.99 2.36
 0 5 17 7.06 1.32
 0 5 17 6.22 1.85
 0 5 17 9.1 1.52
 0 -5 17 10.49 2.11
 0 5 17 11.12 2.16
 0 -5 17 8.57 2.28
 0 -5 17 9.14 1.45
 0 5 17 11.36 1.76
 0 5 17 3.72 2.19
 0 -5 17 3.46 2.21
 0 -5 17 10.22 2.05
 0 -5 17 8.58 2.73
 0 -5 17 12.35 2.29
 0 -5 18 -3.73 2.08
 0 -5 18 -3.05 2.02
 0 5 18 -3.57 2.07
 0 5 18 3.12 2.04
 0 5 18 2.9 1.6
 0 -5 18 4.61 1.96
 0 5 18 -0.45 1.41
 0 5 18 -0.49 1.58
 0 -5 18 -0.45 1.92
 0 5 18 6.06 1.8
 0 5 18 7.75 1.93
 0 5 18 0.18 1.16
 0 -5 19 0.94 1.52
 0 5 19 6.87 1.32
 0 5 19 1.26 1.69
 0 -5 19 4.24 1.79
 0 -5 19 1.79 1.61
 0 5 19 3.22 1.4
 0 -5 20 11.73 1.56
 0 5 20 6.76 1.2
 0 -5 20 9.05 1.35
 0 5 20 8.97 1.45
 0 -5 21 40.41 2.2
 0 -5 21 41.84 2.24
 0 -6 0 2859.24 127.04
 0 -6 1 152.64 7.7
 0 6 1 142.14 7.22
 0 6 2 3384.41 148.22
 0 6 2 3272.62 147.92
 0 -6 2 3111.93 147.91
 0 6 2 3373.59 147.94
 0 -6 2 3444.16 147.84
 0 -6 2 3248.97 148.07
 0 6 2 3245.19 147.82
 0 -6 -2 3455.75 148.14
 0 6 2 3502.5 147.83
 0 6 3 1349.38 61.29
 0 -6 3 1393.91 61.76
 0 6 3 1427.18 61.8
 0 6 3 1414.22 61.89
 0 6 3 1322.41 61.56
 0 -6 3 1395.96 61.79
 0 -6 3 1432.73 61.6
 0 6 3 1453.99 61.6
 0 -6 -3 1270.87 61.63
 0 -6 4 223.89 11.26
 0 6 4 215.33 11.18
 0 -6 4 216.1 11.09
 0 -6 4 231.56 10.99
 0 6 4 243.6 11.03
 0 -6 -4 223.83 10.93
 0 6 4 232.61 11.33
 0 6 5 18.46 2.27
 0 -6 -5 19.61 2.12
 0 -6 5 18.63 2.82
 0 -6 5 18.74 2.2
 0 6 5 21.52 2.67
 0 -6 5 18.2 2.26
 0 6 6 432.01 21.61
 0 6 6 452.92 21.22
 0 -6 -6 474.17 21.06
 0 -6 6 427.34 21.6
 0 -6 6 438.91 21.2
 0 -6 -7 104.16 6.26
 0 6 7 119.81 7.46
 0 -6 7 118.21 7.44
 0 6 8 284.72 15.31
 0 -6 8 269.02 15.2
 0 -6 -8 299.16 14.32
 0 -6 9 1.15 3.08
 0 -6 -9 2.12 1.76
 0 6 9 2.74 2.74
 0 -6 -10 403.74 19.74
 0 6 10 393.07 21.15
 0 -6 10 404.11 21.26
 0 -6 -11 30.42 3.27
 0 -6 11 29.23 2.52
 0 6 11 31.76 2.69
 0 6 11 24.96 2.41
 0 -6 11 26.41 2.21
 0 6 11 28.76 4.82
 0 -6 11 33.14 5.03
 0 -6 12 -0.39 2.02
 0 -6 12 0.09 1.06
 0 -6 12 0.34 1.13
 0 -6 12 0.32 1.54
 0 6 12 -1.52 1.83
 0 -6 12 0.83 1.48
 0 6 12 2.83 1.95
 0 -6 12 4.24 2.55
 0 6 12 0.54 1.53
 0 6 12 1.7 1.66
 0 6 12 0.74 1.32
 0 6 12 -1.58 2.46
 0 6 12 0.79 1.26
 0 -6 12 0.07 1.58
 0 -6 -12 0.19 1.98
 0 -6 12 1.15 2.21
 0 -6 12 1.14 1.39
 0 -6 12 0.57 1.2
 0 -6 12 1.44 1.68
 0 6 13 45.38 3.29
 0 -6 13 42.99 2.78
 0 6 13 44.1 4.27
 0 -6 13 42.64 3.93
 0 6 13 39.34 3.3
 0 -6 13 44.46 2.85
 0 -6 -13 41.26 4.3
 0 -6 13 39.93 3.34
 0 -6 13 44.6 3.96
 0 -6 13 48.55 3.17
 0 -6 13 39.75 3.14
 0 6 13 44.44 2.94
 0 6 13 40.62 3.37
 0 6 13 44.07 3.65
 0 -6 13 43.73 2.93
 0 -6 13 45.63 4.31
 0 -6 13 46.29 3.23
 0 -6 13 43.43 3.17
 0 -6 13 46.97 3.74
 0 -6 13 45.83 3.3
 0 6 13 40.56 3.03
 0 -6 14 5.66 1.96
 0 6 14 4.6 2.16
 0 -6 14 4.76 1.36
 0 -6 14 5.16 1.65
 0 6 14 6.2 2.65
 0 -6 14 5.23 1.82
 0 -6 14 5.65 1.99
 0 -6 14 5.09 1.55
 0 -6 14 8.14 2.89
 0 -6 -14 2.59 2.29
 0 6 14 7.39 1.79
 0 -6 14 4 2.07
 0 6 14 5.25 2.02
 0 6 14 6.06 2.27
 0 6 14 3.31 1.68
 0 -6 14 4.67 2.29
 0 6 14 15.97 3.42
 0 -6 14 8.1 2.06
 0 -6 14 15.67 3.39
 0 -6 14 6.49 2.14
 0 6 14 5.1 1.63
 0 -6 14 10.23 2.88
 0 6 14 3.64 1.67
 0 -6 15 28.82 3
 0 6 15 30.86 2.71
 0 -6 15 30.22 3.55
 0 6 15 30.18 2.97
 0 6 15 29.41 2.92
 0 -6 15 32.26 3.01
 0 6 15 29.77 2.58
 0 -6 15 31.22 2.35
 0 6 15 30.68 2.57
 0 6 15 25.28 2.49
 0 -6 15 32.29 2.6
 0 6 15 35.11 2.7
 0 -6 15 32.36 3.08
 0 -6 15 28.34 2.78
 0 6 15 34.51 3.15
 0 -6 15 28.58 2.85
 0 6 16 159.88 7.97
 0 6 16 167.34 8.29
 0 -6 16 164.53 8.3
 0 -6 16 160.71 8.36
 0 -6 16 164.73 7.84
 0 6 16 155.06 7.93
 0 -6 16 147.84 8.08
 0 6 16 160.61 8.39
 0 -6 16 160.74 8.79
 0 -6 16 152.93 8.27
 0 6 16 157.8 8.26
 0 6 16 174.47 8.19
 0 6 16 152.13 8.17
 0 6 16 146.09 7.88
 0 -6 16 163.93 8.03
 0 6 16 152.42 7.99
 0 6 17 45.18 3.57
 0 -6 17 55.4 3.76
 0 6 17 48.52 3.41
 0 -6 17 50.83 3.77
 0 6 17 53.22 3.67
 0 6 17 45.72 3.03
 0 6 17 50.28 3.32
 0 -6 17 54.62 3.69
 0 -6 17 51.34 4.31
 0 6 17 61.19 3.6
 0 -6 17 44.14 3.65
 0 6 17 57.32 3.33
 0 6 17 70.46 3.93
 0 6 17 54.12 3.37
 0 -6 17 54.32 3.62
 0 6 17 57.63 3.9
 0 -6 17 56.13 3.17
 0 6 18 26.07 2.33
 0 6 18 22.59 2.16
 0 -6 18 22.93 2.48
 0 6 18 21.32 1.91
 0 -6 18 21.57 2.42
 0 -6 18 22.7 2.49
 0 6 18 26.91 2.42
 0 -6 18 22.54 2.38
 0 6 18 26.96 2.68
 0 6 18 23.28 2.05
 0 6 18 21.86 2.47
 0 6 19 4.45 1.37
 0 -6 19 0.34 1.55
 0 -6 19 1.61 1.52
 0 6 19 0.57 1.53
 0 -6 19 1.69 1.62
 0 6 20 5.22 1.06
 0 -6 20 3.28 1.18
 0 -6 20 8.39 1.32
 0 6 20 7.24 1.36
 0 -6 20 3.21 1.25
 0 -7 0 1.01 1.79
 0 -7 1 29.34 2.8
 0 7 1 31.54 2.14
 0 -7 -1 35.83 2.75
 0 7 2 1861.57 75.11
 0 -7 2 1569.56 74.79
 0 7 2 1682.25 74.69
 0 7 2 1653.58 74.6
 0 -7 -2 1820.02 74.98
 0 -7 2 1565.39 74.58
 0 7 2 1718.56 74.62
 0 -7 3 2006.1 96.31
 0 -7 -3 2222.22 96.44
 0 -7 3 2236.84 96.2
 0 -7 3 2157.77 96.43
 0 7 3 2196.55 96.38
 0 7 3 2205.69 96.61
 0 7 3 2084.27 96.22
 0 7 3 2129.14 95.99
 0 7 3 2253 96.19
 0 -7 4 41.27 3.07
 0 -7 -4 28.09 2.57
 0 -7 4 43.43 2.84
 0 7 4 45.88 2.84
 0 -7 4 25.64 2.65
 0 7 4 42 3.13
 0 7 4 27.06 2.96
 0 7 5 157.11 9.06
 0 7 5 180.39 9.09
 0 7 5 169.08 8.74
 0 -7 5 162.31 9.03
 0 -7 5 161.39 8.72
 0 -7 5 182.43 8.95
 0 -7 -5 179.54 8.76
 0 -7 6 654.58 31.36
 0 7 6 691.04 31.44
 0 -7 -6 661.52 30.73
 0 7 7 12.24 2.88
 0 -7 7 11.67 3.01
 0 -7 -7 8.44 1.94
 0 7 8 35.52 4.18
 0 -7 -8 35.65 3.23
 0 -7 8 33.4 4.25
 0 -7 9 17.17 3.7
 0 -7 -9 25.25 2.75
 0 7 9 20.94 3.78
 0 7 10 45.87 5.4
 0 -7 10 35.52 5.12
 0 7 11 24.68 2.47
 0 -7 11 22.15 4.27
 0 7 11 23.73 2.48
 0 -7 11 19.68 1.99
 0 -7 11 21.16 2.08
 0 7 11 22.21 2.21
 0 -7 11 20.67 1.83
 0 -7 11 25.04 2.12
 0 7 11 24.17 2.62
 0 -7 11 27.57 2.73
 0 7 11 20.32 2.25
 0 7 11 23.24 4.43
 0 -7 -11 22.38 2.87
 0 -7 11 21.56 2.36
 0 -7 12 39.01 2.74
 0 7 12 55.85 3.64
 0 -7 -12 46.21 4.33
 0 7 12 47.56 3.05
 0 -7 12 49.38 3.22
 0 -7 12 48.97 2.98
 0 7 12 50.13 3.38
 0 -7 12 49.54 3.24
 0 -7 12 56.25 4.01
 0 -7 12 52.95 3.91
 0 7 12 41.89 2.9
 0 -7 12 48.91 3.25
 0 -7 12 52.88 4.17
 0 -7 12 45.48 3.21
 0 7 12 42.89 3.35
 0 7 12 43.57 2.96
 0 7 12 57.87 4.19
 0 7 12 49.19 3.63
 0 7 12 41.39 3.15
 0 -7 12 47.36 2.9
 0 -7 13 160.98 8.73
 0 7 13 145.08 7.85
 0 -7 13 156.35 8.39
 0 -7 13 138.98 7.8
 0 -7 13 151.17 7.61
 0 -7 13 152.6 8.44
 0 7 13 152.49 7.99
 0 7 13 166.82 7.74
 0 -7 13 141.97 7.91
 0 -7 -13 156.37 9.32
 0 -7 13 162.92 7.86
 0 -7 13 163.49 8.58
 0 7 13 142.9 7.6
 0 -7 13 154.54 7.59
 0 7 13 151.69 7.9
 0 7 13 166.45 8.23
 0 -7 13 147.45 7.47
 0 7 13 164.1 8.75
 0 7 13 148.56 7.6
 0 -7 13 157.96 7.87
 0 -7 13 156.74 7.91
 0 7 14 46.48 3.71
 0 7 14 31.54 2.78
 0 7 14 40.61 3.37
 0 -7 14 39.74 3.04
 0 -7 14 35.71 3.85
 0 -7 14 35.83 3.23
 0 -7 14 41.55 2.72
 0 7 14 36.43 3.18
 0 7 14 44.68 4.26
 0 -7 14 33.15 3.2
 0 -7 14 38.71 3.22
 0 7 14 41.42 2.91
 0 -7 14 42.82 2.89
 0 7 14 42.71 3.35
 0 -7 14 37.42 4.13
 0 7 14 40.48 2.8
 0 -7 14 33.77 3.77
 0 -7 14 36.59 3.02
 0 -7 15 144.56 7.88
 0 7 15 146.39 7.51
 0 7 15 142.88 7.64
 0 -7 15 146.16 7.75
 0 -7 15 143.83 7.89
 0 -7 15 150.33 7.4
 0 -7 15 149.66 8.38
 0 7 15 152.05 7.61
 0 7 15 148.32 7.52
 0 7 15 145.34 7.83
 0 7 15 146.47 7.58
 0 7 15 155.02 7.98
 0 7 15 152.34 7.84
 0 -7 15 154.76 7.54
 0 -7 15 151.84 7.8
 0 -7 16 64.14 4.62
 0 -7 16 58.85 3.75
 0 -7 16 56.9 3.93
 0 7 16 53.42 3.45
 0 -7 16 62.05 3.91
 0 7 16 52.53 3.43
 0 7 16 64.98 4.03
 0 -7 16 53.27 3.92
 0 -7 16 51.28 3.81
 0 7 16 49.51 3.55
 0 7 16 50.96 3.8
 0 7 16 55.58 3.85
 0 -7 16 56.16 3.36
 0 7 16 53.14 3.51
 0 7 16 55.61 4.05
 0 7 16 53.12 3.65
 0 7 17 3.47 1.89
 0 7 17 7.21 2.2
 0 -7 17 9.65 2.82
 0 7 17 3.95 1.69
 0 7 17 8.08 1.51
 0 7 17 10.65 2.26
 0 -7 17 10.19 1.95
 0 -7 17 8.82 2.19
 0 7 17 7.75 1.59
 0 7 17 8.55 1.9
 0 -7 17 1.22 2.07
 0 7 17 6.4 2.02
 0 -7 17 9.39 2.07
 0 7 17 4.72 1.57
 0 7 18 21.37 1.89
 0 -7 18 20.58 2.31
 0 -7 18 20.72 2.32
 0 7 18 25.52 2.52
 0 7 18 20.3 1.81
 0 7 18 18.46 2.26
 0 7 18 17.2 1.94
 0 -7 18 24.42 2.9
 0 7 18 27.77 2.23
 0 7 18 22.75 2.25
 0 -7 18 20.32 2.31
 0 -7 18 17.74 2.23
 0 7 19 44.27 2.86
 0 -7 19 43.34 2.85
 0 7 19 40.81 2.4
 0 -7 19 46.63 2.88
 0 7 19 38.91 2.58
 0 -7 19 40.32 2.84
 0 -7 19 38.66 2.79
 0 7 20 8.61 0.98
 0 -7 20 4.39 1.12
 0 -7 20 0.78 1.13
 0 7 20 9.93 1.28
 0 -7 20 10.74 1.35
 0 -7 20 1.87 1.14
 0 -8 0 529.28 24.48
 0 8 1 1083.19 51.52
 0 -8 -1 1227.82 52.01
 0 -8 1 1217.71 52.09
 0 -8 -2 4928.53 195.48
 0 8 2 4259.8 195.07
 0 8 2 4383.12 194.91
 0 8 2 4845.08 195.56
 0 -8 2 4049.61 194.89
 0 -8 2 4415.88 195.26
 0 8 2 4484.45 195.07
 0 -8 3 14.79 1.8
 0 8 3 11.88 1.33
 0 8 3 15.29 1.79
 0 8 3 11.2 1.59
 0 -8 3 9.23 1.76
 0 8 3 10.32 2.13
 0 -8 -3 12.65 1.89
 0 -8 4 188.8 10.13
 0 8 4 211.06 10.24
 0 8 4 203.11 9.51
 0 -8 -4 206.41 10.14
 0 8 4 205.35 10.41
 0 -8 4 210.34 10.25
 0 8 5 29.82 3.01
 0 -8 5 25.92 2.97
 0 -8 5 26.62 2.82
 0 8 5 32.98 3.11
 0 -8 -5 28.43 2.62
 0 -8 -6 118.67 6.81
 0 -8 6 120.83 7.48
 0 8 6 130.14 7.47
 0 -8 7 85.8 6.38
 0 -8 -7 102.64 5.74
 0 8 7 85.56 6.29
 0 -8 -8 449.44 21.78
 0 8 8 463.81 22.82
 0 -8 8 457.16 22.76
 0 8 9 8.88 3.15
 0 -8 -9 13.6 2.34
 0 -8 9 12.8 3.22
 0 -8 -10 437.44 20.12
 0 -8 10 373.26 21.14
 0 8 10 385.86 21.26
 0 -8 11 12.7 2.12
 0 -8 11 15.95 1.59
 0 8 11 14.47 2.24
 0 8 11 16.34 2.32
 0 -8 -11 14.89 2.61
 0 8 11 13.55 1.99
 0 -8 11 14.72 1.81
 0 -8 11 14.76 1.79
 0 8 11 13.6 1.53
 0 -8 11 13.73 1.74
 0 8 11 17.78 2.69
 0 -8 11 16.65 2.65
 0 -8 11 14.86 1.57
 0 8 11 14.87 1.94
 0 -8 11 13.75 2.49
 0 -8 11 13.8 2.55
 0 8 12 29 2.24
 0 -8 12 31.08 2.57
 0 -8 -12 40.33 3.89
 0 -8 12 32.4 2.75
 0 -8 12 31.7 2.22
 0 -8 12 16.73 2.79
 0 -8 12 33.03 2.52
 0 8 12 29.21 2.61
 0 8 12 27.57 3
 0 -8 12 32.99 2.51
 0 -8 12 20.98 3.15
 0 -8 12 26.01 2.86
 0 8 12 29.4 2.69
 0 -8 12 26.32 2.42
 0 8 12 34.1 3.02
 0 8 12 22.37 2.41
 0 8 12 22.16 3.23
 0 8 12 21.88 2.14
 0 -8 12 33.91 2.28
 0 -8 12 19.04 3.18
 0 8 12 16.81 2.64
 0 8 12 31.35 2.21
 0 8 13 10.09 2.63
 0 -8 13 8.88 1.55
 0 8 13 6.9 3.03
 0 -8 13 6.72 2.93
 0 8 13 4.23 1.98
 0 -8 13 14.34 2.6
 0 8 13 3.39 2.17
 0 8 13 10.41 2.51
 0 -8 13 3.81 2.61
 0 -8 13 1.2 2.44
 0 8 13 6.01 1.55
 0 8 13 6.19 2.11
 0 8 13 6.17 1.51
 0 -8 13 7.96 1.59
 0 -8 13 7.99 1.86
 0 -8 -13 6.48 2.36
 0 8 13 3.56 1.57
 0 -8 13 8.14 1.91
 0 8 13 6.54 1.92
 0 -8 13 5.04 1.85
 0 -8 13 2.99 1.94
 0 8 14 7.45 1.78
 0 8 14 9.86 2.27
 0 -8 14 8.36 2.95
 0 -8 14 9.04 2.23
 0 -8 14 14.07 2.07
 0 -8 14 6.03 2.9
 0 8 14 6.48 2.46
 0 8 14 4.84 1.99
 0 -8 14 12.64 1.87
 0 8 14 11.89 1.74
 0 -8 14 9.51 2.04
 0 -8 14 14.17 2.27
 0 8 14 11.36 2.29
 0 8 14 13.03 1.86
 0 -8 14 13.47 1.74
 0 -8 14 11.04 2.37
 0 8 15 8.72 2.31
 0 -8 15 7.83 1.85
 0 -8 15 4.33 2.1
 0 8 15 3.76 2.54
 0 -8 15 9.97 1.61
 0 8 15 3.25 2.22
 0 -8 15 3.43 1.9
 0 8 15 7.66 1.7
 0 -8 15 7.36 2.14
 0 8 15 3.3 2.02
 0 8 15 6.87 1.78
 0 -8 15 4.75 2.85
 0 8 15 1.75 1.74
 0 -8 15 6.02 2.04
 0 8 15 4.04 1.57
 0 -8 15 8.75 1.75
 0 8 16 -2.87 2.2
 0 -8 16 0.28 1.67
 0 8 16 8.42 2.28
 0 -8 16 -4.04 2.24
 0 -8 16 1.29 2.05
 0 8 16 0.08 2.07
 0 -8 16 3.05 2.74
 0 8 16 2.8 1.56
 0 8 16 -0.36 1.66
 0 -8 16 7.41 2.01
 0 -8 16 3.13 1.36
 0 -8 16 1.69 2
 0 8 16 -0.45 1.51
 0 8 16 1.55 1.88
 0 8 16 2.67 1.5
 0 8 17 3.11 1.88
 0 -8 17 2.08 1.84
 0 8 17 -2.04 1.55
 0 8 17 1.9 1.4
 0 8 17 -0.64 1.6
 0 8 17 2.34 1.37
 0 8 17 2.15 2
 0 -8 17 1.67 1.7
 0 8 17 2.33 1.42
 0 -8 17 1.44 1.85
 0 -8 17 -4.06 2.1
 0 -8 17 3.98 2.55
 0 8 17 -3.75 2
 0 8 17 10.6 2.19
 0 -8 18 41.61 3.1
 0 8 18 39.16 2.99
 0 8 18 46.8 3.28
 0 -8 18 42.78 3.62
 0 8 18 49.44 2.79
 0 8 18 40.94 3.06
 0 -8 18 44.47 3.12
 0 -8 18 40.56 3.12
 0 8 18 43.71 2.85
 0 -8 18 42.79 2.62
 0 -8 18 41.74 3.06
 0 8 18 47.34 2.78
 0 8 19 2.87 1.13
 0 8 19 3.86 1.45
 0 8 19 1.91 0.9
 0 -8 19 -0.3 1.39
 0 -8 19 -0.9 1.42
 0 -8 19 -1.83 1.41
 0 -8 19 3.27 1.47
 0 -8 20 0.96 0.96
 0 -8 20 9.49 1.21
 0 -8 20 2.37 1.03
 0 8 20 8.47 1.21
 0 -9 0 1.26 1.79
 0 9 1 280.78 13.27
 0 -9 -1 285.53 13.82
 0 -9 1 291.82 13.86
 0 -9 2 29.35 2.6
 0 -9 -2 31.66 2.78
 0 9 2 33.33 2.34
 0 9 2 30.45 2.28
 0 9 3 118.3 6.17
 0 -9 3 110.48 6.08
 0 -9 3 120.38 6.41
 0 -9 -3 125.04 6.53
 0 9 3 121.35 6.13
 0 9 3 122.2 5.97
 0 9 3 116.48 6.63
 0 -9 -4 1427.56 64.28
 0 -9 4 1371.43 64.18
 0 9 4 1411.65 63.66
 0 9 4 1499.84 64.61
 0 -9 4 1438.63 64.3
 0 9 4 1457.55 64.23
 0 9 5 28.36 3.06
 0 -9 5 24.99 2.9
 0 -9 5 27.12 2.78
 0 9 5 23.24 2.76
 0 -9 -5 27.17 2.66
 0 -9 6 1.63 2.23
 0 9 6 3.08 2.37
 0 9 6 1.37 2.12
 0 -9 -6 1.89 1.83
 0 -9 -7 140.95 7.79
 0 9 7 134.05 8.39
 0 -9 7 139.35 8.39
 0 9 8 286.31 15.38
 0 -9 -8 291.87 14.64
 0 -9 8 293.46 15.47
 0 -9 9 127 8.47
 0 -9 -9 120.45 7.38
 0 9 9 129.81 8.54
 0 9 10 0.26 2.78
 0 -9 -10 0.82 1.82
 0 -9 10 3.43 3.06
 0 9 11 44.51 2.83
 0 9 11 49.87 3.57
 0 -9 11 47.57 3.08
 0 9 11 48.25 3.2
 0 -9 11 48.42 3.46
 0 -9 11 46.65 3.07
 0 9 11 53.31 3.55
 0 -9 11 56.1 3.89
 0 -9 11 49.79 3.31
 0 9 11 42.65 3.19
 0 9 11 48.12 3.77
 0 -9 11 55.17 3.9
 0 -9 11 48.34 3.06
 0 -9 11 50.87 3.84
 0 -9 11 44.33 2.84
 0 9 11 40.44 2.85
 0 -9 -11 45.04 4.28
 0 -9 11 45.14 2.9
 0 -9 12 194.93 9.41
 0 -9 -12 190.82 10.96
 0 9 12 188.87 9.23
 0 9 12 198.45 9.83
 0 9 12 215.71 9.87
 0 9 12 201.14 9.91
 0 -9 12 199.81 9.67
 0 9 12 191.02 9.2
 0 -9 12 191.72 10.13
 0 -9 12 188.18 9.41
 0 -9 12 183.58 9.38
 0 -9 12 190.99 9.21
 0 9 12 195.99 10.11
 0 9 12 191.18 9.51
 0 -9 12 192.03 9.22
 0 9 12 179.82 9.19
 0 -9 12 198.76 10.11
 0 9 12 192.65 9.54
 0 -9 12 195 10.12
 0 9 12 173.45 9.42
 0 -9 12 190.05 9.74
 0 -9 13 2.67 2.69
 0 9 13 1.55 2.45
 0 9 13 -0.17 1.32
 0 9 13 0.61 1.91
 0 -9 13 0.93 1.29
 0 9 13 -0.22 1.29
 0 -9 -13 0.21 2.15
 0 -9 13 6.76 2.44
 0 9 13 -0.33 1.38
 0 9 13 1.73 1.94
 0 -9 13 5.83 2.8
 0 -9 13 2.24 2.58
 0 9 13 0.15 1.72
 0 -9 13 0.55 1.34
 0 9 13 -1.81 2.17
 0 -9 13 1.83 1.74
 0 9 13 8.13 2.91
 0 -9 13 2.45 1.92
 0 -9 13 0.29 1.6
 0 -9 13 1.92 1.71
 0 9 14 25.37 3.03
 0 -9 14 31.8 3.45
 0 9 14 24.43 2.77
 0 9 14 36.89 3.02
 0 -9 14 27.51 2.85
 0 -9 14 31.18 3.62
 0 9 14 24.38 2.65
 0 -9 14 28.05 2.31
 0 -9 14 27.39 2.61
 0 -9 14 22.89 3.46
 0 -9 14 24.3 2.72
 0 9 14 27.07 2.39
 0 9 14 26.75 2.33
 0 9 14 23.51 2.29
 0 -9 14 28.3 2.63
 0 -9 14 29.11 2.62
 0 -9 14 28.09 2.37
 0 -9 15 1.27 2.04
 0 9 15 -0.08 1.8
 0 -9 15 0.68 1.67
 0 9 15 -0.16 2.11
 0 -9 15 1.21 1.74
 0 9 15 -2.79 2.09
 0 -9 15 1.61 1.44
 0 9 15 0.6 2.28
 0 -9 15 -1.32 2.11
 0 9 15 0.53 1.4
 0 -9 15 2.15 2.81
 0 -9 15 5.37 1.88
 0 9 15 -1.19 1.63
 0 9 15 -0.06 1.43
 0 -9 16 28.12 2.71
 0 -9 16 24.11 2.74
 0 -9 16 26.27 3.41
 0 9 16 29.86 2.71
 0 9 16 29.76 2.51
 0 -9 16 28.07 2.79
 0 9 16 26.15 2.35
 0 9 16 37.75 3.01
 0 9 16 25.31 3.13
 0 9 16 25.73 2.27
 0 9 16 21.3 2.59
 0 9 16 29.9 2.32
 0 9 16 30.51 2.89
 0 -9 16 29.12 2.61
 0 -9 17 11.85 1.83
 0 9 17 10.21 1.66
 0 9 17 5.82 1.56
 0 9 17 6.43 1.82
 0 9 17 10.52 1.99
 0 -9 17 10.54 2.03
 0 -9 17 9.78 2.72
 0 9 17 15.59 2.56
 0 9 17 10.66 1.58
 0 9 17 11.16 2.2
 0 9 17 10.62 1.57
 0 -9 17 6.66 1.98
 0 -9 17 10.27 2.01
 0 9 18 38.69 2.25
 0 -9 18 25.22 2.42
 0 9 18 37.1 2.55
 0 -9 18 25.73 2.4
 0 -9 18 27.34 2.53
 0 9 18 32.08 2.51
 0 9 18 26.49 2.08
 0 9 18 39.95 2.97
 0 -9 18 39.05 3.19
 0 9 18 29.16 2.58
 0 -9 18 22.56 1.94
 0 -9 18 26.15 2.4
 0 9 19 9.53 1.18
 0 -9 19 0.35 1.39
 0 -9 19 8.31 1.44
 0 9 19 8.22 1.41
 0 9 19 4.29 0.93
 0 -9 19 1.19 1.34
 0 -9 19 3 1.36
 0 -9 20 4.65 1
 0 -9 20 1.57 1.01
 0 -10 0 109.84 6.3
 0 10 1 47.64 3.02
 0 -10 -1 50.13 3.77
 0 -10 1 47.64 3.71
 0 10 2 1006.78 46.05
 0 -10 -2 1095.64 46.6
 0 10 2 999.73 46.01
 0 -10 2 1023.41 46.25
 0 10 3 1.43 1.87
 0 -10 -3 2.34 1.8
 0 10 3 2.73 1.25
 0 -10 3 3.48 1.54
 0 10 3 2.66 1.14
 0 -10 -4 134.45 7.05
 0 10 4 126.74 7.14
 0 10 4 115.32 6.48
 0 -10 4 124.24 6.87
 0 10 4 129.55 6.7
 0 -10 4 120.15 6.65
 0 10 4 125.17 6.21
 0 10 5 2.42 2.06
 0 -10 5 4.99 2.04
 0 10 5 5.55 2.29
 0 -10 -5 6.42 1.94
 0 -10 5 3.32 2.1
 0 -10 -6 227.44 11.66
 0 10 6 229.93 12.12
 0 10 6 232.58 11.97
 0 -10 6 217.17 11.85
 0 -10 6 235.47 11.88
 0 -10 -7 14.15 2.29
 0 10 7 10.15 2.53
 0 -10 7 8.48 2.68
 0 -10 8 197.09 11.69
 0 10 8 199.61 11.74
 0 -10 -8 224.54 11.24
 0 -10 9 322.25 17.29
 0 -10 -9 328.45 16.44
 0 10 9 318.45 17.19
 0 10 10 64.06 4.09
 0 -10 -10 60.33 4.89
 0 -10 10 62.72 4.01
 0 -10 10 64.79 4.24
 0 -10 11 32.09 3.33
 0 -10 11 28.93 2.42
 0 -10 11 31.36 2.18
 0 10 11 26.13 2.13
 0 10 11 30.05 2.58
 0 10 11 32.74 3.01
 0 10 11 29.5 3.18
 0 -10 11 35.49 2.98
 0 -10 11 26.17 3.12
 0 10 11 33.27 2.19
 0 -10 11 29.22 3.21
 0 -10 11 31.78 2.28
 0 -10 -11 35.95 3.74
 0 -10 11 29.99 3.12
 0 -10 11 31.4 2.45
 0 10 11 31.88 2.55
 0 -10 11 28.98 2.37
 0 10 11 31.48 2.2
 0 -10 11 32.17 2.64
 0 -10 12 11.22 2.77
 0 -10 12 6.73 1.7
 0 -10 12 3.9 1.34
 0 -10 12 4.73 2.62
 0 10 12 4.37 1.32
 0 10 12 11.22 2.74
 0 10 12 6.98 1.96
 0 -10 12 4.54 1.62
 0 10 12 3.54 2.1
 0 10 12 3.92 2.25
 0 10 12 2.55 1.25
 0 -10 12 8.31 2.67
 0 -10 12 2.31 1.29
 0 -10 -12 1.63 2.15
 0 -10 12 4.01 1.88
 0 10 12 1.07 1.33
 0 -10 12 14.2 2.47
 0 10 12 1.13 1.78
 0 -10 12 1.89 1.48
 0 -10 13 34.58 2.8
 0 -10 13 32.87 2.52
 0 10 13 33.87 2.95
 0 10 13 38.5 3.11
 0 10 13 33.69 2.45
 0 -10 13 31.78 2.76
 0 -10 13 41.9 3.46
 0 10 13 29.49 2.81
 0 -10 13 33.31 3.65
 0 -10 13 35.17 3.77
 0 10 13 30.29 2.46
 0 10 13 32.73 3.24
 0 -10 13 35.1 2.51
 0 10 13 34.7 2.46
 0 -10 13 31.55 2.75
 0 -10 -13 31.11 3.93
 0 -10 14 14.9 3.06
 0 10 14 12.43 1.7
 0 -10 14 14.71 1.81
 0 10 14 8.05 1.68
 0 -10 14 12.29 2.39
 0 -10 14 12.21 2.99
 0 10 14 7.86 1.78
 0 -10 14 12.16 2.03
 0 -10 14 15.9 3.19
 0 10 14 12.94 2.25
 0 10 14 9.85 2.1
 0 -10 14 10.07 2.28
 0 -10 14 15.34 2.13
 0 10 14 21.02 2.64
 0 10 14 11.68 2.54
 0 -10 14 12.57 2.12
 0 -10 15 18.12 2.23
 0 10 15 14.73 2.74
 0 -10 15 14.39 2.42
 0 -10 15 19.01 2.16
 0 10 15 16.65 1.88
 0 -10 15 14.39 2.34
 0 10 15 16.98 2.44
 0 10 15 11.04 2.14
 0 10 15 13.44 1.84
 0 -10 15 9.05 2.11
 0 -10 15 16.11 3.1
 0 10 15 23.11 2.66
 0 -10 15 16.84 3.17
 0 10 15 18.48 1.85
 0 10 15 11.67 2.19
 0 10 16 -2.6 1.9
 0 -10 16 2.08 1.85
 0 10 16 0.16 1.28
 0 10 16 4.36 1.46
 0 10 16 3.09 1.84
 0 10 16 -0.47 2.14
 0 10 16 -0.46 1.47
 0 -10 16 2.98 1.99
 0 -10 16 2.79 2.76
 0 -10 16 -0.33 1.65
 0 10 16 3.45 1.92
 0 10 16 -1.42 1.49
 0 10 17 47.23 3.1
 0 -10 17 52.01 3.47
 0 10 17 56.36 3.32
 0 10 17 71.06 3.29
 0 10 17 57.28 3.66
 0 -10 17 55.8 3.44
 0 -10 17 46.64 4.11
 0 10 17 49.96 3.47
 0 10 17 61.33 3.24
 0 -10 17 48.49 3.37
 0 10 17 43.17 3.36
 0 -10 17 55.03 3.56
 0 10 17 39.92 3.64
 0 10 18 5.51 1.27
 0 -10 18 4.23 1.63
 0 -10 18 6.03 2.27
 0 -10 18 2.65 1.5
 0 10 18 6.57 1.56
 0 -10 18 4.2 1.56
 0 10 18 7.52 2.01
 0 10 18 5.92 1.58
 0 10 18 7.11 1.23
 0 10 19 16.87 1.4
 0 -10 19 12.91 1.69
 0 10 19 24.23 1.68
 0 -10 19 15.67 1.72
 0 -10 19 16.88 1.66
 0 -10 19 25.15 1.75
 0 -10 20 1.3 0.92
 0 -10 20 4.67 0.9
 0 -11 0 0.53 1.91
 0 -11 -1 316.45 15.4
 0 11 1 322.92 15.02
 0 11 1 309.64 14.74
 0 -11 1 310.94 15.44
 0 11 2 1593.5 67.68
 0 11 2 1460 67.49
 0 -11 -2 1575.5 68.16
 0 -11 2 1436.92 67.72
 0 -11 -3 74.99 5.03
 0 -11 3 72.49 4.62
 0 11 3 73.36 4.35
 0 11 3 76 5.02
 0 11 3 78.8 4.29
 0 11 4 629.35 29.02
 0 11 4 692.5 30.13
 0 -11 4 624.92 29.61
 0 -11 -4 676.77 29.82
 0 11 4 610.81 29.32
 0 -11 -5 115.34 6.45
 0 11 5 104.41 6.65
 0 -11 5 101.01 6.26
 0 -11 6 259.72 13.68
 0 -11 6 265.81 13.73
 0 11 6 260.43 14.03
 0 11 6 283.32 13.81
 0 -11 -6 280.85 13.69
 0 11 7 24.36 3.33
 0 -11 7 26.33 3.36
 0 -11 -7 30.27 3.19
 0 -11 -8 12.26 2.37
 0 -11 -9 43.12 3.97
 0 -11 10 21.24 2.68
 0 -11 10 13.78 1.73
 0 -11 -10 16.27 2.74
 0 11 10 14.79 2.28
 0 -11 10 18.35 2.48
 0 -11 10 18.75 2.23
 0 -11 10 17.47 1.68
 0 11 11 1.97 1.26
 0 -11 -11 2.54 2.21
 0 -11 11 4.45 2.15
 0 -11 11 4.43 2.33
 0 -11 11 3.33 1.31
 0 -11 11 8.88 2.27
 0 -11 11 2.74 1.58
 0 -11 11 3.02 1.16
 0 -11 11 3.93 2.2
 0 11 11 1.92 1.47
 0 -11 11 3.59 1.41
 0 11 11 5.49 2.18
 0 -11 11 9.56 2.38
 0 -11 11 1.95 1.35
 0 11 11 1.7 1.12
 0 -11 12 82.65 4.97
 0 -11 -12 98.12 6.57
 0 -11 12 82.68 5.64
 0 -11 12 84.03 5.44
 0 11 12 100.16 5.48
 0 -11 12 88.82 4.63
 0 11 12 92.82 5.06
 0 -11 12 80.72 4.5
 0 -11 12 81.96 4.71
 0 -11 12 83.54 5.62
 0 -11 12 79.12 4.78
 0 11 12 76.88 5.19
 0 11 12 91.79 4.94
 0 -11 12 88.21 5.29
 0 11 12 77.03 4.5
 0 11 12 85.51 4.52
 0 -11 12 84.18 4.72
 0 11 13 7.11 2.2
 0 11 13 0.52 1.9
 0 -11 13 2.46 2.41
 0 11 13 1.86 2.18
 0 -11 13 4.62 1.56
 0 -11 13 2.53 1.64
 0 11 13 -0.57 1.46
 0 -11 -13 1.32 2.18
 0 11 13 1.87 1.28
 0 -11 13 -0.12 2.67
 0 11 13 0.53 1.45
 0 11 13 1.5 1.78
 0 -11 13 4.64 1.65
 0 -11 13 8.81 2.52
 0 -11 13 3.69 1.65
 0 11 14 -0.48 1.43
 0 -11 14 2.15 2.6
 0 -11 14 -2.62 1.99
 0 -11 14 0.51 1.99
 0 11 14 1.15 1.4
 0 -11 14 1.98 1.95
 0 11 14 0.98 1.3
 0 -11 14 2.6 1.61
 0 11 14 -1.08 1.79
 0 -11 14 -0.36 2.55
 0 11 14 1.23 1.85
 0 11 14 3.1 2.21
 0 -11 14 0.74 1.59
 0 11 14 -3.35 1.94
 0 -11 15 7.01 1.85
 0 -11 15 5.14 1.99
 0 11 15 7.08 1.52
 0 -11 15 4.74 2.87
 0 -11 15 2.07 1.82
 0 11 15 5.24 1.94
 0 11 15 4.67 1.41
 0 11 15 -0.76 1.94
 0 11 15 4.51 2.39
 0 -11 15 7.12 2.13
 0 -11 15 7.42 1.76
 0 -11 15 8.32 2.79
 0 11 15 3.14 1.5
 0 11 15 7.15 2.11
 0 11 16 29.26 2.45
 0 11 16 50.91 2.7
 0 11 16 33.52 2.71
 0 -11 16 32.19 2.89
 0 11 16 35.7 3.43
 0 11 16 37.49 3.02
 0 11 16 38.81 2.54
 0 11 16 30.83 2.78
 0 -11 16 44.12 2.87
 0 -11 16 39.42 3.14
 0 11 16 39.25 3.13
 0 -11 16 39.24 3.01
 0 -11 16 41.17 3.87
 0 11 17 8.68 1.53
 0 11 17 9.16 1.38
 0 -11 17 9.6 1.75
 0 -11 17 5.99 2.53
 0 11 17 9.9 1.97
 0 11 17 6.21 1.63
 0 11 17 8.86 1.76
 0 -11 17 8.07 1.86
 0 11 17 7.29 2.23
 0 -11 17 5.99 1.69
 0 -11 17 4.42 1.71
 0 11 18 24.32 1.86
 0 -11 18 19.98 2.09
 0 -11 18 22.82 2.75
 0 11 18 24.35 1.96
 0 11 18 19.51 2.39
 0 -11 18 24.83 2
 0 -11 18 22.34 2.03
 0 11 18 20.88 2.03
 0 -11 19 1.66 1.13
 0 -11 19 8.19 1.12
 0 11 19 11.45 1.21
 0 -11 19 -2.41 1.24
 0 11 19 0.56 0.73
 0 -11 19 -0.5 1.25
 0 -12 0 880.01 40.5
 0 12 1 267.42 12.91
 0 -12 1 277.64 13.51
 0 -12 -1 273.72 13.46
 0 12 1 253.67 12.62
 0 -12 -2 4.29 2.34
 0 12 2 3.12 1.26
 0 12 2 3.12 1.37
 0 -12 2 2.9 1.58
 0 12 3 2.06 1.34
 0 12 3 1.98 2.06
 0 -12 -3 2.26 2.08
 0 -12 3 2.97 1.67
 0 12 3 2.08 1.31
 0 12 4 314.49 16.37
 0 -12 4 342.39 16.76
 0 12 4 344.72 16.17
 0 12 4 385.59 17.4
 0 -12 -4 377.46 17.15
 0 -12 5 1.08 1.83
 0 -12 -5 2.53 2.04
 0 12 5 1.2 2.18
 0 -12 6 85.23 5.76
 0 12 6 88.66 6.13
 0 -12 -6 93.16 5.93
 0 -12 -7 3.05 2
 0 -12 -8 4.73 2.23
 0 -12 -9 211.38 11.61
 0 12 10 26.92 2.23
 0 12 10 36.11 2.69
 0 -12 10 32.59 2.27
 0 -12 10 30.45 3.24
 0 -12 10 31.7 2.73
 0 -12 10 22.9 2.24
 0 -12 -10 28.75 3.54
 0 12 10 33.44 2.88
 0 -12 10 35.04 3.12
 0 -12 10 35.97 3.08
 0 -12 11 44.38 3.08
 0 12 11 52.41 2.89
 0 -12 11 42.21 3.8
 0 -12 11 53.65 3.07
 0 -12 11 32.78 3.74
 0 -12 11 45.15 3.83
 0 -12 11 55.01 2.96
 0 12 11 51.02 3.27
 0 -12 -11 61.67 4.89
 0 -12 11 45.28 3.78
 0 -12 11 50.61 3.24
 0 -12 11 43.73 3.3
 0 -12 11 49.05 3.64
 0 12 11 40.85 2.83
 0 -12 12 30.18 2.95
 0 -12 -12 15.09 3.14
 0 -12 12 17.34 2.11
 0 12 12 18.71 1.77
 0 12 12 19.41 2.32
 0 -12 12 27.63 3.27
 0 -12 12 21.81 2.19
 0 -12 12 27.72 3.32
 0 12 12 18.85 1.82
 0 -12 12 19.38 2.39
 0 12 13 36.8 2.58
 0 12 13 37.76 3.07
 0 12 13 49.85 3.63
 0 -12 13 47.35 3.88
 0 -12 13 53.02 3.99
 0 12 13 32.14 2.95
 0 12 13 32.85 2.51
 0 -12 13 38.23 2.85
 0 -12 13 55.25 3.84
 0 -12 13 28.71 2.85
 0 -12 14 62.19 4.78
 0 12 14 59.55 3.52
 0 -12 14 56.63 3.83
 0 -12 14 60.86 4.76
 0 -12 14 56.66 3.82
 0 12 14 53.23 3.74
 0 12 14 66.65 3.61
 0 -12 14 58.59 3.97
 0 -12 14 64.41 3.86
 0 12 14 58.05 3.97
 0 12 14 70.49 4.08
 0 -12 14 63.22 4.17
 0 12 14 58.99 4.45
 0 12 15 3.41 2.33
 0 12 15 6.91 1.98
 0 12 15 4.14 1.34
 0 12 15 4.86 1.83
 0 -12 15 4.93 1.67
 0 -12 15 4.46 2.1
 0 -12 15 0.61 1.81
 0 12 15 1.18 1.69
 0 -12 15 4.06 1.79
 0 -12 15 4.11 2.57
 0 -12 15 4.5 2.79
 0 -12 15 5.46 1.9
 0 12 16 12.2 2.07
 0 -12 16 5.95 2.77
 0 12 16 12.08 1.82
 0 12 16 9.26 1.4
 0 -12 16 13.26 1.81
 0 12 16 4.69 2.35
 0 -12 16 7.26 1.74
 0 12 16 9.14 1.72
 0 12 16 7.88 1.81
 0 -12 16 10.62 1.9
 0 -12 16 10.09 2.07
 0 12 17 0.47 1.97
 0 12 17 -0.05 1.37
 0 -12 17 -1.58 1.57
 0 -12 17 3.01 1.45
 0 12 17 1.41 1.35
 0 -12 17 0.82 2.29
 0 -12 17 0.96 1.64
 0 12 17 1.41 1.51
 0 12 17 3.76 1.69
 0 -12 17 0.19 1.46
 0 -12 18 10.76 1.52
 0 12 18 13.71 1.64
 0 -12 18 14.3 1.74
 0 12 18 12.97 1.44
 0 -12 18 14.73 1.56
 0 12 18 11.25 1.96
 0 -12 18 12.23 2.33
 0 12 18 16.35 1.51
 0 -12 19 7.71 1.27
 0 -12 19 8.64 1.14
 0 -12 19 6.89 1.24
 0 12 19 5.8 0.89
 0 -13 0 -1.05 2.22
 0 13 1 8.7 1.54
 0 -13 1 5.66 2.44
 0 -13 -1 7.44 2.39
 0 13 1 8.65 1.82
 0 -13 2 67.02 4.49
 0 13 2 75.18 4.44
 0 -13 -2 79.59 5.28
 0 13 2 66.15 4.16
 0 -13 -3 3.64 2.25
 0 13 3 2.7 2.21
 0 13 3 2.38 1.35
 0 -13 3 2.04 1.68
 0 13 3 2.55 1.42
 0 -13 4 86.94 5.37
 0 13 4 82.54 4.72
 0 13 4 75.64 4.87
 0 13 4 87.49 5.88
 0 13 5 48.99 4.39
 0 -13 -5 48.2 4.28
 0 -13 5 50.38 4.02
 0 13 5 51.11 3.06
 0 13 6 15.34 2.94
 0 -13 -6 17.26 2.73
 0 -13 6 14.2 2.49
 0 -13 -7 247.58 13.06
 0 -13 -8 29.39 3.47
 0 -13 9 21.7 2.86
 0 -13 -9 16.66 2.89
 0 13 9 20.23 2.1
 0 -13 9 20.54 2.5
 0 -13 10 22.44 2.13
 0 -13 10 28.51 3
 0 -13 -10 28.29 3.62
 0 -13 10 31.03 3.12
 0 -13 10 33.99 2.77
 0 -13 10 29.73 3.13
 0 13 10 21.86 2.04
 0 13 10 25.67 2.44
 0 -13 11 262.54 12.55
 0 -13 11 251.26 11.8
 0 -13 11 283.03 12.31
 0 -13 -11 251.99 13.82
 0 -13 11 269.57 12.7
 0 13 11 239.15 11.87
 0 -13 11 275.57 12.8
 0 -13 12 91.63 5.62
 0 13 12 83.11 4.42
 0 -13 12 84 4.68
 0 -13 12 94.69 5.75
 0 13 12 86.7 4.81
 0 -13 -12 81.59 6.46
 0 13 12 80.99 4.39
 0 -13 12 79.67 4.89
 0 -13 12 96.06 5.33
 0 -13 12 70.77 4.65
 0 13 13 289.86 14.49
 0 -13 13 330.65 15.38
 0 -13 13 283.27 14.48
 0 -13 13 334.84 15.35
 0 13 13 325.69 14.55
 0 13 13 297.33 14.15
 0 13 13 281.84 14.26
 0 -13 13 331.22 14.43
 0 13 13 304.18 14.16
 0 13 13 310.74 14.94
 0 13 14 86.68 4.32
 0 -13 14 84.24 5.55
 0 13 14 84.25 5.27
 0 13 14 69.04 4.39
 0 -13 14 72.72 4.65
 0 -13 14 88.07 4.63
 0 13 14 74.47 4.66
 0 -13 14 86.76 5.7
 0 -13 14 72.65 4.57
 0 13 14 83.26 4.71
 0 -13 14 76.66 4.91
 0 13 14 75.45 4.25
 0 -13 15 1.73 2.48
 0 -13 15 -0.44 2.73
 0 13 15 2.74 1.82
 0 13 15 -2.59 2.33
 0 -13 15 -0.56 1.62
 0 13 15 -1.09 1.59
 0 -13 15 7.86 2.62
 0 13 15 3.38 1.17
 0 -13 15 2.1 1.95
 0 -13 15 3.14 1.76
 0 -13 15 2.83 1.43
 0 13 15 2.84 1.67
 0 -13 15 3.74 1.68
 0 -13 16 1.83 2.61
 0 13 16 1.14 1.53
 0 -13 16 -1.2 1.48
 0 -13 16 0.65 1.77
 0 13 16 1 1.63
 0 13 16 0.26 1.52
 0 -13 16 0.39 1.42
 0 13 16 0.09 2.15
 0 13 16 -1.5 1.46
 0 13 17 -0.6 1.82
 0 13 17 0.98 1.42
 0 -13 17 2.13 1.62
 0 -13 17 -0.09 2.3
 0 -13 17 -2.61 1.52
 0 13 17 3.25 1.3
 0 13 17 1.31 1.28
 0 -13 18 0.4 1.17
 0 -13 18 3.86 1.98
 0 -13 18 2.75 1.34
 0 13 18 3.91 1.23
 0 13 18 2.3 1.07
 0 13 18 3.19 1.6
 0 -13 19 -1.33 0.99
 0 -13 19 -1.21 1.05
 0 -14 0 2.03 2.44
 0 -14 1 67.67 4.73
 0 -14 1 83.93 5.73
 0 14 1 84.53 4.97
 0 -14 -1 82.99 5.67
 0 14 1 75.8 4.52
 0 14 2 73.2 4.54
 0 14 2 70.02 4.27
 0 -14 2 64.9 4.52
 0 -14 -2 76.08 5.35
 0 -14 -3 46.62 4.23
 0 14 3 41.41 3.13
 0 14 3 39.41 4.01
 0 -14 3 44.45 3.51
 0 14 3 45.32 3.17
 0 14 4 5.48 1.59
 0 -14 -4 3.79 2.43
 0 -14 4 6.31 1.84
 0 14 4 5.11 2.31
 0 14 4 3.18 1.24
 0 -14 -5 164.23 8.94
 0 -14 5 144.36 8.45
 0 14 5 152.27 9.15
 0 14 6 1.34 2.36
 0 -14 6 2.36 2.07
 0 -14 -6 3.06 2.34
 0 -14 -7 26.32 3.36
 0 14 7 32.39 3.94
 0 -14 -8 394.76 19.92
 0 -14 9 67.75 4.12
 0 -14 9 62.89 4.62
 0 14 9 79.95 4.23
 0 -14 -9 81.77 5.81
 0 -14 9 67.63 4.5
 0 -14 9 61.88 3.84
 0 -14 10 14.27 2.53
 0 -14 10 17.75 2.32
 0 -14 -10 20.94 3.38
 0 -14 10 13.28 1.77
 0 14 10 16.1 1.71
 0 -14 10 13.42 2.63
 0 -14 10 12.38 2.79
 0 -14 11 101.68 6.59
 0 -14 11 96.32 6.28
 0 -14 11 103.63 6.38
 0 -14 -11 129.93 7.78
 0 -14 11 98.19 5.63
 0 -14 11 120.01 6.12
 0 -14 12 39.17 2.81
 0 -14 12 42.4 3.01
 0 -14 12 45 3.96
 0 -14 12 57.99 3.71
 0 -14 12 32.35 3.69
 0 -14 12 22.42 3.77
 0 -14 -12 46.36 4.72
 0 14 13 1.8 1.68
 0 -14 13 2.21 2.56
 0 -14 13 4.56 2.83
 0 14 13 -0.61 1.57
 0 14 13 4.59 2.37
 0 -14 13 3.36 1.53
 0 -14 13 2.37 1.75
 0 -14 14 76.07 4.3
 0 -14 14 75.55 4.09
 0 14 14 65.38 4.22
 0 -14 14 65.29 4.42
 0 -14 14 64.11 4.96
 0 -14 14 60.53 4.86
 0 14 14 57.08 4.6
 0 14 14 75.87 4.26
 0 14 15 5.99 1.8
 0 14 15 1.97 2.29
 0 14 15 6.36 1.73
 0 -14 15 3.28 2.7
 0 -14 15 6.25 2.63
 0 -14 15 6 1.57
 0 -14 15 5.94 1.79
 0 14 15 4.95 1.19
 0 -14 15 3.65 2.02
 0 -14 15 5.01 2.48
 0 14 16 3.88 1.56
 0 -14 16 5.82 2.63
 0 14 16 7.84 1.66
 0 14 16 3.37 2.07
 0 -14 16 5.03 1.86
 0 -14 16 3.41 1.43
 0 14 16 7.37 1.63
 0 -14 17 2.18 2.25
 0 14 17 -1.51 1.25
 0 -14 17 -0.29 1.24
 0 14 17 0.86 1.83
 0 14 17 0.75 1.32
 0 -14 17 1.83 1.57
 0 -14 18 3.95 1.93
 0 -14 18 1.27 0.99
 0 14 18 4.48 1.5
 0 14 18 5.31 1.16
 0 14 18 3.63 1.09
 0 -14 18 5.57 1.3
 0 -14 19 -1.65 1
 0 15 0 -0.49 1.9
 0 -15 0 -0.32 2.48
 0 15 1 399.14 18.83
 0 -15 1 421.75 20.04
 0 -15 -1 416.19 19.96
 0 -15 1 369.05 19.02
 0 15 1 413.41 19.31
 0 -15 2 112.03 6.61
 0 15 2 121.39 6.66
 0 15 2 128.07 7.41
 0 15 2 112.17 6.32
 0 -15 -2 112.81 7.39
 0 -15 3 206.66 10.74
 0 15 3 198.01 10.42
 0 15 3 208.69 11.34
 0 15 3 215.71 10.45
 0 -15 -3 205.73 11.39
 0 -15 -4 208.84 11.39
 0 15 4 204.91 11.36
 0 15 4 197 10.18
 0 -15 4 213.62 10.82
 0 15 4 204.69 10.38
 0 -15 5 17.96 2.55
 0 -15 -5 18.88 3.14
 0 15 5 17.61 3.03
 0 -15 -6 64.37 5.04
 0 -15 6 55.4 4.48
 0 15 6 53.78 5.01
 0 -15 -7 70.58 5.55
 0 15 7 69.57 5.87
 0 15 8 58.06 3.51
 0 -15 -8 46.95 4.73
 0 15 9 17.32 2.04
 0 -15 -9 11.59 2.99
 0 -15 9 13.79 1.68
 0 -15 9 15.77 2.14
 0 -15 -10 136.11 8.83
 0 -15 10 149.01 7.91
 0 -15 10 164.95 7.34
 0 -15 10 143.42 7.7
 0 15 10 124.8 6.79
 0 -15 10 134.52 7.01
 0 -15 10 117.75 6.81
 0 -15 10 146.24 7.75
 0 -15 11 127.11 6.99
 0 -15 11 91.93 5.71
 0 -15 -11 99.07 7.6
 0 -15 11 126.67 6.27
 0 -15 11 111.81 6.61
 0 -15 11 110.65 6.59
 0 -15 12 15.63 2.14
 0 -15 12 20.55 3.34
 0 15 12 19.19 2.21
 0 -15 12 21.68 3.07
 0 -15 12 20.14 3.01
 0 -15 -12 14.44 3.36
 0 15 13 173.15 9.41
 0 15 13 183.16 9.02
 0 -15 13 193.91 10.06
 0 -15 13 179.8 9.02
 0 -15 13 174.18 9.66
 0 -15 14 138.89 8.06
 0 -15 14 141.27 8.24
 0 -15 14 146.42 7.43
 0 15 14 147.24 7.44
 0 15 14 136.2 7.81
 0 -15 14 154.98 7.25
 0 -15 14 133.99 7.6
 0 15 15 16.44 2.68
 0 -15 15 21.67 2.97
 0 15 15 22.96 2.22
 0 -15 15 21.58 2.02
 0 -15 15 24.44 3.22
 0 15 15 22.68 2.15
 0 -15 15 19.97 2.48
 0 -15 15 28.38 2.37
 0 -15 15 21.66 3.24
 0 -15 16 0.73 1.73
 0 -15 16 -0.36 1.29
 0 15 16 2.03 1.39
 0 15 16 2.16 1.42
 0 15 16 -0.8 2
 0 -15 16 0.29 2.36
 0 -15 17 10.61 1.72
 0 15 17 7.86 1.91
 0 -15 17 9.9 1.3
 0 15 17 13.31 1.55
 0 15 17 12.87 1.56
 0 -15 17 7.87 2.31
 0 -15 18 1.5 1.13
 0 -15 18 1.41 1.76
 0 15 18 1.53 0.94
 0 15 18 1.08 1.41
 0 -15 19 10.49 1.06
 0 16 0 46.33 3.98
 0 16 0 48.83 3.39
 0 -16 0 47.52 4.47
 0 -16 -1 255.27 12.98
 0 -16 1 263.81 13.07
 0 16 1 229.41 11.61
 0 16 1 239.75 12.17
 0 -16 1 215.83 11.83
 0 -16 2 14.92 2.32
 0 -16 -2 16.59 3.14
 0 16 2 24.74 2.48
 0 16 2 17.77 2.91
 0 16 2 16.21 1.95
 0 16 3 131.82 7.25
 0 -16 3 131.47 7.46
 0 -16 -3 143.56 8.45
 0 16 3 129.66 8.11
 0 16 3 128.64 7.11
 0 -16 -4 72.15 5.45
 0 16 4 66.29 4.36
 0 -16 4 69.43 4.76
 0 16 4 69.79 4.27
 0 16 4 62.33 5.23
 0 -16 -5 102.4 7.09
 0 16 5 90.69 6.88
 0 -16 5 110.42 6.53
 0 -16 6 161.44 8.91
 0 16 6 140.62 9.33
 0 -16 -6 153.11 9.33
 0 16 7 6.57 2.84
 0 -16 -7 14.11 3
 0 16 8 2.14 1.5
 0 -16 -8 3.91 2.62
 0 -16 -9 102.05 7.08
 0 -16 9 86.02 5.09
 0 -16 9 85.92 4.86
 0 -16 9 101.52 5.26
 0 -16 10 0.57 1.56
 0 -16 -10 0.47 2.56
 0 -16 10 3.54 2.34
 0 -16 10 0.56 1.35
 0 -16 10 5.85 1.95
 0 -16 10 0.24 2.63
 0 -16 10 1.59 2.28
 0 -16 11 64.04 4.93
 0 -16 -11 80.27 6.26
 0 -16 11 67.9 5.22
 0 -16 11 71.62 4.13
 0 -16 11 83.74 4.57
 0 -16 11 54.37 4.71
 0 -16 11 63.54 4.08
 0 -16 12 -0.69 2.44
 0 -16 12 1.71 1.55
 0 -16 12 2.51 2.63
 0 16 12 -1.15 1.59
 0 -16 12 1.26 2.84
 0 -16 13 5.79 1.77
 0 -16 13 15.42 2.86
 0 -16 13 11.5 3.08
 0 16 13 5.82 1.69
 0 16 13 11.04 2.55
 0 -16 14 13.83 2.28
 0 -16 14 13.23 3.03
 0 16 14 8.76 2.4
 0 16 14 16.28 2.02
 0 -16 14 17.43 2.02
 0 -16 14 14.61 2.8
 0 -16 15 1.77 1.82
 0 -16 15 0.41 2.6
 0 16 15 0.06 1.39
 0 -16 15 1.15 2.18
 0 -16 15 1.52 2.36
 0 16 15 -1.57 2.14
 0 -16 16 11.39 1.92
 0 16 16 10.6 1.58
 0 -16 16 10.99 2.61
 0 16 16 9.99 2.14
 0 16 17 13.18 1.98
 0 -16 17 10.6 2.28
 0 16 17 11.74 1.54
 0 -16 17 14.14 1.68
 0 16 17 14.65 1.46
 0 16 18 23.77 1.63
 0 -16 18 19.56 1.69
 0 -16 18 22.93 2.33
 0 -16 18 21.67 1.7
 0 17 0 -0.68 1.3
 0 17 0 0.14 1.81
 0 -17 0 0.57 2.34
 0 17 1 100.2 5.96
 0 -17 -1 96.11 6.63
 0 17 1 85.2 5.23
 0 -17 1 103.1 6.8
 0 -17 1 77.61 5.41
 0 17 -1 93.29 6.08
 0 17 2 11.63 2.73
 0 -17 -2 10.43 3
 0 -17 2 11.02 2.06
 0 17 2 8.24 1.65
 0 17 2 10.41 1.98
 0 17 3 177.21 9.49
 0 17 3 188.61 10.79
 0 -17 -3 194.81 10.92
 0 -17 3 183.86 9.89
 0 17 3 190 9.77
 0 -17 4 87.54 5.7
 0 -17 -4 89.19 6.57
 0 17 4 88.14 6.43
 0 -17 -5 19.85 3.42
 0 17 5 18.5 3.34
 0 -17 5 19.49 2.65
 0 -17 -6 12.56 3.06
 0 17 6 7.59 2.74
 0 -17 -7 7.95 2.84
 0 17 7 5.94 2.7
 0 17 7 8.61 1.57
 0 -17 7 9.26 1.75
 0 17 8 20.47 2.1
 0 -17 8 14.79 2.11
 0 -17 -8 12.32 3.14
 0 -17 9 36.1 2.6
 0 -17 9 32.18 2.77
 0 -17 9 34.17 2.85
 0 -17 10 156.3 7.74
 0 -17 10 143.03 8.47
 0 -17 10 148.72 8.67
 0 -17 -10 144.13 9.85
 0 -17 10 151.23 7.94
 0 -17 10 171.84 8.08
 0 -17 11 54.22 4.51
 0 -17 11 66.44 3.89
 0 -17 -11 48.27 5.47
 0 -17 11 68.33 4.01
 0 -17 11 60.18 4.86
 0 -17 11 68.17 4.82
 0 -17 12 18.25 3.1
 0 17 12 21.24 2.13
 0 -17 12 21.51 3.16
 0 -17 12 20.99 2.1
 0 -17 12 21.27 3.34
 0 17 13 56.99 4.28
 0 17 13 64.73 3.86
 0 -17 13 57.88 4.56
 0 -17 13 53.64 4.78
 0 -17 14 11.4 1.79
 0 17 14 10.42 1.75
 0 17 14 8.58 2.31
 0 -17 14 9.36 2.94
 0 -17 14 11.08 2.65
 0 -17 15 1.2 2.53
 0 -17 15 2.85 2.16
 0 17 15 1.4 1.33
 0 -17 15 2.32 2.5
 0 -17 15 1.05 1.76
 0 17 15 1.92 1.91
 0 17 16 0.64 1.75
 0 17 16 2.98 1.44
 0 17 16 2.54 1.18
 0 -17 16 3.36 2.34
 0 -17 16 3.03 1.56
 0 17 17 1.43 1.51
 0 17 17 0.84 1.22
 0 -17 17 1.57 1.26
 0 17 17 0.29 1.11
 0 -17 17 0.76 1.9
 0 17 18 7.47 1.33
 0 -17 18 9.75 1.7
 0 -17 18 4.9 0.95
 0 -17 18 4.03 1
 0 17 18 7.16 0.96
 0 17 18 9.99 1.13
 0 18 0 43.12 3.81
 0 -18 0 33.15 3.21
 0 -18 0 32.53 4.27
 0 18 0 40.37 3.02
 0 -18 -1 22.11 3.69
 0 -18 1 20.82 2.63
 0 18 -1 23.01 3.08
 0 18 1 25.61 2.9
 0 18 1 27.13 2.45
 0 18 2 8.81 2.12
 0 18 2 6.28 2.54
 0 18 2 10.48 1.69
 0 -18 2 9.5 2
 0 -18 -2 9.06 2.97
 0 -18 3 1.46 1.66
 0 -18 -3 0.21 2.6
 0 18 3 3.48 1.67
 0 18 3 2.45 2.33
 0 -18 4 145.64 8.18
 0 -18 -4 134.16 8.98
 0 18 4 148.29 9.1
 0 -18 5 32.65 3.26
 0 18 5 28.22 4.08
 0 -18 5 32.01 2.92
 0 -18 -5 35.17 4.12
 0 -18 -6 4.79 2.72
 0 18 6 3.17 2.66
 0 -18 6 4.52 1.64
 0 18 7 84.56 4.69
 0 -18 7 80.04 4.85
 0 -18 7 83.45 5.08
 0 18 7 79.91 6.72
 0 -18 -7 74.11 6.51
 0 18 7 94.11 5.2
 0 -18 8 69.56 4.05
 0 -18 8 75.44 4.46
 0 -18 -8 80.57 6.4
 0 -18 9 25.61 2.57
 0 -18 9 26.86 2.24
 0 -18 -9 28.76 4.29
 0 -18 10 11.46 2.07
 0 -18 10 14.68 1.82
 0 -18 -10 17.95 3.62
 0 -18 10 7.37 2.67
 0 -18 11 2.05 2.84
 0 -18 -11 0.27 2.68
 0 -18 11 2.3 2.66
 0 -18 11 2.26 1.48
 0 -18 11 -0.45 1.67
 0 -18 11 3.24 2.49
 0 -18 12 -0.88 2.42
 0 -18 12 0.64 2.84
[truncated: 3,868,204 more chars]
