# Supplementary material for: A boron-transfer mechanism mediating the thermally induced revival of frustrated carbene–borane pairs from their shelf-stable adducts
Source: Commun Chem. 2021 Sep 27;4:137. doi: 10.1038/s42004-021-00576-1 (PMC9814311; doi:10.1038/s42004-021-00576-1)
Supplement: Supplementary file 7 — Supplementary Data 5 [file 42004_2021_576_MOESM7_ESM.cif]

data_2aB2
_audit_creation_date               2019-04-15
_audit_creation_method
;
Olex2 1.2
(compiled 2018.05.29 svn.r3508 for OlexSys, GUI svn.r5506)
;
_audit_contact_author_address      ?
_audit_contact_author_email        ?
_audit_contact_author_name         ''
_audit_contact_author_phone        ?
_publ_contact_author_id_orcid      ?
_publ_section_references
;
Bourhis, L.J., Dolomanov, O.V., Gildea, R.J., Howard, J.A.K., Puschmann, H.
 (2015). Acta Cryst. A71, 59-75.

Dolomanov, O.V., Bourhis, L.J., Gildea, R.J, Howard, J.A.K. & Puschmann, H.
 (2009), J. Appl. Cryst. 42, 339-341.

Sheldrick, G.M. (2015). Acta Cryst. A71, 3-8.
;
_chemical_formula_moiety           'C41 H40 B F12 N2 O P, 2(C7 H8)'
_chemical_formula_sum              'C55 H56 B F12 N2 O P'
_chemical_formula_weight           1030.85
_chemical_oxdiff_formula           'C41 H40 B1 F12 N2 O1 P1'
loop_
  _atom_type_symbol
  _atom_type_scat_dispersion_real
  _atom_type_scat_dispersion_imag
  _atom_type_scat_Cromer_Mann_a1
  _atom_type_scat_Cromer_Mann_a2
  _atom_type_scat_Cromer_Mann_a3
  _atom_type_scat_Cromer_Mann_a4
  _atom_type_scat_Cromer_Mann_b1
  _atom_type_scat_Cromer_Mann_b2
  _atom_type_scat_Cromer_Mann_b3
  _atom_type_scat_Cromer_Mann_b4
  _atom_type_scat_Cromer_Mann_c
  _atom_type_scat_source
  _atom_type_scat_dispersion_source
 C 0.01920 0.00962 2.31000 1.02000 1.58860 0.86500 20.84390 10.20750 0.56870
 51.65120 0.215599998832
 'International Tables Volume C Table 6.1.1.4 (pp. 500-502)'
 'Henke, Gullikson and Davis, At. Data and Nucl. Data Tables, 1993, 54, 2'
 B 0.00963 0.00408 2.05450 1.33260 1.09790 0.70680 23.21850 1.02100 60.34980
 0.14030 -0.193200007081
 'International Tables Volume C Table 6.1.1.4 (pp. 500-502)'
 'Henke, Gullikson and Davis, At. Data and Nucl. Data Tables, 1993, 54, 2'
 F 0.07537 0.05506 3.53920 2.64120 1.51700 1.02430 10.28250 4.29440 0.26150
 26.14760 0.277599990368
 'International Tables Volume C Table 6.1.1.4 (pp. 500-502)'
 'Henke, Gullikson and Davis, At. Data and Nucl. Data Tables, 1993, 54, 2'
 H 0.00000 0.00000 0.49300 0.32291 0.14019 0.04081 10.51090 26.12570 3.14236
 57.79970 0.0030380000826
 'International Tables Volume C Table 6.1.1.4 (pp. 500-502)'
 'Henke, Gullikson and Davis, At. Data and Nucl. Data Tables, 1993, 54, 2'
 O 0.05239 0.03377 3.04850 2.28680 1.54630 0.86700 13.27710 5.70110 0.32390
 32.90890 0.250800013542
 'International Tables Volume C Table 6.1.1.4 (pp. 500-502)'
 'Henke, Gullikson and Davis, At. Data and Nucl. Data Tables, 1993, 54, 2'
 N 0.03256 0.01839 12.21260 3.13220 2.01250 1.16630 0.00570 9.89330 28.99750
 0.58260 -11.5290002823
 'International Tables Volume C Table 6.1.1.4 (pp. 500-502)'
 'Henke, Gullikson and Davis, At. Data and Nucl. Data Tables, 1993, 54, 2'
 P 0.30360 0.43703 6.43450 4.17910 1.78000 1.49080 1.90670 27.15700 0.52600
 68.16450 1.11489999294
 'International Tables Volume C Table 6.1.1.4 (pp. 500-502)'
 'Henke, Gullikson and Davis, At. Data and Nucl. Data Tables, 1993, 54, 2'

_space_group_crystal_system        'monoclinic'
_space_group_IT_number             14
_space_group_name_H-M_alt          'P 1 21/n 1'
_space_group_name_Hall             '-P 2ybc (x-z,y,z)'
loop_
  _space_group_symop_id
  _space_group_symop_operation_xyz
 1 x,y,z
 2 -x+1/2,y+1/2,-z+1/2
 3 -x,-y,-z
 4 x-1/2,-y-1/2,z-1/2

_symmetry_Int_Tables_number        14
_cell_length_a                     16.2735(2)
_cell_length_b                     15.2296(2)
_cell_length_c                     20.5604(2)
_cell_angle_alpha                  90
_cell_angle_beta                   93.9330(10)
_cell_angle_gamma                  90
_cell_volume                       5083.67(10)
_cell_formula_units_Z              4
_cell_measurement_reflns_used      30861
_cell_measurement_temperature      143.15
_cell_measurement_theta_max        74.0140
_cell_measurement_theta_min        3.3350
_exptl_absorpt_coefficient_mu      1.222
_exptl_absorpt_correction_T_max    1.00000
_exptl_absorpt_correction_T_min    0.73603
_exptl_absorpt_correction_type     multi-scan
_exptl_absorpt_process_details
;
CrysAlisPro 1.171.40.43a (Rigaku Oxford Diffraction, 2019)
Empirical absorption correction using spherical harmonics,
 implemented in SCALE3 ABSPACK scaling algorithm.
;
_exptl_crystal_colour              colourless
_exptl_crystal_colour_primary      colourless
_exptl_crystal_density_diffrn      1.3467
_exptl_crystal_description         plate
_exptl_crystal_F_000               2153.3019
_exptl_crystal_size_max            0.2
_exptl_crystal_size_mid            0.1
_exptl_crystal_size_min            0.05
_diffrn_reflns_av_R_equivalents    0.0346
_diffrn_reflns_av_unetI/netI       0.0199
_diffrn_reflns_limit_h_max         19
_diffrn_reflns_limit_h_min         -19
_diffrn_reflns_limit_k_max         18
_diffrn_reflns_limit_k_min         -15
_diffrn_reflns_limit_l_max         24
_diffrn_reflns_limit_l_min         -24
_diffrn_reflns_number              65960
_diffrn_reflns_theta_full          68.2363
_diffrn_reflns_theta_max           68.24
_diffrn_reflns_theta_min           3.35
_diffrn_ambient_temperature        143.15
_diffrn_detector                   'CCD plate'
_diffrn_detector_area_resol_mean   10.0000
_diffrn_detector_type              HyPix
_diffrn_measured_fraction_theta_full  1.0000
_diffrn_measured_fraction_theta_max  1.0000
_diffrn_measurement_details
;
List of Runs (angles in degrees, time in seconds):

  # Type    Start    End  Width  t~exp~   \w     \q     \k     \f   Frames
--------------------------------------------------------------------------
  1  \w    -30.00  65.00   0.50    2.00    --   42.80 -57.00 -30.00  190
  2  \w     27.00  52.00   0.50    2.00    --   42.80-121.00 -84.00   50
  3  \w     30.00  75.00   0.50    5.00    --   76.50-121.00 -84.00   90
  4  \w     43.00  68.00   0.50    2.00    --   42.80-151.00 114.00   50
  5  \w     55.00  81.00   0.50    5.00    --   76.50-151.00 114.00   52
  6  \w    -57.00 -21.00   0.50    2.00    --  -42.80 -37.00 120.00   72
  7  \w    -75.00 -29.00   0.50    5.00    -- -106.00  37.00  30.00   92
  8  \w    -56.00 -14.00   0.50    2.00    --  -42.80 121.00  -2.00   84
  9  \w    125.00 153.00   0.50    5.00    --   76.50  37.00 -30.00   56
 10  \w     88.00 113.00   0.50    5.00    --   76.50 121.00  -2.00   50
 11  \w     74.00 117.00   0.50    2.00    --   42.80 125.00 -30.00   86
 12  \w     55.00  84.00   0.50    5.00    --   76.50  37.00 -30.00   58
 13  \w     15.00 115.00   0.50    2.00    --   42.80  77.00  90.00  200
 14  \w     73.00 111.00   0.50    2.00    --   42.80 125.00 120.00   76
 15  \w     78.00 103.00   0.50    5.00    --   76.50 151.00 158.00   50
 16  \w     57.00  85.00   0.50    2.00    --   42.80 151.00 158.00   56
 17  \w    -57.00 -32.00   0.50    5.00    -- -106.00  77.00 150.00   50
 18  \w    -64.00 -37.00   0.50    5.00    -- -106.00 125.00 150.00   54
 19  \w   -105.00 -67.00   0.50    2.00    --  -42.80 151.00 158.00   76
 20  \w   -135.00-101.00   0.50    5.00    -- -106.00 151.00 158.00   68
 21  \w   -117.00 -73.00   0.50    5.00    -- -106.00 125.00 150.00   88
 22  \w   -117.00 -91.00   0.50    5.00    -- -106.00  77.00 150.00   52
 23  \w   -127.00 -37.00   0.50    5.00    -- -106.00  57.00  30.00  180
 24  \w    -90.00 -59.00   0.50    5.00    -- -106.00  77.00   0.00   62
 25  \w   -110.00 -47.00   0.50    5.00    -- -106.00 121.00  -2.00  126
 26  \w   -117.00 -52.00   0.50    5.00    -- -106.00 125.00   0.00  130
 27  \w   -117.00 -75.00   0.50    5.00    -- -106.00 125.00-120.00   84
 28  \w    -94.00 -32.00   0.50    5.00    -- -106.00  77.00-150.00  124
 29  \w   -109.00 -40.00   0.50    5.00    -- -106.00 125.00-150.00  138
 30  \w   -128.00 -80.00   0.50    5.00    -- -106.00  37.00  30.00   96
 31  \w   -112.00 -68.00   0.50    2.00    --  -42.80 -37.00 120.00   88
 32  \w   -109.00 -84.00   0.50    5.00    -- -106.00 -99.00 120.00   50
 33  \w   -135.00-110.00   0.50    5.00    -- -106.00-151.00 114.00   50
 34  \w   -147.00 -97.00   0.50    5.00    -- -106.00 -77.00 150.00  100
 35  \w   -114.00 -71.00   0.50    2.00    --  -42.80-151.00 114.00   86
 36  \w   -149.00-124.00   0.50    5.00    -- -106.00-121.00 -84.00   50
 37  \w   -172.00 -78.00   0.50    5.00    -- -106.00 -77.00  30.00  188
 38  \w   -130.00 -83.00   0.50    5.00    -- -106.00 -57.00-120.00   94
 39  \w   -165.00 -76.00   0.50    5.00    -- -106.00 -19.00 -90.00  178
 40  \w   -128.00 -33.00   0.50    5.00    -- -106.00  57.00-150.00  190
 41  \w   -135.00 -99.00   0.50    5.00    -- -106.00  77.00-150.00   72
 42  \w   -174.00-117.00   0.50    5.00    -- -106.00 -37.00 -30.00  114
 43  \w   -177.00 -76.00   0.50    5.00    -- -106.00 -19.00  30.00  202
 44  \w   -177.00 -84.00   0.50    5.00    -- -106.00 -37.00  30.00  186
 45  \w   -176.00-150.00   0.50    5.00    -- -106.00 -57.00-120.00   52
;
_diffrn_measurement_device         'four-circle diffractometer'
_diffrn_measurement_device_type   
 'XtaLAB Synergy, Single source at offset/far, HyPix'
_diffrn_measurement_method         '\w scans'
_diffrn_orient_matrix_type        
 'CrysAlisPro convention (1999,Acta A55,543-557)'
_diffrn_orient_matrix_UB_11        -0.0693193000
_diffrn_orient_matrix_UB_12        0.0091891000
_diffrn_orient_matrix_UB_13        -0.0545227000
_diffrn_orient_matrix_UB_21        -0.0647644000
_diffrn_orient_matrix_UB_22        -0.0056270000
_diffrn_orient_matrix_UB_23        0.0510917000
_diffrn_orient_matrix_UB_31        0.0026261000
_diffrn_orient_matrix_UB_32        0.1005492000
_diffrn_orient_matrix_UB_33        0.0077427000
_diffrn_radiation_monochromator    mirror
_diffrn_radiation_probe            x-ray
_diffrn_radiation_type             'Cu K\a'
_diffrn_radiation_wavelength       1.54184
_diffrn_source                     'micro-focus sealed X-ray tube'
_diffrn_source_type                'PhotonJet (Cu) X-ray Source'
_reflns_Friedel_coverage           0.0
_reflns_limit_h_max                14
_reflns_limit_h_min                -19
_reflns_limit_k_max                18
_reflns_limit_k_min                0
_reflns_limit_l_max                24
_reflns_limit_l_min                -14
_reflns_number_gt                  8544
_reflns_number_total               9330
_reflns_odcompleteness_completeness  99.96
_reflns_odcompleteness_iscentric   1
_reflns_odcompleteness_theta       68.13
_reflns_threshold_expression       I>=2u(I)
_computing_cell_refinement         'CrysAlisPro 1.171.40.43a (Rigaku OD, 2019)'
_computing_data_collection         'CrysAlisPro 1.171.40.43a (Rigaku OD, 2019)'
_computing_data_reduction          'CrysAlisPro 1.171.40.43a (Rigaku OD, 2019)'
_computing_molecular_graphics      'Olex2 (Dolomanov et al., 2009)'
_computing_publication_material    'Olex2 (Dolomanov et al., 2009)'
_computing_structure_refinement    'olex2.refine (Bourhis et al., 2015)'
_computing_structure_solution      'ShelXT (Sheldrick, 2015)'
_refine_diff_density_max           1.2288
_refine_diff_density_min           -0.5227
_refine_diff_density_rms           0.0566
_refine_ls_d_res_high              0.8301
_refine_ls_d_res_low               13.1776
_refine_ls_goodness_of_fit_ref     1.0432
_refine_ls_hydrogen_treatment      constr
_refine_ls_matrix_type             full
_refine_ls_number_constraints      88
_refine_ls_number_parameters       661
_refine_ls_number_reflns           9330
_refine_ls_number_restraints       0
_refine_ls_R_factor_all            0.0517
_refine_ls_R_factor_gt             0.0481
_refine_ls_restrained_S_all        1.0432
_refine_ls_shift/su_max            0.0002
_refine_ls_shift/su_mean           0.0000
_refine_ls_structure_factor_coef   Fsqd
_refine_ls_weighting_details      
 'w=1/[\s^2^(Fo^2^)+(0.0671P)^2^+4.3133P] where P=(Fo^2^+2Fc^2^)/3'
_refine_ls_weighting_scheme        calc
_refine_ls_wR_factor_gt            0.1292
_refine_ls_wR_factor_ref           0.1321
_olex2_refinement_description
;
1. Fixed Uiso
 At 1.2 times of:
  All C(H) groups
 At 1.5 times of:
  All C(H,H,H) groups
2.a Ternary CH refined with riding coordinates:
 C53(H53), C56(H56)
2.b Aromatic/amide H refined with riding coordinates:
 C52(H52), C51(H51), C46(H46), C45(H45), C44(H44), C25(H25), C35(H35), C4(H4),
 C61(H61), C62(H62), C64(H64), C63(H63), C60(H60), C69(H69), C71(H71), C70(H70),
  C68(H68), C67(H67)
2.c Idealised Me refined as rotating group:
 C17(H17a,H17b,H17c), C14(H14a,H14b,H14c), C15(H15a,H15b,H15c), C13(H13a,H13b,
 H13c), C16(H16a,H16b,H16c), C11(H11a,H11b,H11c), C55(H55a,H55b,H55c), C58(H58a,
 H58b,H58c), C54(H54a,H54b,H54c), C57(H57a,H57b,H57c), C65(H65a,H65b,H65c),
 C72(H72a,H72b,H72c)
;
_atom_sites_solution_primary       dual
loop_
  _atom_site_label
  _atom_site_type_symbol
  _atom_site_fract_x
  _atom_site_fract_y
  _atom_site_fract_z
  _atom_site_U_iso_or_equiv
  _atom_site_adp_type
  _atom_site_occupancy
  _atom_site_refinement_flags_posn
 P9 P 0.67592(3) 0.17801(3) 0.53292(2) 0.02228(12) Uani 1.000000 .
 F20 F 0.68547(7) 0.41559(7) 0.56587(5) 0.0289(2) Uani 1.000000 .
 F38 F 0.53297(7) 0.32182(8) 0.49990(6) 0.0326(3) Uani 1.000000 .
 F28 F 0.61542(7) 0.27202(8) 0.31440(6) 0.0314(3) Uani 1.000000 .
 F30 F 0.87092(7) 0.26337(8) 0.44074(6) 0.0349(3) Uani 1.000000 .
 F40 F 0.68603(7) 0.45547(7) 0.33864(6) 0.0315(3) Uani 1.000000 .
 F18 F 0.85132(7) 0.42323(8) 0.38494(6) 0.0349(3) Uani 1.000000 .
 F31 F 0.67885(8) 0.17314(8) 0.22586(6) 0.0386(3) Uani 1.000000 .
 F41 F 0.40660(7) 0.42146(9) 0.46468(6) 0.0397(3) Uani 1.000000 .
 F39 F 0.55685(8) 0.55384(9) 0.30239(6) 0.0427(3) Uani 1.000000 .
 O1 O 0.69285(7) 0.26085(8) 0.49552(6) 0.0228(3) Uani 1.000000 .
 F29 F 0.93473(8) 0.17080(9) 0.34742(7) 0.0460(3) Uani 1.000000 .
 F19 F 0.77738(9) 0.54047(9) 0.62277(6) 0.0464(3) Uani 1.000000 .
 F21 F 0.94300(8) 0.54485(10) 0.44339(7) 0.0488(4) Uani 1.000000 .
 N48 N 0.60035(9) 0.19941(10) 0.58435(7) 0.0225(3) Uani 1.000000 .
 N50 N 0.49157(9) 0.18988(10) 0.63630(7) 0.0232(3) Uani 1.000000 .
 C32 C 0.61716(11) 0.38292(12) 0.42127(9) 0.0227(4) Uani 1.000000 .
 C33 C 0.61706(11) 0.44489(12) 0.37135(9) 0.0254(4) Uani 1.000000 .
 C22 C 0.74074(11) 0.27696(12) 0.38156(9) 0.0243(4) Uani 1.000000 .
 C52 C 0.60406(12) 0.26762(13) 0.63070(9) 0.0269(4) Uani 1.000000 .
 H52 H 0.64578(12) 0.30901(13) 0.63755(9) 0.0323(5) Uiso 1.000000 R
 C42 C 0.41326(11) 0.16057(12) 0.65811(9) 0.0241(4) Uani 1.000000 .
 C37 C 0.54293(11) 0.37855(12) 0.45065(9) 0.0243(4) Uani 1.000000 .
 C51 C 0.53573(12) 0.26104(13) 0.66288(10) 0.0270(4) Uani 1.000000 .
 H51 H 0.52059(12) 0.29709(13) 0.69656(10) 0.0324(5) Uiso 1.000000 R
 C49 C 0.52885(11) 0.14952(13) 0.58784(9) 0.0243(4) Uani 1.000000 .
 C1 C 0.76545(11) 0.40769(12) 0.47391(9) 0.0243(4) Uani 1.000000 .
 C46 C 0.26659(12) 0.16659(13) 0.65012(10) 0.0285(4) Uani 1.000000 .
 H46 H 0.21725(12) 0.18841(13) 0.63109(10) 0.0342(5) Uiso 1.000000 R
 C27 C 0.69591(12) 0.25007(13) 0.32515(10) 0.0263(4) Uani 1.000000 .
 C26 C 0.72818(13) 0.19786(14) 0.27800(10) 0.0303(4) Uani 1.000000 .
 C45 C 0.26496(12) 0.10416(14) 0.69890(10) 0.0296(4) Uani 1.000000 .
 H45 H 0.21468(12) 0.08520(14) 0.71268(10) 0.0355(5) Uiso 1.000000 R
 C36 C 0.47577(12) 0.43065(13) 0.43240(10) 0.0292(4) Uani 1.000000 .
 C43 C 0.41356(12) 0.09671(13) 0.70728(9) 0.0268(4) Uani 1.000000 .
 C2 C 0.75054(11) 0.44443(13) 0.53403(9) 0.0261(4) Uani 1.000000 .
 C23 C 0.82149(12) 0.24606(13) 0.38634(10) 0.0281(4) Uani 1.000000 .
 C47 C 0.34123(12) 0.19745(13) 0.62893(9) 0.0263(4) Uani 1.000000 .
 C6 C 0.83125(12) 0.44737(14) 0.44542(10) 0.0290(4) Uani 1.000000 .
 C44 C 0.33718(12) 0.06975(13) 0.72730(10) 0.0287(4) Uani 1.000000 .
 H44 H 0.33503(12) 0.02808(13) 0.76020(10) 0.0344(5) Uiso 1.000000 R
 C34 C 0.55060(13) 0.49622(13) 0.35246(10) 0.0308(4) Uani 1.000000 .
 C5 C 0.87948(13) 0.51209(15) 0.47501(11) 0.0353(5) Uani 1.000000 .
 C24 C 0.85490(12) 0.19594(14) 0.33884(11) 0.0334(5) Uani 1.000000 .
 C25 C 0.80860(13) 0.17004(14) 0.28380(11) 0.0342(5) Uani 1.000000 .
 H25 H 0.83062(13) 0.13540(14) 0.25206(11) 0.0410(6) Uiso 1.000000 R
 C3 C 0.79772(13) 0.50989(14) 0.56401(10) 0.0334(4) Uani 1.000000 .
 C10 C 0.76794(12) 0.15380(14) 0.58810(11) 0.0326(4) Uani 1.000000 .
 C53 C 0.49338(13) 0.05977(16) 0.73869(11) 0.0364(5) Uani 1.000000 .
 H53 H 0.53449(13) 0.06118(16) 0.70603(11) 0.0437(6) Uiso 1.000000 R
 C12 C 0.63883(12) 0.08808(13) 0.47865(10) 0.0296(4) Uani 1.000000 .
 C17 C 0.81075(13) 0.24080(16) 0.60741(11) 0.0381(5) Uani 1.000000 .
 H17a H 0.8276(10) 0.2697(6) 0.56903(14) 0.0572(7) Uiso 1.000000 GR
 H17b H 0.7732(4) 0.2778(5) 0.6288(8) 0.0572(7) Uiso 1.000000 GR
 H17c H 0.8582(6) 0.22919(18) 0.6365(7) 0.0572(7) Uiso 1.000000 GR
 C14 C 0.62011(14) 0.00364(14) 0.51621(12) 0.0368(5) Uani 1.000000 .
 H14a H 0.6701(2) -0.0185(6) 0.5377(7) 0.0552(7) Uiso 1.000000 GR
 H14b H 0.5813(8) 0.0165(3) 0.5480(6) 0.0552(7) Uiso 1.000000 GR
 H14c H 0.5972(10) -0.0397(4) 0.48626(16) 0.0552(7) Uiso 1.000000 GR
 C56 C 0.34243(12) 0.26712(14) 0.57588(10) 0.0295(4) Uani 1.000000 .
 H56 H 0.39856(12) 0.29066(14) 0.57712(10) 0.0354(5) Uiso 1.000000 R
 C35 C 0.47776(13) 0.49073(14) 0.38282(10) 0.0329(5) Uani 1.000000 .
 H35 H 0.43258(13) 0.52576(14) 0.37038(10) 0.0395(5) Uiso 1.000000 R
 C4 C 0.86415(14) 0.54505(16) 0.53538(11) 0.0394(5) Uani 1.000000 .
 H4 H 0.89686(14) 0.58856(16) 0.55560(11) 0.0473(6) Uiso 1.000000 R
 C15 C 0.56114(13) 0.12184(14) 0.43930(10) 0.0328(4) Uani 1.000000 .
 H15a H 0.5196(4) 0.1360(10) 0.46857(12) 0.0492(7) Uiso 1.000000 GR
 H15b H 0.5746(3) 0.1734(6) 0.4154(6) 0.0492(7) Uiso 1.000000 GR
 H15c H 0.5408(6) 0.0772(4) 0.4094(6) 0.0492(7) Uiso 1.000000 GR
 C13 C 0.70291(14) 0.06435(14) 0.42938(11) 0.0366(5) Uani 1.000000 .
 H13a H 0.7228(8) 0.11711(16) 0.4103(6) 0.0549(7) Uiso 1.000000 GR
 H13b H 0.7481(5) 0.0336(10) 0.4515(2) 0.0549(7) Uiso 1.000000 GR
 H13c H 0.6776(3) 0.0276(9) 0.3957(5) 0.0549(7) Uiso 1.000000 GR
 C16 C 0.83069(13) 0.09714(16) 0.55402(13) 0.0422(5) Uani 1.000000 .
 H16a H 0.8080(5) 0.0398(4) 0.5455(8) 0.0633(8) Uiso 1.000000 GR
 H16b H 0.8428(9) 0.1243(6) 0.5136(5) 0.0633(8) Uiso 1.000000 GR
 H16c H 0.8804(4) 0.0921(10) 0.5817(4) 0.0633(8) Uiso 1.000000 GR
 B7 B 0.70333(12) 0.33102(14) 0.44170(10) 0.0223(4) Uani 1.000000 .
 C11 C 0.74285(15) 0.10560(18) 0.64940(12) 0.0445(6) Uani 1.000000 .
 H11a H 0.7100(10) 0.1439(4) 0.6742(5) 0.0667(9) Uiso 1.000000 GR
 H11b H 0.7115(10) 0.0543(7) 0.63677(12) 0.0667(9) Uiso 1.000000 GR
 H11c H 0.79138(15) 0.0886(11) 0.6755(5) 0.0667(9) Uiso 1.000000 GR
 C55 C 0.48529(16) -0.03549(18) 0.76119(14) 0.0522(7) Uani 1.000000 .
 H55a H 0.4481(10) -0.0382(3) 0.7954(7) 0.0784(10) Uiso 1.000000 GR
 H55b H 0.4644(12) -0.0710(3) 0.7252(3) 0.0784(10) Uiso 1.000000 GR
 H55c H 0.5383(3) -0.0571(5) 0.7771(10) 0.0784(10) Uiso 1.000000 GR
 C58 C 0.28546(18) 0.34353(15) 0.58734(13) 0.0468(6) Uani 1.000000 .
 H58a H 0.22935(18) 0.3237(3) 0.5834(10) 0.0702(9) Uiso 1.000000 GR
 H58b H 0.2979(8) 0.3668(8) 0.6303(4) 0.0702(9) Uiso 1.000000 GR
 H58c H 0.2931(9) 0.3885(6) 0.5556(6) 0.0702(9) Uiso 1.000000 GR
 C54 C 0.52515(15) 0.11753(19) 0.79607(12) 0.0494(6) Uani 1.000000 .
 H54a H 0.5308(12) 0.1769(3) 0.7814(2) 0.0741(9) Uiso 1.000000 GR
 H54b H 0.4868(6) 0.1157(11) 0.8295(4) 0.0741(9) Uiso 1.000000 GR
 H54c H 0.5777(6) 0.0961(8) 0.8133(6) 0.0741(9) Uiso 1.000000 GR
 C61 C 0.54699(17) 0.4465(2) 0.14505(17) 0.0609(8) Uani 1.000000 .
 H61 H 0.54742(17) 0.5017(2) 0.16441(17) 0.0731(9) Uiso 1.000000 R
 C62 C 0.53380(18) 0.3742(2) 0.1805(2) 0.0710(9) Uani 1.000000 .
 H62 H 0.52528(18) 0.3819(2) 0.2244(2) 0.0852(11) Uiso 1.000000 R
 C57 C 0.3241(3) 0.22852(18) 0.50933(12) 0.0650(9) Uani 1.000000 .
 H57a H 0.3631(10) 0.1829(11) 0.5020(5) 0.0975(14) Uiso 1.000000 GR
 H57b H 0.2694(6) 0.2044(15) 0.5064(4) 0.0975(14) Uiso 1.000000 GR
 H57c H 0.3278(16) 0.2735(4) 0.47700(14) 0.0975(14) Uiso 1.000000 GR
 C64 C 0.54257(17) 0.2814(2) 0.0962(2) 0.0712(9) Uani 1.000000 .
 H64 H 0.54034(17) 0.2238(2) 0.0811(2) 0.0854(11) Uiso 1.000000 R
 C59 C 0.55670(17) 0.3464(4) 0.05166(17) 0.0853(13) Uani 1.000000 .
 C63 C 0.53210(19) 0.2941(3) 0.1578(2) 0.0785(10) Uani 1.000000 .
 H63 H 0.52354(19) 0.2468(3) 0.1851(2) 0.0942(12) Uiso 1.000000 R
 C60 C 0.55987(18) 0.4380(3) 0.0797(2) 0.0834(12) Uani 1.000000 .
 H60 H 0.57007(18) 0.4866(3) 0.0541(2) 0.1000(14) Uiso 1.000000 R
 C69 C 0.6440(3) 0.4057(3) 0.78160(19) 0.0797(10) Uani 1.000000 .
 H69 H 0.5972(3) 0.4404(3) 0.77543(19) 0.0956(13) Uiso 1.000000 R
 C71 C 0.7143(2) 0.2834(3) 0.83283(18) 0.0838(11) Uani 1.000000 .
 H71 H 0.7121(2) 0.2349(3) 0.86019(18) 0.1005(13) Uiso 1.000000 R
 C66 C 0.7845(2) 0.3000(3) 0.80301(18) 0.0868(12) Uani 1.000000 .
 C70 C 0.6455(2) 0.3373(3) 0.82338(19) 0.0900(13) Uani 1.000000 .
 H70 H 0.5994(2) 0.3259(3) 0.84640(19) 0.1080(15) Uiso 1.000000 R
 C68 C 0.7096(3) 0.4228(3) 0.7496(2) 0.0908(13) Uani 1.000000 .
 H68 H 0.7077(3) 0.4692(3) 0.7202(2) 0.1090(15) Uiso 1.000000 R
 C67 C 0.7806(3) 0.3743(4) 0.75838(19) 0.0969(15) Uani 1.000000 .
 H67 H 0.8262(3) 0.3889(4) 0.73576(19) 0.1163(18) Uiso 1.000000 R
 C65 C 0.5705(3) 0.3306(7) -0.0161(3) 0.199(4) Uani 1.000000 .
 H65a H 0.6279(9) 0.338(6) -0.0227(9) 0.299(7) Uiso 1.000000 GR
 H65b H 0.554(5) 0.2718(18) -0.0276(11) 0.299(7) Uiso 1.000000 GR
 H65c H 0.539(4) 0.371(4) -0.0430(4) 0.299(7) Uiso 1.000000 GR
 C72 C 0.8604(4) 0.2408(5) 0.8127(3) 0.161(3) Uani 1.000000 .
 H72a H 0.887(2) 0.251(3) 0.8551(13) 0.242(5) Uiso 1.000000 GR
 H72b H 0.8438(5) 0.1804(5) 0.809(3) 0.242(5) Uiso 1.000000 GR
 H72c H 0.8979(18) 0.254(3) 0.780(2) 0.242(5) Uiso 1.000000 GR

loop_
  _atom_site_aniso_label
  _atom_site_aniso_U_11
  _atom_site_aniso_U_22
  _atom_site_aniso_U_33
  _atom_site_aniso_U_12
  _atom_site_aniso_U_13
  _atom_site_aniso_U_23
 P9 0.0182(2) 0.0220(2) 0.0273(2) 0.00233(17) 0.00564(17) 0.00030(18)
 F20 0.0282(6) 0.0297(6) 0.0303(6) -0.0021(4) 0.0128(4) -0.0025(5)
 F38 0.0242(6) 0.0385(6) 0.0366(6) 0.0076(5) 0.0117(5) 0.0160(5)
 F28 0.0243(6) 0.0380(6) 0.0319(6) 0.0045(5) 0.0022(4) -0.0057(5)
 F30 0.0235(6) 0.0433(7) 0.0379(6) 0.0071(5) 0.0017(5) -0.0043(5)
 F40 0.0290(6) 0.0327(6) 0.0349(6) 0.0042(5) 0.0173(5) 0.0054(5)
 F18 0.0311(6) 0.0423(7) 0.0330(6) -0.0062(5) 0.0156(5) -0.0022(5)
 F31 0.0446(7) 0.0420(7) 0.0297(6) -0.0002(6) 0.0058(5) -0.0096(5)
 F41 0.0232(6) 0.0470(7) 0.0509(7) 0.0115(5) 0.0176(5) 0.0184(6)
 F39 0.0453(7) 0.0419(7) 0.0433(7) 0.0160(6) 0.0201(6) 0.0212(6)
 O1 0.0200(6) 0.0233(6) 0.0258(6) 0.0011(5) 0.0060(5) -0.0001(5)
 F29 0.0276(6) 0.0525(8) 0.0593(9) 0.0152(6) 0.0132(6) -0.0083(7)
 F19 0.0552(8) 0.0512(8) 0.0336(7) -0.0149(7) 0.0086(6) -0.0159(6)
 F21 0.0339(7) 0.0599(9) 0.0541(8) -0.0220(6) 0.0130(6) -0.0009(7)
 N48 0.0201(7) 0.0242(8) 0.0238(8) 0.0017(6) 0.0046(6) 0.0007(6)
 N50 0.0190(7) 0.0266(8) 0.0244(8) 0.0022(6) 0.0049(6) 0.0019(6)
 C32 0.0220(9) 0.0224(9) 0.0243(9) 0.0016(7) 0.0057(7) -0.0028(7)
 C33 0.0237(9) 0.0262(9) 0.0277(9) 0.0016(7) 0.0117(7) -0.0011(8)
 C22 0.0232(9) 0.0244(9) 0.0263(9) 0.0014(7) 0.0084(7) 0.0009(7)
 C52 0.0257(9) 0.0260(9) 0.0297(10) -0.0020(7) 0.0060(8) -0.0015(8)
 C42 0.0187(9) 0.0281(9) 0.0261(9) 0.0011(7) 0.0063(7) -0.0014(7)
 C37 0.0229(9) 0.0248(9) 0.0258(9) 0.0021(7) 0.0060(7) 0.0043(7)
 C51 0.0288(10) 0.0254(9) 0.0273(9) 0.0013(8) 0.0059(8) -0.0015(8)
 C49 0.0194(8) 0.0286(9) 0.0253(9) 0.0020(7) 0.0038(7) 0.0024(8)
 C1 0.0204(9) 0.0254(9) 0.0275(9) 0.0021(7) 0.0041(7) 0.0020(7)
 C46 0.0187(9) 0.0343(10) 0.0328(10) 0.0032(8) 0.0039(7) -0.0011(8)
 C27 0.0228(9) 0.0272(9) 0.0297(10) 0.0030(7) 0.0076(7) 0.0012(8)
 C26 0.0361(11) 0.0305(10) 0.0252(9) -0.0012(8) 0.0079(8) -0.0018(8)
 C45 0.0231(9) 0.0342(10) 0.0325(10) -0.0020(8) 0.0097(8) -0.0023(8)
 C36 0.0212(9) 0.0319(10) 0.0357(11) 0.0056(8) 0.0115(8) 0.0043(8)
 C43 0.0234(9) 0.0314(10) 0.0260(9) 0.0032(8) 0.0051(7) 0.0008(8)
 C2 0.0225(9) 0.0273(9) 0.0292(10) 0.0000(7) 0.0057(7) 0.0014(8)
 C23 0.0241(9) 0.0298(10) 0.0309(10) 0.0016(8) 0.0060(8) -0.0006(8)
 C47 0.0231(9) 0.0291(10) 0.0270(9) 0.0032(8) 0.0055(7) 0.0001(8)
 C6 0.0247(9) 0.0336(10) 0.0295(10) -0.0000(8) 0.0071(8) -0.0003(8)
 C44 0.0281(10) 0.0316(10) 0.0273(10) 0.0001(8) 0.0086(8) 0.0024(8)
 C34 0.0363(11) 0.0278(10) 0.0294(10) 0.0066(8) 0.0114(8) 0.0080(8)
 C5 0.0244(10) 0.0414(12) 0.0407(12) -0.0095(9) 0.0069(8) 0.0033(9)
 C24 0.0241(10) 0.0346(11) 0.0431(12) 0.0074(8) 0.0137(9) 0.0002(9)
 C25 0.0371(11) 0.0329(11) 0.0346(11) 0.0054(9) 0.0178(9) -0.0048(9)
 C3 0.0353(11) 0.0361(11) 0.0288(10) -0.0032(9) 0.0030(8) -0.0053(9)
 C10 0.0228(9) 0.0362(11) 0.0389(11) 0.0081(8) 0.0030(8) 0.0060(9)
 C53 0.0243(10) 0.0489(13) 0.0367(11) 0.0076(9) 0.0071(8) 0.0168(10)
 C12 0.0300(10) 0.0239(9) 0.0359(11) -0.0015(8) 0.0105(8) -0.0063(8)
 C17 0.0244(10) 0.0472(13) 0.0416(12) 0.0034(9) -0.0058(9) 0.0003(10)
 C14 0.0386(12) 0.0249(10) 0.0487(13) -0.0027(9) 0.0165(10) -0.0028(9)
 C56 0.0231(9) 0.0334(10) 0.0323(10) 0.0050(8) 0.0047(8) 0.0055(8)
 C35 0.0284(10) 0.0338(11) 0.0376(11) 0.0116(8) 0.0094(8) 0.0083(9)
 C4 0.0351(11) 0.0415(12) 0.0410(12) -0.0141(10) -0.0012(9) -0.0040(10)
 C15 0.0326(11) 0.0359(11) 0.0305(10) -0.0061(9) 0.0066(8) -0.0078(9)
 C13 0.0400(12) 0.0286(10) 0.0433(12) -0.0001(9) 0.0177(10) -0.0073(9)
 C16 0.0261(11) 0.0421(13) 0.0588(15) 0.0125(9) 0.0051(10) 0.0033(11)
 B7 0.0198(10) 0.0237(10) 0.0241(10) 0.0009(8) 0.0066(8) 0.0008(8)
 C11 0.0361(12) 0.0526(14) 0.0446(13) 0.0110(10) 0.0012(10) 0.0198(11)
 C55 0.0448(14) 0.0508(15) 0.0615(16) 0.0151(12) 0.0069(12) 0.0212(13)
 C58 0.0663(17) 0.0317(11) 0.0444(13) 0.0108(11) 0.0181(12) 0.0070(10)
 C54 0.0343(12) 0.0677(17) 0.0448(13) -0.0057(11) -0.0082(10) 0.0173(12)
 C61 0.0398(14) 0.0622(18) 0.079(2) -0.0072(12) -0.0089(14) -0.0017(16)
 C62 0.0386(15) 0.071(2) 0.100(3) -0.0041(14) -0.0157(15) 0.0098(19)
 C57 0.127(3) 0.0363(13) 0.0315(13) 0.0004(15) 0.0033(15) 0.0021(10)
 C64 0.0320(14) 0.074(2) 0.106(3) -0.0025(13) -0.0057(16) 0.001(2)
 C59 0.0242(13) 0.168(4) 0.063(2) 0.0097(18) -0.0018(12) -0.021(2)
 C63 0.0391(16) 0.083(3) 0.111(3) 0.0022(16) -0.0097(17) 0.005(2)
 C60 0.0291(14) 0.119(3) 0.100(3) -0.0139(16) -0.0070(15) 0.034(2)
 C69 0.083(3) 0.087(3) 0.068(2) -0.013(2) -0.0059(19) -0.029(2)
 C71 0.079(2) 0.112(3) 0.061(2) -0.017(2) 0.0043(17) 0.014(2)
 C66 0.072(2) 0.132(4) 0.0570(19) -0.014(2) 0.0078(17) -0.012(2)
 C70 0.061(2) 0.143(4) 0.066(2) -0.029(2) 0.0035(17) -0.009(2)
 C68 0.113(4) 0.081(3) 0.079(3) -0.028(2) 0.012(2) -0.030(2)
 C67 0.091(3) 0.139(4) 0.064(2) -0.059(3) 0.033(2) -0.034(2)
 C65 0.062(3) 0.438(14) 0.096(4) 0.028(5) -0.004(2) -0.066(6)
 C72 0.111(4) 0.275(9) 0.095(4) 0.078(5) -0.014(3) -0.031(5)

loop_
  _geom_bond_atom_site_label_1
  _geom_bond_atom_site_label_2
  _geom_bond_distance
  _geom_bond_site_symmetry_2
  _geom_bond_publ_flag
 P9 O1 1.5126(13) . ?
 P9 N48 1.7074(15) . ?
 P9 C10 1.853(2) . ?
 P9 C12 1.842(2) . ?
 F20 C2 1.356(2) . ?
 F38 C37 1.349(2) . ?
 F28 C27 1.355(2) . ?
 F30 C23 1.358(2) . ?
 F40 C33 1.357(2) . ?
 F18 C6 1.358(2) . ?
 F31 C26 1.348(2) . ?
 F41 C36 1.353(2) . ?
 F39 C34 1.362(2) . ?
 O1 B7 1.556(2) . ?
 F29 C24 1.354(2) . ?
 F19 C3 1.357(2) . ?
 F21 C5 1.354(2) . ?
 N48 C52 1.408(2) . ?
 N48 C49 1.396(2) . ?
 N50 C42 1.450(2) . ?
 N50 C51 1.391(3) . ?
 N50 C49 1.350(2) . ?
 C32 C33 1.394(3) . ?
 C32 C37 1.389(3) . ?
 C32 B7 1.639(3) . ?
 C33 C34 1.369(3) . ?
 C22 C27 1.389(3) . ?
 C22 C23 1.393(3) . ?
 C22 B7 1.637(3) . ?
 C52 H52 0.9300 . ?
 C52 C51 1.336(3) . ?
 C42 C43 1.403(3) . ?
 C42 C47 1.397(3) . ?
 C37 C36 1.382(3) . ?
 C51 H51 0.9300 . ?
 C1 C2 1.393(3) . ?
 C1 C6 1.393(3) . ?
 C1 B7 1.653(3) . ?
 C46 H46 0.9300 . ?
 C46 C45 1.384(3) . ?
 C46 C47 1.400(3) . ?
 C27 C26 1.385(3) . ?
 C26 C25 1.373(3) . ?
 C45 H45 0.9300 . ?
 C45 C44 1.379(3) . ?
 C36 C35 1.372(3) . ?
 C43 C44 1.397(3) . ?
 C43 C53 1.518(3) . ?
 C2 C3 1.378(3) . ?
 C23 C24 1.380(3) . ?
 C47 C56 1.523(3) . ?
 C6 C5 1.376(3) . ?
 C44 H44 0.9300 . ?
 C34 C35 1.379(3) . ?
 C5 C4 1.378(3) . ?
 C24 C25 1.374(3) . ?
 C25 H25 0.9300 . ?
 C3 C4 1.374(3) . ?
 C10 C17 1.536(3) . ?
 C10 C16 1.542(3) . ?
 C10 C11 1.538(3) . ?
 C53 H53 0.9800 . ?
 C53 C55 1.531(3) . ?
 C53 C54 1.533(4) . ?
 C12 C14 1.541(3) . ?
 C12 C15 1.542(3) . ?
 C12 C13 1.546(3) . ?
 C17 H17a 0.9600 . ?
 C17 H17b 0.9600 . ?
 C17 H17c 0.9600 . ?
 C14 H14a 0.9600 . ?
 C14 H14b 0.9600 . ?
 C14 H14c 0.9600 . ?
 C56 H56 0.9800 . ?
 C56 C58 1.516(3) . ?
 C56 C57 1.500(3) . ?
 C35 H35 0.9300 . ?
 C4 H4 0.9300 . ?
 C15 H15a 0.9600 . ?
 C15 H15b 0.9600 . ?
 C15 H15c 0.9600 . ?
 C13 H13a 0.9600 . ?
 C13 H13b 0.9600 . ?
 C13 H13c 0.9600 . ?
 C16 H16a 0.9600 . ?
 C16 H16b 0.9600 . ?
 C16 H16c 0.9600 . ?
 C11 H11a 0.9600 . ?
 C11 H11b 0.9600 . ?
 C11 H11c 0.9600 . ?
 C55 H55a 0.9600 . ?
 C55 H55b 0.9600 . ?
 C55 H55c 0.9600 . ?
 C58 H58a 0.9600 . ?
 C58 H58b 0.9600 . ?
 C58 H58c 0.9600 . ?
 C54 H54a 0.9600 . ?
 C54 H54b 0.9600 . ?
 C54 H54c 0.9600 . ?
 C61 H61 0.9300 . ?
 C61 C62 1.346(5) . ?
 C61 C60 1.380(5) . ?
 C62 H62 0.9300 . ?
 C62 C63 1.306(5) . ?
 C57 H57a 0.9600 . ?
 C57 H57b 0.9600 . ?
 C57 H57c 0.9600 . ?
 C64 H64 0.9300 . ?
 C64 C59 1.379(6) . ?
 C64 C63 1.304(5) . ?
 C59 C60 1.509(6) . ?
 C59 C65 1.447(6) . ?
 C63 H63 0.9300 . ?
 C60 H60 0.9300 . ?
 C69 H69 0.9300 . ?
 C69 C70 1.349(6) . ?
 C69 C68 1.316(6) . ?
 C71 H71 0.9300 . ?
 C71 C66 1.357(5) . ?
 C71 C70 1.391(6) . ?
 C66 C67 1.455(7) . ?
 C66 C72 1.531(7) . ?
 C70 H70 0.9300 . ?
 C68 H68 0.9300 . ?
 C68 C67 1.373(7) . ?
 C67 H67 0.9300 . ?
 C65 H65a 0.9600 . ?
 C65 H65b 0.9600 . ?
 C65 H65c 0.9600 . ?
 C72 H72a 0.9600 . ?
 C72 H72b 0.9600 . ?
 C72 H72c 0.9600 . ?

loop_
  _geom_angle_atom_site_label_1
  _geom_angle_atom_site_label_2
  _geom_angle_atom_site_label_3
  _geom_angle
  _geom_angle_site_symmetry_1
  _geom_angle_site_symmetry_3
  _geom_angle_publ_flag
 N48 P9 O1 108.64(7) . . ?
 C10 P9 O1 108.04(9) . . ?
 C10 P9 N48 104.18(9) . . ?
 C12 P9 O1 112.07(8) . . ?
 C12 P9 N48 107.28(8) . . ?
 C12 P9 C10 116.13(10) . . ?
 B7 O1 P9 165.24(12) . . ?
 C52 N48 P9 124.10(13) . . ?
 C49 N48 P9 124.50(13) . . ?
 C49 N48 C52 111.35(15) . . ?
 C51 N50 C42 124.02(15) . . ?
 C49 N50 C42 122.49(16) . . ?
 C49 N50 C51 113.49(15) . . ?
 C37 C32 C33 113.30(16) . . ?
 B7 C32 C33 118.22(15) . . ?
 B7 C32 C37 128.29(16) . . ?
 C32 C33 F40 119.07(16) . . ?
 C34 C33 F40 117.12(17) . . ?
 C34 C33 C32 123.80(17) . . ?
 C23 C22 C27 113.46(17) . . ?
 B7 C22 C27 125.29(16) . . ?
 B7 C22 C23 120.96(17) . . ?
 H52 C52 N48 126.83(10) . . ?
 C51 C52 N48 106.33(17) . . ?
 C51 C52 H52 126.83(12) . . ?
 C43 C42 N50 118.46(16) . . ?
 C47 C42 N50 118.21(16) . . ?
 C47 C42 C43 123.33(17) . . ?
 C32 C37 F38 120.67(16) . . ?
 C36 C37 F38 115.98(16) . . ?
 C36 C37 C32 123.35(17) . . ?
 C52 C51 N50 106.79(17) . . ?
 H51 C51 N50 126.60(10) . . ?
 H51 C51 C52 126.60(12) . . ?
 N50 C49 N48 102.03(16) . . ?
 C6 C1 C2 112.61(17) . . ?
 B7 C1 C2 120.02(16) . . ?
 B7 C1 C6 127.20(17) . . ?
 C45 C46 H46 119.45(11) . . ?
 C47 C46 H46 119.45(11) . . ?
 C47 C46 C45 121.10(18) . . ?
 C22 C27 F28 120.66(16) . . ?
 C26 C27 F28 115.86(18) . . ?
 C26 C27 C22 123.45(18) . . ?
 C27 C26 F31 118.90(18) . . ?
 C25 C26 F31 119.67(18) . . ?
 C25 C26 C27 121.43(19) . . ?
 H45 C45 C46 119.68(11) . . ?
 C44 C45 C46 120.65(18) . . ?
 C44 C45 H45 119.68(12) . . ?
 C37 C36 F41 118.47(17) . . ?
 C35 C36 F41 119.77(17) . . ?
 C35 C36 C37 121.76(17) . . ?
 C44 C43 C42 117.18(17) . . ?
 C53 C43 C42 121.61(17) . . ?
 C53 C43 C44 121.20(18) . . ?
 C1 C2 F20 119.19(17) . . ?
 C3 C2 F20 116.62(17) . . ?
 C3 C2 C1 124.19(18) . . ?
 C22 C23 F30 119.68(17) . . ?
 C24 C23 F30 116.77(17) . . ?
 C24 C23 C22 123.54(19) . . ?
 C46 C47 C42 116.86(18) . . ?
 C56 C47 C42 122.41(17) . . ?
 C56 C47 C46 120.73(17) . . ?
 C1 C6 F18 120.51(18) . . ?
 C5 C6 F18 115.67(17) . . ?
 C5 C6 C1 123.82(19) . . ?
 C43 C44 C45 120.86(18) . . ?
 H44 C44 C45 119.57(12) . . ?
 H44 C44 C43 119.57(12) . . ?
 C33 C34 F39 118.94(17) . . ?
 C35 C34 F39 119.49(18) . . ?
 C35 C34 C33 121.57(18) . . ?
 C6 C5 F21 118.89(19) . . ?
 C4 C5 F21 119.34(19) . . ?
 C4 C5 C6 121.77(19) . . ?
 C23 C24 F29 119.0(2) . . ?
 C25 C24 F29 119.55(18) . . ?
 C25 C24 C23 121.42(19) . . ?
 C24 C25 C26 116.66(18) . . ?
 H25 C25 C26 121.67(12) . . ?
 H25 C25 C24 121.67(12) . . ?
 C2 C3 F19 118.96(18) . . ?
 C4 C3 F19 119.65(19) . . ?
 C4 C3 C2 121.39(19) . . ?
 C17 C10 P9 108.65(14) . . ?
 C16 C10 P9 111.46(16) . . ?
 C16 C10 C17 107.30(18) . . ?
 C11 C10 P9 110.37(14) . . ?
 C11 C10 C17 109.9(2) . . ?
 C11 C10 C16 109.07(18) . . ?
 H53 C53 C43 107.74(11) . . ?
 C55 C53 C43 113.00(19) . . ?
 C55 C53 H53 107.74(13) . . ?
 C54 C53 C43 110.38(19) . . ?
 C54 C53 H53 107.74(12) . . ?
 C54 C53 C55 110.0(2) . . ?
 C14 C12 P9 112.63(15) . . ?
 C15 C12 P9 107.02(13) . . ?
 C15 C12 C14 110.97(17) . . ?
 C13 C12 P9 111.29(14) . . ?
 C13 C12 C14 107.38(16) . . ?
 C13 C12 C15 107.45(17) . . ?
 H17a C17 C10 109.5 . . ?
 H17b C17 C10 109.5 . . ?
 H17b C17 H17a 109.5 . . ?
 H17c C17 C10 109.5 . . ?
 H17c C17 H17a 109.5 . . ?
 H17c C17 H17b 109.5 . . ?
 H14a C14 C12 109.5 . . ?
 H14b C14 C12 109.5 . . ?
 H14b C14 H14a 109.5 . . ?
 H14c C14 C12 109.5 . . ?
 H14c C14 H14a 109.5 . . ?
 H14c C14 H14b 109.5 . . ?
 H56 C56 C47 107.10(10) . . ?
 C58 C56 C47 112.67(17) . . ?
 C58 C56 H56 107.10(14) . . ?
 C57 C56 C47 111.63(18) . . ?
 C57 C56 H56 107.10(17) . . ?
 C57 C56 C58 110.9(2) . . ?
 C34 C35 C36 116.20(18) . . ?
 H35 C35 C36 121.90(11) . . ?
 H35 C35 C34 121.90(12) . . ?
 C3 C4 C5 116.13(19) . . ?
 H4 C4 C5 121.94(12) . . ?
 H4 C4 C3 121.94(13) . . ?
 H15a C15 C12 109.5 . . ?
 H15b C15 C12 109.5 . . ?
 H15b C15 H15a 109.5 . . ?
 H15c C15 C12 109.5 . . ?
 H15c C15 H15a 109.5 . . ?
 H15c C15 H15b 109.5 . . ?
 H13a C13 C12 109.5 . . ?
 H13b C13 C12 109.5 . . ?
 H13b C13 H13a 109.5 . . ?
 H13c C13 C12 109.5 . . ?
 H13c C13 H13a 109.5 . . ?
 H13c C13 H13b 109.5 . . ?
 H16a C16 C10 109.5 . . ?
 H16b C16 C10 109.5 . . ?
 H16b C16 H16a 109.5 . . ?
 H16c C16 C10 109.5 . . ?
 H16c C16 H16a 109.5 . . ?
 H16c C16 H16b 109.5 . . ?
 C32 B7 O1 112.32(14) . . ?
 C22 B7 O1 104.85(14) . . ?
 C22 B7 C32 113.88(15) . . ?
 C1 B7 O1 107.11(15) . . ?
 C1 B7 C32 104.53(14) . . ?
 C1 B7 C22 114.14(15) . . ?
 H11a C11 C10 109.5 . . ?
 H11b C11 C10 109.5 . . ?
 H11b C11 H11a 109.5 . . ?
 H11c C11 C10 109.5 . . ?
 H11c C11 H11a 109.5 . . ?
 H11c C11 H11b 109.5 . . ?
 H55a C55 C53 109.5 . . ?
 H55b C55 C53 109.5 . . ?
 H55b C55 H55a 109.5 . . ?
 H55c C55 C53 109.5 . . ?
 H55c C55 H55a 109.5 . . ?
 H55c C55 H55b 109.5 . . ?
 H58a C58 C56 109.5 . . ?
 H58b C58 C56 109.5 . . ?
 H58b C58 H58a 109.5 . . ?
 H58c C58 C56 109.5 . . ?
 H58c C58 H58a 109.5 . . ?
 H58c C58 H58b 109.5 . . ?
 H54a C54 C53 109.5 . . ?
 H54b C54 C53 109.5 . . ?
 H54b C54 H54a 109.5 . . ?
 H54c C54 C53 109.5 . . ?
 H54c C54 H54a 109.5 . . ?
 H54c C54 H54b 109.5 . . ?
 C62 C61 H61 120.3(2) . . ?
 C60 C61 H61 120.3(2) . . ?
 C60 C61 C62 119.4(4) . . ?
 H62 C62 C61 117.6(2) . . ?
 C63 C62 C61 124.8(4) . . ?
 C63 C62 H62 117.6(3) . . ?
 H57a C57 C56 109.5 . . ?
 H57b C57 C56 109.5 . . ?
 H57b C57 H57a 109.5 . . ?
 H57c C57 C56 109.5 . . ?
 H57c C57 H57a 109.5 . . ?
 H57c C57 H57b 109.5 . . ?
 C59 C64 H64 117.4(3) . . ?
 C63 C64 H64 117.4(3) . . ?
 C63 C64 C59 125.2(4) . . ?
 C60 C59 C64 114.4(3) . . ?
 C65 C59 C64 124.3(6) . . ?
 C65 C59 C60 121.2(6) . . ?
 C64 C63 C62 119.1(4) . . ?
 H63 C63 C62 120.5(3) . . ?
 H63 C63 C64 120.5(3) . . ?
 C59 C60 C61 117.1(3) . . ?
 H60 C60 C61 121.4(2) . . ?
 H60 C60 C59 121.4(2) . . ?
 C70 C69 H69 120.3(3) . . ?
 C68 C69 H69 120.3(3) . . ?
 C68 C69 C70 119.4(4) . . ?
 C66 C71 H71 119.3(3) . . ?
 C70 C71 H71 119.3(2) . . ?
 C70 C71 C66 121.5(4) . . ?
 C67 C66 C71 115.3(4) . . ?
 C72 C66 C71 121.9(5) . . ?
 C72 C66 C67 122.7(4) . . ?
 C71 C70 C69 121.5(4) . . ?
 H70 C70 C69 119.2(3) . . ?
 H70 C70 C71 119.2(2) . . ?
 H68 C68 C69 118.9(3) . . ?
 C67 C68 C69 122.1(5) . . ?
 C67 C68 H68 118.9(3) . . ?
 C68 C67 C66 120.1(4) . . ?
 H67 C67 C66 120.0(2) . . ?
 H67 C67 C68 120.0(3) . . ?
 H65a C65 C59 109.5 . . ?
 H65b C65 C59 109.5 . . ?
 H65b C65 H65a 109.5 . . ?
 H65c C65 C59 109.5 . . ?
 H65c C65 H65a 109.5 . . ?
 H65c C65 H65b 109.5 . . ?
 H72a C72 C66 109.5 . . ?
 H72b C72 C66 109.5 . . ?
 H72b C72 H72a 109.5 . . ?
 H72c C72 C66 109.5 . . ?
 H72c C72 H72a 109.5 . . ?
 H72c C72 H72b 109.5 . . ?

loop_
  _refln_index_h
  _refln_index_k
  _refln_index_l
  _refln_F_squared_meas
  _refln_F_squared_sigma
  _refln_scale_group_code
 0 0 -2 76943.8 2553.14 13
 0 0 -3 9.01265 13.2932 13
 0 0 -4 1477.96 60.9649 13
 0 0 -5 3.13068 22.6923 13
 0 0 6 4890.6 167.342 11
 0 0 -6 4837.62 175.843 13
 0 0 -7 19.9284 25.0905 13
 0 0 7 0.44877 12.4058 11
 0 0 8 15961.5 528.499 12
 0 0 -8 16299.4 540.271 13
 0 0 8 15242.6 526.244 11
 0 0 9 28.4032 20.2279 12
 0 0 9 -0.55899 13.77 11
 0 0 -9 9.89119 31.6619 13
 0 0 -10 24712.8 837.221 13
 0 0 10 24294.9 821.242 12
 0 0 -11 37.9618 36.7349 13
 0 0 -11 -4.0217 54.4192 31
 0 0 -12 3069.58 160.833 31
 0 0 -12 2962.71 135.961 13
 0 0 -13 -10.2023 53.7703 31
 0 0 -13 8.69721 35.4304 13
 0 0 -14 6009.03 237.077 13
 0 0 -14 5327.31 261.489 31
 0 0 15 -26.6843 41.3519 44
 0 0 -15 -17.9749 42.3012 13
 0 0 -15 6.25535 62.3273 31
 0 0 -16 485.98 61.1376 14
 0 0 -16 564.038 67.5975 13
 0 0 -16 744.154 93.8634 31
 0 0 16 654.009 60.7355 42
 0 0 16 673.497 64.0954 44
 0 0 17 -27.5472 41.9854 42
 0 0 -17 58.8211 66.5704 31
 0 0 -17 67.9899 54.2214 1
 0 0 -17 25.1037 47.9188 13
 0 0 18 854.755 70.6661 42
 0 0 18 696.504 60.5858 39
 0 0 -18 774.986 85.2811 1
 0 0 19 -44.6852 43.1202 39
 0 0 19 8.51924 45.5957 42
 0 0 20 1582.85 86.2334 39
 0 0 -20 1588.21 86.9577 34
 0 0 20 1361.61 91.8691 42
 0 0 -21 19.9619 37.9983 34
 0 0 21 38.1095 43.9249 42
 0 0 21 42.5517 36.9095 39
 0 0 22 1194.91 69.6452 39
 0 0 22 1323.7 79.7939 42
 0 0 23 4.17069 26.8322 39
 0 0 23 9.55151 35.2566 42
 0 0 -23 -32.5692 32.8405 34
 0 0 24 184.434 33.8854 42
 0 0 -24 194.998 32.7448 34
 0 0 24 123.86 23.6488 39
 0 -1 -1 33766.9 1120.94 6
 0 1 -1 34696.6 1120.49 31
 0 -1 -1 35417.1 1120.08 13
 0 1 1 32750.5 1121.07 19
 0 1 -1 31695.5 1120.2 8
 0 1 -2 5997.94 201.607 13
 0 1 -2 5737.62 199.897 19
 0 -1 -2 5864.03 199.91 13
 0 1 -2 5950.26 203.699 31
 0 1 -2 5891.76 199.365 8
 0 1 2 5717.39 200.006 19
 0 1 -2 6010.02 201.011 14
 0 -1 -2 5975.25 204.097 6
 0 1 2 5949.78 199.676 11
 0 1 -3 15209.7 498.814 13
 0 1 3 14984.5 495.328 11
 0 -1 -3 14515.8 496.611 13
 0 1 3 14668.3 494.929 19
 0 -1 -3 14559.3 503.171 6
 0 1 -3 14816.1 494.951 19
 0 -1 -4 38507.1 1300.43 13
 0 -1 -4 40117.2 1309.69 6
 0 1 4 38345.3 1296.11 19
 0 1 4 39094.7 1297.71 11
 0 1 -4 39002.7 1302.64 13
 0 1 -4 39599.9 1296.39 19
 0 1 -5 21991.8 743.05 13
 0 -1 -5 22335.5 752.585 6
 0 -1 -5 22141.4 740.896 13
 0 1 5 21906.4 736.55 11
 0 -1 -6 28111.5 929.284 6
 0 1 -6 27377.1 917.675 13
 0 1 6 27026 909.116 11
 0 -1 -6 27010.9 915.098 13
 0 1 7 418.828 25.4196 11
 0 -1 -7 451.834 34.872 13
 0 1 -7 360.149 36.9933 13
 0 1 -7 479.48 51.7401 31
 0 1 -8 5176.66 185.957 13
 0 -1 8 4748.68 172.092 12
 0 1 -8 5204.12 201.67 31
 0 -1 -8 4929.85 182.41 13
 0 1 8 4838.93 171.386 11
 0 -1 9 1875.54 75.0419 12
 0 1 9 1803.94 72.3842 11
 0 1 -9 1959.59 90.5076 13
 0 1 -9 1943.16 108.041 31
 0 -1 -9 1938.73 87.4286 13
 0 1 -10 1958.24 117.591 31
 0 -1 -10 2058.65 94.9002 13
 0 -1 10 2059.38 82.9003 12
 0 1 -10 2110.32 99.3034 13
 0 1 -11 5183.87 235.123 31
 0 -1 11 5296.31 196.531 12
 0 1 -11 5781.64 217.462 13
 0 -1 -11 5828.44 213.929 13
 0 1 -12 3565.23 151.414 13
 0 -1 -12 3495.08 147.75 13
 0 1 -13 15466.7 543.035 14
 0 1 -13 15494.5 548.623 13
 0 -1 -13 15501.9 544.791 13
 0 1 -13 13970.3 569.604 31
 0 1 -14 8182.78 314.171 13
 0 1 -14 7984.27 307.093 14
 0 1 14 8050.78 299.559 44
 0 1 -14 7479.5 337.221 31
 0 -1 -14 8274.63 310.489 13
 0 1 -15 3373.1 151.32 14
 0 1 -15 3210.83 131.112 7
 0 1 15 3146.27 143.528 44
 0 -1 15 3175.77 141.145 44
 0 1 -15 3528.13 160.303 13
 0 1 -15 2927.71 177.781 31
 0 1 15 3075.11 133.241 37
 0 1 15 3190.99 142.42 42
 0 -1 -15 3410.08 154.951 13
 0 1 16 6058.62 237.853 42
 0 1 -16 6156.87 247.013 14
 0 1 -16 5796.55 223.827 7
 0 1 -16 6456.12 257.3 13
 0 -1 -16 6279.48 251.888 13
 0 1 16 5646.49 237.028 44
 0 -1 16 5616.67 234.042 44
 0 1 -16 5913.96 284.269 31
 0 -1 -17 7803.8 310.866 13
 0 1 17 7379.76 293.596 42
 0 1 -17 6984.01 340.29 31
 0 1 -18 2773.64 186.512 31
 0 -1 -18 3673.5 176.44 1
 0 -1 -18 2698.11 187.884 31
 0 -1 -18 3431.07 163.243 13
 0 1 18 2991.18 136.678 39
 0 1 -18 3550.36 178.685 1
 0 1 18 3172.32 147.178 42
 0 1 19 75.6473 47.2001 42
 0 1 -19 33.144 42.7406 34
 0 1 19 57.66 37.5624 39
 0 -1 19 93.5532 42.7329 39
 0 1 -20 7773.84 290.571 34
 0 1 20 7435.85 284.188 39
 0 -1 20 7788.45 289.951 39
 0 1 20 7893.6 296.11 42
 0 1 21 812.901 64.7789 42
 0 -1 -21 842.311 64.597 34
 0 1 -21 732.046 61.2897 34
 0 1 21 797.639 54.8366 39
 0 -1 21 736.767 61.3452 39
 0 1 -22 699.385 56.2037 34
 0 -1 -22 677.246 56.0658 34
 0 -1 22 588.633 51.5458 39
 0 1 22 712.195 58.8228 42
 0 1 22 560.866 45.8326 39
 0 -1 -23 125.193 35.1183 34
 0 1 23 170.268 38.2205 42
 0 1 -23 135.938 35.5677 34
 0 1 23 69.5218 25.042 39
 0 -1 23 105.344 30.2443 39
 0 -1 24 155.889 27.6886 39
 0 1 24 207.492 32.0179 42
 0 -1 -24 166.6 32.154 34
 0 1 -24 242.092 33.0576 34
 0 2 0 35812.6 1235.54 8
 0 2 0 37713.7 1233.22 1
 0 2 0 37410.2 1237.33 19
 0 2 -1 37909.3 1227.73 8
 0 2 1 35599.6 1225.18 1
 0 2 -1 36625.7 1225.85 1
 0 2 1 37740.9 1229.36 19
 0 -2 -2 5376.2 180.724 13
 0 2 2 5258.87 182.074 8
 0 2 -2 5157.92 183.548 19
 0 2 -2 5235.7 181.914 8
 0 2 -2 5327.79 183.567 14
 0 2 -2 4778.33 182.265 1
 0 -2 -2 5381.59 183.414 6
 0 2 2 5276.39 183.899 19
 0 2 -2 5157.45 181.637 31
 0 2 3 175660 5891.81 19
 0 2 -3 178137 5892.52 14
 0 2 -3 171955 5893.59 31
 0 -2 -3 186722 5890.56 13
 0 2 -3 173002 5891.34 19
 0 -2 -3 178117 5895.61 6
 0 2 4 33539.9 1119.74 19
 0 2 -4 33973.2 1122.12 14
 0 2 -4 33711.1 1123.52 13
 0 -2 -4 33276.1 1119.53 13
 0 2 -4 33756.3 1127.02 31
 0 -2 -4 33585.9 1128.49 6
 0 2 -4 33020.4 1119.38 19
 0 2 5 6586.59 232.616 11
 0 2 -5 5899.37 241.765 31
 0 2 -5 6961.83 237.566 14
 0 -2 -5 7007.5 235.121 13
 0 2 -5 6652.13 231.958 19
 0 2 5 6729.47 232.089 19
 0 2 -5 6889.61 239.487 13
 0 -2 -5 6969.86 248.864 6
 0 2 -6 55336.8 1832.33 13
 0 2 6 53135.8 1824.28 11
 0 -2 -6 54075.7 1827.54 13
 0 2 -6 55936.8 1830.38 14
 0 -2 -6 54232 1842.09 6
 0 2 6 55518.2 1822.48 19
 0 2 -6 55654 1839.79 31
 0 2 -7 12170.3 451.418 31
 0 2 -7 12648.8 439.478 14
 0 2 -7 12949.8 441.746 13
 0 -2 -7 12648.8 453.91 6
 0 -2 -7 12822.3 437.01 13
 0 2 -8 565.801 56.0739 31
 0 2 -8 484.012 41.4951 14
 0 -2 8 451.018 30.5962 12
 0 -2 -8 440.802 37.262 13
 0 2 -8 426.574 44.1105 13
 0 2 -9 5085.83 218.485 31
 0 2 -9 5407.61 205.221 13
 0 -2 -9 5300.93 199.338 13
 0 2 -9 5420.23 202.222 14
 0 2 -10 26322.7 889.322 14
 0 -2 -10 25880.5 886.57 13
 0 2 -10 25143.3 908.001 31
 0 2 -10 26300.8 892.898 13
 0 2 -11 6246.15 277.891 31
 0 2 -11 6788.46 259.444 14
 0 2 -11 7314.28 266.631 13
 0 -2 -11 6973.93 256.953 13
 0 2 -12 19021.6 673.969 14
 0 2 -12 19328.9 680.444 13
 0 -2 -12 19599.9 673.481 13
 0 2 -12 19090.8 700 31
 0 -2 -12 19441.8 708.252 31
 0 -2 -13 74.7139 59.303 31
 0 2 -13 118.846 39.5807 14
 0 -2 -13 150.456 38.9114 13
 0 2 -13 98.8676 55.756 31
 0 2 -13 109.343 44.6457 13
 0 2 -14 648.229 60.4639 14
 0 -2 -14 613.421 84.4682 31
 0 2 14 559.763 51.8615 42
 0 -2 -14 656.304 60.8424 13
 0 2 -14 492.819 77.2728 31
 0 2 14 641.061 59.5088 44
 0 2 -14 558.811 59.999 13
 0 2 -14 546.313 67.6939 1
 0 2 15 807.493 56.8365 40
 0 2 -15 713.752 64.7884 14
 0 -2 -15 677.051 89.364 31
 0 2 15 636.173 57.6509 42
 0 -2 -15 889.754 69.6184 13
 0 2 -15 720.907 90.7564 31
 0 -2 15 578.543 58.4529 44
 0 2 15 555.458 53.4021 37
 0 2 -15 924.84 83.4194 1
 0 2 -15 727.867 51.1203 7
 0 2 15 591.69 63.5676 44
 0 2 -16 85.1593 36.4231 7
 0 2 16 151.704 44.914 42
 0 -2 -16 27.8542 67.8607 31
 0 2 -16 215.321 61.0116 1
 0 -2 -16 145.598 49.6155 13
 0 2 16 126.097 41.6787 37
 0 2 -16 33.7213 60.8194 31
 0 2 16 67.4911 36.6892 40
 0 2 17 64.915 46.021 42
 0 2 17 35.562 36.8354 39
 0 2 -17 28.8827 61.6808 31
 0 2 -17 55.4244 40.2152 34
 0 2 17 104.064 42.4045 37
 0 -2 -17 88.8008 68.5115 31
 0 2 -17 93.6778 36.2431 7
 0 2 -17 92.4673 56.6763 1
 0 2 17 68.4136 39.755 40
 0 -2 -17 100.918 45.8813 13
 0 2 -18 1011.65 64.1988 7
 0 2 18 1054.51 65.7117 39
 0 2 -18 983.145 71.3028 34
 0 2 18 925.939 68.4213 37
 0 -2 18 983.119 79.0023 42
 0 2 18 1116.28 77.0353 42
 0 2 19 3359.27 147.958 39
 0 -2 19 3636.51 157.123 39
 0 2 19 3498.44 150.602 37
 0 -2 19 3964.71 165.013 42
 0 2 19 3556.06 160.39 42
 0 2 -19 3625.77 146.5 7
 0 2 -19 3525.39 152.725 34
 0 2 20 38.1025 32.1377 39
 0 -2 20 27.6202 46.5748 42
 0 2 20 47.1612 43.1084 42
 0 -2 20 19.3622 42.732 39
 0 2 -20 48.6398 38.4321 34
 0 -2 21 460.823 52.7723 39
 0 -2 21 578.663 59.3711 42
 0 2 -21 596.691 55.4864 34
 0 2 21 552.903 45.7584 39
 0 2 21 533.329 54.5672 42
 0 2 22 3335.58 141.392 42
 0 2 22 3044.14 129.1 39
 0 2 -22 3610.74 142.049 34
 0 -2 -22 3491.64 140.731 34
 0 -2 22 3390.15 145.892 42
 0 -2 22 3312.33 139.292 39
 0 2 -23 1229.4 66.0776 34
 0 -2 23 1138.14 64.9463 39
 0 -2 23 1205.94 68.8253 42
 0 2 23 1200.72 66.8914 42
 0 -2 -23 1132.37 65.9657 34
 0 2 -24 662.353 43.1833 34
 0 -2 -24 670.895 43.632 34
 0 2 24 569.82 41.9675 42
 0 -2 24 567.594 40.3673 39
 0 -2 24 617.281 46.2608 42
 0 3 0 6.33407 19.486 1
 0 3 0 5.44796 28.2395 8
 0 3 0 14.8417 33.8134 19
 0 3 1 221759 7217 19
 0 3 -1 218898 7215.02 8
 0 3 -1 217888 7211.43 1
 0 3 1 213428 7210.57 1
 0 3 -2 3100.11 126.925 1
 0 3 -2 3444.73 131.979 19
 0 -3 -2 3577.63 127.307 6
 0 3 2 3359.85 125.577 1
 0 3 2 3769.47 132.821 19
 0 3 -3 102875 3429.6 1
 0 3 -3 103529 3428.35 31
 0 3 3 102700 3430.58 19
 0 3 -3 104343 3430.92 14
 0 -3 -3 105449 3426.11 13
 0 3 -3 101124 3430.03 19
 0 -3 -3 100811 3430.09 6
 0 3 -4 102811 3404.72 14
 0 3 4 102043 3403.01 19
 0 -3 -4 103156 3407.7 6
 0 -3 -4 105716 3399.87 13
 0 3 -4 98506.5 3404.21 31
 0 3 -4 98921.3 3402.09 19
 0 3 -4 104342 3405.23 1
 0 3 -5 372.153 38.8798 31
 0 3 -5 269.332 33.1867 14
 0 3 -5 224.566 34.6783 1
 0 -3 -5 261.292 27.4899 13
 0 3 -5 287.673 30.2367 19
 0 -3 -5 217.768 42.5995 6
 0 3 5 272.391 31.3797 19
 0 3 -6 47867.3 1614.78 14
 0 3 -6 47834.2 1616.48 13
 0 -3 -6 50145 1625.45 6
 0 -3 -6 47182.1 1609.86 13
 0 3 6 47846.1 1609.44 19
 0 3 -6 49748.7 1619.19 1
 0 3 -6 46978.5 1608.78 19
 0 3 -6 50227.2 1621.71 31
 0 -3 -7 12520.3 423.502 13
 0 3 -7 12008.7 430.093 13
 0 3 -7 12399.5 427.933 14
 0 3 -7 13550.7 439.146 31
 0 -3 -7 11954 440.374 6
 0 -3 7 11829.7 415.933 12
 0 -3 8 5982.6 211.054 12
 0 3 -8 5918.11 227.467 13
 0 3 -8 6420.36 237.023 31
 0 3 -8 5832.04 223.366 14
 0 -3 -8 6079.92 219.58 13
 0 -3 9 18335.1 621.601 12
 0 3 -9 18200 635.871 14
 0 3 -9 17782.1 648.414 31
 0 3 -9 18459.4 640.531 13
 0 -3 -9 18888.5 631.9 13
 0 3 -10 18768.7 648.913 13
 0 3 -10 17828.8 658.569 31
 0 -3 -10 18540.5 639.221 13
 0 3 -10 18499.4 644.253 14
 0 -3 10 18644.5 628.162 12
 0 -3 -11 18591.2 646.492 13
 0 3 -11 17977.6 670.15 31
 0 3 -11 18182.6 650.914 14
 0 -3 11 19157.1 634.056 12
 0 3 -11 18490.4 656.462 13
 0 3 -12 255.339 43.7945 14
 0 -3 -12 301.718 39.7918 13
 0 -3 12 238.088 30.6937 12
 0 -3 -12 181.598 61.9357 31
 0 3 -12 139.607 54.2224 31
 0 -3 -13 1731.37 91.5557 13
 0 3 -13 1696.43 95.7585 14
 0 3 -13 1479.8 112.075 31
 0 -3 -13 1747.49 122.611 31
 0 -3 -14 1861.97 94.0291 13
 0 3 -14 1650.45 117.821 31
 0 3 14 1478.59 82.8692 37
 0 3 -14 1679.85 80.904 7
 0 3 14 1582.08 84.9029 42
 0 3 14 1623.38 84.8783 40
 0 3 14 1610.14 91.6355 44
 0 3 -14 1368.63 77.9854 34
 0 3 -14 1670.15 96.2899 14
 0 -3 -14 1317.43 120.656 31
 0 3 15 4091.52 170.857 42
 0 3 15 3941.18 175.3 44
 0 3 -15 4567.13 187.964 14
 0 3 -15 3954.23 210.516 31
 0 3 15 3920.87 168.13 37
 0 -3 -15 4575.56 184.298 13
 0 3 -15 4225 165.57 7
 0 3 15 4150.76 169.445 40
 0 3 -15 3832.31 163.879 34
 0 -3 -15 3966.01 215.881 31
 0 3 16 91.8779 34.8221 39
 0 -3 -16 102.944 43.4242 13
 0 -3 -16 90.9017 68.8124 31
 0 3 -16 89.7839 35.1582 7
 0 3 -16 99.8161 66.4139 31
 0 3 16 154.94 45.4493 42
 0 3 16 129.733 43.5893 40
 0 3 16 135.04 43.1912 37
 0 3 -16 160.17 40.7599 34
 0 -3 -17 8972.34 334.088 13
 0 3 -17 8323.5 311.334 7
 0 3 17 8923.47 321.579 42
 0 3 -17 8593.18 314.105 34
 0 -3 -17 8230.49 372.711 31
 0 3 17 8276.88 315.854 37
 0 3 17 8060.51 308.537 39
 0 3 -17 8962.61 374.98 31
 0 3 17 8587.42 316.014 40
 0 3 -18 53.0965 40.8724 34
 0 -3 18 2.88326 46.5428 42
 0 3 18 4.92791 42.4664 37
 0 3 18 16.2221 43.0309 42
 0 3 -18 27.273 36.2168 7
 0 3 18 69.4417 34.1556 39
 0 3 18 4.65031 39.3314 40
 0 3 -19 55.6736 40.7975 34
 0 3 19 97.1532 39.5093 40
 0 3 -19 42.4596 36.3461 7
 0 -3 19 57.0367 47.5624 42
 0 -3 19 44.0585 45.0995 39
 0 3 19 49.7236 41.8856 37
 0 3 19 42.5254 40.3824 42
 0 3 19 42.1948 30.3745 39
 0 3 -20 27.0085 39.0845 34
 0 -3 20 2.45194 41.4041 39
 0 3 20 37.7307 39.7417 42
 0 3 20 3.79408 32.6955 40
 0 -3 20 8.15609 44.8692 42
 0 3 -20 53.8898 34.1656 7
 0 3 20 17.3294 37.6737 37
 0 3 21 996.793 69.2159 42
 0 3 21 1130.16 62.847 17
 0 3 -21 1001.96 59.3707 7
 0 -3 21 1034 70.1251 39
 0 -3 21 1069.6 75.4409 42
 0 3 -21 1110.67 69.7466 34
 0 3 22 3718.05 144.603 17
 0 -3 22 3637.34 152.39 39
 0 3 22 3552.79 152.516 42
 0 3 -22 4081.27 153.941 34
 0 -3 22 3799.55 157.361 42
 0 -3 23 135.977 32.9725 39
 0 -3 23 99.2396 35.0262 42
 0 3 -23 146.178 32.866 34
 0 3 23 114.878 32.2776 42
 0 -3 24 113.45 27.6004 39
 0 3 -24 70.3215 25.1698 34
 0 3 24 79.4626 24.3246 42
 0 -3 24 136.137 29.485 42
 0 4 0 15251.6 519.069 19
 0 4 0 14874.3 509.895 1
 0 4 1 35929.2 1188.37 19
 0 4 -1 34848 1179.77 1
 0 4 1 35167.1 1179.06 1
 0 4 -2 5184.4 185.759 1
 0 4 -2 5045.25 192.037 19
 0 4 2 5179.18 184.431 1
 0 -4 -2 5113.54 183.908 6
 0 4 2 5151.62 192.479 19
 0 4 -3 13960.9 496.584 19
 0 -4 -3 14678.8 493.663 6
 0 4 -3 14300.9 493.824 1
 0 -4 -3 14464.8 489.483 13
 0 4 3 14383.5 497.596 19
 0 -4 -4 30502.3 1027.83 6
 0 4 -4 30656.7 1028.66 14
 0 -4 -4 31101.6 1020.71 13
 0 4 -4 29447.8 1026.37 1
 0 4 4 30035.8 1027.29 19
 0 4 -4 30050.1 1026.59 19
 0 4 -4 30603.3 1024.1 31
 0 4 -5 21809.7 761.893 1
 0 4 -5 21619 758.273 19
 0 4 -5 22636.4 762.651 14
 0 -4 -5 21843.3 764.673 6
 0 -4 -5 22506.1 754.232 13
 0 4 5 22255.5 759.629 19
 0 4 -5 23490.3 761.746 31
 0 4 -6 26416.9 917.095 31
 0 -4 -6 27027 922.827 6
 0 4 -6 27437.1 916.868 14
 0 4 6 26367.7 911.439 19
 0 4 -6 27862.8 918.857 1
 0 4 -6 26303.9 910.508 19
 0 -4 -6 27288.8 908.663 13
 0 -4 -7 2985.75 116.558 13
 0 4 7 3050.75 118.992 19
 0 4 -7 2929.28 125.37 14
 0 4 -7 2854.52 117.387 19
 0 -4 7 2823.3 109.391 12
 0 4 -7 2814.34 126.438 1
 0 -4 -7 2754.01 135.498 6
 0 4 -8 18225.7 604.037 1
 0 4 -8 17001.3 597.456 14
 0 -4 8 17239.6 581.35 12
 0 -4 -8 17617.8 590.315 13
 0 4 -8 15559.5 601.065 31
 0 -4 -9 2614.5 110.087 13
 0 4 -9 2591.6 126.55 31
 0 4 -9 2714.14 124.949 1
 0 -4 9 2552.7 101.35 12
 0 4 -9 2650.48 118.802 14
 0 4 -10 1645.42 103.649 31
 0 4 -10 2015.39 103.947 1
 0 -4 10 1838.54 78.0611 12
 0 4 -10 1712.75 93.8098 14
 0 -4 -10 1920.85 87.5722 13
 0 4 -11 126.479 45.7054 31
 0 -4 -11 160.157 32.6941 13
 0 4 -11 138.829 44.8208 1
 0 -4 11 189.186 28.5524 12
 0 4 -11 154.377 41.54 14
 0 4 -12 137.736 41.805 14
 0 -4 -12 156.443 33.5245 13
 0 4 -12 91.5193 47.4126 31
 0 4 -12 144.543 48.0201 1
 0 -4 -12 85.4379 56.4897 31
 0 -4 12 107.071 27.0395 12
 0 4 -13 839.722 84.9418 31
 0 -4 -13 849.589 92.7245 31
 0 4 -13 1026.12 83.3788 1
 0 4 13 1029.4 65.7594 40
 0 -4 -13 970.692 67.4825 13
 0 4 -13 930.141 75.2847 14
 0 4 13 917.204 62.8988 37
 0 4 -13 1003.94 60.9284 7
 0 -4 13 1052.16 57.3768 12
 0 4 -14 641.595 54.7989 7
 0 -4 -14 831.523 63.2607 13
 0 4 -14 765.431 70.4273 14
 0 -4 -14 782.397 93.801 31
 0 4 -14 806.406 78.1709 1
 0 4 14 684.835 58.1977 37
 0 4 -14 761.649 83.1104 31
 0 4 14 844.839 57.5658 42
 0 4 14 784.628 60.8896 40
 0 4 -14 634.108 50.0781 23
 0 4 -14 723.523 53.699 34
 0 4 14 727.005 50.8955 28
 0 4 15 804.083 65.127 40
 0 4 15 906.273 66.1079 37
 0 4 -15 1012.16 88.6514 1
 0 -4 -15 797.896 67.4889 13
 0 4 -15 824.998 93.6309 31
 0 -4 -15 943.661 103.104 31
 0 4 -15 837.915 60.1013 34
 0 4 -15 897.159 61.2682 7
 0 4 -15 810.06 53.6636 23
 0 4 -15 766.741 72.7002 14
 0 4 15 788.512 62.4264 42
 0 4 -16 6693.67 325.703 31
 0 4 16 7940.66 288.07 42
 0 4 -16 7734.42 283.388 7
 0 4 16 7621.98 287.608 40
 0 4 -16 7514.77 281.529 34
 0 -4 -16 7062.08 336.76 31
 0 4 16 7148.9 285.97 37
 0 4 -16 8760.94 330.612 1
 0 4 17 5497.3 225.02 37
 0 4 -17 5780.75 221.86 7
 0 4 -17 5516.83 220.324 34
 0 4 -17 6221.55 264.943 1
 0 4 -17 5761.92 275.197 31
 0 4 17 5639.32 225.786 40
 0 -4 -17 5093.83 272.059 31
 0 4 17 5983.17 227.582 42
 0 4 18 2206.29 116.159 37
 0 4 -18 2341.67 112.185 34
 0 4 18 2412.76 116.031 40
 0 4 18 2420.66 117.988 42
 0 -4 18 2347.4 121.952 42
 0 4 -18 2599.64 113.994 7
 0 -4 19 3963.95 175.384 42
 0 4 19 4114.04 170.93 42
 0 4 19 4026.36 168.881 37
 0 4 19 3826.59 165.964 40
 0 4 -19 4164.08 165.689 7
 0 4 -19 4028.25 166.467 34
 0 4 20 862.288 64.8956 42
 0 -4 20 950.134 72.7388 42
 0 4 20 839.199 61.0579 40
 0 4 20 845.747 64.1508 37
 0 4 -20 894.144 63.9614 34
 0 4 -20 872.237 60.117 7
 0 4 21 6.71418 30.6084 40
 0 4 21 -5.68798 33.2695 37
 0 4 21 4.20453 33.814 42
 0 4 21 18.3201 31.673 17
 0 4 -21 30.4962 30.9789 7
 0 4 -21 19.4746 36.2329 34
 0 -4 21 52.0919 40.6146 42
 0 4 -22 -11.7256 30.8736 34
 0 -4 22 28.4956 36.7011 42
 0 4 -22 1.36821 26.5673 7
 0 -4 22 -22.2936 35.2365 39
 0 4 22 5.3068 31.219 42
 0 4 22 1.34406 26.8748 17
 0 4 23 65.0481 27.2494 42
 0 -4 23 -9.94751 29.8716 42
 0 4 23 36.5857 21.9428 17
 0 -4 23 61.6731 31.5012 39
 0 4 -23 6.62153 26.9495 34
 0 4 -24 10.7408 19.0748 34
 0 -4 24 30.3772 24.3523 39
 0 -4 24 43.8279 24.7039 42
 0 4 24 13.2866 18.6846 42
 0 5 0 3.28009 22.2083 1
 0 5 0 5.56457 39.5419 19
 0 -5 -1 10145.1 349.442 6
 0 5 1 10596.4 355.082 1
 0 5 1 10009.6 365.48 19
 0 5 -1 10060 355.133 1
 0 5 -2 35774 1187.92 19
 0 -5 -2 34520.1 1174.94 6
 0 5 -2 35442.5 1178.73 1
 0 5 2 34821.3 1187.44 19
 0 5 2 34970.5 1177.07 1
 0 5 -3 1471.08 77.3091 19
 0 -5 -3 1498.07 69.0658 6
 0 5 -3 1279.81 68.4633 1
 0 5 3 1414.1 78.3515 19
 0 -5 -3 1401.45 64.4161 13
 0 -5 -4 4887.48 185.164 13
 0 5 -4 5141.12 196.405 19
 0 5 -4 5470.29 194.809 1
 0 5 4 5179.87 197.248 19
 0 -5 -4 5009.48 192.71 6
 0 5 5 6958.13 246.445 19
 0 -5 -5 6253.93 245.733 6
 0 5 -5 6755.58 244.822 19
 0 -5 -5 6466.89 235.17 13
 0 5 -5 6527.31 244.658 1
 0 -5 -6 8172.78 285.747 13
 0 -5 -6 8102.74 299.999 6
 0 -5 6 7963.26 277.468 12
 0 5 -6 7738.18 291.419 19
 0 5 6 7909.01 292.932 19
 0 5 -6 8274.42 298.072 14
 0 5 -6 8247.23 293.328 31
 0 5 -6 8050.3 296.928 1
 0 5 -7 4757.8 190.95 19
 0 5 -7 5067.66 199.48 14
 0 -5 -7 5125.36 187.546 13
 0 5 -7 5245.12 202.366 1
 0 -5 7 5073.01 178.994 12
 0 5 7 5048.89 192.723 19
 0 -5 -7 5313.56 208.649 6
 0 5 -7 4624.76 195.336 31
 0 5 -8 8520.94 322.979 1
 0 5 -8 8808.64 322.524 31
 0 5 -8 8989.3 321.728 14
 0 -5 8 8680.42 299.877 12
 0 -5 -8 8331.95 308.017 13
 0 -5 -9 5056.81 198.245 13
 0 -5 9 5361.02 190.154 12
 0 5 -9 5222.15 215.599 1
 0 5 -9 5002.46 209.855 14
 0 5 -9 5808.66 218.626 31
 0 -5 -10 684.328 48.5023 13
 0 -5 10 624.914 40.082 12
 0 5 -10 561.54 58.6379 14
 0 5 -10 520.946 58.2787 1
 0 5 -10 717.584 63.9914 31
 0 5 -11 113.585 43.5936 1
 0 -5 -11 103.605 32.1545 13
 0 5 -11 55.324 39.8766 14
 0 -5 11 78.208 26.1784 12
 0 5 -11 42.0214 43.5245 31
 0 5 -12 6688.9 266.283 14
 0 5 -12 7087.49 276.88 1
 0 -5 12 6586.34 241.745 12
 0 5 -12 6370.73 275.742 31
 0 -5 -12 6472.92 288.31 31
 0 -5 -12 6765.46 254.137 13
 0 5 -13 1724.16 87.3435 34
 0 5 13 1787.21 88.3468 42
 0 5 -13 2014.95 116.294 1
 0 5 13 1762.02 93.5074 37
 0 5 13 1936.98 88.9841 28
 0 5 -13 1745.44 90.3057 7
 0 -5 13 1855.82 85.9008 12
 0 -5 -13 1920.91 96.6467 13
 0 5 -13 1884.36 87.986 23
 0 -5 -13 1569.56 123.672 31
 0 5 13 1861.46 96.3691 40
 0 5 -13 1831.52 118.271 31
 0 5 -13 1913.66 108.127 14
 0 5 -14 37.5635 51.467 31
 0 5 14 -12.1358 39.3095 37
 0 5 14 4.88954 41.0129 40
 0 5 -14 -2.11165 36.3862 7
 0 5 14 23.2551 34.4175 42
 0 -5 -14 5.85156 35.4292 13
 0 5 -14 17.5373 31.8863 34
 0 5 14 3.54252 35.8587 28
 0 -5 -14 6.1308 56.4233 31
 0 5 -14 71.2163 50.8597 1
 0 5 -14 -11.1841 32.9462 23
 0 5 -14 -11.6246 42.4861 14
 0 5 -15 5237.23 232.909 1
 0 5 -15 4914.68 197.015 7
 0 5 15 4758.8 199.617 37
 0 5 15 4897.87 190.547 28
 0 5 15 5042.2 197.145 42
 0 5 -15 4985.6 192.223 23
 0 -5 -15 4724.42 242.218 31
 0 5 -15 4804.29 234.943 31
 0 5 -15 4972.22 193.77 34
 0 5 15 4937.29 201.982 40
 0 5 -16 1830.17 93.2916 34
 0 -5 -16 1853.08 140.046 31
 0 5 -16 1987.61 127.945 1
 0 5 -16 1702.8 89.2809 23
 0 5 16 1964.02 97.0933 42
 0 5 16 1909.69 101.507 37
 0 5 16 1982.54 104.642 40
 0 5 16 1817.52 89.5279 28
 0 5 -16 1725.13 132.668 31
 0 5 -16 1697.48 95.0866 7
 0 5 -17 5057.64 204.936 34
 0 5 17 5139.43 211.599 37
 0 5 -17 5028.02 199.865 23
 0 5 17 5250.94 208.507 42
 0 5 -17 5498.62 209.42 7
 0 5 17 5473.48 213.504 40
 0 5 18 229.571 52.7945 37
 0 5 -18 227.228 44.6518 34
 0 5 -18 315.454 48.659 7
 0 -5 18 258.303 51.8466 42
 0 5 18 282.029 47.1353 42
 0 5 18 250.493 51.1398 40
 0 -5 19 480.012 60.0382 39
 0 5 19 646.752 57.9953 40
 0 5 -19 582.714 52.2972 34
 0 5 -19 494.96 53.6066 7
 0 -5 19 615.107 60.4792 42
 0 5 19 687.093 56.6961 42
 0 5 19 589.955 60.052 37
 0 -5 20 94.2062 45.5287 39
 0 5 20 88.2214 37.5771 17
 0 5 -20 140.133 38.5245 34
 0 -5 20 131.095 46.2634 42
 0 5 20 69.7147 41.7017 37
 0 5 20 87.7647 36.8746 42
 0 5 20 92.0724 38.7722 40
 0 5 -20 129.955 38.551 7
 0 5 21 548.545 47.6243 42
 0 -5 21 628.598 56.3404 39
 0 5 21 566.435 47.0086 40
 0 5 -21 615.899 48.2234 34
 0 5 21 602.323 50.8463 37
 0 5 -21 507.14 45.8497 7
 0 5 21 614.358 47.7622 17
 0 -5 21 497.018 51.9766 42
 0 -5 22 1517.12 83.4969 42
 0 5 22 1544.14 77.7726 42
 0 5 -22 1852.26 79.0939 7
 0 5 22 1518.91 75.6815 40
 0 5 22 1953.63 79.077 17
 0 5 -22 1824.12 80.0277 34
 0 5 -23 404.114 32.5603 34
 0 -5 -23 366.242 36.9223 34
 0 5 23 338.147 31.2066 42
 0 -5 23 377.226 38.1516 42
 0 5 23 422.481 30.6048 17
 0 6 0 33139.1 1113.93 3
 0 -6 0 33038.3 1113.31 6
 0 6 0 33940 1122.97 1
 0 6 0 33774.2 1136.75 19
 0 6 1 174.32 48.1196 19
 0 6 -1 219.008 24.5869 3
 0 6 -1 200.388 28.8631 1
 0 -6 -1 213.167 23.3708 6
 0 6 1 166.675 28.7114 1
 0 6 2 335.75 29.4383 3
 0 6 -2 482.905 52.9456 19
 0 6 -2 343.663 29.8532 3
 0 -6 -2 414.406 33.5946 6
 0 6 2 461.61 52.4246 19
 0 6 2 325.939 34.4952 1
 0 6 -2 369.93 36.655 1
 0 6 -3 29770.9 996.72 3
 0 -6 -3 28878.4 1006.08 6
 0 6 -3 30338.5 1010.54 1
 0 6 -3 29625.3 1019.03 19
 0 6 3 29838.5 996.749 3
 0 6 3 30449.6 1019.59 19
 0 6 -4 609.548 47.8486 1
 0 6 -4 509.581 32.8488 3
 0 6 -4 558.682 54.5037 19
 0 -6 -4 559.287 40.2973 13
 0 -6 -4 560.493 47.6458 6
 0 6 4 500.507 33.8752 3
 0 6 4 538.419 56.0816 19
 0 -6 5 6898.01 241.82 12
 0 -6 -5 6929.17 251.756 13
 0 6 5 6935.4 264.767 19
 0 6 -5 7330.1 263.092 1
 0 6 -5 7118 264.829 19
 0 -6 -5 6914.65 261.442 6
 0 -6 -6 6762.48 253.294 13
 0 6 -6 7628.21 268.66 1
 0 -6 6 7003.04 244.276 12
 0 -6 -6 6884.75 267.593 6
 0 6 -6 7032.05 264.969 19
 0 6 6 7028.8 265.427 19
 0 -6 -7 8791.58 337.688 6
 0 -6 -7 9056.5 320.042 13
 0 6 -7 8761.39 334.336 1
 0 6 7 8862.43 329.034 19
 0 6 -7 8886.43 328.088 19
 0 -6 7 9112.69 310.271 12
 0 6 8 9870.03 360.591 19
 0 -6 8 9928.24 343.991 12
 0 6 -8 10068.7 370.903 1
 0 -6 -8 9956.54 354.188 13
 0 6 -9 23153.6 771.62 1
 0 6 -9 21011.6 762.832 31
 0 -6 9 21899 740.221 12
 0 -6 -9 21657.4 750.69 13
 0 -6 -10 2448.22 113.236 13
 0 6 -10 2732.24 133.049 1
 0 -6 10 2686.12 103.218 12
 0 6 -10 2618.11 129.353 14
 0 6 -11 588.511 62.9895 14
 0 6 -11 686.446 66.9841 1
 0 6 -11 637.843 65.4083 31
 0 -6 -11 643.849 51.9477 13
 0 -6 11 673.206 44.4135 12
 0 6 -12 1379.03 93.6536 1
 0 -6 -12 1118.18 100.995 31
 0 6 -12 1268.08 86.9987 14
 0 -6 12 1202.99 63.5849 12
 0 6 12 1112.81 71.7169 37
 0 6 -12 972.092 83.1556 31
 0 -6 -12 1181.26 71.1678 13
 0 6 12 1130.33 67.1874 28
 0 6 12 985.27 70.8836 40
 0 6 -12 1286.26 70.2453 7
 0 6 -12 1036.64 66.6321 23
 0 6 -13 492.103 47.9509 23
 0 6 13 586.473 47.4174 42
 0 6 13 648.836 59.2337 40
 0 6 13 597.669 58.3631 37
 0 6 -13 650.753 74.6765 1
 0 -6 -13 499.536 82.1601 31
 0 6 -13 510.549 53.5927 7
 0 6 -13 579.431 50.4911 34
 0 -6 -13 521.994 52.5178 13
 0 6 -13 457.541 65.622 31
 0 6 13 638.223 53.7008 28
 0 -6 13 622.504 46.725 12
 0 -6 -14 1952.92 141.923 31
 0 6 -14 2111.32 103.099 23
 0 6 14 2320.55 104.611 28
 0 6 14 2280.6 104.385 42
 0 6 14 2257.46 112.112 37
 0 6 -14 2025.9 131.278 1
 0 6 -14 2192.82 104.324 34
 0 6 14 2463.45 114.689 40
 0 6 -14 2053.83 105.454 7
 0 6 -15 1292.86 76.656 34
 0 6 15 1328.2 87.2869 40
 0 6 -15 1395.71 109.181 1
 0 6 -15 1366.94 81.6601 7
 0 6 15 1400.05 86.1183 37
 0 6 15 1334.24 76.0348 42
 0 6 -15 1290.22 75.8621 23
 0 6 15 1392.29 76.8889 28
 0 -6 -15 1239.39 115.6 31
 0 6 -16 17096.8 598.966 1
 0 6 -16 15857.8 554.844 7
 0 6 -16 15367.4 548.897 34
 0 6 16 15759.6 558.798 37
 0 -6 -16 14115 601.385 31
 0 6 16 15646.8 558.151 40
 0 6 -16 15862.1 548.971 23
 0 6 16 14783.5 549.366 42
 0 6 16 16266.2 546.629 28
 0 6 17 791.077 69.3647 40
 0 6 17 765.916 60.0794 42
 0 6 -17 793.085 59.0091 23
 0 6 17 771.586 71.6001 37
 0 6 -17 882.056 61.159 34
 0 6 -17 746.409 65.0023 7
 0 6 17 869.89 59.4804 28
 0 6 18 1008.33 76.2614 37
 0 6 18 1068.18 61.7053 28
 0 6 -18 905.372 70.933 7
 0 6 -18 998.711 66.6017 34
 0 6 18 1111.45 74.8758 40
 0 6 18 1078.34 69.109 17
 0 -6 18 1096.83 77.2889 42
 0 6 18 991.639 66.9937 42
 0 6 -18 990.799 63.1645 23
 0 6 19 1209.78 79.3292 37
 0 -6 19 1232.71 79.3061 42
 0 6 19 1184.24 70.9775 42
 0 6 -19 1160.13 74.6145 7
 0 6 19 1300.61 77.9098 40
 0 6 -19 1169.86 70.0015 34
 0 -6 19 1178.06 79.5914 39
 0 6 19 1205.23 73.8443 17
 0 6 20 69.4305 36.9353 17
 0 6 -20 80.7839 34.2601 34
 0 -6 20 88.2634 40.0777 42
 0 6 20 146.054 39.9104 40
 0 -6 20 95.8476 42.2991 39
 0 6 20 152.902 42.3181 37
 0 6 20 77.1024 31.2682 42
 0 6 -20 117.63 38.0537 7
 0 -6 21 312.432 43.4013 42
 0 -6 21 388.133 46.667 39
 0 6 21 348.077 35.9266 42
 0 6 -21 413.608 41.7168 7
 0 6 -21 337.196 37.7106 34
 0 6 21 337.444 39.4691 17
 0 6 21 317.8 40.0106 40
 0 6 -22 1527.98 69.3773 34
 0 6 -22 1739.24 73.6391 7
 0 -6 22 1414.89 76.3899 39
 0 -6 22 1579.1 75.9206 42
 0 6 22 1424.08 70.2441 40
 0 6 22 1778.11 71.8619 17
 0 6 22 1249.84 65.8953 42
 0 -6 23 74.0706 26.8837 39
 0 6 -23 62.8904 19.0557 34
 0 -6 -23 67.3306 24.5283 34
 0 6 23 69.0617 19.7429 40
 0 6 23 81.693 21.4259 17
 0 -6 23 56.4271 24.8106 42
 0 7 0 27.6896 47.8575 19
 0 7 0 11.2506 22.8436 3
 0 7 0 -11.3071 27.4028 1
 0 7 -1 20757.3 695.942 3
 0 7 1 20293.7 706.049 1
 0 7 1 20361.8 722.632 19
 0 7 -1 20872.2 707.543 1
 0 7 2 2347.6 90.5898 3
 0 7 2 2346.26 100.627 1
 0 7 2 2229.97 116.058 19
 0 -7 -2 2208.55 93.6744 6
 0 7 -2 2250.54 118.521 19
 0 7 -2 2288.24 91.4135 3
 0 7 -2 2280.5 101.815 1
 0 7 -3 1839.3 103.42 19
 0 7 -3 1825.19 75.7561 3
 0 7 3 1664.42 101.205 19
 0 7 -3 1815.94 88.409 1
 0 7 3 1878.21 76.2089 3
 0 -7 -3 1817.62 83.9181 6
 0 7 4 16352.8 590.969 19
 0 -7 4 16881.5 561.765 12
 0 7 -4 17065.9 583.068 1
 0 -7 -4 16843.9 575.82 13
 0 -7 -4 16001.6 577.684 6
 0 7 -4 16201.7 590.387 19
 0 -7 -5 155.657 30.8789 13
 0 7 -5 171.621 46.3358 19
 0 -7 5 131.456 20.7232 12
 0 7 5 179.786 45.914 19
 0 -7 -5 162.776 41.3986 6
 0 7 -5 166.449 37.8916 1
 0 -7 -6 23873.9 832.514 6
 0 -7 6 24405.3 808.331 12
 0 7 6 23997.5 834.934 19
 0 7 -6 23588.7 833.794 19
 0 -7 -6 23486.6 820.15 13
 0 7 -6 24271 833.97 1
 0 -7 7 54.7066 21.8772 12
 0 -7 -7 68.957 28.6942 13
 0 7 -7 56.2676 37.7286 19
 0 7 -7 73.0659 38.5056 1
 0 7 7 92.7212 39.9539 19
 0 7 -8 32.193 39.8264 1
 0 -7 8 9.54266 20.4243 12
 0 -7 -8 32.9598 27.2011 13
 0 -7 -9 8710.11 328.632 13
 0 7 -9 9092.86 349.179 1
 0 -7 9 9260.91 317.605 12
 0 -7 10 6268.7 227.663 12
 0 -7 -10 6011.83 238.83 13
 0 7 11 725.364 59.5635 37
 0 7 11 798.68 57.3822 28
 0 -7 -11 727.862 55.8751 13
 0 7 -11 742.627 55.4845 23
 0 -7 11 711.751 47.2072 12
 0 7 -11 668.656 53.3578 7
 0 7 -11 906.971 78.1375 1
 0 -7 -11 586.9 76.222 31
 0 7 -12 2988.73 125.854 34
 0 7 12 3064.62 137 37
 0 -7 -12 2842.43 164.05 31
 0 -7 12 2938.39 121.736 12
 0 7 -12 2844.87 155.219 1
 0 7 -12 3087.46 130.182 23
 0 7 12 2998.77 128.749 28
 0 -7 -13 5435.18 280.865 31
 0 7 -13 7151.69 284.486 1
 0 7 -13 6701.01 247.885 23
 0 7 13 6215.87 252.292 37
 0 7 13 6747.04 254.214 40
 0 -7 13 7058.15 240.968 12
 0 7 13 6339.26 244.678 28
 0 7 -13 6061.5 241.113 34
 0 7 14 748.81 66.1513 37
 0 -7 -14 487.103 81.5179 31
 0 7 14 531.327 63.3708 40
 0 7 -14 625.569 54.0479 34
 0 7 14 701.43 58.1301 28
 0 7 -14 788.281 82.1187 1
 0 7 -14 663.778 60.0779 7
 0 7 -14 737.946 58.4416 23
 0 7 15 331.819 47.9982 28
 0 -7 -15 278.094 70.15 31
 0 7 -15 229.846 40.0778 34
 0 7 -15 425.238 69.8989 1
 0 7 -15 302.887 52.289 7
 0 7 -15 302.527 46.6072 23
 0 7 15 212.363 54.4377 37
 0 7 15 194.93 53.6 40
 0 7 -16 107.542 44.99 7
 0 7 16 101.853 53.9922 37
 0 7 -16 84.6979 37.7318 23
 0 7 16 117.458 48.9256 40
 0 7 -16 72.9733 36.6832 34
 0 7 16 52.2573 39.4047 28
 0 7 16 69.0218 44.1283 17
 0 7 17 663.455 66.8645 40
 0 7 -17 813.284 65.5909 7
 0 7 17 760.3 55.8323 28
 0 7 -17 631.353 54.1346 34
 0 7 -17 663.162 56.994 23
 0 7 17 623.858 68.9499 37
 0 7 17 766.655 62.164 17
 0 7 18 67.7849 49.5783 37
 0 7 -18 54.4172 41.6432 7
 0 -7 18 39.8245 42.5008 39
 0 7 -18 11.3948 32.5849 34
 0 7 18 58.3278 40.5178 17
 0 -7 18 12.285 40.8924 42
 0 7 18 17.8964 43.5179 40
 0 7 -18 -3.91574 32.9625 23
 0 7 18 27.1352 32.7441 28
 0 7 19 2.46206 41.1712 37
 0 -7 19 63.329 39.5678 42
 0 7 -19 25.8093 31.759 34
 0 7 19 -4.10407 37.2624 17
 0 7 -19 -69.8112 39.56 7
 0 7 -19 35.8402 29.5463 23
 0 -7 19 43.7378 42.4308 39
 0 7 19 23.1983 41.4796 40
 0 7 20 5496.2 212.14 40
 0 -7 20 5192.86 210.524 42
 0 7 20 5885.18 210.972 17
 0 7 -20 5963.16 213.081 7
 0 -7 20 5550.18 213.734 39
 0 7 -20 5183.37 203.468 34
 0 7 21 231.169 34.2997 17
 0 7 -21 202.604 29.5125 34
 0 -7 21 160.575 33.4639 42
 0 7 21 178.291 35.2201 40
 0 7 -21 206.197 36.7421 7
 0 -7 21 145.128 37.5409 39
 0 -7 22 229.427 30.6513 42
 0 7 -22 283.548 32.8259 7
 0 7 22 291.488 30.6107 17
 0 7 22 201.635 30.3177 40
 0 -7 22 234.619 35.0103 39
 0 8 0 43644.1 1479.67 1
 0 8 0 44226.4 1500.09 19
 0 8 1 4372.98 173.779 1
 0 8 1 4528.37 193.766 19
 0 8 -1 4435.35 174.561 1
 0 8 -2 703.677 70.8602 19
 0 8 2 715.081 70.4036 19
 0 8 2 661.686 48.1603 1
 0 8 -2 702.968 52.2719 1
 0 8 -3 3383.56 158.507 19
 0 8 3 3498.79 160.551 19
 0 8 -3 3349.39 144.154 1
 0 -8 -3 3484.22 142.11 13
 0 8 -4 1641.65 102.042 19
 0 8 4 1650.28 99.506 19
 0 8 -4 1710.7 90.6137 1
 0 -8 -4 1718.07 84.5125 13
 0 8 5 3611.18 165.114 19
 0 -8 -5 3569.87 147.075 13
 0 -8 5 3599.44 132.395 12
 0 8 -5 3769.62 168.268 19
 0 8 -5 3686.25 156.736 1
 0 8 -6 364.718 55.6789 19
 0 8 -6 360.263 50.8483 1
 0 8 6 314.038 52.4586 19
 0 -8 6 349.087 28.8143 12
 0 -8 -6 392.893 39.7266 13
 0 8 7 93.5787 43.2935 19
 0 8 -7 115.953 39.9184 1
 0 8 -7 70.2801 42.6442 19
 0 -8 -7 60.0202 28.7976 13
 0 -8 7 68.0917 21.8288 12
 0 8 -8 2605.97 129.64 1
 0 -8 8 2466.28 98.8384 12
 0 -8 -8 2431.06 112.277 13
 0 -8 -9 1744.74 88.4235 13
 0 8 9 1609.95 82.4933 17
 0 8 9 1916.22 81.1598 27
 0 8 -9 1671.27 104.74 1
 0 -8 9 1741.87 76.242 12
 0 8 9 1588.6 89.9472 37
 0 8 9 1738.8 86.1113 28
 0 8 9 1674.64 87.8016 40
 0 8 -9 1737.7 84.5717 7
 0 8 10 5752.39 222.243 28
 0 -8 -10 5310.51 249.163 31
 0 -8 10 6177.13 214.36 12
 0 8 10 5846.93 227.055 40
 0 8 -10 5735.91 221.664 7
 0 8 10 5762.98 220.706 17
 0 8 -10 6032.69 250.501 1
 0 -8 -10 5725.61 226.426 13
 0 8 -10 5975.57 223.413 23
 0 8 -11 8107.6 304.959 7
 0 -8 -11 8105.15 340.556 31
 0 8 -11 8642.06 307.409 23
 0 8 11 8932.21 312.723 40
 0 8 -11 7905.68 333.637 1
 0 -8 11 8473.8 296.668 12
 0 8 11 8591.2 306.433 28
 0 8 -11 7706.26 298.924 34
 0 -8 -12 3373.89 190.588 31
 0 -8 12 4059.35 152.144 12
 0 8 12 4003.65 167.989 40
 0 8 -12 3622.34 153.914 34
 0 8 -12 3892.33 161.879 23
 0 8 -12 4013.03 161.852 7
 0 8 -12 4260.43 193.964 1
 0 8 12 3499.55 165.645 37
 0 8 12 3943.1 161.791 28
 0 8 -13 14.1015 41.4176 7
 0 8 13 -2.15731 41.7884 28
 0 8 -13 39.4919 38.5263 23
 0 8 13 -5.55807 46.3168 37
 0 -8 -13 -17.1844 54.6648 31
 0 8 -13 -15.2708 50.2491 1
 0 8 13 -8.95498 38.2185 17
 0 8 -13 -9.72193 31.2706 34
 0 8 -14 85.8484 36.6013 34
 0 8 14 54.1547 42.3601 28
 0 8 14 65.2921 41.3797 17
 0 8 -14 37.1039 50.1137 1
 0 8 -14 66.4607 40.7566 23
 0 8 14 17.326 48.0878 37
 0 8 15 100.234 42.0751 17
 0 8 15 88.4943 51.4353 37
 0 8 15 53.6101 43.0047 28
 0 8 15 36.7346 50.5163 40
 0 8 -15 92.0756 37.6189 34
 0 8 -15 83.0525 40.3384 23
 0 8 -16 4396.29 174.43 7
 0 8 -16 4035.62 169.665 23
 0 8 16 4068.88 178.854 37
 0 8 16 4248.79 172.574 17
 0 8 16 4092.62 167.451 28
 0 8 -16 3859.08 163.312 34
 0 8 16 4053.71 177.989 40
 0 8 17 175.653 52.3802 37
 0 -8 17 149.75 42.5369 42
 0 8 17 110.999 43.5261 17
 0 8 -17 161.069 35.9241 34
 0 8 17 170.879 52.6372 40
 0 8 -17 92.7428 44.7706 7
 0 -8 17 155.369 46.0177 39
 0 8 -17 130.355 40.8754 23
 0 8 17 199.713 42.2736 28
 0 8 18 729.141 65.287 40
 0 8 -18 763.777 61.9707 7
 0 8 -18 718.576 55.2586 23
 0 -8 18 603.127 60.4005 39
 0 8 18 771.602 68.1312 37
 0 8 18 803.537 54.7235 28
 0 8 18 676.353 58.4209 17
 0 -8 18 666.395 57.3891 42
 0 8 -18 736.883 50.1466 34
 0 8 -19 40.4097 30.7014 23
 0 8 -19 -5.77084 26.3794 34
 0 -8 19 27.1247 33.642 42
 0 -8 19 -20.6585 37.2526 39
 0 8 19 50.2144 40.8305 40
 0 8 19 -15.4821 36.6151 17
 0 8 -19 33.2347 36.6615 7
 0 8 20 930.038 52.7657 41
 0 8 -20 1267.37 67.5415 7
 0 8 20 1313.98 65.6128 17
 0 8 -20 1019.56 54.0541 34
 0 -8 20 970.833 59.5079 42
 0 8 -20 1122.04 57.3809 23
 0 -8 20 1015.57 64.839 39
 0 8 20 1062.74 66.093 40
 0 -8 21 68.7638 25.1314 42
 0 8 -21 175.967 33.605 7
 0 -8 21 82.0838 32.4392 39
 0 8 21 145.818 30.4163 17
 0 8 21 62.158 30.9327 40
 0 8 22 146.766 25.2794 17
 0 8 22 121.755 25.5264 40
 0 -8 22 117.938 25.7011 39
 0 9 0 -3.84377 46.6884 19
 0 9 0 2.19319 26.1417 1
 0 9 1 330.71 38.1339 1
 0 9 1 448.725 65.4176 19
 0 9 -1 368.112 40.7793 1
 0 9 2 4101.9 183.737 19
 0 9 -2 3800.14 160.558 1
 0 9 -2 3795.22 180.645 19
 0 -9 -3 1438.55 82.1949 13
 0 9 3 1528.75 102.998 19
 0 9 -3 1672.15 86.6923 1
 0 9 -3 1684.54 104.525 19
 0 -9 -4 54.7934 30.5265 13
 0 9 4 87.4695 49.5597 19
 0 9 -4 86.0887 34.0544 1
 0 9 -4 92.723 48.2777 19
 0 -9 -5 2539.13 118.162 13
 0 9 -5 2746.7 126.734 1
 0 9 5 2417.7 134.965 19
 0 9 -5 2698.16 139.403 19
 0 9 6 30.492 45.8674 19
 0 -9 -6 36.5194 29.4686 13
 0 9 -6 -25.525 33.4959 1
 0 9 -6 11.3681 45.169 19
 0 9 7 918.033 61.7132 37
 0 9 7 770.875 52.9964 27
 0 9 7 929.823 58.308 29
 0 -9 -7 803.941 58.3547 13
 0 9 -7 829.101 56.2339 23
 0 9 -7 877.903 72.3053 1
 0 -9 7 833.566 44.8472 12
 0 9 7 905.459 58.463 28
 0 9 8 435.509 44.4335 17
 0 9 8 506.619 48.699 40
 0 9 -8 398.249 41.9363 7
 0 -9 8 412.385 34.2509 12
 0 9 8 471.667 48.7674 28
 0 9 8 548.174 47.7771 29
 0 9 8 563.568 46.2233 27
 0 9 -8 427.395 58.1244 1
 0 -9 -8 372.114 45.2322 13
 0 9 8 389.453 44.3283 21
 0 9 -8 424.766 44.6289 23
 0 9 8 545.286 53.3275 37
 0 9 -9 3048.69 136.267 7
 0 9 9 3059.13 143.961 37
 0 9 9 3524.52 135.106 27
 0 -9 9 3523.41 129.687 12
 0 9 9 3142.42 142.043 40
 0 9 9 3684.3 137.008 29
 0 9 -9 3184.73 140.376 23
 0 9 9 3302.39 138.539 17
 0 9 -9 3596.44 166.369 1
 0 9 9 3002.71 134.172 21
 0 9 -10 196.324 51.9507 1
 0 9 10 151.129 44.0594 40
 0 9 -10 134.27 38.1885 7
 0 -9 10 170.574 30.0355 12
 0 9 10 199.452 41.1499 17
 0 9 10 190.083 39.7614 21
 0 9 10 212.751 45.4504 28
 0 9 10 163.915 45.5851 37
 0 9 11 305.408 48.9108 28
 0 9 11 354.948 45.3854 17
 0 9 11 320.222 44.3324 21
 0 9 -11 341.804 45.1399 7
 0 9 -11 355.325 49.8297 23
 0 9 11 363.69 52.4059 40
 0 9 -11 415.732 63.9831 1
 0 -9 11 421.901 38.208 12
 0 9 12 2248.98 107.071 28
 0 9 -12 2273.3 134.014 1
 0 9 -12 2287.85 108.474 23
 0 9 12 2077.64 111.307 40
 0 9 -12 1914.23 96.6112 34
 0 9 -12 2150.16 106.36 7
 0 9 -13 840.296 57.0376 34
 0 9 13 874.745 67.7791 28
 0 9 -13 835.148 66.2753 7
 0 9 -13 783.485 85.174 1
 0 9 -13 847.899 67.6817 23
 0 9 13 732.093 70.2973 37
 0 9 13 877.572 72.4787 40
 0 9 -14 5393.35 209.959 7
 0 9 -14 4835.98 198.125 34
 0 9 -14 5186.02 209.157 23
 0 9 14 5159.67 213.958 37
 0 9 14 5522.53 207.085 28
 0 9 15 430.999 64.0691 37
 0 9 -15 629.58 60.4167 7
 0 9 -15 644.884 58.9686 23
 0 9 15 562.648 55.0388 17
 0 9 -15 455.469 46.1596 34
 0 9 15 559.11 56.1238 28
 0 9 -16 23.1832 40.4374 23
 0 9 16 23.252 39.7605 17
 0 9 16 8.15072 38.5053 28
 0 9 -16 -5.2044 30.7112 34
 0 9 -16 37.4076 30.1014 24
 0 9 16 37.9494 48.6058 40
 0 -9 16 26.9609 36.7057 39
 0 9 16 -14.4113 51.0932 37
 0 9 17 1974.8 103.291 40
 0 9 -17 1819.22 85.2243 24
 0 9 -17 2036.23 98.5276 23
 0 -9 17 1822.1 97.5283 39
 0 9 17 2102.79 99.9284 17
 0 9 17 2198.46 96.5564 28
 0 9 -17 1769.1 86.4516 34
 0 9 18 414.129 52.4763 40
 0 9 18 441.544 44.0184 28
 0 -9 18 353.1 46.5056 39
 0 9 -18 372.145 43.8705 23
 0 9 18 422.906 49.0462 17
 0 9 -18 393.263 51.0042 7
 0 9 19 1587.91 84.5956 40
 0 -9 19 1390.74 79.0718 39
 0 9 19 1854.88 84.4803 17
 0 9 -19 1850.54 86.3696 7
 0 9 -19 1613.46 79.1053 23
 0 9 20 338.923 37.1324 17
 0 9 -20 268.191 31.4983 23
 0 9 -20 284.181 38.7983 7
 0 -9 20 288.032 35.9551 39
 0 9 20 242.453 28.8419 41
 0 9 20 361.309 40.8938 40
 0 -9 21 74.8228 25.4158 39
 0 9 21 109.61 26.617 17
 0 9 -21 140.026 30.081 7
 0 9 21 118.556 28.6501 40
 0 10 0 6296.04 239.463 1
 0 10 0 6040.78 265.381 19
 0 10 1 2292.59 133.915 19
 0 10 -1 2383.94 111.292 1
 0 10 -2 15.8684 29.3307 1
 0 10 2 39.493 49.375 19
 0 10 -2 -4.46775 51.167 19
 0 10 3 1912.88 118.659 19
 0 10 3 1751.22 87.3852 29
 0 10 -3 1885.95 118.999 19
 0 -10 -3 1555.45 91.183 13
 0 10 -3 1933.34 96.1449 1
 0 10 3 1740.03 87.1158 21
 0 10 4 2044.25 88.7295 25
 0 10 -4 1862.48 87.3304 25
 0 10 4 1869.98 93.161 21
 0 10 4 2016.6 93.7291 29
 0 -10 -4 2027.86 101.986 13
 0 10 -4 2070.08 124.589 19
 0 10 4 1940.89 88.5904 26
 0 10 4 2124.59 125.159 19
 0 10 -4 1910.93 102.563 1
 0 10 -5 1358.93 85.0757 1
 0 10 5 1294.59 71.4583 27
 0 10 -5 1251.27 71.7573 20
 0 10 5 1350.99 74.2968 28
 0 10 5 1351.7 75.8469 21
 0 10 5 1429.05 71.9228 17
 0 10 -5 1409.21 73.0371 23
 0 10 5 1376.26 74.8511 29
 0 10 5 1215.95 71.4544 20
 0 10 5 1450.39 69.8901 25
 0 -10 -5 1271.91 79.2065 13
 0 10 -5 1457.52 67.9434 26
 0 10 -5 1483.57 104.337 19
 0 10 5 1352.57 100.71 19
 0 10 5 1425.79 69.8136 26
 0 10 -5 1524.72 70.0771 25
 0 10 -6 158.008 40.2464 20
 0 10 6 81.5054 34.4856 40
 0 10 -6 213.93 31.6595 25
 0 10 -6 147.645 36.7946 29
 0 10 6 151.554 38.1211 20
 0 10 6 180.987 36.2425 17
 0 10 6 149.174 38.3341 28
 0 10 6 154.344 39.569 27
 0 10 -6 219.764 36.8468 23
 0 10 -6 193.758 30.4498 26
 0 10 6 136.322 30.8946 26
 0 10 6 155.257 39.7865 29
 0 10 6 179.548 39.0222 21
 0 -10 -6 201.42 35.7786 13
 0 10 6 147.446 30.5905 25
 0 10 -6 234.428 43.3722 1
 0 10 -7 12.0373 27.7651 7
 0 10 -7 58.8592 40.9493 1
 0 10 -7 -3.02671 35.2677 20
 0 10 7 47.4989 36.7912 29
 0 10 7 20.038 30.4708 17
 0 10 7 36.2698 37.6092 28
 0 10 7 8.16521 33.2415 40
 0 10 7 47.8368 36.8839 27
 0 10 7 10.6003 35.7608 20
 0 10 7 35.6278 25.8651 26
 0 10 -7 27.5398 26.656 25
 0 10 -7 29.6727 32.8171 23
 0 10 -7 44.0924 26.2789 26
 0 10 7 4.30697 25.9361 25
 0 10 7 11.0346 36.4035 21
 0 10 8 207.885 37.7569 17
 0 10 8 199.948 42.2921 29
 0 10 8 170.568 42.2488 28
 0 10 8 192.843 42.0508 40
 0 10 8 139.863 41.1673 21
 0 10 8 154.207 41.5016 27
 0 10 -8 164.761 36.6027 7
 0 10 -8 222.569 40.2243 23
 0 10 -8 117.096 37.1779 20
 0 10 8 164.241 30.3702 26
 0 10 -8 211.595 47.4653 1
 0 10 8 150.888 28.6804 25
 0 10 9 9661.33 326.945 29
 0 10 9 8851.42 332.306 40
 0 10 9 8799.48 335.427 37
 0 10 9 8867.37 327.358 17
 0 10 9 8361.28 324.823 21
 0 10 -9 8681.55 330.539 23
 0 10 9 9849.32 324.924 27
 0 10 -9 9155.28 356.855 1
 0 10 -9 8911.99 326.901 7
 0 10 9 8936.29 329.83 28
 0 10 -10 273.056 56.1941 1
 0 -10 10 244.197 31.4616 12
 0 10 10 214.411 43.1044 17
 0 10 -10 202.808 45.1198 23
 0 10 10 248.151 55.3611 37
 0 10 10 235.751 44.8285 21
 0 10 10 195.63 45.889 40
 0 10 -10 201.044 43.633 7
 0 10 -11 577.057 56.7228 7
 0 10 -11 652.753 76.6081 1
 0 10 11 663.405 58.0345 17
 0 10 11 576.307 53.6724 21
 0 10 11 684.152 64.3804 40
 0 10 11 527.158 63.2132 37
 0 10 -12 2144.16 106.531 23
 0 10 12 1825.44 94.5513 21
 0 10 12 2097.86 111.507 40
 0 10 -12 1987.78 103.042 7
 0 10 -12 1961.94 128.422 1
 0 10 12 2107.7 106.341 28
 0 10 12 2185.7 111.934 37
 0 10 12 1997.66 102.219 17
 0 10 -13 25.1381 43.2509 23
 0 10 13 18.6254 40.9713 17
 0 10 13 2.28977 46.6138 28
 0 10 -13 19.2446 42.2086 7
 0 10 13 2.75348 44.5187 40
 0 10 14 944.08 75.4144 40
 0 -10 14 821.577 61.4456 39
 0 10 -14 1093.69 73.6313 23
 0 10 -14 1076.49 71.3657 7
 0 10 14 1008.23 69.2002 28
 0 10 -15 110.65 34.0775 24
 0 10 15 140.268 43.8976 28
 0 10 15 51.2229 49.8819 40
 0 10 -15 52.741 39.7014 23
 0 10 -15 45.5701 41.3988 7
 0 -10 15 44.6619 32.719 39
 0 10 16 743.283 58.708 28
 0 10 -16 673.42 57.8798 23
 0 10 -16 666.736 47.7141 24
 0 -10 16 556.986 50.1085 39
 0 10 -16 743.975 59.621 7
 0 10 17 497.484 47.5087 28
 0 10 17 440.062 49.9811 17
 0 10 -17 423.903 37.9326 24
 0 10 -17 458.96 49.4036 23
 0 10 -17 487.026 50.694 7
 0 -10 17 360.602 41.723 39
 0 10 -18 1410.15 72.475 23
 0 10 18 1352.89 77.2558 40
 0 10 18 1470.46 75.0111 17
 0 -10 19 1050.78 59.2259 39
 0 10 19 1248.09 64.8269 17
 0 10 -19 1255.54 63.0602 23
 0 10 19 1184.31 67.6321 40
 0 -10 20 126.789 24.1579 39
 0 10 20 195.974 24.7293 41
 0 10 -20 189.771 26.4909 23
 0 10 20 283.37 32.2513 17
 0 10 20 174.395 31.3245 40
 0 10 -20 232.161 34.0232 7
 0 11 0 -9.34949 37.1841 21
 0 11 0 64.9281 39.3958 29
 0 11 0 15.0277 36.6586 27
 0 11 0 57.9091 31.9035 26
 0 11 0 4.46323 25.3309 24
 0 11 0 90.1937 63.6237 19
 0 11 0 3.50942 41.1624 20
 0 11 1 13215.9 475.234 27
 0 11 1 14306.4 480.458 29
 0 11 -1 14004 476.22 25
 0 11 1 12856.9 476.05 20
 0 11 -1 13842 475.898 26
 0 11 -1 13886 478.931 29
 0 11 1 13900.5 522.311 19
 0 11 -1 14050.4 478.956 21
 0 11 -1 12698.3 474.782 27
 0 11 1 13982.3 480.216 21
 0 11 1 13668.4 471.586 24
 0 -11 -2 -20.7258 34.5026 13
 0 11 2 18.4635 29.8181 28
 0 11 -2 60.3334 38.3561 29
 0 11 2 53.7381 29.5212 26
 0 11 -2 16.4614 29.0238 26
 0 11 -2 17.7762 36.8278 21
 0 11 -2 25.1812 55.2265 19
 0 11 2 79.7088 58.6213 19
 0 11 2 22.0796 30.2069 25
 0 11 -2 7.09194 40.4416 20
 0 11 2 1.74392 38.97 20
 0 11 2 56.1387 37.0322 27
 0 11 -2 56.8369 30.2827 25
 0 11 3 4691.53 189.267 20
 0 11 3 5063.67 189.019 26
 0 11 3 4877.9 229.599 19
 0 11 3 4956.53 187.375 28
 0 11 3 5241.93 189.393 25
 0 11 -3 4919.11 187.129 26
 0 11 -3 5120.04 188.589 23
 0 11 -3 4673 190.115 20
 0 11 3 4949.6 193.053 21
 0 -11 -3 4684.98 201.2 13
 0 11 -3 4701.23 186.78 25
 0 11 -3 5385.56 234.594 19
 0 11 -3 4987.78 189.783 21
 0 11 -3 4901.33 190.202 29
 0 11 -4 31.5169 30.3535 25
 0 11 4 44.2807 41.6745 29
 0 11 4 48.5046 33.5398 28
 0 11 -4 14.2498 41.6232 20
 0 11 -4 101.095 37.7935 29
 0 11 -4 30.7724 29.7983 23
 0 11 -4 48.5201 35.6904 21
 0 11 -4 -8.13343 27.843 26
 0 11 4 22.6559 42.4219 20
 0 11 4 47.6287 40.3295 21
 0 11 4 34.0786 30.5788 26
 0 11 4 47.2229 31.1112 25
 0 11 4 143.747 57.7559 19
 0 11 5 4490.06 184.643 21
 0 11 5 4765.5 179.804 25
 0 11 -5 4636.78 179.438 25
 0 11 5 4702.49 180.186 26
 0 11 -5 4722.48 178.423 26
 0 11 -5 4890.69 184.417 23
 0 11 5 4779.34 185.553 29
 0 11 -5 4599.86 181.828 29
 0 11 -5 4450.84 181.96 20
 0 11 5 4402.77 181.01 20
 0 11 -5 4757.33 179.962 21
 0 11 5 4738.69 181.772 17
 0 11 5 4673.44 180.929 27
 0 11 5 4900.21 183.677 28
 0 11 -6 725.087 47.16 26
 0 11 6 785.242 54.6598 17
 0 11 6 604.554 54.989 20
 0 11 6 669.145 48.7237 25
 0 11 6 777.614 59.2062 29
 0 11 6 665.294 49.0947 26
 0 11 6 662.298 57.084 28
 0 11 6 671.56 57.9428 21
 0 11 -6 679.33 53.7981 23
 0 11 6 614.736 55.3404 27
 0 11 -6 630.192 49.035 25
 0 11 6 633.746 52.8725 40
 0 11 -6 495.236 50.1729 29
 0 11 -6 681.7 51.3688 21
 0 11 -6 683.547 55.9985 20
 0 11 -7 306.513 42.1861 29
 0 11 7 334.492 48.3445 29
 0 11 7 272.483 36.4446 25
 0 11 7 359.654 41.9492 17
 0 11 7 301.141 46.7928 27
 0 11 7 323.837 48.4949 21
 0 11 -7 269.532 39.8321 7
 0 11 -7 334.514 45.1422 23
 0 11 -7 273.918 37.0397 25
 0 11 7 264.213 43.1352 40
 0 11 -7 251.281 44.2826 20
 0 11 -7 312.969 39.193 21
 0 11 7 194.711 43.1891 20
 0 11 7 321.039 36.7411 26
 0 11 7 295.696 48.1392 28
 0 11 -7 299.878 34.4254 26
 0 11 8 859.309 61.5715 29
 0 11 -8 764.163 57.0472 20
 0 11 8 793.958 63.0102 28
 0 11 8 628.002 56.8764 40
 0 11 8 749.4 55.9245 17
 0 11 8 622.551 58.2608 21
 0 11 8 723.263 49.0327 26
 0 11 -8 777.771 55.1039 7
 0 11 8 759.246 49.1491 25
 0 11 -8 667.743 48.2487 25
 0 11 8 648.656 54.9869 20
 0 11 -8 790.185 61.3865 23
 0 11 8 716.46 58.8214 27
 0 11 9 2861.18 114.584 27
 0 11 9 2335.51 101.925 26
 0 11 -9 2474.13 116.884 23
 0 11 9 2164.08 113.642 40
 0 11 9 2333.98 112.058 21
 0 11 -9 2375.37 111.123 7
 0 11 9 2605.76 113.669 29
 0 11 9 2267.24 115.303 28
 0 11 9 2544.44 113.319 17
 0 11 10 128.66 41.8184 17
 0 11 10 84.4775 45.5819 28
 0 11 10 82.3274 41.9448 21
 0 11 -10 58.2414 43.9072 23
 0 11 -10 97.7409 38.7874 7
 0 11 10 47.3004 43.0521 40
 0 11 11 3997.6 167.156 17
 0 11 11 4018.72 163.553 21
 0 11 -11 4288.71 172.62 23
 0 11 -11 4326.54 168.308 7
 0 11 12 683.508 59.8062 17
 0 11 12 538.709 63.1527 40
 0 11 -12 675.861 59.6021 7
 0 11 12 635.943 55.3134 21
 0 11 13 3551.58 160.675 40
 0 11 13 3642.71 155.712 28
 0 11 -13 3661.91 157.345 23
 0 11 13 3669.51 154.728 17
 0 11 -13 3579.27 154.649 7
 0 11 -14 1913.95 97.4773 7
 0 11 14 1978.36 98.536 28
 0 11 -14 1856.35 91.9721 24
 0 11 14 1871.76 97.3283 17
 0 11 -14 1944.76 100.341 23
 0 11 14 1999.61 105.392 40
 0 11 -15 9.1103 38.7043 23
 0 11 -15 45.9839 31.3569 24
 0 11 15 2.46619 45.092 40
 0 11 -15 -2.19768 36.8729 7
 0 11 15 30.0718 40.4099 28
 0 11 16 89.9727 39.3814 28
 0 11 -16 83.4312 37.579 23
 0 11 -16 58.7387 28.7403 24
 0 11 16 104.967 46.3585 40
 0 11 -16 43.3226 37.8416 7
 0 11 17 1428.18 80.6203 40
 0 11 -17 1405.09 75.3923 23
 0 11 -17 1402.2 76.6135 7
 0 11 -17 1405.37 67.0721 24
 0 11 17 1530.77 75.4467 28
 0 11 -18 696.521 40.1976 24
 0 11 -18 799.337 51.3685 23
 0 11 18 824.235 52.5807 17
 0 11 -18 732.298 52.4859 7
 0 11 -19 355.679 36.996 7
 0 11 -19 342.145 33.1421 23
 0 11 19 278.294 29.891 41
 0 12 0 14631.4 552.939 20
 0 12 0 16394.3 554.581 27
 0 12 0 16298.6 558.09 29
 0 12 0 15399.1 549.114 24
 0 12 0 16561.4 557.888 21
 0 12 0 16417.9 553.882 26
 0 12 1 55.1143 41.5733 27
 0 -12 -1 -3.19227 34.2539 13
 0 12 -1 45.9564 33.8482 25
 0 12 -1 50.8148 42.8511 27
 0 12 -1 74.2403 33.9644 26
 0 12 1 53.5326 44.9794 29
 0 12 1 69.2861 45.1832 20
 0 12 1 92.5861 45.2149 21
 0 12 -1 74.7732 43.8964 29
 0 12 1 69.0731 27.7099 24
 0 12 -1 92.2082 32.3657 24
 0 12 -1 52.2591 42.2461 21
 0 12 2 6869.22 243.409 25
 0 12 2 6061.11 242.602 20
 0 12 -2 6823.82 245.584 29
 0 12 2 6801.9 243.354 27
 0 12 -2 6750.02 241.912 24
 0 12 -2 6553.97 240.953 26
 0 12 -2 5748.72 242.061 27
 0 12 -2 6210.04 243.527 20
 0 12 -2 6644.98 242.033 25
 0 12 -2 6528.94 244.449 21
 0 12 2 6290.05 241.178 26
 0 12 3 1518.9 76.2737 25
 0 12 3 1479.61 75.9472 26
 0 12 -3 1376.71 73.7456 23
 0 12 -3 1347.9 79.2044 29
 0 12 3 1479.35 82.7859 21
 0 12 -3 1407.55 77.997 21
 0 12 -3 1359.96 74.5175 25
 0 12 3 1310.53 79.841 20
 0 12 3 1422.1 74.9332 28
 0 12 -3 1327.14 74.0826 26
 0 12 -3 1326.52 80.9673 20
 0 12 -4 2764.71 116.889 26
 0 12 4 2642.98 118.876 28
 0 12 -4 2814.01 117.586 25
 0 12 -4 2598.3 121.817 20
 0 12 4 2937.61 119.168 26
 0 12 4 2779.4 124.97 21
 0 12 -4 2757.34 119.757 21
 0 12 -4 2571.15 119.508 29
 0 12 4 2665.81 118.236 25
 0 12 4 2910.92 127.228 29
 0 12 4 2441.37 120.297 20
 0 12 -4 2793.7 119.462 23
 0 12 5 -19.1117 38.3905 28
 0 12 5 40.8921 44.954 21
 0 12 -5 -9.55122 45.7224 20
 0 12 -5 -12.0082 32.4571 26
 0 12 5 43.8002 33.7296 26
 0 12 5 68.8906 45.257 29
 0 12 -5 56.3954 40.5954 29
 0 12 5 23.3476 32.1592 25
 0 12 5 -5.65026 45.65 20
 0 12 -5 -16.0039 32.9961 25
 0 12 -5 -4.04112 35.0844 23
 0 12 -5 30.7681 36.149 21
 0 12 6 532.326 46.3241 26
 0 12 6 447.365 54.6362 21
 0 12 -6 416.117 54.2813 20
 0 12 6 453.759 52.6358 27
 0 12 -6 457.866 50.7081 23
 0 12 -6 487.97 50.4743 29
 0 12 6 506.421 56.9995 29
 0 12 -6 618.669 49.3474 21
 0 12 -6 462.428 44.3129 26
 0 12 6 430.245 53.7645 20
 0 12 -6 452.601 44.7976 25
 0 12 6 527.645 53.3898 28
 0 12 6 463.097 44.4497 25
 0 12 7 2127.15 97.5657 29
 0 12 7 1747.42 91.9508 27
 0 12 -7 1761.52 85.7541 25
 0 12 -7 1821.78 85.1928 26
 0 12 7 1892.66 97.0445 21
 0 12 -7 1741.33 88.9834 29
 0 12 7 1972.71 95.2943 28
 0 12 -7 1866.94 94.246 23
 0 12 -7 1948.95 93.2311 20
 0 12 7 1908.25 88.1025 26
 0 12 -7 1918.36 86.8731 21
 0 12 7 1774.28 86.194 25
 0 12 7 1708.07 91.1742 20
 0 12 7 1695.57 91.1874 40
 0 12 -8 842.594 58.9458 7
 0 12 8 1198.88 71.3946 29
 0 12 -8 890.592 56.2296 25
 0 12 8 952.484 56.2894 25
 0 12 8 955.268 64.8085 17
 0 12 8 877.725 62.7344 20
 0 12 8 936.025 57.306 26
 0 12 -8 929.556 54.7177 26
 0 12 8 892.286 65.5373 40
 0 12 -8 1017.61 69.2183 23
 0 12 8 1037.36 68.5148 28
 0 12 -8 953.375 64.3625 20
 0 12 8 999.804 68.09 27
 0 12 8 926.045 67.102 21
 0 12 9 289.648 34.5082 26
 0 12 9 322.084 35.1816 25
 0 12 9 231.495 42.7553 17
 0 12 -9 318.368 49.5601 23
 0 12 9 321.952 52.4576 28
 0 12 9 290.835 50.1361 21
 0 12 9 342.422 48.2489 40
 0 12 -9 244.684 40.9015 7
 0 12 -9 295.842 43.3562 20
 0 12 10 47.6886 40.0605 17
 0 12 -10 21.8565 41.2645 23
 0 12 10 38.7526 41.0153 21
 0 12 -10 -28.2962 33.5212 7
 0 12 10 -24.9053 44.9624 28
 0 12 10 21.3284 38.7792 40
 0 12 11 250.683 47.8277 40
 0 12 -11 151.481 40.4315 7
 0 12 -11 151.512 40.8897 24
 0 12 -11 146.873 45.7225 23
 0 12 11 241.424 49.8108 28
 0 12 11 177.219 43.5407 17
 0 12 11 228.168 45.5138 21
 0 12 12 195.89 43.1328 17
 0 12 -12 186.525 41.6633 7
 0 12 12 161.896 41.5803 21
 0 12 -12 143.233 43.9824 23
 0 12 12 221.327 48.3192 40
 0 12 -12 237.86 42.0782 24
 0 12 13 556.199 58.3149 40
 0 12 13 701.91 56.877 17
 0 12 13 623.482 50.8698 21
 0 12 -13 727.032 54.7678 7
 0 12 -13 557.951 51.0943 24
 0 12 14 -23.0645 39.6808 40
 0 12 -14 -4.02307 36.067 7
 0 12 -14 -3.60454 31.4803 24
 0 12 -14 4.47215 40.376 23
 0 12 14 37.9307 40.2797 28
 0 12 14 8.1389 36.7916 17
 0 12 15 66.3914 36.671 17
 0 12 -15 9.6358 28.9378 24
 0 12 -15 35.0682 35.1223 23
 0 12 15 3.62226 39.1244 28
 0 12 -15 45.5056 34.8227 7
 0 12 15 47.302 37.739 40
 0 12 -16 974.035 54.4559 24
 0 12 16 1103.72 61.8389 28
 0 12 16 886.612 62.971 40
 0 12 -16 942.377 60.563 7
 0 12 -16 979.426 61.8922 23
 0 12 17 612.931 49.8773 40
 0 12 -17 653.066 48.0948 23
 0 12 -17 719.832 47.9589 7
 0 12 -17 607.889 38.8226 24
 0 12 -18 197.528 29.7092 23
 0 12 18 118.869 30.9142 40
 0 12 -18 127.627 19.3505 24
 0 12 -18 167.844 31.2609 7
 0 12 18 110.939 27.003 41
 0 13 0 -23.8178 45.7424 21
 0 13 0 -4.291 47.7571 29
 0 13 0 11.9635 44.0558 27
 0 13 0 -32.4738 32.4082 26
 0 13 0 -11.6248 28.5737 24
 0 13 0 6.16905 47.0179 20
 0 13 1 3189.79 139.246 21
 0 13 -1 3082.15 132.826 25
 0 13 -1 3147.9 131.639 26
 0 13 -1 3130.88 138.083 29
 0 13 -1 3245.3 137.75 21
 0 13 -1 3147.48 135.747 27
 0 13 -1 2973.7 128.042 24
 0 13 1 3210.25 136.65 27
 0 13 1 3112.83 139.715 29
 0 13 1 2840.39 135.196 20
 0 13 1 3169.47 126.114 24
 0 13 -2 310.245 51.7909 29
 0 13 -2 378.769 52.0773 21
 0 13 -2 261.732 41.5468 25
 0 13 -2 345.386 41.6383 24
 0 13 2 312.14 54.7162 29
 0 13 2 350.217 42.4256 26
 0 13 2 363.05 53.0296 20
 0 13 -2 348.84 52.3508 27
 0 13 2 282.802 43.0474 25
 0 13 -2 295.702 53.8446 20
 0 13 -2 282.424 42.0237 26
 0 13 2 243.184 50.5947 27
 0 13 -3 486.136 45.6195 26
 0 13 -3 347.326 54.782 20
 0 13 3 496.032 50.5376 25
 0 13 3 400.053 44.977 28
 0 13 -3 437.546 56.451 27
 0 13 3 501 47.1816 26
 0 13 -3 358.279 50.8386 29
 0 13 -3 419.323 46.0853 25
 0 13 -3 435.678 45.5587 24
 0 13 3 464.475 57.0914 20
 0 13 -3 462.07 52.7612 21
 0 13 4 576.661 61.2444 20
 0 13 -4 724.256 62.945 27
 0 13 4 762.968 65.6374 29
 0 13 -4 686.801 60.9464 29
 0 13 -4 625.176 63.2732 20
 0 13 -4 814.442 54.4267 26
 0 13 -4 691.416 53.7293 23
 0 13 -4 780.611 59.9316 21
 0 13 -4 785.165 54.6944 24
 0 13 4 814.298 57.3041 26
 0 13 4 784.013 55.1344 25
 0 13 4 766.953 64.0067 21
 0 13 -4 776.788 57.1318 25
 0 13 4 711.644 55.4084 28
 0 13 -5 667.438 52.0723 25
 0 13 -5 621.002 52.5652 24
 0 13 -5 510.133 53.2053 29
 0 13 -5 570.696 59.423 20
 0 13 5 664.944 63.6974 29
 0 13 -5 530.504 51.098 23
 0 13 5 593.259 49.0703 26
 0 13 5 607.531 51.8139 28
 0 13 5 617.85 60.6134 21
 0 13 5 629.835 51.0805 25
 0 13 5 568.153 57.9753 20
 0 13 -5 686.819 54.7756 21
 0 13 -5 497.07 46.8371 26
 0 13 6 819.525 55.5281 25
 0 13 -6 791.85 54.1556 26
 0 13 -6 827.806 59.3159 24
 0 13 6 789.283 64.5273 21
 0 13 -6 689.615 61.6914 20
 0 13 6 737.57 61.4014 27
 0 13 6 800.316 62.0762 28
 0 13 6 932.493 69.1197 29
 0 13 6 701.739 60.7612 20
 0 13 -6 766.885 58.7454 23
 0 13 -6 808.564 61.2412 29
 0 13 -6 727.35 54.1686 25
 0 13 -6 822.004 56.6386 21
 0 13 6 796.271 56.3052 26
 0 13 -7 18.6909 33.8725 24
 0 13 -7 21.8838 35.3855 23
 0 13 -7 -22.8835 42.2691 20
 0 13 7 55.5738 42.6342 28
 0 13 -7 8.68856 37.4924 29
 0 13 7 43.4879 43.6797 21
 0 13 7 76.5237 44.9058 27
 0 13 7 35.4061 29.6749 25
 0 13 7 -37.7014 45.4632 20
 0 13 7 97.1567 47.5549 29
 0 13 7 -3.49114 32.7344 26
 0 13 -7 9.70027 28.9123 26
 0 13 -7 6.82834 30.4842 25
 0 13 8 739.746 50.8963 25
 0 13 8 700.836 55.6328 40
 0 13 -8 736.94 50.5631 25
 0 13 -8 854.134 51.0796 26
 0 13 8 800.851 52.8068 26
 0 13 8 883.241 65.1243 27
 0 13 8 859.691 63.6458 28
 0 13 -8 783.201 59.6501 24
 0 13 -8 690.52 58.7067 23
 0 13 8 802.362 62.9477 21
 0 13 8 959.508 66.0174 29
 0 13 -8 833.741 59.5306 20
 0 13 8 717.328 57.6842 20
 0 13 9 700.267 57.1599 40
 0 13 -9 671.404 59.9645 23
 0 13 9 882.184 51.8919 26
 0 13 -9 737.297 54.4784 20
 0 13 -9 833.795 50.3879 25
 0 13 9 771.094 48.8466 25
 0 13 9 779.764 61.3645 21
 0 13 9 864.788 66.5725 28
 0 13 -9 721.279 52.3134 7
 0 13 10 486.326 54.7087 28
 0 13 -10 448.15 42.5716 7
 0 13 10 323.096 33.6737 26
 0 13 -10 384.821 49.8994 23
 0 13 -10 382.177 46.3762 24
 0 13 10 403.063 50.5982 21
 0 13 10 327.263 44.4738 40
 0 13 -11 405.972 47.7993 24
 0 13 -11 461.181 53.1987 23
 0 13 -11 354.68 42.3808 7
 0 13 11 479.121 54.4041 28
 0 13 11 433.287 48.7181 40
 0 13 11 510.133 50.4766 21
 0 13 12 182.076 42.5693 40
 0 13 -12 226.326 43.5191 23
 0 13 12 207.097 47.256 28
 0 13 12 152.005 38.5114 21
 0 13 -12 159.825 39.2404 24
 0 13 -12 142.999 36.5213 7
 0 13 13 572.316 44.7331 21
 0 13 -13 470.574 50.0731 23
 0 13 -13 561.873 46.8082 7
 0 13 -13 512.256 46.8853 24
 0 13 13 480.787 50.2715 40
 0 13 -14 81.9428 32.4997 7
 0 13 14 89.1798 36.6581 40
 0 13 -14 103.627 31.1439 24
 0 13 -15 654.879 47.4225 7
 0 13 -15 637.935 44.444 24
 0 13 15 610.695 50.356 40
 0 13 15 789.656 51.3061 28
 0 13 16 -4.50027 29.9672 40
 0 13 -16 24.6613 22.4229 24
 0 13 -16 16.8601 28.6331 23
 0 13 -16 33.1928 27.7382 7
 0 13 17 185.039 28.8088 41
 0 13 17 256.689 31.3352 40
 0 13 -17 202.312 30.6662 23
 0 13 -17 213.62 23.3999 24
 0 14 0 5141.69 198.85 27
 0 14 0 4915.5 202.106 29
 0 14 0 5420.74 202.164 21
 0 14 0 4934.34 190.217 24
 0 14 0 5130.7 195.826 26
 0 14 0 4728.37 199.017 20
 0 14 1 43.1287 47.4855 20
 0 14 -1 65.5066 45.2699 21
 0 14 -1 58.7448 36.1441 25
 0 14 1 -23.93 49.5919 27
 0 14 -1 75.3855 44.8481 27
 0 14 1 78.873 48.5362 29
 0 14 -1 70.7691 30.4367 24
 0 14 1 48.3979 45.5564 21
 0 14 -1 86.6932 45.6569 29
 0 14 -1 65.666 35.0743 26
 0 14 -2 1.94648 35.7318 25
 0 14 2 5.82189 33.7456 26
 0 14 -2 12.2245 43.347 21
 0 14 -2 16.2648 31.7083 24
 0 14 2 55.5379 48.9455 29
 0 14 -2 -24.6683 37.2452 26
 0 14 2 -10.2104 48.3684 20
 0 14 2 5.89325 34.6698 25
 0 14 -2 -8.18602 44.1925 27
 0 14 -2 -14.5232 45.1074 29
 0 14 2 -74.5643 47.7791 27
 0 14 -2 -74.1002 49.3827 20
 0 14 -3 83.6481 50.0036 20
 0 14 -3 112.391 46.8631 29
 0 14 -3 93.5344 36.9288 25
 0 14 3 108.207 36.4106 26
 0 14 -3 108.318 47.0352 27
 0 14 -3 110.86 33.8355 24
 0 14 3 70.8439 49.0056 20
 0 14 -3 75.0804 35.2863 26
 0 14 3 79.0995 37.275 25
 0 14 -3 99.3908 44.0832 21
 0 14 -4 1625.64 88.4309 20
 0 14 4 1670.89 91.492 29
 0 14 4 1509.95 88.1499 21
 0 14 -4 1466.55 83.5073 29
 0 14 4 1506.38 81.1632 26
 0 14 -4 1470.73 77.4766 23
 0 14 -4 1498.58 85.2104 27
 0 14 4 1620.19 80.8858 25
 0 14 4 1425.38 85.6885 20
 0 14 -4 1427.86 77.7128 26
 0 14 4 1551.73 78.3019 28
 0 14 -4 1479.44 80.0993 24
 0 14 -4 1508.15 79.749 25
 0 14 -4 1669.49 83.469 21
 0 14 5 668.238 53.3292 28
 0 14 5 579.827 64.5124 29
 0 14 -5 608.226 50.714 26
 0 14 5 648.037 50.8212 26
 0 14 -5 668.69 55.8288 29
 0 14 -5 582.135 51.8482 24
 0 14 -5 660.062 52.0311 25
 0 14 -5 612.594 59.6715 20
 0 14 5 673.492 61.1978 20
 0 14 -5 669.661 58.6192 27
 0 14 -5 860.035 57.157 21
 0 14 -5 633.58 51.8315 23
 0 14 5 753.69 53.0495 25
 0 14 5 791.412 63.9976 21
 0 14 6 3855.26 151.27 26
 0 14 -6 3852.54 150.459 25
 0 14 -6 3539.2 149.849 29
 0 14 -6 3839.71 148.632 26
 0 14 6 4036.18 159.602 29
 0 14 6 3759.37 153.91 20
 0 14 -6 3415.47 150.526 24
 0 14 -6 3301.88 151.886 27
 0 14 6 3621.83 156.714 21
 0 14 -6 3846.02 153.763 20
 0 14 6 3884.9 150.718 25
 0 14 -6 3606.04 152.564 23
 0 14 6 3919.07 152.871 28
 0 14 -7 1318.36 79.8613 27
 0 14 -7 1559.76 82.3953 20
 0 14 7 1495.25 81.361 28
 0 14 -7 1536.44 81.4875 24
 0 14 -7 1368.58 80.1684 23
 0 14 7 1490.84 81.7661 20
 0 14 7 1534 76.3929 26
 0 14 7 1633.85 84.7748 27
 0 14 -7 1406.08 77.1961 29
 0 14 -7 1684.05 75.6975 26
 0 14 -7 1595.71 76.9009 25
 0 14 7 1466.97 75.2156 25
 0 14 7 1473.71 85.1178 21
 0 14 7 1791.63 90.2654 29
 0 14 8 -1.92707 38.5903 28
 0 14 -8 52.2417 38.5269 20
 0 14 8 19.7144 27.82 26
 0 14 -8 57.0248 26.6994 26
 0 14 8 16.0492 26.9476 25
 0 14 -8 -10.2678 33.2169 23
 0 14 -8 21.0928 27.3762 25
 0 14 8 9.18868 37.9571 20
 0 14 -8 28.7066 40.6402 27
 0 14 -8 5.89209 33.3877 24
 0 14 8 6.04939 41.6878 21
 0 14 -9 373.54 47.2296 23
 0 14 9 442.122 52.2873 21
 0 14 9 487.768 38.2269 26
 0 14 -9 493.965 44.6996 20
 0 14 9 449.959 51.1971 28
 0 14 -9 366.708 36.1989 25
 0 14 9 453.352 37.7652 25
 0 14 10 445.965 43.3808 40
 0 14 -10 508.203 47.9039 27
 0 14 10 520.167 37.6208 26
 0 14 -10 600.664 52.3414 23
 0 14 10 615.279 53.1027 21
 0 14 10 521.069 51.6497 28
 0 14 11 550.905 52.244 28
 0 14 -11 500.797 47.9668 23
 0 14 -11 381.671 43.3481 27
 0 14 11 400.983 42.1015 40
 0 14 11 451.968 46.85 21
 0 14 -11 400.601 44.0174 24
 0 14 -12 1409.42 70.8221 24
 0 14 12 1441.74 69.1312 21
 0 14 -12 1146 64.4767 27
 0 14 -12 1336.23 65.178 7
 0 14 -12 1416.26 74.7567 23
 0 14 12 1191.21 67.9146 40
 0 14 12 1422.86 74.5806 28
 0 14 -13 42.2474 33.9456 23
 0 14 -13 54.0208 28.4409 24
 0 14 13 10.7214 26.971 21
 0 14 -13 -6.38775 27.5234 27
 0 14 13 40.0429 36.3135 28
 0 14 -13 48.7983 26.9778 7
 0 14 13 25.9836 29.0419 40
 0 14 -14 -8.38761 23.3388 27
 0 14 14 29.0296 28.1724 40
 0 14 -14 28.6295 28.5198 23
 0 14 -14 1.30782 24.8383 24
 0 14 15 421.251 35.9195 40
 0 14 -15 444.198 33.5858 24
 0 15 0 1.41345 25.0545 24
 0 15 0 -1.96178 47.0657 20
 0 15 0 30.5727 47.005 29
 0 15 0 1.83082 33.4713 26
 0 15 0 -51.6435 49.8224 27
 0 15 0 24.2736 42.8183 21
 0 15 1 184.894 49.8303 27
 0 15 -1 307.107 51.4483 29
 0 15 -1 308.971 42.045 25
 0 15 -1 293.72 42.7843 26
 0 15 -1 297.063 35.4482 24
 0 15 -1 390.839 50.9106 21
 0 15 1 297.634 51.985 29
 0 15 1 299.628 51.0939 21
 0 15 -1 267.632 49.5038 27
 0 15 1 207.348 50.9871 20
 0 15 2 277.772 51.0105 29
 0 15 -2 287.677 51.918 20
 0 15 -2 334.37 37.1254 24
 0 15 2 297.224 51.8463 20
 0 15 2 287.162 42.0584 25
 0 15 -2 292.841 46.129 21
 0 15 -2 329.028 40.659 26
 0 15 2 207.17 48.4041 27
 0 15 -2 304.055 50.176 27
 0 15 -2 350.525 43.7286 25
 0 15 -2 293.461 47.8434 29
 0 15 -3 29.6162 41.6208 29
 0 15 3 -19.8425 45.9719 27
 0 15 -3 -9.04503 32.7173 25
 0 15 -3 14.4061 40.0879 21
 0 15 3 28.7729 33.2848 26
 0 15 -3 78.2837 42.9323 27
 0 15 3 35.9256 44.0576 20
 0 15 -3 22.6262 45.0619 20
 0 15 3 52.6023 33.3489 25
 0 15 -3 30.4689 28.4503 24
 0 15 -3 -21.0797 32.4707 26
 0 15 -4 307.417 40.1019 26
 0 15 -4 391.032 47.3386 21
 0 15 4 341.934 52.5959 21
 0 15 -4 307.868 46.3776 29
 0 15 -4 353.828 41.4709 25
 0 15 -4 383.832 51.2722 20
 0 15 -4 360.887 50.1131 27
 0 15 4 325.888 42.249 25
 0 15 4 299.303 50.5777 20
 0 15 -4 355.209 40.123 24
 0 15 4 330.962 42.6412 26
 0 15 -5 83.2195 44.438 20
 0 15 5 46.438 42.4775 21
 0 15 5 67.3103 31.813 25
 0 15 5 40.4675 43.2122 20
 0 15 -5 112.788 43.0264 27
 0 15 -5 39.4426 29.4906 23
 0 15 -5 90.8458 36.9168 29
 0 15 -5 33.8077 32.1192 25
 0 15 5 25.307 31.2799 26
 0 15 5 116.505 46.484 29
 0 15 5 77.1631 31.3954 28
 0 15 -5 27.5343 31.5848 26
 0 15 -5 63.3913 32.0746 24
 0 15 -6 384.691 38.948 26
 0 15 6 328.537 40.7782 28
 0 15 -6 345.97 48.1793 27
 0 15 6 386.053 39.0883 26
 0 15 6 359.957 48.6245 20
 0 15 6 292.775 37.1539 25
 0 15 -6 399.443 48.3671 20
 0 15 6 304.192 49.0592 21
 0 15 -6 370.346 40.0754 24
 0 15 -6 307.004 37.8867 23
 0 15 -6 343.76 39.4445 25
 0 15 -6 330.362 42.4348 29
 0 15 -7 252.628 37.5573 23
 0 15 -7 310.101 43.3371 20
 0 15 -7 325.866 36.8872 25
 0 15 7 336.333 45.7897 20
 0 15 -7 261.156 44.4334 27
 0 15 7 290.576 34.7241 25
 0 15 7 345.851 37.9051 26
 0 15 -7 299.248 35.1456 26
 0 15 -7 327.127 40.5891 24
 0 15 7 332.704 41.0062 28
 0 15 7 377.678 49.033 21
 0 15 -7 275.34 37.8845 29
 0 15 8 1276.4 72.6578 21
 0 15 -8 1115.29 65.5378 23
 0 15 8 1283.27 66.3728 20
 0 15 8 1186.47 61.9046 26
 0 15 -8 1194.84 59.747 26
 0 15 8 1259.97 61.3942 25
 0 15 -8 1181.59 61.4447 25
 0 15 -8 1175.8 67.9572 27
 0 15 -8 1416.45 66.6819 20
 0 15 -8 1048.94 63.9662 24
 0 15 8 1265.68 68.9155 28
 0 15 9 207.78 38.7943 28
 0 15 -9 122.565 33.2326 23
 0 15 9 116.551 26.0004 26
 0 15 -9 148.137 37.1264 27
 0 15 -9 157.997 33.9287 24
 0 15 -9 229.018 34.5063 20
 0 15 9 180.227 40.6635 21
 0 15 -10 4660.99 182.827 23
 0 15 10 5172.17 183.786 28
 0 15 10 5045.48 182.592 21
 0 15 -10 4406.82 176.894 27
 0 15 -11 148.93 32.8059 23
 0 15 -11 115.188 30.1547 27
 0 15 11 143.006 33.525 21
 0 15 11 100.304 35.8602 28
 0 15 -12 1124.57 57.7328 24
 0 15 -12 946.874 51.3194 27
 0 15 12 1126.04 55.0947 21
 0 15 -12 1147.65 60.3111 23
 0 15 -13 2906.2 101.062 24
 0 15 -13 2534.8 102.09 23
 0 15 -14 122.929 23.1641 24
 0 15 -14 135.447 26.3596 23
 0 15 14 135.004 26.778 41
 0 16 0 3117.38 129.977 21
 0 16 0 3074.24 131.388 20
 0 16 0 3073.14 130.628 29
 0 16 0 3032.59 129.497 27
 0 16 0 2998.06 126.178 26
 0 16 -1 36.1491 40.0037 29
 0 16 1 26.7666 38.7581 21
 0 16 -1 10.9813 22.6389 24
 0 16 -1 9.80003 31.4462 25
 0 16 -1 11.229 32.6546 26
 0 16 -1 -88.8055 44.5153 27
 0 16 1 -31.6599 43.1995 27
 0 16 -1 20.2936 37.0139 21
 0 16 1 34.5544 41.9422 29
 0 16 1 -41.1314 42.1762 20
 0 16 2 627.035 47.2075 25
 0 16 2 620.204 54.1171 21
 0 16 2 548.398 54.9985 27
 0 16 2 585.337 56.5819 29
 0 16 -2 588.317 47.7885 25
 0 16 -2 594.664 54.8524 20
 0 16 -2 614.73 53.1876 29
 0 16 -2 506.783 53.2956 27
 0 16 -2 728.872 52.7066 21
 0 16 2 598.375 54.8216 20
 0 16 -2 530.492 40.0341 24
 0 16 -2 590.763 47.6673 26
 0 16 -3 210.809 41.7483 29
 0 16 3 175.896 35.3823 25
 0 16 -3 103.434 42.2318 27
 0 16 3 184.199 42.8041 27
 0 16 3 208.235 35.3994 26
 0 16 -3 242.196 40.5879 21
 0 16 -3 221.511 43.2902 20
 0 16 -3 229.504 35.2697 26
 0 16 -3 210.626 36.0177 25
 0 16 -3 243.957 31.2578 24
 0 16 3 241.336 44.5494 20
 0 16 4 138.578 30.9673 26
 0 16 4 162.508 43.2999 21
 0 16 -4 161.85 32.7406 26
 0 16 4 216.688 34.6178 25
 0 16 -4 172.087 33.1357 25
 0 16 -4 121.04 28.8768 24
 0 16 -4 110.088 37.0015 29
 0 16 4 147.559 41.1317 20
 0 16 -4 184.644 42.5675 20
 0 16 -4 106.176 40.2098 27
 0 16 -5 285.368 35.4098 25
 0 16 -5 281.207 34.6394 24
 0 16 -5 326.394 43.814 27
 0 16 -5 309.417 35.7898 26
 0 16 -5 252.964 37.4444 29
 0 16 5 276.712 44.5672 21
 0 16 5 319.167 36.3551 25
 0 16 5 276.201 35.7392 26
 0 16 5 329.051 44.1026 20
 0 16 -5 358.85 43.4534 20
 0 16 -6 182.421 30.6492 25
 0 16 -6 159.128 31.0283 24
 0 16 -6 137.424 37.5936 20
 0 16 6 142.057 40.6229 21
 0 16 -6 137.868 32.001 29
 0 16 6 146.889 29.5917 25
 0 16 -6 121.789 28.4672 26
 0 16 6 139.915 30.7984 26
 0 16 -6 177.919 37.2327 27
 0 16 6 185.425 40.7695 20
 0 16 -7 2922.96 114.895 26
 0 16 -7 2888.47 119.522 27
 0 16 7 3104.5 124.192 21
 0 16 -7 3264 119.375 20
 0 16 -7 2914.09 119.476 24
 0 16 7 3186.54 119.735 20
 0 16 -7 2567.36 114.742 23
 0 16 7 3032.74 116.82 26
 0 16 -8 14.9955 23.8984 23
 0 16 -8 28.8475 30.7716 27
 0 16 8 17.6002 22.1999 26
 0 16 8 60.5172 34.5262 21
 0 16 -8 38.686 26.7141 24
 0 16 9 554.182 44.3502 21
 0 16 -9 538.601 39.0135 23
 0 16 -9 578.163 41.0713 24
 0 16 -9 551.085 40.6982 27
 0 16 10 448.388 37.9743 21
 0 16 -10 395.101 34.8585 23
 0 16 -10 422.281 33.9748 27
 0 16 -10 411.479 35.0003 24
 0 16 11 87.9 25.9695 21
 0 16 -11 58.1776 23.014 23
 0 16 -12 190.599 24.952 24
 0 16 -12 147.858 24.0199 23
 0 16 12 125.007 24.448 41
 0 17 0 -26.5302 35.496 27
 0 17 0 19.4277 33.298 21
 0 17 0 33.3762 38.6747 20
 0 17 0 2.6239 27.0341 26
 0 17 0 80.0555 36.8652 29
 0 17 1 1019.07 58.5934 21
 0 17 -1 1009.84 54.4435 25
 0 17 -1 915.267 52.7791 26
 0 17 1 924.563 59.8804 20
 0 17 -1 889.861 56.7256 29
 0 17 1 811.294 56.7057 27
 0 17 -1 978.855 56.2038 21
 0 17 -1 817.745 57.4275 27
 0 17 2 274.442 32.86 25
 0 17 -2 340.1 39.7778 29
 0 17 -2 293.865 41.0285 20
 0 17 2 286.497 39.4704 27
 0 17 2 373.862 43.6731 20
 0 17 2 293.069 40.4266 21
 0 17 -2 167.668 37.8346 27
 0 17 -2 312.746 34.1953 26
 0 17 -2 241.662 33.2265 25
 0 17 -3 809.787 50.8739 29
 0 17 3 888.894 49.7097 25
 0 17 -3 782.898 53.2881 27
 0 17 -3 868.626 49.6693 25
 0 17 -3 759.21 42.4513 24
 0 17 -3 731.437 47.6057 26
 0 17 -3 895.802 54.0245 20
 0 17 3 906.69 55.4695 20
 0 17 3 761.197 47.9625 26
 0 17 3 901.762 55.6496 27
 0 17 -4 92.3072 29.0836 29
 0 17 4 50.4822 24.4885 26
 0 17 4 59.7718 35.0063 21
 0 17 4 120.328 35.6576 20
 0 17 -4 80.5458 26.2856 25
 0 17 -4 34.116 21.0244 24
 0 17 -4 71.4709 25.5858 26
 0 17 4 81.9341 26.9036 25
 0 17 -4 -30.3466 33.9406 27
 0 17 -4 123.234 35.8454 20
 0 17 5 16.4803 23.7668 26
 0 17 5 135.608 34.6061 20
 0 17 5 33.4956 32.1497 21
 0 17 -5 149.995 33.858 20
 0 17 -5 40.2288 21.8549 24
 0 17 -5 -66.8658 34.2307 27
 0 17 -5 47.549 23.5615 26
 0 17 6 154.695 34.0337 21
 0 17 -6 65.2235 30.8196 27
 0 17 6 165.888 25.7853 26
 0 17 -6 147.022 25.0968 24
 0 17 -7 190.381 26.0565 24
 0 17 7 235.704 33.6942 21
 0 17 -8 240.347 26.0463 24
 0 17 8 268.997 32.1341 21
 0 17 -9 10.1174 19.3304 24
 0 17 -9 -31.5471 21.431 27
 0 17 9 39.3518 25.0734 21
 0 18 0 2578.54 101.709 26
 0 18 0 2807.27 105.387 20
 0 18 0 2465.06 101.898 27
 0 18 -1 59.6387 22.9273 26
 0 18 1 174.593 33.0748 20
 0 18 1 241.53 33.0205 27
 0 18 -1 134.037 30.2362 27
 0 18 -2 43.8359 21.91 26
 0 18 -2 -7.14042 26.8786 27
 0 18 -3 74.8027 26.9705 27
 0 18 3 81.8722 21.9253 26
 0 18 -4 14.0554 24.1168 27
 1 0 -24 5.64642 28.6413 34
 -1 0 24 8.34768 21.7042 39
 -1 0 23 242.083 33.5707 39
 1 0 -23 230.918 38.5387 34
 -1 0 22 24.8801 32.0371 39
 1 0 -22 77.9059 37.8183 34
 -1 0 21 994.414 66.4455 39
 1 0 -21 991.13 69.5616 34
 1 0 -20 -33.1043 40.6187 34
 -1 0 20 45.1891 40.2823 39
 -1 0 19 21919.7 760.642 39
 1 0 -18 10.963 53.8603 1
 1 0 -18 53.7247 48.7177 13
 -1 0 18 2.37928 41.5004 39
 1 0 -18 -7.82854 65.9839 31
 -1 0 17 553.934 53.3226 39
 1 0 -17 453.994 66.3943 13
 1 0 -17 379.712 87.6714 31
 1 0 -16 27.6192 62.5136 31
 1 0 -16 3.9983 47.8117 13
 1 0 -15 304.128 45.7324 14
 1 0 -15 263.919 71.1328 31
 1 0 -15 307.439 54.2196 13
 1 0 -14 28.3593 61.4817 31
 1 0 -14 19.803 40.0964 13
 1 0 -13 8102.96 309.844 13
 -1 0 12 -16.0803 21.6336 12
 1 0 -12 -2.57933 34.11 13
 -1 0 11 13473.6 462.025 12
 1 0 -11 13688.4 481.03 13
 -1 0 10 12.5412 21.5907 12
 1 0 -10 9.7107 31.836 13
 1 0 -9 19599.6 663.29 13
 -1 0 9 19162.2 649.684 12
 1 0 -8 -4.26925 26.9232 13
 1 0 -7 10595.6 368.676 13
 1 0 -6 -13.0988 22.5551 13
 1 0 -5 26639.6 923.871 13
 -1 0 5 27839 915.029 16
 1 0 -5 27445 915.023 35
 1 0 -4 -8.76629 34.37 31
 1 0 -4 -8.56683 22.598 13
 1 0 -3 1098.54 52.7952 31
 1 0 -3 923.306 41.1645 13
 1 0 -2 -2.69338 18.7677 31
 1 0 -1 422.734 23.2405 31
 -1 0 -1 221190 7331.46 1
 -1 0 -2 6.11202 9.8404 13
 -1 0 -3 886.607 38.0739 13
 -1 0 -4 20.5157 21.4023 13
 -1 0 -5 282.687 27.4875 13
 -1 0 -5 321.884 16.5699 16
 -1 0 -6 5.78323 23.5243 13
 -1 0 -7 1835.68 99.7839 6
 -1 0 -7 1915.1 80.7692 13
 -1 0 -8 15.4122 27.0533 13
 1 0 8 27.8385 17.5622 11
 1 0 9 416.412 29.2256 11
 -1 0 -9 480.829 42.3826 13
 1 0 10 10.9367 18.5151 11
 -1 0 -10 9.61716 31.795 13
 -1 0 -11 3057.27 132.715 13
 -1 0 -12 5.07415 34.4116 13
 -1 0 -12 -4.66279 54.1342 31
 -1 0 -13 1065.26 73.056 13
 -1 0 -13 943.455 94.0365 31
 1 0 14 40.6606 39.8694 44
 -1 0 -14 -23.0994 54.8364 31
 -1 0 -14 9.64362 38.1956 13
 -1 0 -15 12912.6 538.917 31
 -1 0 -15 14194.4 509.334 13
 1 0 15 14258.7 493.992 44
 1 0 15 13571.3 484.209 37
 -1 0 -16 7.66577 44.1974 13
 -1 0 -16 4.89822 47.6705 1
 -1 0 -16 3.78858 42.0086 14
 -1 0 -16 6.84569 62.3207 31
 1 0 16 -24.0499 49.0531 44
 -1 0 -17 2401.63 126.953 14
 -1 0 -17 1698.19 145.441 31
 1 0 17 1893.34 112.851 44
 -1 0 -17 2696.58 142.758 1
 -1 0 -18 -68.7797 69.1886 31
 1 0 18 56.4596 46.3501 42
 -1 0 -18 -21.6591 50.8936 1
 1 0 19 951.182 69.2204 39
 1 0 19 920.324 74.9024 42
 1 0 20 -2.6908 44.1048 42
 1 0 20 2.19202 37.5376 39
 1 0 21 3071.41 132.733 39
 -1 0 -21 3146.01 135.665 34
 1 0 21 3158.9 142.195 42
 1 0 22 6.70876 30.4541 39
 -1 0 -22 11.5782 33.0463 34
 1 0 22 -52.4762 39.8658 42
 1 0 23 4091.11 160.078 42
 -1 0 -23 4301.39 158.34 34
 1 0 24 4.35579 28.3628 42
 1 0 24 1.84646 20.2836 39
 -1 0 -24 2.49918 25.6876 34
 1 1 -24 9.74 28.1089 34
 1 -1 -24 1.39164 28.2072 34
 -1 -1 24 28.9957 24.4296 39
 -1 1 24 4.27802 18.024 39
 -1 1 24 25.7139 27.1239 42
 1 1 -23 1717.58 82.0712 34
 -1 -1 23 1442.25 76.1261 39
 -1 -1 23 1638.3 84.2109 42
 1 -1 -23 1701.78 81.7154 34
 -1 1 23 1496.96 71.7182 39
 -1 1 23 1597.45 81.8875 42
 -1 1 22 1.62275 29.7101 39
 -1 1 22 9.01375 38.8302 42
 -1 -1 22 15.0903 34.8148 39
 1 1 -22 12.3042 37.7984 34
 -1 -1 22 30.0441 43.613 42
 -1 1 21 675.252 50.678 39
 -1 -1 21 626.98 61.3255 42
 1 1 -21 670.769 59.6455 34
 -1 1 21 616.713 60.805 42
 -1 -1 21 590.816 56.1409 39
 -1 -1 20 932.224 68.6438 39
 -1 -1 20 893.04 73.6806 42
 1 1 -20 913.458 69.5371 34
 -1 1 20 893.426 71.686 42
 -1 1 20 901.964 63.9261 39
 -1 1 19 975.915 74.6239 42
 1 1 -19 834.588 68.218 34
 -1 1 19 915.564 65.1433 39
 -1 -1 19 881.271 75.2569 42
 -1 -1 19 869.154 68.607 39
 1 1 -18 351.73 68.012 1
 1 1 -18 295.401 80.9397 31
 -1 -1 18 285.809 56.3655 42
 1 1 -18 250.138 47.0279 34
 -1 -1 18 359.752 50.7256 39
 -1 1 18 336.113 55.5302 42
 -1 1 18 344.213 48.6603 39
 1 -1 -18 345.014 60.7133 13
 1 1 -17 807.175 87.094 1
 1 -1 -17 772.256 74.8871 13
 -1 1 17 880.171 70.7961 42
 -1 1 17 908.455 62.8122 39
 1 1 -17 756.024 81.5294 13
 -1 -1 17 928.437 71.7852 42
 1 1 -17 806.7 101.837 31
 1 1 -16 1837.88 111.384 13
 -1 1 16 1746.63 95.5199 42
 -1 1 16 1678.21 88.4131 39
 1 1 -16 1569.77 131.415 31
 -1 -1 16 1816.13 96.6244 42
 1 -1 -16 1751.79 107.011 13
 1 1 -16 1563.72 81.8967 7
 1 1 -15 8260.04 307.412 13
 -1 1 15 7197.58 284.254 42
 1 1 -15 6627.98 325.922 31
 1 1 -15 7476.17 274.551 7
 1 -1 -15 8404.82 303.956 13
 1 1 -14 418.219 70.7659 31
 -1 1 14 480.71 48.1159 42
 1 1 -14 396.487 47.2388 14
 1 -1 -14 456.21 52.5083 13
 1 1 -14 408.357 58.067 13
 -1 1 14 439.544 53.3368 44
 1 -1 -13 512.202 54.6519 13
 1 1 -13 521.961 73.9646 31
 -1 -1 13 535.065 39.4837 12
 1 -1 -13 505.183 76.3267 31
 1 1 -13 627.165 50.6525 14
 1 1 -13 566.523 59.6693 13
 1 1 -12 137.776 38.4394 13
 1 -1 -12 121.714 36.2548 13
 1 1 -12 205.859 37.5812 14
 -1 -1 12 122.483 26.0391 12
 1 -1 -12 170.039 54.9779 31
 1 1 -12 115.384 53.2729 31
 1 1 -11 35.1443 49.5827 31
 1 1 -11 30.7346 35.6081 13
 -1 -1 11 23.8083 21.556 12
 1 -1 -11 -13.0077 35.661 13
 1 -1 -11 40.7295 51.2758 31
 1 1 -10 -12.3554 32.4121 13
 -1 1 10 25.5478 20.7845 12
 -1 -1 10 12.4305 21.8368 12
 1 -1 -10 -9.41348 31.4311 13
 1 -1 -10 3.58412 48.3729 31
 1 1 -10 13.7014 48.5966 31
 1 -1 -9 15399 536.207 13
 1 -1 -9 15624.8 558.409 31
 -1 1 9 15501.9 523.05 12
 1 1 -9 16123.2 539.483 13
 1 1 -9 15190.1 555.027 31
 -1 -1 9 15290.5 524.427 12
 1 -1 -8 11766.5 386.08 13
 1 1 -8 12436.9 388.57 13
 1 1 -8 11635.8 403.697 31
 -1 -1 8 12059.3 375.121 12
 1 -1 -8 11566.5 406.398 31
 1 -1 -7 3802.4 146.427 13
 1 -1 -7 4103.76 166.447 31
 1 1 -7 3787.54 147.568 13
 1 1 -7 4005.3 163.612 31
 1 1 -6 24850.4 804.488 31
 1 1 -6 22537.3 779.858 19
 1 1 -6 24761.1 792.176 13
 1 -1 -6 24802.6 790.937 13
 1 1 -5 98.089 13.8413 2
 1 1 -5 47.6867 15.4621 35
 1 1 -5 93.0478 26.4598 13
 -1 1 5 115.678 13.571 8
 -1 1 5 86.6522 14.7091 4
 1 -1 -5 79.6845 23.8571 13
 -1 1 4 43772.4 1459.41 4
 -1 1 4 43619.1 1458.48 8
 1 1 -4 44109.4 1460.04 35
 1 1 -4 43681 1458.44 2
 1 -1 -4 44515.6 1463.39 13
 1 1 -3 11613.9 368.239 35
 -1 1 3 10710.6 367.192 16
 1 1 -3 10559 366.349 14
 -1 1 3 10756.2 366.113 8
 1 -1 -3 11023.7 369.092 13
 1 1 -2 1303.05 48.2668 14
 1 -1 -2 1306.77 51.2033 13
 1 -1 -2 1376.61 55.7146 31
 1 1 -2 1270.15 50.9199 35
 -1 1 2 1272.63 50.8175 16
 1 -1 -1 35154.3 1104.36 31
 1 1 -1 32479.1 1102.31 13
 -1 1 1 33919.1 1104.66 16
 1 1 -1 31984.5 1102.72 11
 1 1 0 4374.87 152.198 35
 -1 1 0 4559.26 151.296 14
 1 1 0 4501.98 150.685 11
 -1 1 0 4162.92 151.399 1
 -1 1 0 4368.27 151.981 16
 -1 1 -1 159902 5501.81 1
 1 1 1 168733 5501.88 35
 -1 1 -1 168882 5501.46 14
 -1 1 -2 3521.22 122.779 1
 -1 -1 -2 3356.92 116.899 13
 -1 1 -2 3172.34 121.06 6
 1 1 2 3595.39 121.054 35
 -1 1 -2 3713.26 120.682 16
 1 1 2 3308.92 119.5 11
 1 1 3 25559.6 836.44 35
 1 1 3 25241.5 835.982 11
 -1 -1 -3 24978.7 843.164 6
 -1 1 -3 25405.3 841.221 6
 -1 1 -3 25487 834.804 8
 -1 1 -3 25854.9 835.772 16
 -1 -1 -3 22875.6 834.3 13
 -1 1 -3 25891.6 838.603 13
 -1 1 -4 53408.3 1720.31 13
 -1 1 -4 52485.3 1715.42 4
 -1 -1 -4 51762.4 1716.66 13
 1 1 4 51853.8 1716.63 11
 1 1 4 51853 1715.98 35
 -1 1 -4 50430.4 1714.26 8
 -1 1 -4 51728.3 1725.07 6
 -1 -1 -4 52302.4 1726.77 6
 1 1 4 50555.6 1713.74 2
 -1 1 -5 72038.4 2415.44 8
 -1 1 -5 72509.5 2416.3 4
 1 1 5 71886.6 2414.77 2
 -1 -1 -5 74980.2 2420.84 13
 1 1 5 72008.9 2416.93 35
 -1 1 -5 70523.1 2430.48 6
 1 1 5 74006.3 2419.32 11
 -1 -1 -5 74627 2433 6
 -1 1 -5 75565.8 2424.29 13
 -1 1 -6 14750.4 481.876 13
 1 1 6 14441.6 475.359 11
 1 1 6 13722.6 469.747 19
 -1 -1 -6 13913.6 477.783 13
 1 1 7 168.23 22.0926 11
 -1 1 -7 158.646 31.772 13
 -1 -1 -7 191.594 26.2961 13
 -1 -1 -8 165.781 29.343 13
 1 1 8 173.179 22.9553 11
 -1 1 -8 157.129 32.9585 13
 -1 -1 -9 797.495 49.7078 13
 -1 1 -9 726.492 53.1577 13
 1 1 9 670.801 39.7958 11
 -1 1 -10 252.825 42.1107 13
 1 1 10 307.915 28.4709 11
 1 -1 10 298.749 25.5736 11
 -1 -1 -10 332.709 38.2515 13
 -1 1 -11 8.03714 49.7216 31
 -1 1 -11 66.0102 35.2353 13
 -1 -1 -11 23.2239 31.2361 13
 -1 -1 -12 5650.65 215.232 13
 -1 1 -12 5254.02 240.343 31
 -1 1 -12 5325.39 218.382 13
 -1 -1 -13 4273.14 174.337 13
 -1 1 -13 4060.16 176.6 13
 1 1 14 8092.1 292.174 44
 -1 1 -14 7398.72 303.467 13
 -1 1 -14 8073.13 316.666 1
 -1 1 -14 7389.49 329.415 31
 -1 -1 -14 7541.7 298.979 13
 -1 1 -14 7871 302.435 14
 -1 1 -15 2371.63 155.728 31
 -1 1 -15 2741.72 143.55 1
 1 -1 15 2505.26 117.366 44
 1 1 15 2753.21 122.699 44
 -1 1 -15 1976.27 102.506 7
 -1 1 -15 2734.04 130.307 14
 -1 -1 -15 2503.64 126.123 13
 -1 -1 -15 2278.63 155.475 31
 1 1 15 2558.6 111.092 37
 -1 1 -16 80.541 54.3886 1
 -1 -1 -16 145.882 72.0437 31
 -1 1 -16 45.6076 45.6375 14
 -1 -1 -16 47.7944 45.5227 13
 1 1 16 49.5884 36.051 37
 -1 1 -16 67.3473 69.5501 31
 1 1 16 33.1336 48.2726 44
 1 -1 16 74.585 45.503 44
 -1 1 -16 69.925 30.2838 7
 -1 1 -17 726.901 83.9394 1
 1 1 17 795.079 68.6815 42
 -1 -1 -17 581.682 94.8154 31
 1 1 17 749.925 59.9369 37
 1 -1 17 761.955 68.3726 44
 1 1 17 827.913 74.1508 44
 -1 -1 -17 883.133 83.9847 1
 -1 -1 -17 840.84 76.6559 13
 -1 1 -17 621.169 92.6296 31
 -1 1 -17 776.889 74.1659 14
 -1 1 -18 421.499 71.1121 1
 1 1 18 367.308 54.614 42
 -1 1 -18 257.225 80.8593 31
 1 1 18 308.298 46.4526 37
 -1 -1 -18 349.384 64.4912 1
 1 1 19 63.3387 40.1456 39
 -1 1 -19 83.1529 40.3375 34
 1 1 19 35.8274 43.7423 42
 1 -1 20 13.8655 37.4912 39
 -1 1 -20 -18.1897 39.1177 34
 1 1 20 -5.2628 43.3501 42
 1 1 20 10.194 33.7 39
 1 1 21 646.96 51.1186 39
 -1 -1 -21 746.647 59.7629 34
 -1 1 -21 746.779 59.9591 34
 1 1 21 839.966 64.4025 42
 1 -1 21 587.475 53.9893 39
 1 1 22 74.1926 38.267 42
 1 1 22 110.15 30.3944 39
 1 -1 22 147.229 37.6077 39
 -1 -1 -22 116.378 37.7089 34
 1 1 22 174.531 28.2232 9
 -1 1 -22 160.677 39.1911 34
 -1 -1 -23 1065.77 61.1386 34
 -1 1 -23 1139.39 61.7393 34
 1 1 23 890.537 50.7517 39
 1 -1 23 1003.55 57.4819 39
 1 1 23 999.189 61.1731 42
 1 -1 24 224.505 27.8857 39
 1 1 24 254.103 31.995 42
 1 -1 24 237.236 33.9052 42
 -1 -1 -24 314.061 33.2291 34
 -1 1 -24 262.845 31.0688 34
 1 2 -24 -26.5044 29.0333 34
 -1 2 24 23.991 26.0112 42
 -1 -2 24 36.5474 30.2757 42
 -1 -2 24 -2.42261 25.0617 39
 -1 2 23 282.431 40.6297 42
 -1 -2 23 264.867 43.0824 42
 1 2 -23 248.618 39.4145 34
 -1 -2 23 250 38 39
 -1 2 22 2771.78 120.417 39
 -1 2 22 3040.67 132.924 42
 -1 -2 22 3090.41 130.432 39
 -1 -2 22 3277.82 136.217 42
 1 2 -22 3261.89 133.62 34
 -1 -2 21 71.3965 41.1813 39
 1 2 -21 71.6269 42.0799 34
 -1 2 21 96.153 32.1018 39
 -1 -2 21 33.345 44.6562 42
 -1 2 21 36.9805 40.0576 42
 1 2 -20 68.8014 43.9148 34
 1 2 -20 -10.4047 30.3529 7
 -1 -2 20 31.6583 43.4288 39
 -1 -2 20 11.0753 45.4727 42
 -1 2 20 82.9539 47.513 42
 -1 2 20 50.48 35.1221 39
 1 2 -19 10402.7 376.923 34
 1 2 -19 9834.08 366.425 7
 -1 -2 19 10644.3 385.113 42
 -1 2 19 10746.7 382.235 42
 -1 2 19 9794.22 369.859 39
 -1 -2 19 10751.4 379.168 39
 -1 2 18 89.3872 36.7494 40
 -1 -2 18 82.068 43.3662 39
 1 2 -18 68.967 42.7077 34
 1 -2 -18 79.1441 45.561 13
 -1 2 18 70.3438 36.9194 39
 1 2 -18 30.7104 63.919 31
 -1 2 18 94.9926 44.9173 42
 -1 -2 18 91.7119 48.832 42
 1 2 -18 41.0989 34.0124 7
 1 2 -17 234.387 44.5771 34
 -1 2 17 205.488 43.3797 40
 -1 -2 17 208.405 48.701 42
 1 -2 -17 255.88 55.816 13
 1 -2 -17 238.371 76.9438 31
 1 2 -17 241.944 77.972 31
 -1 2 17 255.244 50.2259 42
 -1 2 17 230.802 41.8357 39
 1 2 -17 229.029 40.6579 7
 -1 2 16 8017.88 300.915 37
 1 2 -16 8180.55 298.025 7
 -1 2 16 7901.42 299.372 39
 1 2 -16 7880.36 301.635 34
 1 2 -16 7792.81 356.594 31
 1 -2 -16 8983.29 325.614 13
 -1 2 16 8254.63 301.974 40
 -1 2 16 8483.4 309.752 42
 1 -2 -16 7777.42 357.818 31
 1 2 -16 8730.12 334.269 13
 1 2 -15 1760.38 83.8765 7
 -1 2 15 1678.42 85.7762 37
 -1 2 15 1629.92 86.891 40
 -1 2 15 1634.6 84.1918 39
 1 2 -15 1628.59 127.275 31
 1 2 -15 1871.11 111.926 13
 -1 2 15 1732.21 93.1538 42
 1 -2 -15 2025.44 106.528 13
 1 -2 -15 1545.95 128.004 31
 1 2 -14 8501.66 322.592 14
 1 2 -14 8154.42 356.733 31
 1 2 -14 9101.18 336.466 13
 1 -2 -14 7932.56 358.089 31
 1 -2 -14 9225.81 330.686 13
 -1 2 14 8529.75 316.111 42
 -1 -2 14 8473.05 306.256 12
 1 2 -13 3230.47 146.17 13
 1 2 -13 2795.31 160.14 31
 -1 -2 13 3071.72 120.477 12
 1 2 -13 2877.8 133.298 14
 1 -2 -13 3159.55 139.692 13
 1 -2 -13 3068.42 168.464 31
 1 -2 -12 1782.91 92.4717 13
 1 2 -12 1704.01 87.6722 14
 -1 -2 12 1687.75 77.1097 12
 1 2 -12 1748.84 116.024 31
 1 2 -12 1839.97 97.7863 13
 1 -2 -12 1849.48 119.82 31
 1 2 -11 4552.28 203.404 31
 1 -2 -11 4329.87 205.336 31
 -1 -2 11 4445.21 165.242 12
 1 -2 -11 4594.9 180.161 13
 1 2 -11 4689.95 178.46 14
 1 2 -11 4438.58 185.621 13
 1 -2 -10 2019.96 90.947 13
 1 2 -10 1950.9 88.3593 14
 1 2 -10 1946.48 95.8456 13
 1 -2 -10 1588.33 111.405 31
 1 2 -10 1614.27 104.513 31
 1 2 -9 1582.55 96.1409 31
 1 2 -9 1586.24 75.255 14
 1 2 -9 1552.52 81.8138 13
 1 -2 -9 1539.14 77.9543 13
 1 -2 -9 1500.35 98.9499 31
 1 2 -8 7949.62 278.768 14
 1 2 -8 8068.85 285.026 13
 1 -2 -8 8064.32 280.899 13
 1 2 -7 4321.13 172.624 31
 1 2 -7 3977.55 147.919 19
 1 -2 -7 4534.17 158.716 13
 1 2 -7 4351.61 161.479 13
 1 2 -7 4266.42 156.346 14
 -1 2 6 9938.6 336.371 8
 1 2 -6 10362.4 357.203 31
 1 2 -6 9505.1 337.138 19
 1 -2 -6 10338.6 344.2 13
 1 2 -6 9776.72 341.504 14
 1 2 -5 2052.73 86.057 35
 1 2 -5 2208.31 99.6763 31
 1 2 -5 2272.42 87.9063 14
 1 2 -5 2208.48 83.3395 2
 1 -2 -5 2301.48 90.1221 13
 1 2 -5 2185.92 85.5003 19
 -1 2 5 2295.41 83.9288 8
 1 2 -4 1493.32 69.8588 31
 1 -2 -4 1351.53 59.0618 13
 1 2 -4 1227.41 57.5865 14
 -1 2 4 1280.99 57.4739 4
 1 2 -4 1427.69 59.7736 35
 -1 2 4 1283.4 54.9757 8
 1 2 -4 1259.91 55.5427 2
 1 2 -3 69.2845 25.4623 35
 1 2 -3 39.6977 23.7544 14
 1 2 -3 84.4416 30.4213 31
 1 -2 -3 23.7302 23.5048 13
 1 2 -3 21.9686 21.6758 2
 1 2 -3 21.2231 23.5396 13
 -1 2 3 24.8076 20.3969 8
 -1 2 3 39.2706 25.1889 4
 -1 2 2 3328.54 122.01 19
 1 2 -2 3308.83 119.163 13
 1 2 -2 3068.35 122.414 35
 1 2 -2 3341.82 119.686 2
 -1 2 2 3262.02 121.428 4
 -1 2 2 3369.9 119.681 8
 1 -2 -2 3394.13 120.468 13
 1 2 -1 10.8513 11.1951 1
 1 2 -1 18.4806 17.7953 2
 -1 2 1 8.76535 23.1012 19
 -1 2 1 2.18705 19.9012 4
 1 2 0 9801.99 311.705 35
 1 2 0 8985.46 307.537 2
 -1 2 0 8945.63 308.101 8
 1 2 0 8828.36 302.074 1
 -1 2 0 9406.47 310.247 19
 -1 2 0 8832.41 309.684 4
 -1 2 -1 22875.9 775.821 14
 1 2 1 23443.2 777.419 35
 -1 2 -1 23070.4 774.624 8
 -1 -2 -2 51669.4 1707.94 13
 -1 2 -2 50661.9 1711.71 8
 1 2 2 48677.2 1710.97 2
 1 2 2 50870.2 1712.27 11
 1 2 2 53460.8 1715.02 35
 -1 2 -2 52167.1 1713.65 4
 -1 2 -2 53461.8 1713.94 19
 -1 2 -3 15064.8 504.497 8
 -1 -2 -3 14299.6 500.932 13
 -1 -2 -3 15815.5 511.575 6
 1 2 3 14219.5 503.328 2
 1 2 3 16177 507.969 35
 1 2 3 15296.3 505.605 11
 -1 2 -3 14943.2 505.819 4
 -1 -2 -4 1003.99 61.1132 6
 -1 -2 -4 962.231 42.5005 13
 -1 2 -4 940.786 45.787 4
 1 2 4 935.421 47.306 11
 1 2 4 853.626 46.4618 35
 -1 2 -4 965.163 43.7513 8
 1 2 4 968.22 43.0624 2
 -1 2 -4 956.76 51.4849 14
 -1 2 -5 14375.3 519.156 13
 -1 2 -5 15595.2 519.734 14
 1 2 5 16196.3 515.702 35
 -1 2 -5 14465.7 511.959 8
 -1 -2 -5 15714.8 513.605 13
 1 2 5 14902.2 514.81 11
 -1 -2 -5 15196.8 526.647 6
 -1 -2 -6 3357.89 123.856 13
 1 2 6 3286.54 121.45 19
 -1 2 -6 3323.05 130.136 13
 -1 -2 -6 3385.86 141.762 6
 1 2 6 3339.65 124.204 11
 -1 -2 -7 377.816 53.287 6
 1 2 7 383.804 29.9583 11
 1 2 7 368.671 24.7331 19
 -1 2 -7 355.107 37.6025 13
 1 -2 7 310.409 25.6068 12
 -1 -2 -7 361.554 31.215 13
 1 -2 8 639.653 36.4539 12
 1 2 8 664.104 40.5057 11
 -1 -2 -8 612.403 41.6666 13
 -1 2 -8 667.976 50.2523 13
 -1 2 -8 797.451 62.075 31
 -1 -2 -8 691.865 67.2736 6
 -1 2 -9 233.732 40.8426 13
 1 2 9 270.695 29.4775 11
 -1 -2 -9 253.92 62.233 6
 -1 -2 -9 240.916 33.4546 13
 -1 2 -9 266.609 49.6934 31
 1 -2 9 259.55 27.9176 12
 -1 -2 -10 4562.21 173.457 13
 -1 2 -10 4661.24 181.133 14
 1 2 10 4256.52 164.447 11
 -1 2 -10 4500.43 180.058 13
 -1 2 -10 4506.06 197.921 31
 -1 2 -11 669.669 58.0857 14
 -1 2 -11 765.204 73.8348 31
 -1 2 -11 725.806 58.6713 13
 -1 -2 -11 641.553 50.6673 13
 -1 2 -12 7028.19 271.457 1
 -1 2 -12 6252.36 278.557 31
 -1 2 -12 6541.42 261.569 13
 -1 2 -12 6360.42 257.282 14
 -1 -2 -12 7027.41 254.637 13
 -1 2 -13 3407.5 159.86 1
 -1 -2 -13 2880.77 171.72 31
 -1 2 -13 2728.27 163.66 31
 -1 2 -13 3301.37 147.985 14
 -1 -2 -13 3369.63 144.082 13
 1 2 14 3220.91 145.2 44
 -1 2 -14 3885.11 174.323 1
 -1 2 -14 3090.27 177.718 31
 1 2 14 3270.16 139.653 37
 -1 -2 -14 3357.71 150.515 13
 -1 2 -14 3262.83 134.935 7
 -1 2 -14 3370.82 155.796 14
 -1 -2 -14 3288.83 184.916 31
 -1 2 -15 -19.1456 50.0388 1
 -1 2 -15 24.4088 56.1608 31
 -1 2 -15 -14.5664 42.5648 14
 -1 -2 -15 25.9898 36.8163 13
 1 -2 15 6.88251 40.1934 44
 1 2 15 10.8379 36.5986 37
 1 2 15 45.6369 38.8346 42
 1 2 15 12.7849 36.3211 40
 -1 2 -15 32.3577 32.4617 7
 1 2 15 -34.4685 45.6174 44
 1 -2 16 7537.82 299.232 44
 -1 2 -16 7407.54 346.943 31
 1 2 16 7587.62 297.502 37
 -1 2 -16 7846.46 293.23 7
 -1 -2 -16 8841.14 317.674 13
 -1 2 -16 9026.87 342.347 1
 1 2 16 8438.72 305.188 42
 1 2 16 7875.46 296.842 40
 -1 2 -16 8719.3 322.806 14
 1 2 16 7862.96 307.055 44
 1 -2 17 923.284 70.0393 44
 1 2 17 927.693 78.3576 44
 -1 2 -17 783.82 99.1527 31
 1 2 17 877.696 62.2626 40
 -1 2 -17 828.989 57.5045 7
 -1 2 -17 723.814 84.8206 1
 -1 -2 -17 843.651 84.669 1
 1 2 17 944.813 73.0851 42
 1 2 17 842.629 66.1707 37
 1 2 18 2195.3 103.916 39
 1 2 18 2151.45 108.471 37
 1 2 18 2137.1 113.973 42
 -1 2 -18 2299.94 109.53 34
 -1 2 -18 2290.25 103.01 7
 -1 2 -19 968.789 66.8122 34
 -1 2 -19 882.443 61.1062 7
 1 -2 19 951.888 76.0984 42
 1 2 19 1047.25 73.6784 42
 1 2 19 919.827 62.8621 39
 1 2 19 935.753 67.4523 37
 1 -2 20 3121.25 138.221 39
 1 -2 20 3049.1 143.891 42
 -1 2 -20 3227.97 137.478 34
 1 2 20 2904.24 132.03 37
 1 2 20 2971.03 128.394 39
 1 2 20 3187.28 139.783 42
 1 2 21 678.223 42.7637 9
 1 2 21 533.297 45.0817 39
 1 -2 21 665.035 57.7183 39
 -1 2 -21 588.03 54.8134 34
 1 2 21 620.359 56.2673 42
 1 -2 21 629.462 63.8197 42
 1 -2 22 1.85697 32.6773 39
 -1 -2 -22 -1.84985 32.8854 34
 -1 2 -22 -14.7275 33.2879 34
 1 2 22 -10.0675 35.8459 42
 1 2 22 -6.79058 27.1565 17
 1 2 22 -12.7474 24.723 39
 1 -2 22 22.0208 40.7499 42
 -1 2 -23 3719.54 141.056 34
 1 2 23 3350.74 140.938 42
 -1 -2 -23 3624.06 142.196 34
 1 -2 23 3483.31 140.481 39
 1 2 24 10.0716 24.5147 42
 -1 2 -24 24.0758 24.8121 34
 1 -2 24 39.2199 24.4424 39
 -1 -2 -24 9.72469 25.4252 34
 -1 -3 24 198.788 30.0569 39
 -1 3 24 185.108 28.8202 42
 -1 -3 24 131.798 30.9846 42
 1 3 -24 208.658 30.1346 34
 -1 -3 23 911.949 59.7637 42
 1 3 -23 1041.75 58.2481 34
 -1 3 23 892.487 56.1814 42
 -1 -3 23 800.286 55.9617 39
 1 -3 -23 890.848 57.1604 34
 -1 -3 22 1832.82 93.4058 42
 -1 3 22 1739 89.2958 42
 1 3 -22 1911.28 90.0415 34
 1 -3 -22 1700.17 88.0144 34
 -1 -3 22 1721.25 90.1138 39
 1 3 -21 1100.48 63.452 7
 -1 3 21 1187.39 64.1314 17
 -1 3 21 1169.88 74.2542 42
 1 3 -21 1313.12 75.0125 34
 -1 -3 21 1202.36 76.2196 39
 -1 -3 21 1216 79.3211 42
 -1 3 20 4525.02 188.326 39
 -1 -3 20 5245.81 204.186 39
 -1 3 20 5142.85 192.954 17
 1 3 -20 4969.03 192.363 7
 -1 3 20 4774.67 192.414 40
 -1 3 20 5180.06 205.201 42
 -1 -3 20 5283.98 207.665 42
 1 3 -20 5326.46 201.959 34
 -1 3 19 67.7831 39.6578 37
 -1 3 19 28.0335 38.4617 40
 -1 3 19 30.0794 32.2135 39
 -1 -3 19 12.9664 42.8085 39
 1 3 -19 44.4864 34.2681 7
 1 3 -19 -16.7902 38.93 34
 -1 -3 19 48.2087 47.1212 42
 -1 3 19 67.9163 42.9293 42
 1 3 -18 1072.9 67.0421 7
 -1 3 18 952.372 73.0659 42
 -1 3 18 1069.99 71.6771 37
 -1 -3 18 1056.46 79.3572 42
 -1 3 18 1028.53 64.5144 39
 1 3 -18 1043.25 70.9654 34
 -1 3 18 1013.55 70.3997 40
 1 -3 -17 370.296 82.6298 31
 -1 3 17 487.51 49.3575 39
 1 3 -17 535.425 92.8982 31
 -1 3 17 549.891 56.6136 37
 1 3 -17 554.967 56.2066 34
 1 3 -17 613.243 53.1458 7
 1 -3 -17 592.353 66.1267 13
 -1 3 17 652.245 61.5249 42
 -1 3 17 507.05 55.671 40
 -1 -3 17 565.534 60.8735 42
 1 3 -17 604.06 79.1596 1
 1 3 -16 6360.76 257.963 1
 -1 3 16 5128.23 209.348 39
 1 3 -16 5604.22 215.749 34
 1 3 -16 5352.04 212.243 7
 1 -3 -16 5604.62 234.013 13
 1 3 -16 5652.89 269.64 31
 1 -3 -16 5481.95 269.539 31
 -1 3 16 5810.98 218.933 40
 -1 3 16 5853.99 222.904 42
 -1 3 16 5391 215.833 37
 1 3 -15 832.138 58.5725 34
 1 -3 -15 745.859 68.5831 13
 1 3 -15 698.358 91.8309 31
 -1 3 15 800.158 60.1413 40
 1 3 -15 624.883 54.9315 7
 -1 3 15 757.873 53.2925 39
 1 3 -15 708.091 77.8667 1
 1 -3 -15 771.589 91.4432 31
 -1 3 15 914.11 64.3376 42
 -1 3 15 787.992 59.6855 37
 1 3 -14 429.784 58.946 13
 1 3 -14 312.489 40.4794 34
 1 -3 -14 347.778 72.147 31
 1 3 -14 372.657 70.0465 31
 1 3 -14 417.827 49.6941 14
 -1 3 14 371.42 45.2268 40
 -1 3 14 395.53 46.4871 42
 1 -3 -14 452.153 52.5861 13
 1 3 -14 450.19 43.0457 7
 1 3 -14 538.879 66.629 1
 -1 3 14 375.86 43.2429 37
 1 3 -13 874.339 85.3344 31
 1 -3 -13 961.204 66.9304 13
 1 -3 -13 790.997 88.1497 31
 1 3 -13 929.725 66.6388 14
 1 3 -13 1049.2 77.9753 13
 1 -3 -12 211.616 61.5715 31
 1 3 -12 256.264 40.0381 14
 1 3 -12 274.315 49.906 13
 1 -3 -12 227.856 40.5754 13
 1 3 -12 197.254 57.7818 31
 1 3 -11 15997.1 573.535 14
 1 3 -11 15712 596.621 31
 1 -3 -11 15998.7 603.896 31
 1 -3 -11 16987.9 574.836 13
 1 3 -11 16969.1 583.531 13
 1 3 -10 67.9205 31.5372 14
 1 3 -10 139.038 47.4871 31
 1 3 -10 153.656 39.5495 13
 1 -3 -10 82.2838 31.6344 13
 -1 -3 10 84.5742 25.7437 12
 1 -3 -10 118 52.6133 31
 1 3 -9 205.461 34.5644 14
 1 3 -9 197.46 41.622 13
 -1 -3 9 165.206 27.2996 12
 1 -3 -9 238.903 35.2269 13
 1 3 -9 161.318 51.867 31
 1 3 -8 5309.95 213.293 31
 1 -3 -8 5722.7 199.365 13
 -1 -3 8 5288.23 188.153 12
 1 3 -8 5160.38 188.523 19
 1 3 -8 5180.44 198.139 14
 1 -3 -7 9107.42 303.533 13
 -1 -3 7 8446.77 294.129 12
 1 3 -7 8119.97 297.127 19
 1 3 -7 8683 303.682 14
 1 3 -7 8818.8 317.156 31
 1 -3 -6 2145.15 87.8771 13
 1 3 -6 2100.71 89.8432 14
 1 3 -6 2223.84 101.717 31
 1 3 -6 2014.24 85.9024 19
 1 3 -5 60.9332 35.6696 31
 1 3 -5 44.9673 26.094 19
 1 -3 -5 17.9636 22.5861 13
 1 3 -5 51.2972 27.9116 14
 -1 3 5 39.0926 21.8766 8
 1 3 -4 4208.02 151.404 35
 -1 3 4 4083.57 148.526 19
 1 -3 -4 4172.19 146.848 13
 1 3 -4 3624.66 144.683 2
 1 3 -4 4604.79 157.048 31
 1 3 -4 3621.13 148.402 13
 1 3 -4 3909.1 149.354 19
 1 3 -4 3956.31 148.949 14
 -1 3 4 3957.37 146.289 8
 -1 3 3 231254 7624.05 4
 -1 3 3 231733 7623.39 19
 1 -3 -3 240261 7621.42 13
 1 3 -3 223885 7620.84 1
 1 3 -3 223119 7620.52 2
 1 3 -3 227738 7625.78 35
 -1 3 3 230576 7622.06 8
 -1 3 2 311.373 36.7238 4
 1 3 -2 280.096 33.9202 2
 -1 3 2 378.054 39.359 19
 -1 3 2 363.88 35.5853 8
 1 3 -2 309.038 27.8605 1
 -1 3 2 329.079 32.5815 1
 -1 3 1 781.853 53.9426 19
 1 3 -1 775.901 48.1561 2
 -1 3 1 708.975 44.0161 1
 -1 3 1 868.527 51.652 4
 1 3 -1 855.506 37.766 1
 -1 3 0 12277.7 422.252 8
 1 3 0 12730 426.925 35
 -1 3 0 12672.6 425.093 19
 1 3 0 12117.6 421.199 2
 -1 3 0 12063.5 421.417 1
 -1 3 0 12149 424.463 4
 1 3 0 12411.6 415.081 1
 -1 3 -1 6994.92 242.922 8
 1 3 1 6524.27 234.95 1
 -1 3 -1 7140.55 242.629 1
 1 3 2 47027.2 1627.12 2
 -1 3 -2 49248.8 1630.69 19
 -1 3 -2 47969.1 1629.41 1
 1 3 2 50959.3 1633.16 35
 -1 3 -2 49099.3 1621.37 31
 -1 3 -2 49063.9 1628.62 8
 -1 3 -2 48278.7 1630.38 4
 -1 3 -3 48973.5 1567.69 19
 -1 3 -3 46013.5 1568.49 1
 -1 3 -3 47208.3 1562.25 31
 1 3 3 47792.3 1566.12 11
 -1 3 -3 46293.5 1566.98 4
 -1 -3 -3 45072.3 1559.6 13
 -1 3 -3 46882 1565.6 8
 -1 -3 -3 47635.4 1569.18 6
 1 3 3 46265.7 1564.1 2
 1 3 3 48229.3 1569.5 35
 1 3 4 177365 5823.93 35
 -1 -3 -4 175212 5815.88 13
 -1 3 -4 170292 5819.82 8
 -1 3 -4 177727 5821.58 31
 1 3 4 170695 5820.78 11
 1 3 4 174612 5822.5 19
 -1 -3 -4 175767 5826.83 6
 -1 3 -4 181618 5822.06 19
 -1 3 -4 175817 5824.25 14
 -1 3 -5 36301.5 1183.91 31
 -1 3 -5 35698.9 1183.36 14
 -1 3 -5 35474.8 1177.55 8
 1 3 5 35248.8 1179.3 11
 1 3 5 34744.8 1179.67 19
 -1 -3 -5 36438.8 1189.02 6
 -1 -3 -5 33579.7 1174.38 13
 1 3 6 34635.8 1152.12 11
 1 3 6 34134.6 1151.29 19
 -1 3 -6 33738.5 1159.48 31
 -1 3 -6 35538.2 1157.87 14
 -1 -3 -6 32999.1 1148.17 13
 -1 -3 -6 36080.6 1166.99 6
 1 3 7 916.314 51.5577 11
 -1 -3 -7 1091.2 74.7979 6
 1 3 7 933.577 49.782 19
 -1 3 -7 1075.91 60.4244 14
 1 -3 7 984.558 45.7252 12
 -1 3 -7 970.883 63.9677 31
 -1 -3 -7 957.664 50.0238 13
 1 -3 8 13190.8 437.149 12
 -1 3 -8 12938.5 460.747 31
 1 3 8 12513.6 438.307 19
 -1 -3 -8 12826.7 443.618 13
 -1 3 -8 13212.2 453.538 14
 1 3 8 12656.6 443.719 11
 -1 -3 -8 12463.5 467.98 6
 -1 3 -9 60712.4 2025.42 14
 -1 -3 -9 60583.8 2041.68 6
 1 -3 9 58580 2007.55 12
 -1 -3 -9 62638 2016.46 13
 -1 3 -9 59934.3 2035.27 31
 -1 3 -10 470.204 61.7984 31
 1 -3 10 462.046 34.8238 12
 -1 -3 -10 503.915 41.2676 13
 -1 3 -10 442.929 51.4355 14
 -1 3 -11 19864.9 712.362 14
 1 -3 11 20913.7 692.638 12
 -1 3 -11 19025.1 725.594 31
 -1 -3 -11 20711.4 703.882 13
 -1 -3 -12 12162.4 418.27 13
 -1 3 -12 10698.5 440.21 31
 -1 3 -12 11655.5 427.248 14
 -1 -3 -13 10995 397.217 13
 -1 3 -13 10571 405.476 14
 -1 3 -13 10722.9 425.835 31
 -1 3 -13 11278.8 418.517 1
 1 3 14 163.681 49.6672 44
 -1 -3 -14 180.141 41.3832 13
 -1 3 -14 167.455 37.0867 7
 -1 -3 -14 153.591 66.814 31
 -1 3 -14 297.386 59.3666 1
 1 3 14 128.737 39.3363 42
 1 3 14 97.5883 38.8805 37
 1 3 14 183.433 41.1998 40
 -1 3 -14 147.622 59.5124 31
 -1 3 -14 203.659 48.0469 14
 -1 3 -15 12.0856 59.957 31
 1 3 15 107.256 40.9487 37
 -1 3 -15 60.3672 34.0617 7
 -1 -3 -15 93.215 67.5688 31
 -1 3 -15 22.6973 30.8973 34
 1 3 15 106.781 50.5633 44
 1 3 15 41.6005 39.3105 40
 -1 -3 -15 78.7912 41.3882 13
 1 3 15 47.3715 38.7335 42
 -1 3 -15 24.6966 50.1397 1
 -1 3 -15 34.9036 45.061 14
 1 3 16 342.248 60.6548 44
 -1 -3 -16 290.957 81.1935 31
 -1 3 -16 370.397 44.0003 34
 1 3 16 244.643 48.0565 42
 -1 3 -16 594.581 77.1481 1
 -1 3 -16 448.206 65.7962 14
 1 3 16 317.415 50.9479 37
 -1 3 -16 248.868 74.5327 31
 -1 3 -16 428.287 47.4935 7
 1 3 16 223.974 46.2249 40
 -1 3 -17 1123.15 98.7899 1
 -1 -3 -17 729.772 102.406 31
 -1 3 -17 764.747 98.9433 31
 1 3 17 856.999 68.3485 37
 1 3 17 934.025 69.0246 40
 1 3 17 951.927 71.0229 42
 -1 3 -17 997.47 64.8437 7
 -1 3 -17 945.851 66.3746 34
 1 3 18 5568.81 223.827 40
 1 3 18 5950.85 230.558 42
 -1 3 -18 5853.16 221.82 7
 1 3 18 5642.28 227.305 37
 -1 3 -18 5789.05 224.048 34
 1 -3 19 600.304 64.4327 42
 1 3 19 540.847 57.2824 37
 -1 3 -19 623.999 51.4812 7
 -1 3 -19 701.58 55.801 34
 1 3 19 547.155 53.6083 40
 1 3 19 640.41 58.9374 42
 -1 3 -20 1505.42 77.8574 7
 1 3 20 1453.45 83.3089 37
 1 -3 20 1542.54 93.903 42
 1 3 20 1382.07 77.3869 40
 -1 3 -20 1594.4 84.4469 34
 1 -3 20 1537.08 87.8958 39
 1 3 20 1523.46 86.8653 42
 -1 3 -21 55.4853 29.0972 7
 1 -3 21 28.2533 40.3501 39
 1 3 21 26.1449 37.2222 42
 1 3 21 57.8616 36.1912 37
 1 -3 21 -2.45334 40.7797 42
 -1 3 -21 73.0476 35.3276 34
 1 3 22 664.54 53.3399 42
 1 -3 22 731.381 60.6424 42
 -1 3 -22 775.116 54.6286 34
 1 3 22 839.348 49.7553 17
 1 -3 22 753.288 55.4742 39
 1 -3 23 124.946 37.1099 42
 1 3 23 96.9996 29.6324 42
 -1 -3 -23 84.4645 29.2228 34
 1 -3 23 84.5505 33.2588 39
 1 3 23 126.34 25.2197 17
 -1 3 -23 106.046 29.6479 34
 1 -3 24 578.136 42.4111 42
 -1 -3 -24 575.577 39.1737 34
 1 -3 24 507.689 37.6417 39
 1 3 24 456.559 35.5367 42
 -1 3 -24 582.879 35.2881 34
 -1 -4 24 137.94 28.1729 42
 -1 -4 24 50.6839 24.4961 39
 1 4 -24 117.753 24.3188 34
 1 -4 -24 98.7793 26.2066 34
 -1 4 24 90.8092 22.9195 42
 -1 -4 23 -23.2863 29.8659 42
 -1 -4 23 53.6624 31.5862 39
 1 -4 -23 10.2741 29.6144 34
 -1 4 23 11.7669 26.9279 42
 1 4 -23 -15.8024 28.3301 34
 -1 4 22 123.748 28.8957 17
 1 4 -22 125.216 29.4872 7
 -1 -4 22 118.217 39.5214 42
 1 -4 -22 94.167 33.5419 34
 1 4 -22 97.6047 36.6787 34
 -1 4 22 122.559 35.4257 42
 1 4 -21 42.7041 31.1759 7
 -1 4 21 23.588 30.2855 40
 1 4 -21 24.519 37.1779 34
 -1 -4 21 73.2713 42.7615 42
 -1 4 21 96.3795 38.1723 42
 -1 4 21 25.4547 30.4738 17
 1 4 -20 654.19 57.1627 34
 -1 4 20 573.079 56.2244 42
 1 4 -20 677.208 54.2983 7
 -1 4 20 694.416 52.3197 17
 -1 -4 20 642.715 61.9607 42
 -1 4 20 573.337 53.3996 40
 -1 4 20 700.112 56.2012 37
 1 4 -19 743.748 59.1835 7
 1 4 -19 898.656 65.6829 34
 -1 4 19 842.09 61.9416 40
 -1 4 19 845.369 67.6274 42
 -1 4 19 797.523 59.8608 17
 -1 4 19 930.564 65.7184 37
 -1 -4 19 859.48 72.3288 42
 1 4 -18 66.2929 40.61 34
 -1 4 18 100.003 42.6026 40
 -1 4 18 82.6494 45.3592 42
 -1 4 18 81.891 41.6256 37
 1 4 -18 46.6637 38.6495 7
 -1 -4 18 55.7324 46.8945 39
 -1 -4 18 56.2998 45.0914 42
 1 -4 -17 36.5816 63.612 31
 -1 4 17 42.5943 43.5706 37
 1 4 -17 2.32034 38.1645 34
 -1 4 17 36.8077 40.3819 42
 1 -4 -17 3.81285 42.5925 13
 1 4 -17 26.8553 38.6825 7
 1 4 -17 -14.1247 61.4041 31
 -1 -4 17 22.1821 44.5957 42
 -1 4 17 -5.01363 41.5767 40
 1 4 -17 -11.0951 53.2077 1
 1 -4 -16 30614 1031.04 13
 1 4 -16 28612 1067.6 31
 -1 4 16 28933.7 1013.03 37
 -1 4 16 30123.9 1015.6 42
 1 4 -16 29088.2 1010.43 34
 1 4 -16 29165.4 1010.22 7
 -1 4 16 29555.1 1014.49 40
 1 -4 -16 27079.9 1068.2 31
 -1 4 15 967.669 67.5327 37
 1 4 -15 982.339 66.2467 34
 1 4 -15 871.725 96.8534 31
 1 -4 -15 832.352 100.612 31
 1 4 -15 936.587 60.4007 23
 -1 4 15 1112.03 70.0202 42
 -1 4 15 1046.17 70.4887 40
 1 4 -15 1142.63 92.8344 1
 1 4 -15 1001.53 65.874 7
 1 -4 -15 882.872 73.451 13
 -1 4 14 522.847 54.6667 40
 1 -4 -14 542.738 81.9126 31
 -1 -4 14 711.188 49.4458 12
 1 4 -14 591.131 80.0004 31
 1 4 -14 573.037 50.1282 34
 1 4 -14 561.202 46.6223 23
 -1 4 14 589.394 52.9387 42
 1 4 -14 705.081 54.2558 7
 1 4 -14 738.687 75.6765 1
 -1 4 14 613.667 56.2054 37
 -1 4 14 606.3 48.8845 28
 1 -4 -14 724.881 59.919 13
 1 4 -14 661.595 61.8498 14
 1 4 -13 2304.33 113.64 14
 1 4 -13 2143.97 101.305 7
 1 -4 -13 2225 110.073 13
 1 4 -13 2071.1 98.16 34
 1 -4 -13 2079.33 138.461 31
 1 4 -13 2630.63 130.406 1
 1 4 -13 2262.7 137.03 31
 -1 -4 13 2234.91 95.9043 12
 -1 4 13 2220.76 104.946 40
 1 4 -12 2012.4 124.988 31
 1 -4 -12 2219.26 103.757 13
 -1 -4 12 2054.37 89.8429 12
 1 4 -12 2159.75 117.05 1
 1 -4 -12 1901.43 127.276 31
 1 4 -12 2006.86 104.321 14
 1 4 -11 11933.1 417.656 1
 1 4 -11 10787.8 403.135 14
 1 -4 -11 11151.3 400.338 13
 1 4 -11 10850.1 422.767 31
 -1 -4 11 11199.6 386.981 12
 1 -4 -11 10974.9 432.274 31
 1 4 -10 63.248 33.483 14
 -1 -4 10 79.4239 25.2055 12
 1 4 -10 80.3495 39.2845 1
 1 -4 -10 79.3915 33.5441 13
 1 -4 -10 94.1905 50.9993 31
 1 4 -10 35.3224 43.3673 31
 1 4 -9 2596.28 117.154 14
 -1 -4 9 2664.4 103.653 12
 1 4 -9 2517.66 123.412 1
 1 4 -9 2710.65 133 31
 1 -4 -9 2747.22 114.51 13
 1 4 -8 4842.91 186.176 1
 1 4 -8 4342.63 170.683 19
 -1 -4 8 4574.33 166.126 12
 1 4 -8 4492.16 178.951 14
 1 -4 -8 4904.74 176.937 13
 1 4 -8 4446.91 189.912 31
 1 4 -7 7917.77 275.07 1
 -1 -4 7 7285.17 257.347 12
 1 4 -7 7199.43 270.003 14
 1 4 -7 7533.2 279.601 31
 1 -4 -7 7615.95 266.555 13
 1 4 -7 7153.57 265.424 19
 1 -4 -6 15640.5 532.407 13
 1 4 -6 16157.6 538.803 1
 1 4 -6 15491.4 536.731 14
 1 4 -6 15559.8 542.96 31
 1 4 -6 14777.9 533.381 19
 -1 4 5 13763.1 479.265 19
 1 -4 -5 13902.8 476.506 13
 -1 4 5 13883.2 478.106 8
 1 4 -5 14179 485.189 31
 1 4 -5 14004.4 481.413 14
 1 4 -5 13696.9 480.49 1
 1 4 -5 13637.1 480.19 19
 1 4 -4 26874.3 886.62 1
 1 4 -4 25617.6 889.291 19
 -1 4 4 25973.8 888.505 19
 1 -4 -4 25815.6 884.438 13
 -1 4 4 26733.9 887.163 8
 1 -4 -3 51041.4 1768.17 6
 -1 4 3 52757.5 1771.24 8
 1 -4 -3 53883.8 1768.29 13
 -1 4 3 52803.4 1773.45 19
 1 4 -3 52438.6 1767.77 1
 -1 4 3 54377.7 1770.53 1
 1 4 -3 53424.3 1774.41 19
 -1 4 2 83339.9 2802.08 1
 1 4 -2 82738.8 2802.39 2
 1 4 -2 84016 2809.71 35
 1 4 -2 84774.9 2798.2 1
 -1 4 2 84714.4 2804.27 8
 -1 4 2 84987.7 2806.72 19
 1 -4 -2 84463.1 2797.19 6
 1 4 -2 83404.3 2806.9 19
 -1 4 1 7508.29 265.394 4
 -1 4 1 7403.09 265.747 19
 1 4 -1 7320.66 260.844 2
 1 4 -1 7520.46 253.998 1
 -1 4 1 7672.2 259.378 1
 1 -4 -1 7027.84 249.807 6
 -1 4 0 17133.6 602.045 8
 1 4 0 17343.6 593.488 1
 -1 4 0 17981.6 599.911 1
 -1 4 0 17549.2 605.623 19
 -1 4 0 17024.4 604.966 4
 1 4 0 19563.4 610.213 35
 -1 4 -1 1068.2 60.2784 8
 -1 4 -1 1098.13 56.1111 1
 1 4 1 1036.34 48.2811 1
 -1 4 -2 1019.45 60.0779 19
 -1 4 -2 1018.33 55.8529 8
 -1 4 -2 1096.53 55.5265 1
 1 4 2 887.8 60.9348 19
 1 4 2 909.236 59.9216 35
 -1 -4 -3 50621.3 1687.17 6
 -1 4 -3 50752.3 1688.39 1
 -1 4 -3 50963.4 1689.11 19
 -1 -4 -3 50471 1679.36 13
 -1 4 -3 50083.4 1678.39 31
 -1 4 -3 50174.2 1686.86 8
 1 4 3 49735.4 1690.04 19
 -1 4 -4 3362.62 126.344 31
 -1 4 -4 3339.86 134.619 1
 -1 4 -4 3306.95 134.777 14
 1 4 4 3309.92 134.31 19
 -1 4 -4 3266.66 132.212 19
 -1 4 -4 3287.37 129.718 8
 -1 -4 -4 3242.54 134.387 6
 -1 -4 -4 3512.64 123.242 13
 -1 4 -5 29559.2 988.356 19
 -1 4 -5 28753.9 986.947 8
 -1 -4 -5 29235.2 981.161 13
 -1 4 -5 29988.7 993.588 14
 -1 4 -5 28753.3 986.938 31
 -1 -4 -5 29287.6 995.023 6
 -1 4 -5 29768.4 994.412 1
 1 4 5 28904 989.941 19
 -1 4 -6 44755.5 1501.82 14
 -1 -4 -6 44533.6 1490 13
 1 4 6 43518.2 1496.85 19
 -1 4 -6 44564.7 1498.79 31
 -1 4 -6 46175.3 1505.59 1
 -1 -4 -6 44136.3 1506.92 6
 1 4 7 28709 969.857 19
 1 -4 7 28619.7 959.244 12
 -1 4 -7 28247.3 976.695 31
 -1 -4 -7 28491.1 965.174 13
 -1 4 -7 29898 981.268 1
 -1 -4 -7 27706.3 985.405 6
 -1 4 -7 28889.4 977.427 14
 1 -4 8 2349.82 92.4973 12
 -1 4 -8 2392.86 111.132 14
 -1 -4 -8 2178.53 124.073 6
 1 4 8 2339.35 99.4982 19
 -1 4 -8 2464.84 116.604 1
 -1 4 -8 2383.15 113.234 31
 -1 -4 -8 2466.4 98.6867 13
 -1 -4 -9 3823.89 147.612 13
 -1 -4 -9 3782.85 174.454 6
 -1 4 -9 4109.11 166.047 1
 -1 4 -9 3489.9 161.923 31
 1 -4 9 3882.47 140.716 12
 -1 4 -9 3473.12 158.518 14
 -1 -4 -10 227.989 31.4791 13
 -1 4 -10 281.177 51.8656 1
 -1 4 -10 232.444 48.2599 31
 1 -4 10 283.906 29.4354 12
 -1 4 -10 224.765 43.7636 14
 1 -4 11 51.6663 24.9767 12
 -1 -4 -11 35.3347 27.1185 13
 -1 4 -11 29.8682 43.6595 31
 -1 4 -11 41.4425 38.8616 14
 -1 -4 -12 3392.3 139.519 13
 -1 4 -12 3302.99 153.965 14
 -1 4 -12 2963.61 159.62 31
 -1 -4 -13 371.75 45.7939 13
 -1 4 -13 305.061 41.7081 7
 -1 4 -13 318.086 61.0582 31
 1 4 13 353.069 45.828 37
 -1 4 -13 318.31 52.9121 14
 1 4 13 407.247 47.612 40
 -1 4 -14 63.0501 35.0488 7
 -1 4 -14 -5.37063 52.2831 31
 -1 -4 -14 30.9036 33.4028 13
 -1 4 -14 41.4347 32.9594 34
 -1 -4 -14 99.7991 63.2886 31
 1 4 14 32.0899 33.8178 42
 1 4 14 51.1726 39.7903 37
 -1 4 -14 46.5677 45.5252 14
 1 4 14 14.0713 39.1067 40
 -1 4 -14 31.9362 28.6322 23
 -1 4 -15 12.1836 29.4443 23
 1 4 15 27.3884 40.8192 37
 -1 4 -15 64.1195 34.9955 34
 -1 -4 -15 67.1751 67.5454 31
 -1 4 -15 -8.32976 47.3701 14
 -1 4 -15 27.281 36.0016 7
 1 4 15 14.8314 40.4562 40
 -1 4 -15 -5.89308 51.5502 31
 1 4 15 27.7414 35.4458 42
 -1 4 -16 6929.58 257.498 7
 1 4 16 6991.74 262.949 40
 -1 -4 -16 6098.72 309.456 31
 1 4 16 6551.78 261.382 37
 1 4 16 6757.98 260.123 42
 -1 4 -16 7227.54 286.164 14
 -1 4 -16 6744.63 254.153 34
 -1 4 -16 6636.45 303.669 31
 1 4 17 65.5778 41.6331 42
 -1 -4 -17 -22.2006 67.0052 31
 -1 4 -17 -6.68105 56.319 31
 -1 4 -17 11.2087 39.2859 7
 -1 4 -17 70.519 37.0597 34
 1 4 17 20.4028 40.9559 40
 1 4 17 16.0294 45.189 37
 1 4 18 549.953 58.211 37
 1 4 18 444.877 55.7661 40
 1 4 18 456.338 54.7626 42
 -1 4 -18 466.148 50.7183 7
 -1 4 -18 452.435 48.845 34
 1 4 19 2.52449 42.4225 37
 -1 4 -19 -4.25246 33.7158 34
 1 -4 19 -19.5125 45.2272 42
 1 4 19 43.4031 38.758 40
 1 4 19 17.0286 38.0103 42
 -1 4 -19 74.1619 39.7847 7
 1 4 20 2849.97 128.964 40
 1 4 20 3107.45 135.134 37
 1 4 20 2945.33 132.909 42
 1 -4 20 3036.62 139.902 42
 -1 4 -20 3192.93 131.642 34
 -1 4 -20 3067.03 129.23 7
 1 -4 21 2.34089 41.1951 42
 1 4 21 26.2409 29.8238 40
 1 4 21 23.8411 34.2891 42
 1 4 21 22.1284 32.0835 17
 -1 4 -21 12.6478 33.0362 34
 -1 4 -21 1.66396 30.4247 7
 1 4 21 7.8429 34.8089 37
 1 4 22 -6.16392 30.326 37
 1 4 22 79.2223 30.6318 42
 1 -4 22 42.0808 36.1902 42
 -1 4 -22 -12.1534 28.8232 34
 -1 4 -22 9.2837 25.2607 7
 1 4 22 26.3136 28.0465 17
 1 -4 22 43.4574 34.912 39
 1 4 23 228.394 30.8807 42
 1 -4 23 231.11 35.5522 39
 -1 4 -23 342.543 30.9738 34
 1 -4 23 241.899 37.575 42
 1 4 23 249.791 27.8621 17
 1 -5 -23 368.812 37.2741 34
 1 5 -23 434.692 35.8492 34
 -1 5 23 385.622 33.7784 42
 -1 -5 23 401.607 38.7833 42
 1 5 -22 506.36 40.4513 7
 -1 5 22 406.905 37.6042 40
 -1 -5 22 383.388 44.1895 42
 -1 5 22 516.45 38.189 17
 -1 -5 22 366.182 46.207 39
 1 5 -22 470.585 42.6258 34
 -1 5 22 480.304 41.1183 42
 -1 5 21 246.346 36.3048 17
 1 5 -21 221.876 40.0267 34
 -1 5 21 178.478 36.9717 40
 -1 -5 21 198.085 44.4957 39
 1 5 -21 245.393 37.5596 7
 -1 -5 21 280.884 44.6036 42
 -1 5 21 154.706 36.0711 42
 -1 -5 20 3077.94 137.837 39
 -1 -5 20 3099.68 137.355 42
 -1 5 20 3021.66 133.614 42
 -1 5 20 3057.29 132.442 40
 -1 5 20 2961.07 128.707 17
 -1 5 20 3100.34 133.528 37
 1 5 -20 2914.47 130.173 7
 1 5 -20 3236.14 133.837 34
 1 5 -19 17.632 37.0363 7
 -1 5 19 2.44024 36.1558 42
 -1 -5 19 31.6924 40.8771 42
 -1 5 19 24.2274 43.1341 37
 -1 -5 19 -10.2199 45.6837 39
 1 5 -19 -6.71156 39.4285 34
 -1 5 19 14.1971 40.3342 40
 -1 5 19 43.1507 36.1083 17
 -1 5 18 1858.35 98.6812 42
 -1 -5 18 1903.37 104.288 42
 -1 5 18 1889.71 100.437 37
 1 5 -18 1865.26 95.6831 34
 1 5 -18 1718.16 95.4269 7
 -1 -5 18 1910.78 104.504 39
 -1 5 18 1821.56 99.9985 40
 -1 5 18 1845 95.1007 17
 -1 5 17 5481.71 203.272 28
 -1 5 17 5461.54 217.163 40
 1 5 -17 4785.06 254.59 31
 1 5 -17 5358.5 211.52 7
 1 5 -17 4944.84 203.551 23
 -1 5 17 5484.29 214.419 42
 1 5 -17 5431.56 211.756 34
 -1 -5 17 5622.67 219.705 42
 -1 5 17 5478.84 215.755 37
 1 -5 -16 -14.2561 42.3451 13
 -1 5 16 -4.91931 39.2779 42
 -1 5 16 -33.8932 46.147 37
 1 5 -16 -6.46352 59.4848 31
 -1 5 16 21.4897 37.3253 28
 -1 5 16 18.232 41.9619 40
 1 5 -16 -6.77 35.7782 34
 1 5 -16 16.2724 40.2391 7
 1 -5 -16 27.4449 64.4886 31
 1 5 -16 11.6696 32.5214 23
 1 5 -16 -5.32852 49.8239 1
 -1 5 15 2885.06 131.678 40
 -1 5 15 2799.15 127.486 42
 1 5 -15 2697.85 121.57 23
 -1 -5 15 2996.72 122.883 12
 -1 5 15 2806.71 120.672 28
 1 5 -15 2675.05 124.905 34
 1 5 -15 2687.47 163.485 31
 1 -5 -15 2524.25 166.455 31
 1 5 -15 2844 128.085 7
 1 -5 -15 3188.16 141.084 13
 -1 5 15 2654.63 130.655 37
 1 5 -15 3129.24 159.071 1
 1 5 -14 -24.1773 36.2283 34
 1 -5 -14 -48.0465 61.7305 31
 -1 5 14 19.415 33.5141 42
 -1 5 14 40.7947 39.9297 40
 -1 5 14 8.82302 33.9745 28
 1 5 -14 27.833 52.8577 31
 1 -5 -14 6.09565 35.9785 13
 1 5 -14 -9.18976 48.2357 1
 -1 5 14 -9.4704 40.2293 37
 -1 -5 14 49.3969 32.9246 12
 1 5 -14 31.7549 38.5456 7
 1 5 -14 -1.87133 30.9331 23
 1 5 -13 7334.3 272.336 23
 -1 5 13 7491.51 278.29 37
 1 -5 -13 6817.88 315.763 31
 -1 5 13 7318.78 274.716 42
 -1 5 13 7370.51 271.218 28
 1 5 -13 7209.51 311.291 31
 1 5 -13 7358.04 274.846 7
 1 5 -13 7463.45 291.607 14
 1 5 -13 8216.05 307.839 1
 1 -5 -13 7995.45 286.715 13
 -1 5 13 7574.31 279.981 40
 -1 -5 13 7560.32 269.442 12
 1 5 -13 7134.43 272.441 34
 1 -5 -12 492.462 49.6073 13
 -1 -5 12 571.785 42.4873 12
 1 5 -12 441.51 53.134 14
 1 5 -12 494.077 67.7824 31
 1 5 -12 535.084 62.1607 1
 1 -5 -12 356.453 67.9 31
 -1 -5 11 62.9206 26.9975 12
 1 -5 -11 59.808 32.1453 13
 1 -5 -11 18.1113 48.1378 31
 1 5 -11 52.4026 42.3393 31
 1 5 -11 20.6243 40.335 1
 1 5 -11 14.1981 36.3853 14
 1 5 -10 12558.3 455.107 1
 1 -5 -10 12657.5 441.283 13
 1 -5 -10 12096.4 468.325 31
 -1 -5 10 12471 428.17 12
 1 5 -10 12784 462.191 31
 1 5 -10 11809.1 446.332 14
 1 -5 -9 310.477 38.6454 13
 1 5 -9 295.472 50.318 31
 1 5 -9 300.649 45.627 14
 1 5 -9 243.475 35.2361 19
 1 5 -9 251.036 44.8951 1
 -1 -5 9 342.083 30.5378 12
 1 5 -8 6898.78 250.139 31
 1 5 -8 6177.22 232.31 19
 1 5 -8 6067.67 241.636 1
 -1 -5 8 6119.96 220.974 12
 1 -5 -8 6125.98 231.261 13
 1 5 -8 6434.89 240.197 14
 1 5 -7 14485.9 507.324 1
 1 -5 -7 14849.9 498.515 13
 1 5 -7 14476.9 502.645 19
 -1 -5 7 14156 488.755 12
 1 5 -7 13843.8 508.745 31
 1 5 -6 5832.04 221.195 19
 1 5 -6 5729.55 220.628 1
 1 -5 -6 5926.83 215.19 13
 1 5 -5 17584.2 604.708 19
 1 5 -5 17148.6 600.493 1
 -1 5 5 17511.1 602.95 19
 1 -5 -5 17431.8 596.348 13
 1 5 -4 29578.3 1020.02 19
 -1 5 4 30686.5 1016.8 8
 1 5 -4 30943.2 1014.21 1
 -1 5 4 29427.9 1018.36 19
 1 -5 -4 29208.5 1011.48 13
 -1 5 3 3859.91 150.378 1
 1 5 -3 4006.09 160.125 19
 -1 5 3 3972.54 157.072 19
 1 5 -3 3851.44 147.467 1
 -1 5 3 3933.4 154.297 8
 1 5 -2 24959.9 864.893 19
 -1 5 2 25471.7 857.46 1
 -1 5 2 25877.1 861.469 8
 1 5 -2 24925.1 852.55 1
 -1 5 2 25350.3 863.972 19
 -1 5 1 28239.3 941.811 1
 1 5 -1 27063.4 935.573 1
 -1 5 1 28967.8 950.011 19
 -1 5 0 192.712 37.3153 8
 1 5 0 151.308 44.6043 19
 -1 5 0 207.933 31.3245 1
 1 5 0 174.535 22.4794 1
 -1 5 0 150.086 37.1525 19
 1 5 1 836.674 60.0008 19
 -1 5 -1 837.359 50.037 1
 -1 5 -1 882.493 55.8518 8
 1 5 1 827.459 42.8956 1
 -1 5 -2 19933.4 677.781 19
 -1 5 -2 19470 672.052 1
 -1 5 -2 19531.7 674.455 8
 1 5 2 19789.8 678.67 19
 -1 -5 -3 43283.6 1501.44 13
 1 5 3 45940.1 1515.95 19
 -1 -5 -3 45813.4 1509.15 6
 -1 5 -3 44000.6 1511.64 8
 -1 5 -3 46233.5 1512.15 1
 -1 5 -3 45743.8 1514.5 19
 -1 -5 -4 117.425 35.6865 6
 -1 5 -4 130.563 33.5785 1
 1 5 4 38.4033 37.698 19
 -1 -5 -4 63.2067 19.6891 13
 -1 5 -4 99.1859 37.5535 19
 -1 -5 -5 5724.29 211.125 13
 -1 -5 -5 5851.14 225.736 6
 -1 5 -5 5775.01 222 19
 -1 5 -5 6252.96 215.595 31
 -1 5 -5 6007.77 227.113 14
 1 5 5 5875.95 224.931 19
 -1 5 -5 6062.53 226.346 1
 -1 -5 -6 99542.2 3267.81 13
 1 -5 6 97932.3 3261.53 12
 -1 -5 -6 98684.7 3285.39 6
 -1 5 -6 103963 3285.14 1
 -1 5 -6 93163.6 3273.02 31
 -1 5 -6 99249.3 3283.9 14
 1 5 6 96822.8 3278.85 19
 -1 -5 -7 290.816 30.1284 13
 1 -5 7 231.947 25.4357 12
 -1 5 -7 280.856 46.1291 1
 -1 5 -7 233.314 44.4195 14
 -1 -5 -7 186.617 51.4691 6
 -1 5 -7 206.475 36.1915 31
 1 5 7 217.293 39.355 19
 -1 5 -8 2785.3 124.61 31
 1 -5 8 2801.14 106.997 12
 -1 -5 -8 2572.48 137.56 6
 -1 5 -8 2800.13 132.46 1
 -1 5 -8 2682.58 128.531 14
 1 5 8 2888.79 120.033 19
 -1 -5 -8 2843.44 113.376 13
 -1 -5 -9 2333.35 98.7446 13
 -1 5 -9 2391.73 116.169 14
 -1 -5 -9 2263.61 125.357 6
 -1 5 -9 2108.63 110.877 31
 1 5 9 2138.24 85.703 9
 -1 5 -9 2429.23 120.411 1
 1 -5 9 2480.79 92.2913 12
 -1 5 -10 1675.94 93.8929 31
 1 -5 10 1474.87 67.8852 12
 -1 5 -10 1478.34 93.1474 1
 -1 5 -10 1479.32 91.358 14
 -1 -5 -10 1447.36 74.4767 13
 -1 5 -11 750.256 66.4522 14
 1 -5 11 802.75 49.0701 12
 -1 -5 -11 732.38 52.6431 13
 -1 5 -11 818.598 70.5004 31
 -1 5 -12 10525.4 382.273 14
 -1 -5 -12 10554.2 362.503 13
 -1 5 -12 9804.7 355.784 7
 1 5 12 9430.37 358.595 37
 -1 5 -12 10728.5 389.698 1
 1 5 12 9879.7 361.471 40
 -1 5 -12 9082.56 381.474 31
 1 5 13 1118.15 66.0479 28
 -1 5 -13 1074.69 90.3345 31
 -1 5 -13 1170.23 86.0388 14
 1 5 13 1114.55 73.275 40
 -1 5 -13 1167.59 91.9861 1
 -1 5 -13 994.511 63.0613 23
 1 5 13 1057.81 70.191 37
 1 5 13 1041.26 75.1241 44
 -1 5 -13 1066.64 63.0699 34
 -1 5 -13 1099.33 68.1962 7
 -1 5 -14 363.5 42.45 34
 -1 5 -14 347.941 43.4997 23
 -1 5 -14 367.268 62.5899 14
 -1 5 -14 415.526 48.4794 7
 1 5 14 367.9 43.0285 28
 1 5 14 329.733 55.8672 44
 -1 -5 -14 334.822 75.5858 31
 1 5 14 348.512 52.6175 37
 -1 5 -14 249.629 63.5923 31
 1 5 14 430.477 47.1999 42
 1 5 14 442.954 54.1283 40
 -1 5 -14 426.032 67.5549 1
 1 5 15 2448.77 118.079 40
 1 5 15 2292.62 116.149 37
 1 5 15 2352.94 108.712 42
 -1 5 -15 2233.28 103.961 23
 -1 5 -15 2292.2 143.828 31
 -1 5 -15 2201.21 130.427 14
 -1 5 -15 2581.3 145.549 1
 -1 5 -15 2214.93 110.099 7
 -1 5 -15 2151.21 103.791 34
 -1 -5 -15 2220.14 152.7 31
 1 5 15 2266.33 103.508 28
 1 5 16 557.5 48.6684 28
 1 5 16 543.161 61.1053 37
 -1 5 -16 503.424 76.437 1
 1 5 16 526.192 60.9116 40
 -1 5 -16 550.965 50.0042 34
 -1 5 -16 502.965 56.6514 7
 1 5 16 557.652 53.0539 42
 -1 5 -16 461.032 46.9748 23
 1 5 17 3995.58 176.005 37
 1 5 17 3965.83 170.267 42
 -1 5 -17 4101.95 167.377 34
 1 5 17 4129.3 176.547 40
 -1 5 -17 4040.01 163.285 23
 -1 5 -17 4421.45 172.57 7
 -1 5 -18 1551.51 85.4824 7
 1 5 18 1585.02 85.6411 42
 -1 5 -18 1454.05 80.8197 34
 1 5 18 1395.31 87.2253 40
 1 5 18 1490.09 91.2582 37
 1 5 19 2868.44 130.885 40
 1 -5 19 3194.91 140.32 42
 1 5 19 2619.18 125.065 42
 -1 5 -19 2823.19 124.212 34
 1 5 19 2818.9 132.906 37
 -1 5 -19 3042.95 129.03 7
 1 -5 20 231.452 50.055 39
 1 5 20 237.089 39.7913 42
 -1 5 -20 205.476 41.0595 7
 1 5 20 293.838 47.8344 37
 1 5 20 208.106 40.9562 40
 -1 5 -20 265.809 39.7826 34
 1 -5 20 219.138 46.9414 42
 1 5 21 318.284 43.2479 37
 1 -5 21 184.386 43.0778 42
 -1 5 -21 229.982 37.362 7
 -1 5 -21 264.531 37.056 34
 1 5 21 311.684 39.4619 40
 1 5 21 273.745 38.9776 17
 1 5 21 228.376 35.6447 42
 1 5 22 696.236 46.5107 40
 1 5 22 705.618 47.2276 42
 1 5 22 937.468 51.355 17
 -1 5 -22 919.736 50.3151 7
 -1 5 -22 783.266 47.0556 34
 1 -5 22 787.405 56.3363 42
 1 5 23 12.1117 19.9242 42
 1 5 23 36.8619 22.2786 17
 -1 5 -23 -6.93215 19.9015 34
 1 -5 23 8.59958 27.3925 42
 -1 -6 23 222.422 31.7476 39
 -1 -6 23 207.165 28.23 42
 1 6 -23 212.279 25.567 34
 -1 6 23 243.386 23.7365 40
 1 -6 -23 152.987 28.3527 34
 -1 6 22 559.262 38.8585 17
 -1 6 22 460.892 39.7749 40
 -1 -6 22 579.339 47.2919 39
 -1 -6 22 510.111 43.2597 42
 1 6 -22 634.261 43.54 7
 1 6 -22 605.335 41.725 34
 -1 6 22 507.926 37.8943 42
 1 6 -21 4.90531 29.8963 34
 -1 -6 21 -11.7305 37.1778 39
 -1 6 21 -5.2023 32.3896 40
 -1 6 21 24.7092 27.9925 42
 -1 -6 21 23.1839 33.4452 42
 -1 6 21 16.7962 29.2921 17
 1 6 -21 27.5179 31.574 7
 1 6 -20 427.171 48.2645 7
 -1 6 20 372.935 49.3753 40
 -1 -6 20 379.851 48.8901 42
 1 6 -20 492.53 46.7347 34
 -1 -6 20 428.45 51.7029 39
 -1 6 20 434.05 45.2872 17
 -1 6 20 521.483 45.5843 42
 1 6 -19 1817.06 87.4478 23
 1 6 -19 1897.63 96.2081 7
 -1 6 19 1859.74 98.8025 37
 -1 -6 19 1864.96 99.337 42
 -1 6 19 2012.44 99.289 40
 1 6 -19 1863.74 94.0849 34
 -1 6 19 1851.45 94.1341 42
 -1 6 19 1952.28 95.0249 17
 -1 -6 19 1825.47 100.217 39
 -1 6 18 5128.54 189.77 17
 -1 -6 18 4629.16 193.913 39
 1 6 -18 4501.16 186.87 34
 -1 -6 18 4586.9 192.482 42
 -1 6 18 4488.27 190.912 40
 -1 6 18 4527.37 187.727 42
 1 6 -18 4937.59 191.513 7
 1 6 -18 4524.99 182.02 23
 -1 6 18 4733.34 192.227 37
 -1 -6 17 1483.89 91.0373 42
 -1 6 17 1485.39 87.5069 42
 1 6 -17 1634.67 85.5503 23
 -1 6 17 1783.64 91.0872 17
 -1 6 17 1643.49 84.2509 28
 1 6 -17 1722.13 92.0099 7
 1 6 -17 1666.29 87.4693 34
 -1 -6 17 1594.53 93.7371 39
 -1 6 17 1526.62 92.784 40
 -1 6 17 1681.14 95.205 37
 1 6 -16 452.43 48.4884 23
 -1 6 16 495.094 51.9704 28
 1 6 -16 455.432 56.0355 7
 1 -6 -16 324.461 78.5824 31
 -1 6 16 518.641 51.6411 42
 1 6 -16 512.054 73.8383 1
 -1 6 16 525.387 59.8819 40
 1 6 -16 515.064 53.2571 34
 -1 6 16 588.507 62.3109 37
 1 -6 -15 649.583 91.5393 31
 1 6 -15 749.646 59.2831 23
 -1 6 15 895.98 62.3153 28
 -1 6 15 863.485 68.2058 37
 1 6 -15 830.98 86.8191 1
 -1 6 15 946.729 63.5871 42
 1 6 -15 643.925 64.157 7
 1 6 -15 790.68 60.8434 34
 -1 6 15 933.832 71.3941 40
 1 -6 -14 543.707 84.6933 31
 1 6 -14 571.886 53.2621 23
 -1 -6 14 668.39 50.9959 12
 -1 6 14 769.796 63.2271 37
 1 6 -14 602.21 57.8783 7
 -1 6 14 599.541 52.7699 42
 -1 6 14 695.193 61.6088 40
 1 6 -14 681.855 56.0734 34
 1 6 -14 597.978 74.7284 1
 1 -6 -14 649.858 60.5306 13
 -1 6 14 694.896 54.8822 28
 1 6 -13 2607.55 118.278 34
 1 6 -13 3015.6 149.933 1
 1 6 -13 2500.65 120.248 7
 -1 6 13 2554.16 116.853 42
 1 -6 -13 2690.89 158.804 31
 -1 6 13 2638.03 125.447 37
 -1 6 13 2815.47 127.469 40
 -1 6 13 2798.04 119.488 28
 1 6 -13 2612.57 118.786 23
 -1 -6 13 2868.07 115.72 12
 1 -6 -13 2961.46 130.273 13
 1 -6 -12 876.752 85.7767 31
 -1 6 12 804.288 62.9098 40
 1 6 -12 769.577 57.3855 23
 1 6 -12 863.963 77.2215 1
 -1 6 12 868.93 57.3509 28
 1 -6 -12 867.253 63.0372 13
 1 6 -12 800.689 57.8139 7
 1 6 -12 752.232 54.2895 34
 -1 -6 12 812.117 51.6701 12
 -1 6 12 800.279 61.884 37
 1 6 -11 15459.6 554.049 1
 1 -6 -11 14298.2 562.474 31
 -1 -6 11 15306.2 520.197 12
 1 -6 -11 14977 534.266 13
 1 -6 -10 147.967 34.0521 13
 1 6 -10 145.605 44.1251 1
 1 -6 -10 50.1892 45.675 31
 -1 -6 10 110.935 27.9655 12
 -1 -6 9 1187.72 58.6269 12
 1 -6 -9 1248.44 69.0843 13
 1 6 -9 1267.15 80.4105 1
 1 -6 -9 1229.4 90.3619 31
 1 6 -9 1230.99 71.6278 19
 1 6 -8 9126.99 348.857 1
 1 6 -8 9031.04 341.744 19
 -1 -6 8 9456.62 326.031 12
 1 -6 -8 9726.06 338.49 13
 -1 -6 7 20983.3 700.272 12
 1 -6 -7 21439.3 712.625 13
 1 6 -7 20138 697.07 3
 1 6 -7 20741.5 719.615 19
 1 6 -7 21121.1 722.54 1
 1 6 -6 20320.7 679.647 3
 1 -6 -6 19709.8 691.761 13
 -1 6 6 20279.3 700.843 19
 1 6 -6 20917.5 700.786 1
 1 6 -6 19585.6 701.674 19
 1 -6 -5 8958.61 323.278 13
 1 6 -5 9621.32 329.376 1
 1 6 -5 9218.67 335.482 19
 1 6 -5 8763.35 311.165 3
 -1 6 5 9398.6 333.84 19
 1 6 -4 11175.7 402.382 19
 -1 6 4 10793.4 399.074 19
 1 6 -4 11115.4 378.581 3
 1 -6 -4 10873 389.452 13
 1 6 -4 11418.6 392.103 1
 1 6 -3 24608.4 852.34 3
 -1 6 3 25550.9 855.059 5
 -1 6 3 25768.1 874.694 19
 1 6 -3 25690.1 862.656 1
 1 6 -3 25777.9 876.266 19
 -1 6 3 26138.2 866.884 1
 1 6 -2 2136.04 91.8356 1
 -1 6 2 2244.8 88.6011 5
 -1 6 2 2284.87 98.9179 1
 1 6 -2 2168.64 85.6366 3
 -1 6 2 2148.84 107.768 19
 1 6 -2 2367.92 111.164 19
 -1 6 1 66.3153 25.227 5
 -1 6 1 81.8049 43.2496 19
 1 6 -1 45.1765 22.6625 3
 -1 6 1 68.2484 29.7416 1
 1 6 -1 49.1325 21.9014 1
 -1 6 0 1365.33 80.8868 19
 -1 6 0 1433.28 68.163 1
 -1 6 0 1320.15 73.7251 8
 1 6 0 1206.51 78.2758 19
 1 6 0 1222.38 59.6228 1
 -1 6 -1 3231.39 125.891 1
 -1 6 -1 2893.22 130.739 8
 1 6 1 3041.81 117.337 1
 1 6 1 2987.25 136.607 19
 1 6 2 1022.3 68.9213 19
 -1 6 -2 968.63 49.1692 5
 -1 6 -2 1046.79 69.1231 19
 -1 6 -2 943.815 58.5456 1
 1 6 2 962.701 46.8218 3
 -1 -6 -2 1018.32 55.7607 6
 -1 6 -3 1394.69 81.8583 19
 -1 6 -3 1426.12 63.2786 5
 1 6 3 1444.23 61.1221 3
 -1 -6 -3 1462.18 73.4134 6
 1 6 3 1579.47 87.0869 19
 -1 6 -3 1483.39 75.4779 1
 -1 -6 -3 1301.38 64.6781 13
 -1 6 -4 2493.62 105.769 1
 -1 -6 -4 2292.88 102.608 6
 1 6 4 2184.86 109.16 19
 -1 6 -4 2169.82 107.451 19
 -1 -6 -4 2088.08 89.9888 13
 1 6 4 2133.46 85.4883 3
 -1 6 -5 33940.9 1094.85 1
 1 6 5 31247.8 1070.58 3
 -1 6 -5 31066.2 1090.8 19
 -1 -6 -5 32309.5 1091.7 6
 1 6 5 31494.8 1093.79 19
 -1 -6 -5 31729.9 1077.69 13
 1 -6 5 32639.5 1069.68 12
 -1 -6 -6 3573.04 154.732 6
 1 6 6 3800.27 154.936 19
 1 -6 6 3603.14 129.737 12
 -1 -6 -6 3498.93 137.36 13
 -1 6 -6 3710.62 155.291 1
 1 6 6 3448.67 129.472 3
 1 -6 7 64.6801 21.8799 12
 -1 6 -7 61.8363 39.196 1
 -1 -6 -7 103.113 45.2891 6
 1 6 7 33.0091 37.9692 19
 -1 6 -7 56.4721 43.4932 14
 -1 -6 -7 48.6575 24.5845 13
 -1 -6 -8 252.911 56.0836 6
 1 6 8 295.62 41.8794 19
 1 -6 8 249.708 28.0508 12
 -1 6 -8 287.474 40.0728 31
 -1 6 -8 291.516 52.2359 14
 -1 -6 -8 260.115 32.5136 13
 -1 6 -8 292.07 50.5024 1
 -1 6 -9 10879.8 409.733 14
 1 -6 9 11027.9 379.889 12
 -1 6 -9 10009.8 397.967 31
 -1 -6 -9 11077.4 418.059 6
 -1 -6 -9 11317.7 389.199 13
 -1 6 -9 11781.2 414.061 1
 1 -6 10 2243.43 94.4158 12
 -1 -6 -10 2333.63 102.366 13
 -1 6 -10 2409.8 117.129 31
 -1 6 -10 2155.91 120.639 14
 -1 6 -10 2333.33 124.779 1
 -1 6 -11 11882.1 432.321 1
 -1 6 -11 11167.3 425.458 14
 1 -6 11 11652.5 394.577 12
 -1 -6 -11 11415.7 403.76 13
 1 6 12 2480.65 127.284 44
 -1 6 -12 2718.33 121.084 7
 1 6 12 2875.29 127.102 37
 -1 6 -12 2976.62 121.707 23
 -1 6 -12 2754.63 144.804 14
 -1 6 -12 2890.12 149.676 1
 1 6 12 2721.04 127.693 40
 1 6 12 2858.17 120.766 28
 -1 6 -13 6650.93 280.005 14
 1 6 13 6729.07 260.916 44
 -1 6 -13 7420.24 291.505 1
 1 6 13 6727.24 250.395 28
 -1 6 -13 6522.12 253.686 7
 1 6 13 6756.05 259.764 37
 -1 6 -13 6508.67 248.424 34
 -1 6 -13 6967.58 252.82 23
 -1 -6 -13 6270.33 297.562 31
 1 6 13 6830.74 260.444 40
 -1 -6 -14 140.313 68.6716 31
 1 6 14 131.859 47.3338 40
 -1 6 -14 123.013 34.9122 34
 -1 6 -14 72.5981 50.9751 14
 1 6 14 147.915 40.8269 28
 1 6 14 117.571 47.8212 37
 -1 6 -14 59.693 35.9988 23
 -1 6 -14 54.1975 39.8754 7
 -1 6 -14 76.5766 53.6933 1
 -1 -6 -15 1400.26 125.851 31
 -1 6 -15 1407.2 105.818 14
 -1 6 -15 1585.13 87.7507 7
 1 6 15 1571.25 92.764 40
 1 6 15 1293.29 78.1806 42
 1 6 15 1490.23 91.9501 37
 -1 6 -15 1537.94 81.6045 23
 -1 6 -15 1386.64 111.663 1
 1 6 15 1459.73 80.8944 28
 -1 6 -15 1463.94 78.4845 34
 -1 6 -16 2798.78 151.382 1
 -1 -6 -16 1865.84 148.752 31
 1 6 16 2039.25 103.637 42
 -1 6 -16 2344.1 107.401 23
 1 6 16 2314.67 104.341 28
 1 6 16 2125.6 115.111 40
 -1 6 -16 2147.72 103.623 34
 -1 6 -16 2515.89 114.154 7
 1 6 16 2166.91 116.967 37
 1 6 17 3522.43 152.302 37
 -1 6 -17 3231.75 137.092 34
 -1 6 -17 3060.55 136.706 23
 -1 6 -17 3455.7 146.256 7
 1 6 17 3048.53 138.155 42
 1 6 17 3176.46 148.507 40
 1 6 17 3365.23 135.744 28
 1 6 18 124.686 50.4171 37
 -1 6 -18 145.785 35.6282 23
 -1 6 -18 239.086 38.2618 34
 1 6 18 152.666 48.1504 40
 -1 6 -18 228.639 44.0959 7
 1 6 18 127.993 36.3716 42
 1 6 19 115.749 33.6218 42
 1 6 19 162.378 42.8909 17
 -1 6 -19 112.486 33.3223 34
 -1 6 -19 109.935 40.5921 7
 1 -6 19 140.333 44.8216 42
 1 6 19 163.672 48.0819 37
 1 6 19 142.135 43.0521 40
 1 6 20 968.838 64.7531 40
 1 6 20 877.575 65.4799 37
 -1 6 -20 894.832 56.2644 34
 1 -6 20 952.545 67.3473 42
 1 -6 20 981.171 68.5539 39
 -1 6 -20 1198.73 65.2352 7
 1 6 20 1065.53 63.7843 17
 1 6 20 775.119 54.0782 42
 1 -6 21 850.869 58.7229 39
 1 -6 21 751.362 56.8757 42
 1 6 21 763.928 53.1943 40
 1 6 21 723.812 56.1423 37
 -1 6 -21 824.654 48.349 34
 1 6 21 879.63 54.7952 17
 -1 6 -21 835.604 54.7753 7
 1 6 22 12.61 25.6486 40
 1 -6 22 -6.32055 29.4793 42
 1 -6 22 35.595 33.0307 39
 1 6 22 25.1178 26.046 17
 -1 6 -22 28.9049 25.9775 7
 -1 -6 -23 817.749 45.6364 34
 1 -6 23 704.416 44.2276 42
 1 6 23 885.63 41.9869 17
 1 -6 23 779.228 46.4554 39
 1 6 23 639.212 37.0857 40
 -1 -7 22 421.203 39.2048 39
 -1 7 22 405.049 36.536 40
 -1 -7 22 363.578 34.6774 42
 1 7 -22 452.072 34.4011 34
 1 7 -21 685.133 46.9793 34
 -1 7 21 766.63 52.4858 40
 -1 -7 21 779.783 55.5476 39
 -1 -7 21 779.678 51.706 42
 1 7 -21 755.509 52.732 7
 -1 7 21 833.18 50.8366 17
 -1 -7 20 997.045 68.1898 39
 1 7 -20 1115.43 66.8269 7
 -1 7 20 1024.66 66.7014 40
 1 7 -20 1020.94 60.2057 34
 1 7 -20 1033.48 55.979 23
 -1 7 20 1151.06 63.7988 17
 -1 -7 20 865.933 62.525 42
 -1 7 20 965.218 57.5134 42
 -1 7 19 1947.27 94.468 17
 1 7 -19 1947.62 98.021 7
 -1 -7 19 1965.13 99.8334 39
 1 7 -19 1996.66 93.143 34
 -1 7 19 1914.43 99.3265 40
 -1 -7 19 1939.72 96.0996 42
 -1 7 19 1765.97 89.8082 42
 1 7 -19 1957.89 90.3296 23
 -1 -7 18 148.133 41.4876 42
 1 7 -18 139.998 37.4674 23
 -1 7 18 199.107 42.2308 17
 -1 7 18 187.3 50.6119 37
 1 7 -18 128.603 37.4697 34
 -1 7 18 119.872 36.1421 42
 -1 -7 18 151.013 45.4891 39
 -1 7 18 132.706 45.3316 40
 1 7 -18 241.688 47.8703 7
 -1 -7 17 6333.44 249.328 39
 1 7 -17 6314.01 242.074 34
 -1 7 17 6801.04 240.117 28
 1 7 -17 6364.85 242.015 23
 1 7 -17 6363.1 247.56 7
 -1 7 17 6340.96 249.72 40
 -1 7 17 5896.01 240.177 42
 -1 -7 17 6306.71 247.23 42
 -1 7 17 6489.76 252.033 37
 -1 7 17 6399.08 245.131 17
 1 7 -16 117.496 45.5458 7
 1 7 -16 83.8882 40.0371 34
 -1 -7 16 89.5945 39.9184 42
 -1 7 16 160.273 43.0891 17
 -1 7 16 68.764 48.9697 40
 -1 7 16 95.2716 38.4183 42
 -1 7 16 93.4021 51.8806 37
 1 7 -16 165.363 41.794 23
 -1 7 16 139.004 43.3656 28
 1 7 -15 2743.02 147.379 1
 -1 7 15 2190.51 106.193 42
 1 7 -15 2457.95 115.776 7
 1 7 -15 2173.66 110.075 23
 -1 7 15 2388.19 110.971 17
 -1 7 15 2536.95 111.516 28
 -1 7 15 2331.79 118.979 40
 1 7 -15 2079.46 106.858 34
 -1 7 15 2357.1 119.576 37
 1 -7 -15 1903.91 144.908 31
 1 7 -14 2658.06 133.266 34
 1 7 -14 3568.02 172.616 1
 -1 7 14 3178.29 144.322 40
 -1 7 14 3335.65 139.198 17
 1 7 -14 3215.51 141.728 7
 -1 7 14 3283.89 146.876 37
 -1 -7 14 3438.73 132.209 12
 1 7 -14 3219.76 139.13 23
 -1 7 14 3104.82 134.448 42
 1 -7 -14 2595.62 169.598 31
 -1 7 14 3165.46 136.655 28
 1 -7 -13 1833.03 132.239 31
 1 7 -13 2266.25 129.328 1
 -1 7 13 2017.74 106.155 37
 -1 7 13 2083.34 100.464 28
 1 -7 -13 2048.63 107.483 13
 -1 -7 13 2265.97 95.3781 12
 1 7 -13 1841.74 96.0026 34
 1 7 -13 2120.87 101.736 23
 -1 7 13 1953.18 106.174 40
 1 -7 -12 254.351 62.4024 31
 1 7 -12 246.741 54.6186 1
 -1 7 12 298.318 49.6042 37
 1 7 -12 208.951 39.9247 34
 1 7 -12 169.16 40.4902 23
 -1 7 12 252.001 44.1731 28
 1 -7 -12 285.639 44.8965 13
 -1 -7 12 272.445 35.5364 12
 1 7 -11 1195.99 68.0204 34
 1 7 -11 1157.7 70.167 7
 1 -7 -11 1207.05 74.3427 13
 1 7 -11 1397.26 73.0925 23
 1 -7 -11 1209.35 95.2217 31
 -1 7 11 1335.58 77.0872 37
 -1 -7 11 1167.41 63.3984 12
 1 7 -11 1234.63 90.8104 1
 -1 7 11 1198.07 70.1943 28
 1 -7 -10 4572.78 184.66 13
 1 7 -10 4541.83 200.798 1
 1 -7 -10 4371.7 205.731 31
 -1 -7 10 4641.41 171.333 12
 1 7 -9 3505.01 150.183 19
 -1 -7 9 3296.23 130.533 12
 1 7 -9 3431.07 158.135 1
 1 -7 -9 3308.63 162.886 31
 1 -7 -9 3590.38 146.245 13
 1 -7 -8 4218.52 172.384 13
 -1 -7 8 4401.56 160.215 12
 1 7 -8 4432.36 185.234 1
 1 -7 -8 4034.22 186.801 31
 1 7 -8 4390.27 181.947 19
 1 7 -7 16033.5 558.207 1
 1 -7 -7 15683.4 547.37 13
 -1 -7 7 15756.5 534.082 12
 1 7 -7 15065.3 557.715 19
 -1 -7 6 15800.7 538.575 12
 1 -7 -6 15991.3 552.48 13
 1 7 -6 15731.4 538.296 3
 1 7 -6 15672.7 565.299 19
 1 7 -6 16277.7 560.156 1
 1 -7 -5 10642.9 374.808 13
 -1 7 5 10491.4 386.793 19
 1 7 -5 10396.3 361.259 3
 1 7 -5 10600 378.666 1
 1 7 -5 10475.9 388.899 19
 1 -7 -4 6037.9 216.203 13
 -1 7 4 6062.32 228.679 19
 1 7 -4 5874.48 232.239 19
 1 7 -4 5389.27 201.243 3
 1 7 -4 5575.35 214.994 1
 -1 7 3 23.458 29.7342 1
 -1 7 3 29.9459 44.4722 19
 1 7 -3 9.03855 24.5217 3
 1 7 -3 20.446 26.2717 1
 1 7 -3 -46.3381 47.472 19
 1 7 -2 24.5129 24.3238 1
 -1 7 2 21.8915 46.8783 19
 -1 7 2 51.3456 30.1774 1
 1 7 -2 51.9843 27.2404 3
 1 7 -2 40.3575 51.409 19
 -1 7 1 16567.8 595.964 19
 -1 7 1 17141.8 583.685 1
 1 7 -1 16933 576.601 1
 1 7 -1 16598.9 569.059 3
 -1 7 0 3254.5 135.674 1
 -1 7 0 3321.23 148.402 19
 1 7 0 3239.85 127.551 1
 1 7 0 3270.8 152.381 19
 -1 -7 -1 5512.32 197.038 6
 1 7 1 5309.06 196.163 1
 1 7 1 5253.06 217.786 19
 -1 7 -1 5242.51 204.359 1
 -1 -7 -2 435.857 38.5474 6
 -1 7 -2 416.783 43.2782 1
 1 7 2 343.638 33.7296 3
 -1 7 -2 443.491 58.6915 19
 1 7 2 417.491 60.1046 19
 -1 -7 -3 8165.43 295.789 6
 -1 7 -3 8714.12 302.838 1
 -1 -7 -3 7862.98 291.017 13
 1 7 3 8268.18 311.562 19
 1 7 3 8075.22 283.193 3
 -1 7 -3 8132.32 309.44 19
 -1 -7 -4 4589.24 178.051 13
 -1 7 -4 4827.02 196.726 19
 -1 7 -4 4877.8 192.231 1
 1 7 4 4798.71 171.176 3
 -1 -7 -4 4783.32 187.568 6
 1 7 4 4618.12 197.215 19
 1 -7 5 5322.05 186.073 12
 -1 -7 -5 5523.9 197.774 13
 1 7 5 5200.66 189.092 3
 -1 7 -5 5220.45 213.99 19
 1 7 5 5262.16 216.733 19
 -1 -7 -5 5169.16 209.142 6
 -1 7 -5 5305.28 213.208 1
 1 -7 6 95.8296 19.4128 12
 -1 -7 -6 90.9094 25.819 13
 -1 -7 -6 77.5514 43.514 6
 -1 7 -6 68.8826 39.7818 1
 1 7 6 60.85 22.959 3
 1 7 6 62.904 42.5321 19
 -1 -7 -7 694.733 66.2412 6
 1 7 7 780.105 63.9195 19
 -1 -7 -7 702.858 47.4988 13
 -1 7 -7 741.377 64.9118 1
 1 -7 7 734.921 40.3026 12
 -1 7 -8 3857.35 170.725 1
 -1 -7 -8 3672.62 146.836 13
 1 7 8 3671.35 160.711 19
 -1 -7 -8 3358.88 168.503 6
 1 -7 8 3775.93 138.441 12
 -1 7 -9 141.193 47.9745 1
 -1 -7 -9 204.558 31.5816 13
 1 -7 9 187.955 27.6609 12
 1 7 10 1106.35 71.7533 40
 -1 7 -10 1069.92 66.2501 7
 1 -7 10 1305.18 60.2624 12
 -1 7 -10 1204.85 88.8839 1
 -1 7 -10 1191.29 67.9309 23
 1 7 10 1089.37 67.9212 28
 -1 7 -11 137.906 37.8164 23
 -1 7 -11 156.788 49.9852 1
 -1 7 -11 140.182 39.0708 7
 1 7 11 178.45 40.2357 28
 1 -7 11 179.965 31.7557 12
 -1 7 -12 2233.01 103.775 23
 -1 7 -12 2253.59 130.994 1
 1 7 12 2200.87 103.382 28
 1 7 12 1953.53 106.997 37
 -1 7 -13 1038.96 63.1431 34
 -1 7 -13 1196.16 96.0898 1
 1 7 13 1076.78 70.3889 28
 -1 7 -13 1075.8 68.9685 23
 1 7 13 1025.75 76.7337 37
 -1 -7 -13 1053.13 102.663 31
 1 7 13 1144.61 81.1513 40
 -1 7 -14 5155.15 201.383 23
 -1 7 -14 4939.42 194.708 34
 -1 7 -14 5165.8 203.512 7
 1 7 14 4988.85 208.607 37
 1 7 14 5185.4 200.248 28
 1 7 14 5138.18 209.714 40
 -1 7 -14 5545.86 240.358 1
 -1 7 -15 1600.27 88.9346 23
 -1 7 -15 1519.56 82.3606 34
 -1 7 -15 1712.98 94.2932 7
 1 7 15 1655.34 88.7756 28
 -1 -7 -15 1437.47 125.381 31
 1 7 15 1625.1 96.9696 40
 1 7 15 1656.07 100.236 37
 -1 7 -15 1881.41 123.189 1
 1 7 16 936.629 74.2403 40
 -1 7 -16 979.72 66.3219 23
 -1 7 -16 844.141 60.1228 34
 1 7 16 1041.4 67.3788 28
 1 7 16 983.785 76.8437 37
 1 7 17 4158.31 174.528 40
 -1 7 -17 3737.48 157.537 34
 -1 7 -17 3833.67 167.974 7
 -1 7 -17 4089.39 164.369 23
 1 7 17 4282.55 162.436 28
 1 7 17 3893.2 174.95 37
 -1 7 -18 507.111 53.5293 7
 -1 7 -18 471.304 47.9479 23
 1 7 18 538.763 61.6508 37
 1 7 18 453.464 56.1178 40
 1 7 18 510.353 45.5638 28
 1 7 18 491.434 53.924 17
 -1 7 -18 415.581 42.3601 34
 1 7 19 1244.9 77.7701 37
 1 -7 19 1023.29 73.3128 39
 -1 7 -19 1196.96 72.561 7
 1 -7 19 1105.34 72.7339 42
 -1 7 -19 1086.63 60.559 34
 1 7 19 1148.73 73.92 40
 1 7 19 1241.36 71.8974 17
 -1 7 -19 1035.75 62.1292 23
 -1 7 -20 127.164 37.7386 7
 1 -7 20 131.96 41.2119 39
 1 7 20 174.003 44.2439 37
 1 -7 20 107.604 36.852 42
 1 7 20 132.839 37.3303 17
 1 7 20 150.941 39.8484 40
 1 7 21 825.49 51.406 17
 -1 7 -21 783.967 52.205 7
 1 -7 21 722.724 51.7481 42
 1 7 21 721.47 52.2281 40
 1 -7 21 809.663 55.6057 39
 1 -7 22 -2.57209 24.5768 42
 1 -7 22 22.8886 28.6159 39
 1 7 22 12.4717 23.5569 17
 -1 7 -22 -20.9141 25.0709 7
 1 7 22 -17.6025 24.5613 40
 -1 8 22 14.2101 22.8863 40
 1 -8 -22 21.8739 22.5446 34
 -1 -8 22 19.2952 24.5647 39
 -1 8 21 398.707 35.7489 17
 1 8 -21 262.724 29.1069 34
 -1 -8 21 319.713 38.2237 39
 1 8 -21 420.052 39.2219 7
 -1 8 21 295.978 36.5682 40
 -1 8 20 2606.08 100.347 17
 -1 -8 20 1934.77 93.5733 42
 1 8 -20 2092.37 92.1779 34
 -1 -8 20 2174.53 99.9014 39
 1 8 -20 2534.86 103.027 7
 -1 8 20 1865.83 87.795 41
 1 8 -20 2154.24 92.3496 23
 -1 8 20 2362.26 102.002 40
 1 8 -19 6017.22 217.464 23
 1 8 -19 6360.36 225.157 7
 -1 -8 19 5344.95 217.192 42
 -1 8 19 6047.2 224.913 40
 -1 8 19 5183.82 212.088 41
 1 8 -19 5559.3 214.621 34
 -1 -8 19 5809.83 223.062 39
 -1 8 19 6551.08 223.103 17
 1 8 -18 434.396 44.7653 34
 -1 8 18 405.075 49.625 17
 1 8 -18 487.143 52.4005 7
 1 8 -18 552.109 47.6403 23
 -1 8 18 570.802 57.9946 40
 -1 -8 18 420.014 53.0341 39
 -1 -8 18 357.094 45.8326 42
 1 8 -17 45.7356 35.0571 34
 -1 8 17 53.9505 39.6641 28
 -1 -8 17 -2.39372 39.7766 39
 -1 8 17 74.8342 42.9137 17
 1 8 -17 51.2553 43.2126 7
 -1 8 17 31.6137 47.5137 40
 1 8 -17 15.2767 37.1533 23
 -1 -8 17 -6.70277 36.0727 42
 -1 8 16 2798.04 125.657 17
 1 8 -16 2689.8 121.637 34
 1 8 -16 2682.76 129.348 7
 -1 -8 16 2608.76 126.524 39
 -1 8 16 2873.48 124.168 28
 1 8 -16 2904.53 127.445 23
 -1 8 16 3046.07 134.732 40
 1 8 -16 2411.82 112.335 24
 -1 8 16 2939.37 134.349 37
 -1 -8 16 2710.87 124.9 42
 -1 8 15 90.1688 42.4294 28
 1 8 -15 85.6927 39.32 34
 -1 8 15 126.803 52.2979 37
 1 8 -15 104.567 42.8127 23
 -1 8 15 63.6902 48.421 40
 1 8 -15 118.623 31.2052 24
 -1 8 15 138.076 45.4654 17
 1 8 -14 1556.27 113.845 1
 -1 -8 14 1713.74 83.2182 12
 1 8 -14 1558.62 86.4125 34
 -1 8 14 1685.44 89.6436 17
 -1 8 14 1729.98 91.1683 28
 1 8 -14 1644.35 91.2389 23
 -1 8 14 1808.34 100.499 37
 -1 8 13 1192.38 74.4103 28
 -1 -8 13 1103.99 63.6537 12
 1 8 -13 1161.09 68.4926 34
 1 8 -13 992.73 89.8566 1
 1 8 -13 1200.32 73.8445 23
 -1 8 13 1215.36 82.4301 37
 1 8 -13 1123.3 72.9997 7
 -1 8 13 997.516 70.507 17
 1 8 -12 62.0376 38.5073 7
 -1 -8 12 60.1928 32.0425 12
 1 8 -12 93.175 51.3022 1
 -1 8 12 41.2565 39.7525 28
 1 8 -12 38.0833 38.1627 23
 1 -8 -12 32.3468 35.5391 13
 1 8 -12 45.0113 35.6249 34
 -1 8 12 73.2353 44.7971 40
 -1 8 12 50.4592 40.2159 17
 -1 8 12 49.5353 44.8869 37
 -1 8 11 3264.93 138.485 40
 1 -8 -11 3060.1 138.923 13
 1 8 -11 3038.84 128.621 34
 1 8 -11 3150.4 156.996 1
 -1 8 11 3255.65 140.459 37
 -1 8 11 2968.58 132.946 28
 1 8 -11 3190.03 134.534 23
 -1 -8 11 3072.19 124.796 12
 1 8 -11 2825.16 130.94 7
 -1 -8 10 6569.67 237.588 12
 1 8 -10 6424.78 244.472 7
 1 8 -10 6255.8 240.502 34
 -1 8 10 6747.95 250.441 40
 1 8 -10 6428.98 246.236 23
 -1 8 10 6728.62 245.425 28
 1 8 -10 6628.53 271.857 1
 1 -8 -10 6804.33 254.549 13
 1 8 -9 3207.81 135.253 7
 1 8 -9 3241.7 155.991 1
 1 -8 -9 3366.55 144.157 13
 -1 8 9 3202.88 135.578 17
 -1 8 9 3074.98 139.304 40
 -1 -8 9 3400.74 129.349 12
 -1 8 9 3530.4 131.929 27
 1 -8 -8 94.4266 31.9625 13
 -1 -8 8 62.5752 24.1437 12
 1 8 -8 92.0044 38.3625 1
 1 8 -8 74.7166 42.2443 19
 1 8 -7 4056.5 178.601 19
 1 8 -7 4242.51 173.898 1
 1 -8 -7 3973.48 163.428 13
 -1 -8 7 3892.93 148.195 12
 1 -8 -6 673.933 53.1925 13
 1 8 -6 636.266 65.1886 19
 -1 -8 6 692.505 40.0787 12
 1 8 -6 796.657 58.8597 1
 1 8 -5 20245.2 724.663 19
 -1 -8 5 20175.1 689.556 12
 1 -8 -5 20245.8 707.637 13
 1 8 -5 20506 710.903 1
 -1 8 5 20418.2 722.383 19
 1 8 -5 20855.1 692.64 3
 1 8 -4 75.7762 47.124 19
 -1 8 4 84.0105 47.731 19
 1 8 -4 81.8149 31.1848 1
 1 8 -4 67.7824 28.444 3
 1 -8 -4 60.2204 32.7343 13
 1 8 -3 13488.9 487.312 1
 1 8 -3 14043.2 510.429 19
 -1 8 3 14133.3 507.078 19
 1 8 -3 14121.3 476.872 3
 1 -8 -3 13733.7 491.894 13
 -1 8 2 6818.42 273.302 19
 1 8 -2 6920.28 243.637 3
 1 8 -2 6652.48 251.611 1
 -1 8 2 7035.52 259.306 1
 1 8 -2 6846.93 276.188 19
 1 8 -1 4364.96 163.004 3
 -1 8 1 4597.25 178.713 1
 1 8 -1 4558.74 170.51 1
 -1 8 1 4053.01 190.475 19
 -1 8 0 40657.8 1373.11 19
 1 8 0 41464.9 1375.36 19
 1 8 0 38056.8 1347.69 1
 -1 8 0 41615.9 1358.5 1
 -1 8 -1 8722.95 316.331 1
 1 8 1 8392.58 305.133 1
 1 8 1 8725.54 331.629 19
 1 8 2 9767.33 376.508 19
 1 8 2 9739 344.324 3
 -1 8 -2 10319 363.044 1
 -1 8 -2 10148.3 376.748 19
 -1 8 -3 524.684 62.0256 19
 1 8 3 428.656 35.2911 3
 -1 8 -3 436.084 47.6622 1
 -1 -8 -3 432.981 39.279 13
 1 8 3 439.613 61.6179 19
 1 8 4 4113.04 183.74 19
 -1 -8 -4 4103.32 167.038 6
 -1 8 -4 3997.44 173.065 1
 1 8 4 4168.3 152.342 3
 -1 -8 -4 3975.75 160.484 13
 -1 8 -4 4269.87 182.508 19
 -1 -8 -5 968.669 55.2661 13
 1 8 5 934.508 77.0426 19
 -1 -8 -5 758.757 62.8751 6
 -1 8 -5 938.789 68.1704 1
 -1 8 -6 7874.96 291.023 1
 -1 -8 -6 7385.77 269.516 13
 1 8 6 7490.38 292.666 19
 -1 -8 -6 7298.56 285.28 6
 1 -8 6 7243.96 256.573 12
 1 8 7 12277.8 474.773 19
 1 -8 7 13098.6 443.976 12
 -1 -8 -7 12694.1 475.668 6
 -1 -8 -7 12728.4 455.534 13
 -1 8 -7 14203 482.468 1
 1 -8 8 3765.23 139.646 12
 1 8 8 3624.04 167.388 19
 -1 8 -8 3683.54 173.664 1
 1 8 9 1994.65 85.2427 27
 -1 8 -9 1701.76 87.0943 7
 -1 8 -9 2028.6 115.023 1
 1 -8 9 1941.67 80.3479 12
 1 8 9 1802.27 94.0672 37
 1 8 9 1747.62 92.8161 40
 1 8 9 1809 90.402 28
 1 8 10 6300.72 248.171 37
 1 -8 10 6798.77 235.493 12
 -1 8 -10 6363.59 244.274 23
 1 8 10 6182.81 243.428 28
 1 8 10 6579.03 249.69 40
 1 8 10 6746.42 236.543 29
 -1 8 -10 6593.24 274.377 1
 -1 8 -10 6242.83 243.029 7
 -1 8 -11 1926.29 95.7131 23
 -1 8 -11 2085.75 122.276 1
 1 8 11 1877.09 94.9667 28
 1 8 11 1823.11 99.7104 40
 -1 8 -11 1764.36 93.4012 7
 -1 8 -12 8498.62 326.422 7
 -1 -8 -12 8151.42 363.98 31
 -1 8 -12 8583.88 359.047 1
 1 8 12 9026.78 327.064 28
 -1 8 -12 8852.26 327.355 23
 1 8 13 7843.64 287.601 28
 -1 8 -13 7403.88 288.557 7
 -1 8 -13 7985.68 325.356 1
 -1 -8 -13 7176.17 327.161 31
 -1 8 -13 7830.63 288.888 23
 1 8 13 7621.04 296.567 37
 1 8 14 709.439 69.547 40
 -1 8 -14 679.593 81.0044 1
 1 8 14 676.83 67.4828 37
 -1 -8 -14 506.27 82.2066 31
 1 8 14 734.574 61.8269 28
 -1 8 -14 780.621 63.1869 23
 1 8 15 2726.22 136.225 40
 1 8 15 2842.49 126.33 28
 1 8 15 2947.75 130.81 17
 1 8 15 2661.18 136.471 37
 -1 8 -15 2725.85 127.947 23
 1 8 16 100.81 48.0111 40
 -1 8 -16 142.295 43.2866 23
 -1 8 -16 220.313 50.1857 7
 1 8 16 277.251 49.9739 17
 1 8 16 226.474 58.426 37
 1 8 16 220.338 42.7392 28
 1 8 17 1511.57 86.4707 17
 -1 8 -17 1710.76 89.9408 7
 -1 8 -17 1684.31 84.7535 23
 1 8 17 1445.2 93.7507 37
 1 8 17 1495.62 79.549 28
 1 8 17 1338.22 89.3975 40
 1 8 18 125.769 42.6068 17
 1 8 18 220.353 51.7961 37
 1 -8 18 188.629 42.4959 42
 1 8 18 129.942 48.9465 40
 1 -8 18 145.19 42.2809 39
 -1 8 -18 94.7044 35.7867 23
 -1 8 -18 125.014 43.9963 7
 1 8 18 205.861 36.7666 28
 1 8 19 54.2022 36.5553 17
 1 -8 19 44.7609 38.7602 39
 1 -8 19 25.5832 33.466 42
 1 8 19 6.45599 38.61 40
 -1 8 -19 24.6012 38.1131 7
 -1 8 -19 67.3531 31.1488 23
 1 8 19 63.5679 44.4494 37
 1 -8 20 125.93 35.0256 39
 -1 8 -20 212.51 37.7536 7
 1 8 20 217.467 36.7681 17
 1 -8 20 174.035 34.2825 42
 -1 8 -20 183.918 29.5803 23
 1 8 20 151.074 37.3114 40
 1 8 21 933.773 55.249 40
 -1 8 -21 1058.04 56.4652 7
 1 8 21 1013.65 54.0933 17
 1 -8 21 807.064 50.4888 42
 1 -8 21 874.036 54.8419 39
 1 8 22 13.6965 21.3132 17
 1 8 22 14.5107 22.4059 40
 1 -8 22 -17.1393 17.6666 42
 -1 8 -22 9.87435 22.9418 7
 1 -8 22 54.4534 23.5654 39
 -1 -9 21 202.627 29.0813 39
 -1 9 21 237.051 32.0488 40
 -1 -9 20 519.126 42.7211 39
 1 9 -20 565.247 39.7504 23
 -1 9 20 523.488 46.7595 40
 -1 9 20 491.232 37.5448 41
 1 9 -20 617.751 47.5618 7
 -1 9 20 642.989 45.1761 17
 -1 9 19 533.887 43.8855 41
 1 9 -19 788.506 56.5545 7
 1 9 -19 584.773 42.4644 34
 -1 9 19 672.355 55.227 40
 1 9 -19 646.126 47.8993 23
 -1 9 19 743.331 51.818 17
 -1 -9 19 566.164 50.0124 39
 1 9 -18 43.5363 30.5215 34
 1 9 -18 36.363 34.3504 23
 1 9 -18 51.7005 39.2525 7
 -1 9 18 41.793 36.2683 17
 -1 -9 18 72.3698 36.9893 39
 -1 9 18 36.5271 42.6654 40
 -1 9 17 1223.95 73.214 17
 -1 9 17 1132.66 77.8297 40
 1 9 -17 1062.62 58.0742 24
 1 9 -17 1061.36 62.967 34
 1 9 -17 1134.11 69.8426 23
 -1 9 17 1208.07 69.9338 28
 -1 9 16 952.911 69.5066 17
 -1 -9 16 963.541 67.6176 39
 1 9 -16 984.292 63.1587 34
 1 9 -16 978.641 69.5568 23
 -1 9 16 1044.34 79.3627 40
 -1 9 16 1136.35 70.1027 28
 1 9 -16 1055.04 59.9672 24
 1 9 -15 39.8396 41.1976 7
 1 9 -15 58.3016 42.3433 23
 1 9 -15 50.4539 35.9226 34
 -1 -9 15 41.9493 38.0278 39
 -1 9 15 121.062 45.3301 28
 1 9 -15 38.0019 31.8482 24
 -1 9 15 60.7779 41.3554 17
 -1 9 14 4600.78 188.321 37
 1 9 -14 4581.22 180.658 7
 1 9 -14 4326.86 170.524 24
 1 9 -14 4551.68 181.367 23
 -1 9 14 4248.37 176.758 17
 -1 -9 14 3992.49 173.882 39
 -1 9 14 4355.57 177.278 28
 1 9 -14 3963.23 170.751 34
 -1 -9 13 35.1171 29.6919 12
 -1 9 13 11.368 48.7484 37
 -1 9 13 9.14227 40.2831 17
 1 9 -13 -12.2513 39.8256 23
 -1 9 13 8.86774 41.6252 28
 -1 9 13 -5.41722 43.7193 40
 1 9 -13 34.7771 34.9839 34
 1 9 -13 60.6689 48.2524 1
 1 9 -13 24.052 40.1572 7
 -1 9 12 34.0363 44.8387 40
 -1 9 12 54.4436 46.0546 28
 1 9 -12 9.19909 38.4585 7
 1 9 -12 -33.8066 47.9003 1
 1 9 -12 51.6553 33.4943 34
 -1 -9 12 4.79523 29.2673 12
 1 9 -12 4.77573 39.1433 23
 -1 9 12 5.50366 48.8519 37
 1 9 -11 554.572 53.8204 7
 1 9 -11 697.951 71.8837 1
 -1 9 11 498.914 56.5584 40
 -1 9 11 479.071 53.8102 28
 1 9 -11 444.716 45.9643 34
 -1 -9 11 577.167 44.4185 12
 1 9 -11 514.001 54.0979 23
 1 9 -10 2292.35 106.285 34
 -1 -9 10 2405.2 101.474 12
 1 -9 -10 2558.51 118.389 13
 -1 9 10 2291.31 105.685 21
 1 9 -10 2452.56 111.356 7
 -1 9 10 2451.44 116.78 40
 1 9 -10 2518.26 133.45 1
 -1 9 10 2515.19 111.231 17
 -1 9 9 748.739 57.0253 17
 -1 9 9 795.064 62.5474 37
 1 9 -9 848.585 58.8089 23
 -1 9 9 778.848 60.4016 40
 1 9 -9 780.326 55.4126 7
 1 9 -9 715.743 51.587 34
 1 9 -9 846.693 73.222 1
 -1 9 9 665.653 53.1031 21
 -1 9 9 954.876 59.5666 27
 1 -9 -9 787.357 61.1925 13
 -1 -9 9 823.458 48.6307 12
 -1 9 8 210.625 41.2224 28
 1 9 -8 218.7 38.9638 23
 1 9 -8 175.543 44.3563 1
 -1 9 8 232.802 41.4148 40
 1 9 -8 240.804 52.8592 19
 -1 9 8 260.08 46.0362 37
 -1 -9 8 198.131 28.0397 12
 -1 9 8 234.456 39.4894 27
 1 9 -8 195.693 35.3284 7
 -1 9 8 201.653 37.583 17
 1 -9 -8 152.554 37.5341 13
 -1 9 8 267.295 40.3742 29
 -1 9 8 175.182 39.0797 21
 -1 9 7 29.2253 32.2844 17
 -1 9 7 -2.76908 34.2866 27
 -1 -9 7 19.195 21.2945 12
 1 9 -7 9.54353 32.2814 1
 -1 9 7 22.352 33.9949 28
 1 9 -7 19.4297 46.6211 19
 -1 9 7 78.2893 35.8974 29
 1 -9 -7 28.0211 32.5344 13
 1 9 -7 23.609 31.7786 23
 1 -9 -6 649.4 55.3103 13
 -1 -9 6 671.219 39.6652 12
 1 9 -6 700.433 57.5145 1
 1 9 -6 747.463 72.86 19
 1 -9 -5 106.48 35.1118 13
 1 9 -5 80.0184 46.0833 19
 1 9 -5 91.5468 32.409 1
 1 9 -4 1626.6 105.443 19
 1 -9 -4 1389.38 81.328 13
 1 9 -4 1456.27 80.6288 1
 -1 9 4 1509.84 97.3487 19
 1 9 -3 6284.68 273.638 19
 -1 9 3 6903.48 274.251 19
 1 9 -3 6714.6 239.177 3
 1 9 -3 6858.87 251.911 1
 1 -9 -3 6345.85 255.117 13
 -1 9 2 1895.26 116.867 19
 1 9 -2 2098.43 88.1313 3
 1 9 -2 2004.06 120.646 19
 -1 9 2 2002.29 100.542 1
 1 9 -2 2032.14 94.794 1
 1 9 -1 326.63 36.4253 1
 1 9 -1 317.35 35.0661 3
 -1 9 1 253.087 58.8865 19
 -1 9 1 366.086 43.8447 1
 1 9 0 1704.81 113.368 19
 1 9 0 1925.43 86.8731 1
 -1 9 0 1977.93 98.4629 1
 -1 9 0 1783.27 111.937 19
 -1 9 -1 14766 524.074 1
 1 9 1 14664.3 542.857 19
 1 9 2 59.0482 48.2647 19
 -1 9 -2 26.6867 32.1265 1
 -1 9 -2 11.4291 45.5639 19
 1 9 2 24.3833 25.6391 3
 -1 9 -3 4490.92 173.859 1
 -1 9 -3 4002.57 185.851 19
 1 9 3 4184.1 187.589 19
 -1 9 -4 2282.35 116.843 1
 -1 -9 -4 2351.94 105.543 13
 1 9 4 2425.99 131.846 19
 -1 -9 -5 2889.72 125.135 13
 -1 9 -5 3055.87 141.015 1
 1 9 5 2985.86 151.688 19
 1 9 6 7748.49 318.737 19
 -1 9 -6 8314.43 315.542 1
 1 9 7 828.641 55.1039 27
 1 9 7 922.889 62.5734 37
 1 9 7 902.743 60.7905 28
 1 9 7 983.556 81.4207 19
 -1 9 -7 826.744 57.0678 23
 -1 9 -7 901.298 74.5023 1
 1 9 8 806.675 54.9372 27
 1 9 8 801.087 55.2618 29
 1 9 8 826.314 75.329 19
 -1 9 -8 819.3 57.6042 23
 1 9 8 861.087 55.0773 17
 1 9 8 915.187 60.0337 28
 -1 9 -8 807.022 54.8147 7
 1 9 8 710.971 59.9118 37
 1 -9 8 876.504 45.9003 12
 1 9 8 663.158 57.749 40
 -1 9 -8 751.107 75.0411 1
 1 9 9 48.4631 37.6327 40
 -1 9 -9 75.9735 32.9496 7
 1 9 9 76.0195 35.7919 17
 1 9 9 43.6711 34.689 29
 1 9 9 81.2301 42.4052 37
 1 9 9 96.5312 38.3639 27
 -1 9 -9 35.2901 44.4063 1
 1 9 10 2132.08 115.196 37
 1 9 10 2445.22 110.956 17
 1 9 10 2814.45 109.22 27
 1 9 10 2527.83 105.961 29
 -1 9 -10 2235.1 110.105 7
 -1 9 -10 2483.32 139.334 1
 1 9 10 2194.95 112.794 28
 1 9 10 2388.61 117.433 40
 1 9 11 1833.24 101.296 37
 1 9 11 1720.04 89.3056 17
 1 9 11 2041.6 101.423 40
 -1 9 -11 1512.35 113.597 1
 -1 9 -11 1704.53 92.899 23
 1 9 11 1693.79 91.9796 28
 -1 9 -11 1470.59 88.1145 7
 1 9 12 151.017 44.0594 17
 -1 9 -12 148.803 42.1776 7
 1 9 12 61.9757 52.01 37
 1 9 12 123.209 45.9308 28
 -1 9 -12 234.997 58.6843 1
 -1 9 -12 93.4229 43.2625 23
 1 9 12 79.6638 48.5085 40
 1 9 12 109.776 40.951 21
 -1 9 -13 482.985 54.1356 7
 1 9 13 502.137 56.3791 28
 -1 9 -13 546.992 56.1403 23
 1 9 13 508.062 54.784 17
 1 9 13 487.252 62.084 40
 -1 9 -13 502.559 75.5368 1
 -1 9 -14 1266.01 82.6702 23
 1 9 14 1356.84 82.3356 28
 -1 9 -14 1550.06 87.1565 7
 1 9 15 815.452 75.3408 37
 1 9 15 873.723 65.8771 28
 -1 9 -15 914.811 68.4097 23
 -1 9 -15 838.536 66.1328 7
 -1 9 -16 32.1802 38.8586 23
 1 9 16 46.2146 46.955 40
 1 9 16 72.6593 49.1098 37
 1 9 16 92.5567 42.0717 28
 -1 9 -17 321.583 45.7633 23
 1 -9 17 333.582 49.1396 39
 1 -9 17 315.134 43.723 42
 1 9 17 372.109 54.7717 40
 1 9 17 432.102 52.836 17
 1 9 17 432.336 56.3198 37
 1 9 17 440.547 48.1868 28
 -1 9 -17 411.375 38.6427 24
 1 9 18 42.1149 38.2901 17
 1 9 18 86.3964 34.6438 28
 -1 9 -18 63.7921 40.2353 7
 1 9 18 79.6865 43.8329 40
 -1 9 -18 48.4845 33.3631 23
 1 -9 18 64.5829 32.3504 42
 1 -9 18 72.5151 34.4533 39
 1 9 19 953.262 62.9504 40
 -1 9 -19 958.289 62.3437 7
 1 9 19 1073.71 61.0458 17
 -1 9 -19 965.582 55.853 23
 1 -9 19 857.264 57.9437 39
 -1 9 -20 69.9648 32.5804 7
 1 -9 20 38.3141 29.8995 39
 1 9 20 59.1429 23.0629 41
 1 9 20 85.6212 31.1333 17
 -1 9 -20 49.9248 24.7109 23
 1 9 20 106.416 34.3004 40
 1 9 21 947.165 52.5629 40
 -1 9 -21 1068.38 54.2888 7
 1 9 21 1126.19 52.317 17
 -1 10 20 92.0776 29.9346 40
 1 10 -20 123.367 25.7471 23
 -1 -10 20 77.9724 23.3609 39
 1 10 -20 134.973 29.985 7
 -1 10 20 97.6973 23.1242 41
 -1 10 19 390.706 45.4878 40
 1 10 -19 350.684 38.5206 23
 -1 -10 19 290.064 34.1162 39
 -1 10 19 446.334 41.1842 17
 -1 10 19 357.855 35.6168 41
 -1 10 18 90.1042 36.3318 17
 -1 10 18 2.05067 37.4518 40
 -1 -10 18 7.63614 28.3899 39
 1 10 -18 28.4044 32.4699 23
 1 10 -17 24.4975 33.6362 23
 -1 -10 17 44.3446 30.1941 39
 -1 10 17 -12.3355 35.1201 28
 1 10 -17 27.4986 25.5173 24
 1 10 -17 -17.1748 38.5519 7
 -1 10 17 12.0946 37.0075 17
 1 10 -16 1785.78 95.3868 7
 1 10 -16 1763.43 83.3845 24
 1 10 -16 1929.22 96.2709 23
 -1 10 16 1927.04 95.0332 17
 -1 10 16 2064 93.1809 28
 -1 10 15 249.39 45.3661 17
 -1 10 15 200.966 46.842 28
 1 10 -15 260.5 38.3434 24
 1 10 -15 298.524 49.3832 7
 -1 -10 15 167.14 38.5621 39
 -1 10 15 181.962 52.7664 40
 1 10 -15 208.803 46.0018 23
 -1 10 14 1210.12 73.6037 28
 1 10 -14 1076.13 63.5252 24
 1 10 -14 1076.16 73.5179 23
 1 10 -14 1016.15 72.602 7
 -1 -10 14 861.779 60.5842 39
 1 10 -14 962.274 63.1142 34
 -1 10 14 960.857 75.6912 40
 -1 10 13 1705.64 97.0187 40
 1 10 -13 1754.72 87.4883 24
 1 10 -13 1782.39 94.7953 23
 1 10 -13 1776.31 94.2002 7
 -1 10 13 1787.13 93.1869 28
 1 10 -13 1461.17 82.4527 34
 1 10 -12 1741.16 97.5859 23
 -1 10 12 1957.51 102.656 40
 1 10 -12 1894.87 97.2449 7
 1 10 -12 1723.12 89.484 34
 -1 -10 12 1872.41 84.4848 12
 -1 10 12 1722.76 96.5976 28
 -1 10 11 19081.1 684.639 21
 -1 -10 11 20320.8 681.477 12
 -1 10 11 19859.4 691.402 17
 -1 10 11 20556.5 697.9 40
 1 10 -11 19927.9 692.226 7
 1 10 -10 158.239 44.7223 23
 -1 10 10 143.075 41.1866 21
 1 10 -10 80.3935 36.915 7
 -1 -10 10 138.066 30.5789 12
 -1 10 10 127.923 39.3609 17
 -1 10 10 115.983 44.3734 40
 -1 -10 9 638.211 42.5203 12
 1 10 -9 517.327 49.9585 7
 -1 10 9 610.379 53.3552 21
 -1 10 9 613.05 43.9214 26
 -1 10 9 617.422 56.0629 40
 -1 10 9 581.403 54.3437 17
 1 10 -9 599.274 55.324 23
 -1 10 9 570.841 56.3651 28
 1 -10 -8 2498.15 119.874 13
 1 10 -8 2336.3 108.377 29
 -1 10 8 2454.29 110.331 27
 -1 -10 8 2671.78 101.963 12
 -1 10 8 2356.85 102.587 25
 -1 10 8 2348.58 103.684 26
 -1 10 8 2411.45 111.097 21
 1 10 -8 2395.23 106.735 20
 -1 10 8 2664.33 113.728 17
 1 10 -8 2589.84 115.195 23
 -1 10 8 2718.35 112.795 29
 -1 10 8 2405.75 113.698 40
 1 10 -8 2690.59 112.172 7
 -1 10 8 2445.15 113.8 28
 -1 10 7 1393.91 71.4031 26
 1 10 -7 1591.95 107.393 19
 1 10 -7 1605.61 78.1156 29
 1 10 -7 1429.68 70.8608 25
 -1 10 7 1464.58 80.2037 28
 1 10 -7 1568.29 81.0693 23
 -1 10 7 1435.5 75.4237 20
 -1 10 7 1783.45 82.9991 29
 -1 10 7 1541.66 72.7263 25
 1 10 -7 1453.38 70.4608 26
 1 10 -7 1458.47 74.8964 7
 -1 10 7 1525.84 80.1503 40
 -1 10 7 1399.68 78.6548 21
 -1 10 7 1557.2 79.32 17
 1 10 -7 1372.42 75.1116 20
 1 -10 -7 1410.31 87.2182 13
 1 10 -6 835.01 50.3318 26
 1 10 -6 733.348 80.4248 19
 1 10 -6 889.255 50.4719 25
 -1 10 6 764.975 55.315 20
 1 -10 -6 811.093 62.5254 13
 -1 10 6 826.264 55.9645 40
 -1 10 6 792.219 57.1597 21
 -1 10 6 835.623 55.2229 17
 -1 10 6 842.631 51.9969 25
 1 10 -6 831.721 56.9583 29
 -1 10 6 865.467 53.6054 26
 -1 10 6 827.779 57.6772 28
 1 10 -6 794.91 58.3402 23
 -1 10 6 860.717 60.0938 29
 -1 10 5 565.645 49.9946 21
 -1 10 5 511.146 43.0393 26
 1 -10 -5 439.654 51.1386 13
 1 10 -5 675.822 76.508 19
 1 10 -5 524.8 47.7144 29
 -1 10 5 482.535 45.865 28
 1 10 -5 581.397 42.1531 26
 -1 10 5 525.011 45.1605 17
 1 10 -5 577.905 48.1101 23
 -1 10 5 510.297 48.1604 20
 -1 10 5 510.837 41.1067 25
 1 10 -5 514.119 40.6744 25
 -1 10 5 570.274 50.5185 29
 -1 10 4 6909.52 244.096 29
 -1 10 4 6860.52 241.409 25
 -1 10 4 6505.14 243.414 21
 1 10 -4 6723.32 239.799 25
 -1 10 4 6375.7 239.795 26
 1 -10 -4 6361.67 256.458 13
 1 10 -4 6697.01 281.736 19
 -1 10 4 6444.29 239.875 27
 -1 10 4 6241.69 239.755 20
 -1 10 3 10399 370.091 27
 1 10 -3 11334.6 417.152 19
 -1 10 3 10273.5 373.57 21
 1 -10 -3 10753.9 390.519 13
 -1 10 2 2194.61 130.195 19
 1 10 -2 2239.76 132.237 19
 -1 10 1 10524.8 412.515 19
 -1 10 1 10733.2 391.594 1
 -1 10 0 4377.5 181.761 1
 -1 10 0 4324.63 203.099 19
 1 10 0 4171.42 202.989 19
 1 10 1 121.499 54.9815 19
 -1 10 -1 125.344 36.1838 1
 -1 10 -2 3660.88 155.201 1
 -1 -10 -2 3203.66 146.574 13
 1 10 2 3525.34 175.614 19
 1 10 3 100.58 35.9471 27
 1 10 3 194.338 59.6108 19
 1 10 3 144.219 38.9558 29
 1 10 3 114.704 39.52 21
 -1 -10 -3 133.614 32.8915 13
 -1 10 -3 143.572 39.7548 1
 -1 10 -4 2843.96 114.825 25
 1 10 4 2568.23 113.973 27
 1 10 4 2735.6 114.471 26
 1 10 4 2859.95 151.367 19
 1 10 4 2854.14 114.391 25
 -1 10 -4 2613.18 115.752 20
 1 10 4 2771.86 119.547 29
 -1 10 -4 2849.84 134.906 1
 -1 10 -5 5421.69 194.05 21
 -1 10 -5 4960.11 192.215 25
 -1 10 -5 4954.61 195.413 23
 -1 10 -5 5411.44 219.718 1
 -1 10 -5 5284.44 192.369 26
 1 10 5 5212.23 194.252 17
 1 10 5 5342.58 233.32 19
 1 10 5 5091.36 196.804 29
 1 10 5 4784.95 195.626 28
 1 10 5 5198.35 192.749 26
 -1 10 -5 4874.45 193.672 20
 1 10 5 5361.8 192.885 25
 1 10 5 5267.7 194.615 27
 -1 10 -6 4051.89 162.886 20
 -1 10 -6 4317.62 167.257 23
 1 10 6 4116.87 168.421 28
 -1 10 -6 4309.31 189.684 1
 -1 10 -6 4214.27 161.189 26
 1 10 6 4250.01 166.928 29
 1 10 6 3914.42 169.035 37
 -1 10 -6 4309.01 162.342 21
 1 10 6 4310.15 161.565 26
 -1 10 -6 4085.2 161.591 25
 1 10 6 4288.87 168.621 40
 1 10 6 4282.12 199.345 19
 1 10 6 4313.5 164.025 27
 1 10 6 4244.93 164.106 17
 1 10 6 4208.67 161.489 25
 -1 10 -7 1646.6 77.064 25
 -1 10 -7 1569.45 101.815 1
 -1 10 -7 1622.78 80.663 7
 1 10 7 1702.92 88.5221 37
 -1 10 -7 1542.68 74.4024 26
 1 10 7 1619.99 109.109 19
 -1 10 -7 1550.07 80.1822 20
 1 10 7 1484.94 79.9168 20
 -1 10 -7 1720.5 78.6294 21
 1 10 7 1591.23 81.4626 17
 1 10 7 1637.65 76.8582 26
 1 10 7 1589.2 85.6793 28
 1 10 7 1759.53 87.4239 40
 1 10 7 1820.63 83.6863 27
 1 10 7 1717.73 76.7225 25
 -1 10 -7 1642.93 84.7841 23
 1 10 7 1882.84 85.9997 29
 1 10 8 185.484 42.2922 27
 -1 10 -8 82.3188 45.1318 1
 1 10 8 119.497 41.6247 40
 1 10 8 111.322 28.2673 26
 -1 10 -8 122.857 37.6471 20
 1 10 8 153.519 39.3782 29
 1 10 8 89.5518 35.3959 17
 1 10 8 201.278 44.808 28
 1 10 8 168.817 47.0377 37
 1 10 8 154.213 28.4236 25
 -1 10 -8 135.525 36.5352 7
 -1 10 -8 114.116 39.0966 23
 1 10 9 1246.78 79.7594 40
 -1 10 -9 1221.68 71.4998 7
 -1 10 -9 1258.37 76.8228 23
 1 10 9 1579.15 75.6182 27
 1 10 9 1162.15 73.3211 17
 1 10 9 1352.82 74.0035 29
 1 10 9 1315.55 78.3661 28
 1 10 9 1168.71 74.0386 21
 1 10 9 1309.26 82.0788 37
 -1 10 -9 1302.31 98.4094 1
 1 10 10 1880.36 100.232 21
 1 10 10 2310.45 114.378 37
 1 10 10 1945.44 102.716 17
 1 10 10 2281.83 100.343 29
 -1 10 -10 1887.5 126.85 1
 -1 10 -10 1888.29 99.9494 7
 1 10 10 2690.82 104.927 27
 1 10 10 2236.39 111.07 40
 1 10 11 2005.57 108.327 40
 1 10 11 2096.63 100.694 17
 -1 10 -11 1931.75 100.98 7
 1 10 11 1981.18 98.0094 21
 1 10 11 2022.73 109.902 37
 1 10 11 1959.05 103.704 28
 -1 10 -11 2070.59 130.518 1
 1 10 12 2426.59 125.907 40
 1 10 12 2520.47 114.867 21
 1 10 12 2459.02 128.205 37
 1 10 12 2556.16 122.633 28
 -1 10 -12 2485.57 122.386 23
 -1 10 -12 2468.22 147.899 1
 1 10 12 2619.56 120.84 17
 -1 10 -12 2809.66 122.876 7
 -1 10 -13 24.1776 43.2302 7
 1 10 13 25.7946 39.9093 17
 1 10 13 16.1135 45.9251 28
 -1 10 -13 -10.0632 41.4481 23
 1 10 13 5.64875 47.3057 40
 1 10 13 26.4669 51.0608 37
 1 10 14 138.496 44.1824 17
 -1 10 -14 126.444 45.5472 23
 -1 10 -14 167.982 47.5973 7
 1 10 14 89.7727 51.0643 40
 1 10 14 147.367 48.3288 28
 1 10 15 1171.32 73.6127 28
 -1 10 -15 1130.04 75.3664 7
 -1 10 -15 1060.38 73.8473 23
 1 10 15 1121.51 80.2219 40
 -1 10 -16 1248.72 76.4419 7
 -1 10 -16 1254.63 65.394 24
 -1 10 -16 1187.29 75.249 23
 1 10 16 1279.66 73.2756 28
 1 -10 17 28.0525 32.2068 39
 -1 10 -17 91.4221 41.7964 7
 -1 10 -17 22.036 34.4327 23
 1 10 17 50.9884 38.23 28
 -1 10 -17 20.1321 27.4725 24
 1 10 18 1852.57 87.3168 17
 1 10 18 1886.22 92.3609 40
 1 -10 18 1593.07 81.2579 39
 -1 10 -18 1842.09 85.7727 23
 1 10 18 1928.11 83.2123 28
 -1 10 -18 1629.85 74.8784 24
 1 10 19 522.505 48.136 40
 1 10 19 548.16 44.1162 17
 -1 10 -19 489.019 40.4232 23
 1 -10 19 441.487 38.5813 39
 -1 10 -20 391.575 37.1557 7
 1 10 20 278.861 25.6094 41
 1 10 20 368.52 34.5734 17
 1 -10 20 269.427 29.0654 39
 -1 10 -20 351.087 30.4898 23
 1 10 20 362.731 37.1788 40
 1 11 -19 38.9877 25.7918 23
 -1 11 19 2.09633 24.0513 41
 1 11 -19 78.6302 30.3979 7
 1 11 -18 3278.21 126.7 7
 1 11 -18 3187.58 124.527 23
 1 11 -17 2235.15 103.334 7
 1 11 -17 2184.43 93.4162 24
 1 11 -17 2303.81 103.615 23
 -1 11 17 2299.5 106.502 40
 -1 11 17 2355.57 103.908 17
 1 11 -16 1171.93 69.3154 7
 -1 11 16 923.332 70.7783 40
 1 11 -16 1064.26 59.2498 24
 -1 11 16 1195.67 68.2395 28
 1 11 -16 1014.01 69.2241 23
 1 11 -15 2305.8 110.195 7
 -1 11 15 2331.4 114.797 40
 1 11 -15 2294.07 110.05 23
 -1 11 15 2409.6 109.727 28
 1 11 -15 2179.93 101.172 24
 1 11 -14 -18.1237 38.7967 7
 1 11 -14 32.2696 31.3778 24
 -1 11 14 25.7531 42.815 28
 -1 11 14 15.2497 45.5726 40
 1 11 -14 -14.4547 38.95 23
 1 11 -13 5519.5 214.591 24
 -1 11 13 5516.85 223.227 40
 1 11 -13 5758.33 223.733 23
 -1 11 13 5738.74 220.564 28
 1 11 -13 5706.6 219.367 7
 -1 11 13 5385.67 218.694 17
 1 11 -12 221.458 41.6458 24
 -1 11 12 346.311 53.899 40
 -1 11 12 269.702 45.2821 17
 1 11 -12 264.846 47.5429 7
 -1 11 12 251.012 43.2372 21
 -1 11 11 677.758 60.8466 40
 1 11 -11 578.124 54.0392 24
 1 11 -11 556.665 58.1681 23
 -1 11 11 636.257 54.8531 21
 1 11 -11 652.764 56.806 7
 -1 11 11 538.241 54.8822 17
 -1 11 10 19523.2 661.818 17
 1 11 -10 19665.1 665.695 23
 -1 11 10 18432.2 656.585 21
 -1 11 10 19288.4 661.865 28
 1 11 -10 18891.6 659.691 7
 -1 11 10 18371.7 663.351 40
 -1 11 9 66.1857 39.7965 17
 -1 11 9 -2.16493 41.8589 28
 -1 11 9 25.3871 41.1947 21
 -1 11 9 18.1812 27.5097 26
 1 11 -9 32.6411 38.1133 23
 -1 11 9 34.6981 39.4544 40
 1 11 -9 8.07229 34.1573 7
 -1 11 8 2922.43 130.407 40
 1 11 -8 2691.74 123.111 7
 -1 11 8 3051.05 127.605 27
 1 11 -8 2800.38 124.292 29
 -1 11 8 2909.21 122.964 20
 1 11 -8 3105.15 120.63 25
 -1 11 8 2885.42 120.78 26
 -1 11 8 2888.09 120.121 25
 -1 11 8 2867.94 128.146 17
 -1 11 8 3134.78 131.398 28
 1 11 -8 2874.19 123.635 20
 -1 11 8 2845.52 127.937 21
 1 11 -8 2931.27 131.216 23
 -1 11 8 3213.48 131.354 29
 1 11 -7 45.4399 28.5736 25
 -1 11 7 55.6539 29.6324 26
 -1 11 7 45.3733 30.4642 25
 -1 11 7 11.3632 40.399 20
 1 11 -7 37.6889 40.9358 20
 -1 11 7 43.5134 40.2056 28
 -1 11 7 67.5243 36.639 17
 1 11 -7 42.8726 29.2741 7
 -1 11 7 23.7451 40.7081 21
 -1 11 7 39.1746 35.3442 40
 1 11 -7 16.4863 27.1472 26
 -1 11 7 137.206 44.2898 29
 1 11 -7 59.7575 35.6637 23
 1 11 -7 110.227 40.885 29
 1 11 -6 2631.82 123.872 29
 1 11 -6 2847.68 119.908 21
 1 11 -6 2941.06 164.408 19
 1 11 -6 2970.07 121.119 26
 -1 11 6 2898.96 122.208 26
 -1 11 6 2900.14 125.144 40
 1 11 -6 2977.1 120.955 25
 -1 11 6 3120.38 127.058 17
 -1 11 6 2985.21 122.418 25
 1 11 -6 3038.17 128.101 23
 1 11 -6 2867.58 125.202 20
 -1 11 6 2786.28 127.076 21
 -1 11 6 3081.42 129.36 29
 1 -11 -6 2829.26 136.02 13
 -1 11 6 2847.94 123.773 20
 -1 11 6 2998.43 127.347 28
 1 -11 -5 293.434 44.8781 13
 -1 11 5 253.051 37.1156 25
 1 11 -5 232.245 35.9831 26
 -1 11 5 283.619 45.6747 20
 -1 11 5 268.998 46.9972 29
 1 11 -5 203.271 41.9685 29
 1 11 -5 275.709 35.9959 25
 1 11 -5 246.517 66.4976 19
 -1 11 5 242.678 42.4447 28
 1 11 -5 209.725 44.4538 20
 -1 11 5 236.426 36.7578 26
 1 11 -5 283.334 41.9401 23
 1 11 -5 307.294 39.6831 21
 -1 11 5 313.094 46.0678 21
 -1 11 4 297.794 37.8065 25
 1 11 -4 341.44 38.8584 25
 -1 11 4 272.245 41.108 28
 1 11 -4 270.095 65.6058 19
 1 11 -4 286.173 38.4617 23
 -1 11 4 261.012 45.1911 21
 1 -11 -4 318.262 46.8841 13
 1 11 -4 292.367 42.2059 21
 -1 11 4 351.999 40.7563 26
 -1 11 4 276.649 45.3297 20
 1 11 -4 333.616 46.2347 29
 1 11 -4 378.427 39.8394 26
 -1 11 4 254.794 43.6909 27
 -1 11 3 12.0372 39.6918 20
 1 11 -3 -1.73274 28.1111 24
 1 11 -3 3.42663 28.1306 23
 1 11 -3 22.5721 35.9993 21
 -1 11 3 16.4641 38.2614 27
 1 11 -3 41.4462 59.1232 19
 -1 11 3 1.60531 32.3898 28
 1 11 -3 -1.9086 38.3365 29
 1 -11 -3 -34.6516 37.5482 13
 1 11 -3 22.4595 28.2712 26
 1 11 -3 1.64854 29.3906 25
 -1 11 3 -27.9537 31.8974 25
 -1 11 3 -5.2134 30.5798 26
 -1 11 3 23.2491 40.7184 21
 -1 11 2 8078.11 299.792 27
 1 11 -2 8505.82 299.565 26
 1 11 -2 8665.52 300.354 25
 -1 11 2 7767.93 300.264 20
 -1 11 2 8217.15 300.771 25
 1 11 -2 8718.06 349.227 19
 -1 11 2 7973.31 299.722 26
 1 11 -2 8408.85 302.628 21
 1 -11 -2 7943.57 320.156 13
 -1 11 2 8699.55 304.633 29
 1 11 -2 8544.69 305.315 29
 1 11 -2 8536.5 300.357 24
 1 11 -1 459.376 40.5618 24
 1 11 -1 353.828 47.0354 21
 1 11 -1 444.596 51.8652 29
 1 11 -1 424.091 40.5157 26
 -1 11 1 427.988 50.0015 29
 -1 11 1 329.132 47.1858 20
 -1 11 1 362.038 44.3698 27
 1 11 -1 398.815 40.4079 25
 -1 11 0 1313.52 71.6006 25
 1 11 0 1318.28 76.782 21
 1 11 0 1362.73 107.433 19
 -1 11 0 1483.31 75.3221 27
 1 11 0 1404.51 70.9622 26
 -1 11 0 1326.03 75.9805 29
 -1 11 0 1282.96 75.6596 21
 1 11 0 1557.94 80.5004 29
 -1 11 0 1457.5 72.3019 26
 1 11 0 1250.66 66.4406 24
 1 11 1 12741.8 439.98 24
 -1 11 -1 12263.2 443.613 25
 1 11 1 12726.2 447.875 21
 -1 11 -1 12792.1 445.727 29
 1 11 1 13011.2 444.676 25
 -1 11 -1 12892 444.149 26
 -1 11 -1 12940.8 446.925 21
 1 11 1 12804.4 491.195 19
 -1 11 -1 11952.3 443.24 27
 -1 11 -2 11.8271 28.8919 26
 1 11 2 1.67376 31.0993 25
 1 11 2 10.1389 57.2441 19
 1 11 2 26.9387 32.4017 28
 -1 11 -2 -16.0869 36.3881 21
 1 11 2 11.5735 28.8393 26
 -1 11 -2 1.7142 30.3003 25
 -1 11 -2 21.0313 40.2828 20
 -1 11 -2 59.2547 37.041 1
 -1 11 -2 10.4602 34.3015 29
 1 11 3 838.555 53.8868 25
 1 11 3 755.688 51.9872 26
 1 11 3 693.259 51.8368 28
 -1 11 -3 722.148 51.5229 26
 -1 11 -3 785.053 55.9788 21
 -1 11 -3 751.027 52.3005 23
 -1 11 -3 684.94 57.7242 20
 1 11 3 805.554 56.2617 27
 1 11 3 792.948 82.2081 19
 1 11 3 651.812 59.7426 29
 -1 11 -3 741.896 52.8494 25
 -1 11 -3 706.936 54.1115 29
 -1 11 -3 626.143 60.6032 1
 1 11 4 6592.82 250.063 28
 -1 11 -4 6687.16 250.455 23
 1 11 4 6548.46 291.594 19
 -1 11 -4 6782.69 247.711 26
 1 11 4 6956.47 249.217 26
 -1 11 -4 6799.74 271.197 1
 1 11 4 6781.85 248.08 17
 -1 11 -4 6530.09 248.437 29
 -1 11 -4 6875.54 249.235 25
 -1 11 -4 6923.16 249.726 21
 1 11 4 6832.01 254.042 29
 1 11 4 7048.49 250.24 27
 -1 11 -4 6793.41 251.158 20
 1 11 4 6663.19 247.769 25
 1 11 4 6442.62 253 21
 1 11 5 -5.81753 41.1346 29
 1 11 5 41.5956 38.7441 28
 -1 11 -5 22.7107 28.7588 26
 1 11 5 34.6619 28.9205 26
 1 11 5 14.7867 30.2043 25
 -1 11 -5 -6.51009 35.3532 21
 1 11 5 38.4328 40.449 21
 1 11 5 15.1963 56.1688 19
 -1 11 -5 21.0719 32.8592 23
 -1 11 -5 7.44961 35.9038 1
 -1 11 -5 21.4937 34.6441 29
 1 11 5 32.4773 31.2542 17
 -1 11 -5 -12.0501 41.9188 20
 -1 11 -5 11.9215 30.3669 25
 1 11 5 -38.3033 42.2015 27
 -1 11 -6 1066.77 81.608 1
 -1 11 -6 996.881 60.2341 25
 1 11 6 1046.88 60.42 26
 1 11 6 985.946 68.2627 21
 -1 11 -6 1128.01 62.1038 21
 1 11 6 994.632 65.6273 27
 -1 11 -6 982.829 62.239 29
 1 11 6 1019.93 93.564 19
 1 11 6 1028.19 68.5954 28
 1 11 6 1064.98 62.9252 17
 -1 11 -6 942.17 65.138 20
 -1 11 -6 985.333 58.0286 26
 1 11 6 1069.81 69.1804 29
 -1 11 -6 1029.83 66.7197 23
 1 11 6 846.831 62.1141 40
 1 11 6 1102.99 60.7886 25
 1 11 6 973.963 65.4877 20
 1 11 7 368.772 50.3743 28
 1 11 7 348.047 38.9054 26
 -1 11 -7 370.372 45.9727 23
 1 11 7 367.866 37.8422 25
 -1 11 -7 397.62 42.3705 21
 -1 11 -7 327.968 38.402 25
 1 11 7 248.047 45.6376 20
 -1 11 -7 275.617 53.9071 1
 -1 11 -7 338.479 36.7172 26
 1 11 7 391.421 47.3415 40
 -1 11 -7 256.981 38.4287 7
 1 11 7 346.166 42.7892 17
 1 11 7 305.982 46.9607 21
 -1 11 -7 355.739 46.4519 20
 1 11 7 410.979 49.5553 29
 1 11 7 341.493 46.3995 27
 -1 11 -8 1369.57 69.6662 25
 -1 11 -8 1349.12 79.8679 23
 -1 11 -8 1300.75 72.5552 20
 1 11 8 1341.85 68.3103 26
 1 11 8 1341.72 79.892 40
 1 11 8 1326.59 74.8168 17
 1 11 8 1599.36 78.6605 27
 1 11 8 1393.18 82.0848 28
 -1 11 -8 1282.84 73.0211 7
 1 11 8 1464.56 79.3633 29
 1 11 8 1258.4 73.7367 20
 -1 11 -8 1164.15 93.6798 1
 1 11 8 1437.97 81.5251 21
 1 11 8 1347.67 67.6434 25
 1 11 9 511.704 56.155 21
 1 11 9 635.459 56.3458 27
 1 11 9 513.534 49.7601 17
 1 11 9 447.72 39.8268 26
 -1 11 -9 435.194 62.8564 1
 -1 11 -9 441.327 47.7181 7
 1 11 9 397.415 54.4331 40
 1 11 9 541.008 53.1048 29
 1 11 9 523.755 58.5696 28
 -1 11 -9 492.592 54.7118 23
 1 11 10 3557.85 156.6 40
 -1 11 -10 3165.88 174.382 1
 -1 11 -10 3581.13 149.945 7
 -1 11 -10 3572.03 154.694 23
 1 11 10 3501.18 148.908 21
 1 11 10 3574.43 154.068 28
 1 11 10 3636.41 150.533 17
 1 11 11 198.71 49.4141 40
 1 11 11 143.187 41.0207 17
 1 11 11 93.6585 44.2222 21
 -1 11 -11 104.618 40.8698 7
 1 11 12 5965.41 229.744 40
 1 11 12 5912.7 224.591 28
 1 11 12 5290.87 216.411 21
 -1 11 -12 5667.65 222.359 7
 1 11 12 5761.25 222.194 17
 1 11 13 1583.2 84.56 21
 -1 11 -13 1704.35 95.4714 23
 -1 11 -13 1737.57 93.4668 7
 1 11 13 1742.35 94.4569 28
 1 11 13 1738.09 92.0021 17
 1 11 13 1856.03 101.718 40
 1 11 14 1728.64 90.621 28
 1 11 14 1630.69 87.9833 17
 1 11 14 1591.26 94.7594 40
 -1 11 -14 1505.24 87.3579 7
 -1 11 -14 1552.3 90.8151 23
 -1 11 -15 457.311 44.396 24
 -1 11 -15 441.857 51.1001 7
 -1 11 -15 538.011 54.1244 23
 1 11 15 532.471 53.6726 17
 1 11 15 508.211 52.2939 28
 1 11 15 444.18 58.8411 40
 1 11 16 234.189 42.019 28
 -1 11 -16 187.691 41.3137 23
 1 11 16 186.128 40.3442 17
 1 11 16 119.182 45.5527 40
 -1 11 -16 163.565 41.3777 7
 -1 11 -16 194.027 32.5309 24
 -1 11 -17 157.953 38.1014 23
 1 11 17 150.469 41.5578 40
 -1 11 -17 86.6595 26.5897 24
 1 -11 17 113.794 26.8039 39
 1 11 17 124.85 36.0781 28
 -1 11 -17 74.0585 35.9253 7
 -1 11 -18 715.325 40.1377 24
 -1 11 -18 723.656 52.1031 7
 -1 11 -18 725.35 49.3522 23
 -1 11 -19 56.3282 24.9499 23
 -1 11 -19 24.3852 27.4397 7
 1 11 19 55.5362 23.1304 41
 -1 12 18 1450.4 68.3802 41
 -1 12 18 1480.1 72.4023 40
 1 12 -18 1637.65 72.3162 23
 1 12 -17 54.3007 31.6866 23
 1 12 -17 17.8774 20.3832 24
 1 12 -17 12.3677 30.8851 7
 -1 12 17 8.33448 32.5699 40
 -1 12 16 604.902 52.6588 40
 1 12 -16 643.545 51.0049 23
 1 12 -16 660.082 43.2136 24
 1 12 -16 581.85 49.3686 7
 1 12 -15 814.77 51.471 24
 1 12 -15 671.258 54.5182 7
 -1 12 15 752.724 59.7729 40
 1 12 -15 705.49 57.4442 23
 -1 12 15 869.062 59.2151 28
 -1 12 14 97.0091 43.9723 28
 1 12 -14 103.053 32.6845 24
 1 12 -14 124.324 38.0123 7
 -1 12 14 112.638 44.3117 40
 -1 12 13 46.8595 37.1582 17
 1 12 -13 -9.63605 33.7232 24
 -1 12 13 60.8994 44.4335 40
 1 12 -13 24.7993 36.959 7
 1 12 -12 246.062 47.1194 23
 1 12 -12 202.238 39.9896 7
 -1 12 12 256.579 41.8319 21
 1 12 -12 255.82 41.6382 24
 -1 12 12 259.68 46.592 17
 -1 12 12 224.566 46.5828 40
 -1 12 11 383.53 54.7734 28
 -1 12 11 342.353 50.8508 40
 -1 12 11 370.405 48.1655 21
 1 12 -11 313.709 49.5387 23
 1 12 -11 350.38 45.237 24
 -1 12 11 398.269 49.7702 17
 1 12 -11 417.209 46.4483 7
 1 12 -10 4505.36 170.993 7
 -1 12 10 3960.38 172.809 40
 -1 12 10 4317.41 174.575 28
 -1 12 10 4407.25 174.074 17
 -1 12 10 3852.21 159.131 26
 1 12 -10 4415.28 176.772 23
 1 12 -10 4367.79 171.894 24
 -1 12 10 4177.38 169.931 21
 -1 12 9 327.338 36.8671 25
 -1 12 9 340.919 51.4867 28
 1 12 -9 297.47 43.9039 24
 -1 12 9 385.291 49.1017 21
 1 12 -9 375.723 51.1017 23
 -1 12 9 327.403 48.0691 40
 -1 12 9 405.044 39.709 26
 1 12 -9 326.353 44.9292 20
 1 12 -9 366.668 43.3302 7
 -1 12 8 89.3414 40.9078 20
 1 12 -8 134.546 40.3691 29
 1 12 -8 163.398 34.009 25
 1 12 -8 108.475 30.2628 26
 -1 12 8 117.668 32.916 26
 -1 12 8 136.27 40.0317 40
 1 12 -8 50.6742 40.5237 20
 1 12 -8 66.4935 31.5394 7
 -1 12 8 80.616 43.0977 28
 -1 12 8 116.761 32.9699 25
 1 12 -8 116.932 41.6705 23
 -1 12 8 113.554 42.9116 21
 1 12 -7 4424.32 175.79 29
 -1 12 7 4386.91 179.246 21
 1 12 -7 4397.81 170.954 26
 -1 12 7 4275.12 173.875 20
 -1 12 7 4983.37 182.578 29
 1 12 -7 4316.83 179.226 23
 -1 12 7 4432.35 173.459 26
 -1 12 7 4394 177.979 28
 1 12 -7 4440.06 177.907 24
 1 12 -7 4484.61 172.322 25
 1 12 -7 4274.88 175.628 20
 -1 12 7 4581.46 177.946 40
 -1 12 7 4537.35 173.494 25
 1 12 -6 3359.72 142.92 20
 1 12 -6 3137.71 140.509 24
 -1 12 6 3242.62 144.272 21
 1 12 -6 3453.37 138.234 25
 1 12 -6 3501.4 144.932 23
 -1 12 6 3861.16 148.153 29
 1 12 -6 3447.81 137.905 21
 -1 12 6 3248.34 141.317 20
 1 12 -6 3350.96 143.446 29
 -1 12 6 3449.13 142.748 28
 -1 12 6 3339.31 138.968 25
 -1 12 6 3255.38 139.045 26
 1 12 -6 3453.3 136.891 26
 1 12 -5 5015.05 198.887 24
 -1 12 5 5074.64 197.316 25
 1 12 -5 5270.89 196.916 25
 1 12 -5 5290.17 200.617 23
 1 12 -5 5242.26 196.874 21
 1 12 -5 5254.59 196.241 26
 -1 12 5 4938.39 198.583 20
 1 12 -5 5081.95 200.721 20
 -1 12 5 5168.91 199.484 28
 -1 12 5 5245.38 198.741 26
 1 12 -5 4940.76 200.325 29
 -1 12 5 4881.55 200.914 21
 -1 12 5 5406.9 204.485 29
 1 12 -4 832.056 63.692 29
 -1 12 4 750.539 55.5346 25
 1 12 -4 766.917 58.5431 21
 1 12 -4 773.616 56.3291 24
 1 12 -4 735.044 53.2197 25
 -1 12 4 748.136 61.9406 20
 -1 12 4 782.145 61.3306 27
 -1 12 4 787.104 54.4248 28
 1 12 -4 743.312 53.1655 26
 1 12 -4 600.609 61.0468 20
 -1 12 4 760.183 62.1716 21
 1 12 -4 735.143 92.7297 19
 -1 12 4 719.509 55.2449 26
 1 12 -4 771.382 56.1533 23
 1 12 -3 3156.09 134.652 21
 -1 12 3 3171.93 134.527 27
 -1 12 3 2969.7 135.091 20
 -1 12 3 3152.48 132.75 26
 1 12 -3 3438.06 138.941 29
 -1 12 3 3519.99 135.333 25
 1 12 -3 2839.02 135.178 20
 1 12 -3 3145.1 131.589 26
 1 12 -3 3308.84 132.803 24
 1 12 -3 3167.24 131.701 25
 1 12 -3 3136.96 176.334 19
 -1 12 3 3241.9 138.731 21
 1 -12 -3 2721.25 145.018 13
 1 12 -3 3045.89 130.535 23
 -1 12 3 3323.29 131.686 28
 1 12 -2 1061.32 69.8691 21
 -1 12 2 1083.93 71.544 20
 1 -12 -2 798.254 72.6707 13
 1 12 -2 1194.59 64.6686 26
 1 12 -2 1046.19 72.0125 20
 1 12 -2 1200.45 106.697 19
 -1 12 2 1201.84 73.793 29
 1 12 -2 1215.53 65.6419 24
 1 12 -2 1160.26 74.2384 29
 -1 12 2 974.494 64.8126 26
 -1 12 2 1030.29 69.2048 27
 -1 12 2 1157.66 67.7984 25
 1 12 -2 1219.85 67.0323 25
 1 -12 -1 539.94 64.0336 13
 1 12 -1 884.5 62.5918 21
 1 12 -1 680.505 59.3327 27
 1 12 -1 693.16 53.2029 26
 1 12 -1 822.088 56.4019 25
 -1 12 1 738.064 58.8837 27
 1 12 -1 794.935 53.1824 24
 -1 12 1 711.354 61.0059 29
 -1 12 1 723.186 61.8836 20
 1 12 -1 766.422 62.8116 29
 -1 12 0 10875.3 380.428 25
 -1 12 0 10445.9 375.084 24
 -1 12 0 10860.7 383.583 21
 1 12 0 10635.8 378.772 26
 1 12 0 10656.7 383.67 29
 1 12 0 10651.8 428.374 19
 1 12 0 10760.1 383.481 21
 -1 12 0 10298.2 378.873 27
 -1 12 0 10937.2 382.191 29
 -1 12 0 10323.6 378.53 26
 1 12 0 10722.8 376.36 24
 -1 12 -1 3838.69 159.007 25
 -1 12 -1 3894.77 157.351 26
 -1 12 -1 3980.27 161.691 29
 1 12 1 3939.3 163.438 21
 1 12 1 4018.71 204.458 19
 -1 12 -1 4036.94 160.256 27
 1 12 1 3872.01 152.688 24
 -1 12 -1 4092.45 163.088 21
 -1 12 -2 7585.93 280.475 20
 1 12 2 7835.47 278.219 25
 1 12 2 7219.6 279.063 20
 1 12 2 7594.75 282.563 21
 -1 12 -2 7705.12 278.769 25
 -1 12 -2 7356.63 278.388 27
 1 12 2 7104.75 273.575 28
 1 12 2 7685.35 277.486 26
 1 12 2 8049.72 329.549 19
 -1 12 -2 7631.89 279.194 29
 -1 12 -2 7376.55 276.678 26
 -1 12 -2 8077.63 281.56 21
 1 12 3 -3.66525 34.0927 25
 -1 12 -3 -28.086 39.0668 21
 1 12 3 36.3622 44.9075 29
 -1 12 -3 -1.86293 40.9288 27
 1 12 3 38.1397 40.5736 27
 -1 12 -3 16.2561 31.8773 26
 1 12 3 -46.7758 45.2932 20
 1 12 3 1.76744 32.2686 28
 1 12 3 25.4407 32.9496 26
 -1 12 -3 -9.31399 40.3818 29
 -1 12 -3 -30.7322 47.0199 20
 -1 12 -3 -16.7204 34.0575 25
 1 12 3 11.2429 59.0116 19
 -1 12 -3 21.7056 30.1958 23
 1 12 4 1481.19 84.6563 21
 1 12 4 1622.81 118.605 19
 1 12 4 1299.3 81.0784 20
 -1 12 -4 1336.18 76.7401 29
 1 12 4 1492.73 75.7932 25
 -1 12 -4 1452.32 82.866 20
 1 12 4 1428.12 84.9409 29
 1 12 4 1413.04 81.0114 27
 1 12 4 1422.2 78.443 28
 -1 12 -4 1386.35 76.2085 23
 -1 12 -4 1361.35 77.7181 21
 -1 12 -4 1460.63 76.5366 25
 -1 12 -4 1477.6 76.3554 26
 1 12 4 1446.44 76.0268 26
 1 12 5 34.5688 45.0342 20
 -1 12 -5 50.276 44.0262 20
 -1 12 -5 79.6759 38.6224 21
 -1 12 -5 68.7803 35.7382 23
 -1 12 -5 68.3678 32.9924 26
 1 12 5 -17.8565 47.1908 27
 -1 12 -5 26.6199 39.1694 29
 1 12 5 23.0613 45.432 29
 1 12 5 41.0475 31.9036 26
 1 12 5 45.7276 33.2275 25
 -1 12 -5 71.0941 33.0469 25
 1 12 5 53.2057 41.2325 28
 1 12 5 59.1567 44.1866 21
 1 12 6 1557.64 84.5181 29
 -1 12 -6 1360.02 76.7839 29
 -1 12 -6 1491.62 76.8599 21
 1 12 6 1542.04 82.0587 27
 -1 12 -6 1449.01 74.8111 25
 1 12 6 1477.12 75.478 26
 -1 12 -6 1316.15 78.9889 20
 1 12 6 1424.67 83.9392 21
 1 12 6 1557.97 75.9831 25
 1 12 6 1369.47 80.8596 28
 -1 12 -6 1341.78 78.9222 23
 -1 12 -6 1383.35 73.8487 26
 1 12 6 1291.38 79.7246 20
 1 12 7 76.3783 42.5355 20
 1 12 7 52.5713 43.4437 27
 1 12 7 82.085 44.5392 29
 1 12 7 65.5097 30.3516 25
 -1 12 -7 41.1065 30.0033 25
 1 12 7 79.2891 44.8922 21
 1 12 7 78.3285 32.751 26
 1 12 7 58.1666 34.5427 17
 -1 12 -7 75.6839 41.6901 23
 1 12 7 34.4118 42.9178 28
 1 12 7 105.394 39.1762 40
 -1 12 -7 93.7408 30.7776 26
 -1 12 -7 51.2738 41.9961 20
 -1 12 -8 1343.74 82.2588 23
 1 12 8 1454.2 81.4387 27
 1 12 8 1471.35 72.9305 26
 1 12 8 1427.43 83.7203 28
 1 12 8 1381.14 71.714 25
 -1 12 -8 1435.89 76.8847 20
 1 12 8 1435.16 82.8524 40
 1 12 8 1312.06 76.726 20
 -1 12 -8 1397.45 72.0509 25
 -1 12 -8 1339.25 74.6867 7
 1 12 8 1473 85.1587 21
 1 12 8 1612.27 81.1685 17
 1 12 8 1627.55 83.175 29
 1 12 9 167.851 31.3611 26
 -1 12 -9 132.314 35.653 7
 1 12 9 229.885 47.5547 29
 -1 12 -9 203.377 46.1808 23
 1 12 9 181.956 46.4817 21
 1 12 9 190.147 47.3282 40
 1 12 9 177.475 41.3786 17
 -1 12 -9 136.393 39.34 20
 1 12 9 212.705 47.4553 28
 1 12 9 149.485 30.5198 25
 1 12 10 859.047 67.8202 40
 -1 12 -10 755.957 58.9665 7
 1 12 10 955.815 65.6602 17
 1 12 10 869.625 65.1857 21
 -1 12 -10 1025.72 70.3641 23
 1 12 10 984.644 72.7586 28
 1 12 11 1178.62 73.7183 21
 -1 12 -11 1145.97 69.2217 7
 1 12 11 1227.69 74.0694 17
 -1 12 -11 1078.7 75.5865 23
 1 12 11 1118.96 77.8328 28
 1 12 11 1171.68 78.0023 40
 -1 12 -12 1222.14 73.4805 7
 1 12 12 1247.86 74.7615 17
 1 12 12 1075.08 69.9589 21
 1 12 12 1172.02 77.8346 40
 -1 12 -12 1253.58 79.5068 23
 1 12 13 121.757 45.9811 40
 -1 12 -13 124.52 40.3369 7
 -1 12 -13 109.696 35.8801 24
 1 12 13 151.624 41.2679 17
 1 12 13 126.456 48.1653 28
 1 12 13 152.199 38.2037 21
 -1 12 -14 480.429 46.1916 24
 1 12 14 538.185 52.857 28
 1 12 14 605.351 52.2571 17
 1 12 14 536.058 57.0719 40
 -1 12 -14 563.911 49.0514 7
 -1 12 -14 446.544 52.9097 23
 -1 12 -15 28.1494 34.2699 7
 1 12 15 22.312 34.6428 17
 1 12 15 3.57441 37.3354 28
 -1 12 -15 75.575 36.9407 23
 1 12 15 8.59027 36.6121 40
 -1 12 -15 6.47437 27.8136 24
 -1 12 -16 75.5843 27.456 24
 -1 12 -16 70.0349 33.6504 7
 1 12 16 53.4859 33.5049 17
 1 12 16 71.1571 36.9657 40
 1 12 16 86.8047 33.8484 28
 -1 12 -16 70.9626 34.8098 23
 1 12 17 205.506 37.7005 40
 -1 12 -17 203.547 26.6231 24
 1 12 17 208.656 34.8094 28
 -1 12 -17 178.702 32.6782 7
 -1 12 -17 193.397 33.8894 23
 -1 12 -18 160.505 29.2603 7
 1 12 18 143.108 30.8349 40
 -1 12 -18 126.748 19.8865 24
 -1 12 -18 141.741 28.3891 23
 -1 13 17 -3.31545 24.9449 41
 1 13 -17 16.16 17.1691 24
 -1 13 17 55.5161 26.3874 40
 1 13 -17 24.3369 26.0544 23
 1 13 -16 639.742 40.0495 24
 -1 13 16 676.404 47.852 40
 1 13 -16 677.229 48.11 23
 1 13 -15 1088.89 56.6747 24
 1 13 -15 1074.11 59.175 7
 -1 13 15 959.312 61.5063 40
 1 13 -14 364.207 38.7683 24
 1 13 -14 387.385 40.8672 7
 -1 13 14 309.769 43.0094 40
 1 13 -13 119.721 40.8642 23
 -1 13 13 102.752 39.329 40
 1 13 -13 97.5424 33.2795 24
 1 13 -13 81.3678 33.2846 7
 -1 13 12 4146.89 162.544 28
 1 13 -12 3746.08 155.452 7
 1 13 -12 4138.4 159.051 24
 1 13 -12 4038.52 163.924 23
 -1 13 12 3522.8 157.784 40
 -1 13 12 4002.83 154.285 21
 -1 13 11 582.141 52.0729 40
 -1 13 11 543.625 49.5632 21
 1 13 -11 499.59 49.9052 24
 -1 13 11 601.951 56.5619 28
 1 13 -11 482.88 45.9734 7
 1 13 -11 450.649 52.725 23
 1 13 -10 1707.52 84.8502 7
 -1 13 10 1737.31 89.5952 21
 1 13 -10 1819.39 94.5163 23
 1 13 -10 1805.92 90.8315 24
 -1 13 10 1715.93 88.9866 40
 -1 13 10 1643.41 78.5347 26
 1 13 -9 279.665 46.9563 23
 -1 13 9 188.72 40.5298 40
 1 13 -9 267.498 37.1126 7
 -1 13 9 318.469 34.7198 25
 -1 13 9 365.689 50.0014 28
 -1 13 9 288.039 35.0574 26
 1 13 -9 265.699 34.5814 25
 -1 13 9 288.642 46.3733 21
 1 13 -9 284.615 42.0864 20
 1 13 -8 884.32 54.0345 26
 -1 13 8 847.84 64.0089 28
 -1 13 8 856.081 60.5208 20
 -1 13 8 835.142 58.6507 40
 -1 13 8 839.558 65.5045 21
 1 13 -8 965.153 55.8992 25
 1 13 -8 901.519 65.0135 23
 1 13 -8 940.742 61.3687 29
 -1 13 8 992.909 56.9165 25
 1 13 -8 825.742 61.8498 20
 -1 13 8 899.371 57.0984 26
 -1 13 7 17.2866 32.9948 25
 1 13 -7 1.86332 38.7966 29
 -1 13 7 13.9906 37.7646 28
 -1 13 7 -15.7033 42.6156 20
 1 13 -7 -2.18113 36.8851 23
 -1 13 7 7.18523 32.5717 26
 -1 13 7 43.8852 45.0827 29
 1 13 -7 -1.6012 27.4636 26
 1 13 -7 35.4485 36.1501 24
 1 13 -7 -38.1562 45.3497 20
 1 13 -7 25.4648 31.4577 25
 -1 13 7 -10.6405 43.4636 21
 -1 13 6 630.528 51.5934 25
 1 13 -6 607.386 56.761 29
 -1 13 6 628.997 50.6302 26
 -1 13 6 697.288 58.9146 20
 1 13 -6 680.576 52.2669 21
 1 13 -6 596.095 51.4152 24
 1 13 -6 658.737 49.6307 26
 -1 13 6 713.266 64.1623 29
 -1 13 6 677.815 60.1454 21
 -1 13 6 651.119 55.557 28
 1 13 -6 533.168 49.6497 25
 1 13 -6 564.909 58.0507 20
 1 13 -6 567.591 52.9083 23
 1 13 -5 1214.39 69.7964 26
 -1 13 5 1260.74 72.6497 25
 -1 13 5 1338.76 77.4136 27
 1 13 -5 1210.15 72.1341 24
 -1 13 5 1442.76 83.0982 29
 1 13 -5 1326.1 72.1171 25
 1 13 -5 1411.57 75.5865 21
 -1 13 5 1191.49 77.1316 20
 1 13 -5 1364.66 75.175 23
 1 13 -5 1285.78 79.5485 20
 1 13 -5 1220.46 77.6979 29
 -1 13 5 1360.28 75.1704 28
 -1 13 5 1307.81 80.1945 21
 -1 13 5 1353.81 73.7457 26
 -1 13 4 88.4671 36.6037 28
 1 13 -4 39.155 38.528 21
 -1 13 4 4.43127 46.1118 21
 1 13 -4 77.491 43.269 29
 1 13 -4 66.9446 32.1594 26
 -1 13 4 22.304 45.736 27
 1 13 -4 57.7427 35.6335 25
 -1 13 4 56.2167 36.2412 26
 1 13 -4 28.8576 34.1406 23
 -1 13 4 56.4068 35.5974 25
 1 13 -4 54.0313 33.6642 24
 -1 13 4 -7.75206 45.0296 20
 1 13 -4 57.312 46.7461 20
 1 13 -3 138.544 47.3619 27
 -1 13 3 78.6219 35.5085 26
 1 13 -3 130.192 36.2169 24
 -1 13 3 120.211 34.8951 28
 -1 13 3 49.4754 46.4271 20
 1 13 -3 109.114 34.4853 26
 -1 13 3 39.4922 46.9939 27
 -1 13 3 156.536 38.6281 25
 1 13 -3 142.437 44.2479 21
 1 13 -3 77.0559 48.1517 20
 -1 13 3 108.229 47.0225 21
 1 13 -3 87.2329 45.1681 29
 1 13 -3 82.6729 36.9077 25
 -1 13 2 301.44 53.3743 29
 -1 13 2 161.275 47.7909 27
 -1 13 2 226.349 40.9482 25
 1 13 -2 302.926 51.3155 29
 1 13 -2 272.51 39.7511 24
 1 13 -2 284.702 39.9713 26
 1 13 -2 190.013 50.4188 20
 1 13 -2 290.29 41.02 25
 1 13 -2 224.496 50.7496 27
 -1 13 2 233.051 49.7112 20
 1 13 -2 230.682 47.8113 21
 -1 13 1 731.166 65.0276 20
 1 13 -1 756.365 67.4242 29
 1 13 -1 663.622 50.5247 24
 -1 13 1 717.997 64.2413 21
 -1 13 1 765.072 64.3978 29
 1 13 -1 806.311 57.5896 25
 -1 13 1 779.063 62.0224 27
 1 13 -1 775.706 64.4287 27
 1 13 -1 786.975 56.332 26
 1 13 -1 761.669 64.0418 21
 1 13 0 2830.65 129.978 29
 1 13 0 2636.78 125.12 20
 -1 13 0 2963.3 128.23 21
 -1 13 0 2945.64 127.138 29
 1 13 0 2915.14 127.551 21
 -1 13 0 2832.12 121.184 26
 -1 13 0 2774.21 116.474 24
 -1 13 0 2998.54 123.808 25
 -1 13 0 2645.93 122.544 27
 1 13 0 2867.34 117.501 24
 1 13 0 2673.52 120.553 26
 -1 13 -1 5529.4 216.982 25
 1 13 1 5542.89 210.22 24
 1 13 1 5655.84 223.234 29
 -1 13 -1 5763.24 216.803 26
 -1 13 -1 6051.45 221.694 21
 1 13 1 5262.76 218.576 20
 -1 13 -1 5642.18 218.956 29
 -1 13 -1 5738.77 218.31 27
 1 13 1 5916.3 222.902 21
 -1 13 -1 5722.98 213.593 24
 -1 13 -2 482.228 53.3445 29
 -1 13 -2 519.009 53.8399 21
 1 13 2 408.788 55.3883 21
 1 13 2 394.095 47.5437 26
 -1 13 -2 432.282 52.7807 27
 1 13 2 441.156 56.4717 20
 -1 13 -2 463.947 46.3524 26
 -1 13 -2 440.282 44.1176 24
 1 13 2 482.675 48.6779 25
 -1 13 -2 462.26 47.7684 25
 -1 13 -2 445.613 56.9137 20
 1 13 3 7926.35 271.311 25
 1 13 3 7180.38 266.749 28
 1 13 3 7403.79 269.54 26
 -1 13 -3 7343.36 271.035 21
 -1 13 -3 7217.59 269.841 25
 1 13 3 7389.3 275.795 29
 -1 13 -3 7315.48 272.155 20
 -1 13 -3 7567.05 269.698 26
 -1 13 -3 6827.66 266.667 24
 1 13 3 7081.96 271.719 20
 -1 13 -3 7305.77 270.141 29
 -1 13 -3 6832.6 269.799 27
 -1 13 -4 1512.87 78.4949 26
 1 13 4 1433.17 84.3606 20
 1 13 4 1670.45 90.7333 29
 1 13 4 1491.61 86.9462 21
 1 13 4 1533.92 79.961 26
 -1 13 -4 1350.5 84.2833 20
 -1 13 -4 1420.88 83.8465 27
 -1 13 -4 1499.3 78.7584 23
 -1 13 -4 1294.26 80.462 29
 -1 13 -4 1548.2 81.8323 21
 1 13 4 1464.3 83.3341 27
 1 13 4 1445.17 78.316 28
 -1 13 -4 1431.1 78.0657 25
 1 13 4 1522.63 79.5788 25
 -1 13 -5 -36.1944 47.0627 20
 -1 13 -5 5.78706 42.4676 27
 1 13 5 20.3343 45.1214 27
 1 13 5 31.4031 38.0263 28
 -1 13 -5 36.0053 32.004 25
 1 13 5 38.4298 31.9736 25
 -1 13 -5 -7.21418 39.1048 29
 -1 13 -5 28.3917 34.5748 23
 1 13 5 6.01071 44.4386 20
 -1 13 -5 63.9443 39.2884 21
 -1 13 -5 10.8087 32.5371 26
 1 13 5 30.3199 48.2556 29
 1 13 5 24.9557 44.5355 21
 1 13 5 40.8267 34.7127 26
 1 13 6 2336.58 107.013 27
 -1 13 -6 2386.17 102.446 26
 1 13 6 2261.6 111.284 21
 1 13 6 2174.57 107.448 20
 -1 13 -6 2014.95 103.587 27
 1 13 6 2169.6 105.776 28
 1 13 6 2258.01 102.4 26
 1 13 6 2426.2 111.953 29
 -1 13 -6 2450.09 108.731 20
 -1 13 -6 2206.71 102.215 25
 -1 13 -6 2322.14 107.279 23
 1 13 6 2309.21 102.268 25
 -1 13 -6 2219.05 102.135 29
 -1 13 -7 3219.3 133.105 20
 -1 13 -7 3017.23 126.677 26
 1 13 7 3279.61 134.553 27
 1 13 7 3194.44 129.531 26
 1 13 7 3102.11 137.973 21
 1 13 7 3153.88 137.722 29
 1 13 7 2962.62 127.227 25
 -1 13 -7 3266.14 137.173 23
 1 13 7 3216.67 138.027 28
 -1 13 -7 3026.1 128.888 25
 1 13 7 3010.81 133.276 20
 1 13 8 1806.6 85.9418 26
 -1 13 -8 1848.52 90.2237 20
 1 13 8 2151.56 96.034 27
 1 13 8 1788.09 91.2558 20
 1 13 8 2114.71 97.7616 29
 1 13 8 1819.13 96.755 21
 1 13 8 1897.98 97.7722 28
 -1 13 -8 1863.42 84.5319 26
 -1 13 -8 1866.5 86.7118 25
 1 13 8 1652.95 89.5397 40
 1 13 8 1867.8 85.5684 25
 -1 13 -8 1824.71 96.6212 23
 1 13 9 163.592 41.5399 40
 -1 13 -9 96.6641 41.8135 23
 1 13 9 163.015 47.4765 28
 1 13 9 140.507 46.9706 21
 -1 13 -9 107.089 33.5144 7
 1 13 9 164.277 31.1664 26
 -1 13 -9 166.982 39.3681 20
 1 13 9 154.514 29.5531 25
 1 13 10 25.7813 37.435 40
 1 13 10 32.6844 45.1082 21
 -1 13 -10 46.2521 36.9503 23
 1 13 10 61.3033 45.5061 28
 -1 13 -10 30.2588 31.2995 7
 -1 13 -11 204.131 40.5051 24
 -1 13 -11 201.031 42.415 23
 1 13 11 118.961 40.9917 40
 1 13 11 168.721 42.9996 21
 1 13 11 177.445 47.3485 28
 -1 13 -11 205.131 36.5532 7
 1 13 12 50.8058 38.0837 40
 -1 13 -12 47.7203 34.9665 24
 1 13 12 50.9502 38.2713 21
 -1 13 -12 -3.56107 31.8584 7
 -1 13 -12 19.9304 38.8152 23
 1 13 12 85.7613 43.8515 28
 1 13 13 1929.7 96.1595 40
 -1 13 -13 2096.41 93.7248 24
 1 13 13 1965.13 89.3499 21
 -1 13 -13 1915.74 96.8163 23
 -1 13 -13 1916.9 90.4248 7
 1 13 14 417.717 47.8848 28
 -1 13 -14 352.616 39.7314 7
 -1 13 -14 379.355 38.7982 24
 1 13 14 424.961 46.0705 40
 -1 13 -15 128.574 36.5926 23
 1 13 15 165.681 35.6864 40
 -1 13 -15 92.7989 30.2856 7
 -1 13 -15 158.532 30.1365 24
 1 13 15 180.399 37.7961 28
 -1 13 -16 63.196 29.8935 23
 1 13 16 -16.2566 28.8836 40
 1 13 16 67.8605 31.3804 28
 -1 13 -16 16.7905 26.2784 7
 -1 13 -16 21.3308 22.7456 24
 -1 13 -17 79.0954 20.4011 24
 1 13 17 103.63 27.1364 40
 -1 13 -17 78.7151 25.1496 7
 -1 13 -17 79.4285 27.1768 23
 -1 14 16 503.402 35.8302 41
 -1 14 16 442.338 32.4615 40
 1 14 -15 140.536 24.7696 24
 -1 14 15 138.731 27.9056 40
 1 14 -15 110.857 27.3511 30
 1 14 -15 108.006 24.0466 27
 1 14 -14 113.619 27.6814 27
 1 14 -14 197.74 29.5283 24
 -1 14 14 129.496 29.4245 40
 1 14 -14 144.703 32.4412 23
 1 14 -13 26.7275 26.9453 24
 -1 14 13 44.6767 29.1805 40
 1 14 -13 26.3272 31.3097 23
 -1 14 12 1439.99 69.4957 21
 1 14 -12 1292.37 75.0456 23
 1 14 -12 1475.27 73.2303 24
 -1 14 12 1488.49 76.7493 28
 -1 14 12 1346.24 70.4447 40
 1 14 -11 3176.39 128.882 24
 -1 14 11 3289.67 130.882 28
 1 14 -11 2972.94 130.357 23
 -1 14 11 3199.03 126.051 21
 1 14 -10 224.677 40.1817 23
 1 14 -10 210.973 37.8628 24
 -1 14 10 177.287 40.3334 21
 -1 14 10 131.504 32.6699 40
 -1 14 10 184.286 27.5497 26
 -1 14 10 183.413 42.2698 28
 -1 14 9 1168.3 70.5827 21
 1 14 -9 1053.21 68.4636 23
 1 14 -9 1225.58 65.0677 20
 -1 14 9 1206.66 59.8532 25
 -1 14 9 1102 60.4543 26
 -1 14 9 1173.16 69.0911 28
 -1 14 9 1208.53 64.8518 20
 1 14 -8 139.059 29.4594 26
 1 14 -8 74.472 37.0356 24
 1 14 -8 153.275 31.5077 25
 -1 14 8 170.075 42.269 28
 -1 14 8 133.85 39.7669 20
 1 14 -8 138.537 36.9278 23
 -1 14 8 87.483 31.025 26
 -1 14 8 89.9756 43.9416 21
 1 14 -8 109.403 37.7322 29
 -1 14 8 169.098 31.4609 25
 1 14 -8 123.18 39.6009 20
 -1 14 7 653.951 54.4414 20
 -1 14 7 575.714 52.2421 28
 1 14 -7 521.448 49.6573 23
 -1 14 7 569.616 46.6534 26
 1 14 -7 518.71 48.5551 24
 1 14 -7 575.843 53.9023 20
 1 14 -7 625.386 47.3374 25
 1 14 -7 378.92 46.4809 29
 -1 14 7 496.146 54.7394 21
 1 14 -7 511.657 43.2871 26
 -1 14 7 581.059 46.5031 25
 1 14 -6 2893.62 119.791 26
 -1 14 6 2942.04 128.201 21
 1 14 -6 2901.22 120.305 25
 1 14 -6 2972.78 125.519 20
 -1 14 6 2778.29 121.24 28
 -1 14 6 2806.55 124 20
 1 14 -6 2852.54 123.802 29
 -1 14 6 3017.71 122.408 25
 1 14 -6 2697.34 122.692 24
 1 14 -6 2502.45 123.977 27
 1 14 -6 3024.73 120.792 21
 -1 14 6 2804.76 122.065 26
 1 14 -6 2526.14 120.358 23
 -1 14 6 3085.81 132.113 29
 -1 14 5 96.9336 46.3094 20
 -1 14 5 96.5541 35.337 25
 -1 14 5 75.9913 35.8931 28
 1 14 -5 74.0657 45.4135 27
 -1 14 5 87.6908 36.5182 26
 1 14 -5 129.792 40.3959 21
 1 14 -5 86.3554 43.1717 29
 -1 14 5 142.847 51.4247 29
 1 14 -5 75.8653 44.7988 20
 -1 14 5 79.2427 43.2974 21
 1 14 -5 149.541 33.6087 26
 -1 14 5 98.0284 46.2867 27
 1 14 -5 147.87 36.5834 25
 1 14 -5 148.187 34.7811 24
 1 14 -5 41.2952 33.7795 23
 1 14 -4 1989.28 95.3247 24
 -1 14 4 1990.63 95.1497 25
 -1 14 4 2036.4 102.231 21
 -1 14 4 1990.68 100.352 20
 1 14 -4 1842.06 99.9811 27
 -1 14 4 2109.85 95.4346 26
 -1 14 4 1956.27 90.613 28
 1 14 -4 1969.45 93.8641 25
 -1 14 4 1907.01 98.5661 27
 1 14 -4 1819.07 97.9051 29
 1 14 -4 1802.71 99.3119 20
 1 14 -4 2033.66 94.1858 26
 1 14 -4 2077.75 96.9563 21
 1 14 -3 1772.64 91.8301 21
 1 14 -3 1820.83 88.8165 24
 -1 14 3 1843.92 90.05 26
 -1 14 3 1688.26 87.9776 25
 1 14 -3 1622.69 94.9823 20
 -1 14 3 1827.01 95.1936 20
 1 14 -3 1670.33 93.443 29
 1 14 -3 1872.11 89.0423 26
 -1 14 3 1756.04 93.0136 27
 -1 14 3 1947.87 97.6142 29
 1 14 -3 1595.93 92.489 27
 -1 14 3 1752.99 95.7375 21
 1 14 -3 1866.45 88.4348 25
 1 14 -2 630.659 60.5017 20
 -1 14 2 480.596 60.6935 29
 1 14 -2 617.071 51.3227 25
 1 14 -2 547.35 49.7959 26
 1 14 -2 521.464 59.972 29
 -1 14 2 571.648 57.0883 27
 1 14 -2 516.179 45.2932 24
 -1 14 2 542.831 50.6569 25
 -1 14 2 501.551 58.014 20
 1 14 -2 536.22 59.2134 27
 1 14 -2 574.25 57.0399 21
 1 14 -1 344.436 51.9444 21
 1 14 -1 389.693 40.9775 24
 -1 14 1 450.319 55.6913 21
 1 14 -1 355.368 56.7316 29
 -1 14 1 490.865 57.9393 29
 -1 14 1 444.614 55.3483 20
 1 14 -1 374.903 45.8266 26
 -1 14 1 386.296 56.4131 27
 1 14 -1 432.913 47.7926 25
 1 14 -1 374.867 53.9942 27
 1 14 0 626.047 58.6264 21
 1 14 0 534.505 43.8053 24
 -1 14 0 510.135 42.9293 24
 -1 14 0 407.507 56.6574 27
 1 14 0 530.528 50.6225 26
 -1 14 0 545.414 57.9823 29
 -1 14 0 662.716 59.2766 21
 -1 14 0 523.603 52.0363 26
 -1 14 0 601.637 50.9941 25
 1 14 0 544.477 57.9958 27
 1 14 0 611.917 62.6305 20
 1 14 0 556.757 61.458 29
 -1 14 -1 169.476 33.3973 24
 -1 14 -1 154.2 45.6095 27
 -1 14 -1 133.701 45.9782 21
 1 14 1 107.397 49.1761 20
 -1 14 -1 116.476 38.4468 25
 1 14 1 137.941 29.7558 24
 -1 14 -1 83.1208 44.4218 29
 1 14 1 125.355 49.9364 29
 1 14 1 122.113 48.0046 21
 -1 14 -1 138.324 38.356 26
 1 14 2 33.5059 46.5249 21
 -1 14 -2 19.6408 43.291 29
 -1 14 -2 6.01843 47.3788 20
 -1 14 -2 11.7871 34.9458 25
 1 14 2 16.7731 48.8223 20
 -1 14 -2 85.1928 36.4181 26
 -1 14 -2 40.6585 41.4473 21
 -1 14 -2 48.2168 32.1346 24
 1 14 2 72.3979 33.7454 26
 1 14 2 27.0663 34.2424 25
 -1 14 -2 17.7745 42.7896 27
 1 14 3 42.1602 36.4319 25
 -1 14 -3 111.807 44.6054 27
 1 14 3 4.12007 50.034 20
 -1 14 -3 85.2741 42.2512 29
 1 14 3 46.1232 32.6788 28
 -1 14 -3 13.9124 48.0497 20
 -1 14 -3 22.1911 32.2478 24
 -1 14 -3 64.3287 35.9699 26
 -1 14 -3 79.8548 43.0648 21
 -1 14 -3 60.3658 35.7367 25
 1 14 3 41.7067 33.8877 26
 1 14 4 4595.61 173.794 25
 -1 14 -4 4427.65 173.763 29
 -1 14 -4 4376.02 172.228 26
 1 14 4 4376.1 171.314 28
 -1 14 -4 4152.66 174.015 27
 -1 14 -4 3789.84 167.936 23
 1 14 4 4520.37 180.671 21
 1 14 4 4471.43 173.493 26
 -1 14 -4 4544.13 177.079 20
 1 14 4 4544.56 181.978 29
 -1 14 -4 4633.82 174.603 25
 -1 14 -4 4002.14 170.178 24
 1 14 4 4269.38 175.099 27
 -1 14 -4 4812.72 176.054 21
 1 14 4 4364.67 177.729 20
 -1 14 -5 176.132 43.0282 29
 1 14 5 258.095 50.1445 21
 -1 14 -5 214.996 38.1108 24
 -1 14 -5 238.813 46.3877 27
 -1 14 -5 297.124 44.3885 21
 -1 14 -5 259.153 40.5079 25
 1 14 5 199.636 49.5842 20
 -1 14 -5 206.946 50.1833 20
 1 14 5 263.93 40.081 26
 -1 14 -5 222.978 38.7197 23
 1 14 5 312.133 49.6192 27
 -1 14 -5 245.008 38.5451 26
 1 14 5 268.402 54.0494 29
 1 14 5 258.424 40.9154 28
 1 14 5 178.86 37.8841 25
 1 14 6 103.046 46.1894 21
 1 14 6 -1.85437 45.3764 20
 -1 14 -6 51.1184 40.3924 27
 1 14 6 35.0366 41.8798 27
 1 14 6 70.3403 45.5973 29
 -1 14 -6 43.2894 34.3402 23
 -1 14 -6 6.69017 31.3831 26
 -1 14 -6 19.3735 35.424 29
 -1 14 -6 12.3308 32.4028 25
 1 14 6 35.9059 32.2467 25
 1 14 6 73.9671 32.4833 26
 -1 14 -6 26.3213 42.5471 20
 1 14 6 57.0544 39.4077 28
 -1 14 -6 27.4149 32.7661 24
 -1 14 -7 1590.64 80.0164 20
 -1 14 -7 1379.08 78.6746 27
 -1 14 -7 1525.67 76.2515 25
 1 14 7 1397.44 74.9156 26
 1 14 7 1559.77 86.0515 21
 1 14 7 1533.66 83.113 28
 1 14 7 1752.18 84.734 27
 -1 14 -7 1318.04 77.6644 24
 1 14 7 1631.81 85.8689 29
 -1 14 -7 1431.01 73.575 26
 1 14 7 1617.49 76.4382 25
 -1 14 -7 1454.64 79.4631 23
 1 14 7 1485.62 81.6101 20
 1 14 8 44.4923 27.8864 26
 -1 14 -8 28.0762 37.661 27
 -1 14 -8 25.4434 33.8113 24
 -1 14 -8 39.0277 28.2598 25
 -1 14 -8 26.2788 36.9472 20
 1 14 8 54.7803 28.0691 25
 1 14 8 22.8735 41.8434 21
 1 14 8 78.7774 42.0971 28
 -1 14 -8 22.6761 33.9395 23
 1 14 8 9.22225 37.7727 20
 -1 14 -8 16.4747 26.5747 26
 -1 14 -9 1615.04 86.9952 24
 -1 14 -9 1736.21 89.7189 23
 1 14 9 1747.14 90.763 21
 -1 14 -9 1712 78.877 25
 1 14 9 1555.52 82.7927 40
 1 14 9 1893.67 80.2093 26
 1 14 9 1795.61 92.6543 28
 -1 14 -9 2019.47 83.2967 20
 -1 14 -9 1739.7 84.539 27
 -1 14 -10 55.2287 36.0535 23
 1 14 10 5.53274 41.206 21
 -1 14 -10 14.2012 32.1065 27
 1 14 10 17.2003 30.76 40
 1 14 10 5.78732 39.5761 28
 -1 14 -11 533.291 43.6724 27
 1 14 11 565.542 47.9242 40
 -1 14 -11 581.226 48.1479 24
 1 14 11 685.425 54.6188 28
 1 14 11 647.392 52.3769 21
 -1 14 -11 690.179 54.1717 23
 1 14 12 448.279 48.0154 28
 -1 14 -12 349.949 36.0253 7
 -1 14 -12 340.677 44.4045 23
 -1 14 -12 394.258 36.0447 27
 1 14 12 397.915 41.8099 40
 1 14 12 438.07 42.4595 21
 -1 14 -12 455.567 42.3585 24
 -1 14 -13 164.947 29.5086 7
 1 14 13 219.475 38.7274 28
 1 14 13 214.197 32.6984 21
 -1 14 -13 170.722 36.5963 23
 -1 14 -13 149.479 32.4692 24
 1 14 13 162.08 33.3173 40
 -1 14 -14 282.208 31.5244 7
 1 14 14 289.552 34.1499 40
 -1 14 -14 348.69 34.6072 24
 -1 14 -14 325.845 38.4597 23
 1 14 15 150.691 28.474 40
 -1 14 -15 214.895 27.6111 24
 1 15 -14 11.5234 20.3684 24
 -1 15 14 -7.48675 24.024 41
 1 15 -14 -5.7881 23.0147 23
 1 15 -13 -12.6834 22.8973 24
 -1 15 13 -4.96309 27.3113 41
 1 15 -13 5.31062 25.7798 23
 1 15 -13 -5.03396 22.8717 27
 -1 15 13 9.76858 19.9295 40
 1 15 -12 1271.54 64.9305 27
 1 15 -12 1346.01 69.4108 23
 1 15 -12 1629.56 69.9312 24
 -1 15 12 1499.93 64.9626 21
 1 15 -11 2013.12 91.7832 23
 -1 15 11 2156.29 89.4199 21
 1 15 -11 2088.36 90.4776 24
 1 15 -11 1944.46 88.2869 27
 1 15 -10 586.153 46.6566 23
 -1 15 10 504.785 34.7161 26
 -1 15 10 558.369 46.7958 21
 1 15 -10 613.546 48.3562 27
 1 15 -9 3573.88 149.266 27
 -1 15 9 3888.66 149.911 28
 1 15 -9 3932.98 151.205 24
 1 15 -9 3430.87 148.648 23
 -1 15 9 4044.9 152.078 21
 1 15 -9 4091.33 144.377 20
 -1 15 9 3566.35 142.348 26
 -1 15 9 3832.24 142.19 25
 -1 15 8 136.778 28.8369 25
 -1 15 8 208.311 31.232 26
 1 15 -8 109.454 33.666 24
 1 15 -8 102.545 32.4725 29
 -1 15 8 259.5 39.4501 20
 1 15 -8 174.57 34.8287 23
 -1 15 8 125.685 36.1214 28
 1 15 -8 125.206 39.3485 27
 1 15 -8 170.353 37.0313 20
 -1 15 8 235.048 43.0219 21
 1 15 -7 295.529 47.6973 27
 -1 15 7 326.077 36.68 25
 1 15 -7 277.369 35.7383 25
 -1 15 7 330.559 45.0752 20
 1 15 -7 294.104 34.5067 26
 -1 15 7 250.99 38.8595 28
 1 15 -7 288.651 37.6621 23
 -1 15 7 236.367 34.6641 26
 -1 15 7 301.246 45.8931 21
 1 15 -7 236.03 39.4867 29
 1 15 -7 250.694 42.522 20
 1 15 -7 267.412 37.4614 24
 -1 15 6 2180.91 98.9146 20
 -1 15 6 2157.02 94.1492 28
 -1 15 6 2081.18 100.675 21
 -1 15 6 1999.52 93.681 26
 1 15 -6 2096.79 98.0678 20
 1 15 -6 2037.75 96.1181 29
 -1 15 6 2177.92 94.5137 25
 1 15 -6 1971.05 99.3853 27
 1 15 -6 2135.74 96.3722 24
 1 15 -6 1945.01 92.6393 23
 1 15 -6 2217.33 93.5299 26
 1 15 -6 2033.46 93.6303 25
 -1 15 5 841.597 62.2264 20
 1 15 -5 766.032 60.4867 20
 -1 15 5 732.471 54.2661 26
 -1 15 5 836.62 55.5417 25
 1 15 -5 756.684 62.2607 27
 1 15 -5 832.835 56.3902 21
 1 15 -5 825.296 54.9487 25
 1 15 -5 673.531 56.5603 29
 1 15 -5 851.491 54.1048 26
 -1 15 5 817.953 51.9716 28
 1 15 -5 759.979 53.4641 24
 -1 15 5 880.936 63.2195 27
 -1 15 5 886.176 62.8571 21
 1 15 -4 2369.46 108.275 24
 1 15 -4 2665.66 111.361 21
 1 15 -4 2205.54 111.971 29
 1 15 -4 2574.31 109.867 26
 1 15 -4 2654.14 111.19 25
 1 15 -4 2655.03 115.476 20
 -1 15 4 2647.41 111.916 25
 -1 15 4 2506.76 116.685 21
 -1 15 4 2457.87 113.22 20
 1 15 -4 2224.19 113.041 27
 -1 15 4 2466.55 110.361 26
 -1 15 4 2570.04 112.097 27
 1 15 -3 938.229 62.4444 21
 1 15 -3 940.383 57.2158 24
 -1 15 3 912.275 64.509 27
 1 15 -3 720.895 62.1616 29
 1 15 -3 886.684 58.9711 26
 -1 15 3 966.911 70.0531 29
 -1 15 3 911.657 58.8008 25
 -1 15 3 828.417 59.0591 26
 1 15 -3 882.6 57.9413 25
 1 15 -3 891.05 66.7194 27
 -1 15 3 924.587 67.1631 20
 1 15 -3 903.165 66.9979 20
 -1 15 3 906.088 67.5306 21
 1 15 -2 666.091 59.8067 27
 -1 15 2 850.263 66.0476 29
 -1 15 2 645.345 54.7897 25
 1 15 -2 820.685 56.7655 25
 1 15 -2 823.427 60.9314 21
 1 15 -2 722.158 54.2744 26
 -1 15 2 705.025 61.7996 20
 1 15 -2 655.675 61.7537 20
 1 15 -2 761.275 50.9445 24
 -1 15 2 588.159 58.2344 27
 1 15 -2 765.441 61.8222 29
 -1 15 1 1871.35 94.6744 29
 -1 15 1 1693.81 90.7441 20
 1 15 -1 1639.06 78.9752 24
 1 15 -1 1686.05 85.2026 26
 -1 15 1 1794.11 90.8853 21
 1 15 -1 1666.68 92.0447 29
 -1 15 1 1677.94 89.9753 27
 1 15 -1 1638.44 91.1473 27
 1 15 -1 1726.08 89.8207 21
 1 15 -1 1608.45 84.7186 25
 -1 15 0 106.677 44.023 21
 1 15 0 109.581 47.6823 29
 -1 15 0 54.7012 42.8542 29
 1 15 0 125.188 36.7931 26
 -1 15 0 -11.2156 44.7919 27
 -1 15 0 53.422 35.3139 26
 1 15 0 37.8069 47.8254 20
 1 15 0 18.1808 42.5981 21
 -1 15 0 88.4927 35.9566 25
 1 15 0 15.5379 49.5053 27
 1 15 0 78.1224 27.9029 24
 1 15 1 3300.05 134.947 29
 -1 15 -1 3078.51 130.275 21
 1 15 1 2832.86 130.078 20
 -1 15 -1 2878.9 128.6 27
 -1 15 -1 2897.68 125.477 26
 -1 15 -1 3033.41 129.298 29
 1 15 1 2888.93 130.482 21
 -1 15 -1 2662.08 117.964 24
 -1 15 -1 3091 128.053 25
 -1 15 -2 632.934 53.3645 26
 -1 15 -2 753.295 62.4678 20
 1 15 2 761.479 52.9638 26
 -1 15 -2 520.74 58.541 27
 -1 15 -2 708.709 48.6863 24
 -1 15 -2 721.933 54.059 25
 -1 15 -2 717.802 58.6056 21
 1 15 2 651.874 60.0253 21
 -1 15 -2 668.341 58.0535 29
 1 15 2 673.811 52.3051 25
 1 15 2 662.731 62.4841 20
 1 15 3 28.6355 33.2341 25
 -1 15 -3 41.5526 29.5356 24
 -1 15 -3 20.0186 32.1463 25
 -1 15 -3 80.7339 44.3881 20
 -1 15 -3 33.5291 32.3783 26
 1 15 3 -13.4511 46.0482 20
 -1 15 -3 63.4291 39.0805 27
 -1 15 -3 48.6994 39.0555 29
 1 15 3 33.4909 32.776 26
 -1 15 -3 90.3759 41.349 21
 -1 15 -4 513.291 48.3401 25
 1 15 4 486.117 46.652 25
 1 15 4 520.649 43.193 28
 -1 15 -4 487.124 43.0413 24
 1 15 4 517.73 44.9569 26
 -1 15 -4 559.037 52.5043 27
 -1 15 -4 487.987 44.1422 26
 1 15 4 538.81 59.4516 29
 -1 15 -4 461.926 47.6008 29
 1 15 4 465.024 55.0779 20
 1 15 4 475.605 54.1857 27
 -1 15 -4 575.639 55.9629 20
 1 15 5 282.233 39.7975 26
 1 15 5 262.109 49.8433 21
 -1 15 -5 281.118 39.3978 25
 1 15 5 302.765 47.8443 20
 -1 15 -5 278.501 38.7838 24
 -1 15 -5 280.549 36.2709 23
 1 15 5 308.94 39.336 28
 -1 15 -5 344.084 42.1816 29
 1 15 5 425.44 53.6358 29
 1 15 5 325.574 49.4157 27
 -1 15 -5 377.574 48.4096 20
 -1 15 -5 356.303 46.1431 27
 -1 15 -5 279.653 36.8372 26
 1 15 5 323.744 39.1286 25
 1 15 6 1887.25 83.7055 25
 -1 15 -6 1651.82 81.0751 29
 -1 15 -6 1780.88 83.2681 25
 -1 15 -6 1707.9 80.8737 26
 1 15 6 1981.41 89.7612 27
 1 15 6 1629.49 89.8542 21
 1 15 6 1723.94 87.6892 20
 -1 15 -6 1583 81.909 23
 -1 15 -6 1780.48 84.9492 24
 -1 15 -6 2026.03 89.0957 20
 -1 15 -6 1545.51 84.2797 27
 1 15 6 1758.22 82.4941 26
 1 15 6 1743.27 84.367 28
 1 15 6 1861.88 94.3784 29
 1 15 7 1363.15 74.5568 20
 -1 15 -7 1477.61 74.6682 23
 1 15 7 1394.76 74.4993 28
 1 15 7 1525.41 71.4351 25
 -1 15 -7 1461.43 71.0938 25
 -1 15 -7 1320.33 73.1203 24
 -1 15 -7 1376.33 68.4638 26
 -1 15 -7 1299.26 73.4835 27
 1 15 7 1391.07 80.4313 21
 -1 15 -7 1536.34 76.0078 20
 1 15 7 1427.38 70.9247 26
 -1 15 -8 283.579 37.729 23
 1 15 8 292.56 40.4695 20
 1 15 8 313.716 33.8964 26
 1 15 8 331.794 45.7033 21
 1 15 8 272.308 41.5915 28
 -1 15 -8 248.477 37.0103 27
 -1 15 -8 461.548 42.5049 20
 -1 15 -8 293.105 31.1677 26
 -1 15 -8 309.873 32.7606 25
 -1 15 -8 290.717 38.913 24
 -1 15 -9 63.4679 31.6025 27
 1 15 9 100.936 25.0367 26
 1 15 9 79.6693 39.3598 21
 -1 15 -9 59.6544 31.5816 23
 -1 15 -9 43.0945 31.5999 24
 1 15 9 47.2533 36.1072 28
 -1 15 -10 92.8026 32.6873 23
 1 15 10 76.9375 36.3878 21
 -1 15 -10 119.364 30.2701 27
 1 15 10 149.071 38.3777 28
 1 15 11 581.328 44.4101 21
 -1 15 -11 565.381 44.3649 23
 -1 15 -11 442.661 36.0889 27
 1 15 11 560.367 47.33 28
 1 15 12 35.3349 30.5151 28
 -1 15 -12 11.9395 25.1489 24
 1 15 12 36.4785 28.576 21
 -1 15 -12 40.847 28.4804 23
 -1 15 -13 99.5068 28.9526 23
 -1 15 -13 101.706 24.9647 24
 1 15 13 64.4565 20.5132 40
 -1 15 -14 545.376 38.4861 23
 -1 15 -14 613.376 36.0162 24
 1 16 -12 1054.9 46.932 27
 1 16 -12 1108.09 51.9718 23
 1 16 -11 95.6501 25.1262 23
 -1 16 11 122.029 25.766 41
 -1 16 11 167.332 25.9347 21
 1 16 -11 113.568 26.2401 27
 1 16 -10 41.9133 23.5239 23
 1 16 -10 73.5847 28.0808 27
 -1 16 10 72.4086 28.9874 21
 -1 16 10 24.7155 25.3806 41
 1 16 -9 588.581 41.1982 24
 -1 16 9 587.277 34.3256 26
 -1 16 9 423.09 37.69 41
 -1 16 9 671.285 45.176 21
 1 16 -9 604.75 43.5781 27
 1 16 -9 491.349 37.8535 23
 1 16 -8 68.798 27.314 24
 1 16 -8 23.3285 25.0588 23
 -1 16 8 50.4802 22.6116 26
 -1 16 8 51.4523 33.3524 21
 1 16 -8 56.7445 33.9073 27
 -1 16 7 1031.73 53.9981 26
 1 16 -7 1032.14 57.0629 24
 1 16 -7 1126.94 62.0831 27
 -1 16 7 986.124 60.8748 21
 1 16 -7 977.842 54.1535 29
 1 16 -7 882.726 51.8411 23
 1 16 -7 1222.07 59.5145 20
 -1 16 7 1051.34 54.1305 25
 1 16 -6 1890.3 85.1015 24
 -1 16 6 2001.2 90.185 21
 -1 16 6 1882.86 83.2286 25
 1 16 -6 1945.08 83.4185 26
 -1 16 6 2103.13 89.3058 20
 1 16 -6 1943.84 87.0973 20
 -1 16 6 1841.86 83.4894 26
 1 16 -6 1914.14 89.2357 27
 -1 16 5 302.87 42.6626 20
 1 16 -5 304.942 45.4021 27
 -1 16 5 323.439 45.5509 21
 1 16 -5 272.724 43.0653 20
 1 16 -5 278.045 34.6248 26
 -1 16 5 305.057 35.4212 26
 1 16 -5 345.139 36.7602 25
 1 16 -5 272.241 33.3159 24
 1 16 -5 262.24 40.5303 29
 -1 16 5 275.181 34.8953 25
 1 16 -4 208.088 34.8833 25
 -1 16 4 178.015 33.7151 25
 -1 16 4 144.261 40.3121 21
 1 16 -4 143.975 41.2002 20
 1 16 -4 139.813 39.8715 29
 -1 16 4 182.613 34.1557 26
 -1 16 4 231.741 44.6351 20
 1 16 -4 232.798 31.8208 24
 -1 16 4 282.782 44.6269 27
 1 16 -4 190.683 33.7944 26
 1 16 -4 172.654 41.4057 27
 -1 16 3 77.4551 41.3422 27
 -1 16 3 48.5363 30.2166 25
 -1 16 3 135.333 43.1531 20
 -1 16 3 84.0975 33.4982 26
 1 16 -3 35.7948 40.6452 27
 1 16 -3 91.3189 32.3218 26
 1 16 -3 99.1833 27.3533 24
 1 16 -3 134.015 40.734 29
 1 16 -3 71.81 41.1678 20
 1 16 -3 122.885 32.2435 25
 1 16 -3 95.2447 35.612 21
 1 16 -2 -41.2464 47.2251 27
 1 16 -2 25.7165 31.6256 25
 1 16 -2 -27.1897 43.7899 20
 1 16 -2 30.7489 25.3942 24
 -1 16 2 58.6029 44.0986 29
 -1 16 2 42.7388 42.0377 20
 -1 16 2 15.845 41.1375 27
 1 16 -2 33.6197 34.5067 21
 1 16 -2 6.22654 30.8448 26
 1 16 -2 -12.1673 37.9749 29
 -1 16 2 17.6469 30.5858 25
 -1 16 1 612.33 53.6331 21
 1 16 -1 545.982 47.5491 25
 1 16 -1 384.649 54.3251 27
 1 16 -1 507.205 54.4276 29
 1 16 -1 569.343 47.0776 26
 1 16 -1 618.595 51.0434 21
 -1 16 1 485.341 51.1255 27
 -1 16 1 536.739 53.9233 20
 1 16 -1 559.364 38.6903 24
 -1 16 1 608.906 52.8138 29
 -1 16 0 319.975 45.9002 21
 1 16 0 193.307 46.6794 20
 1 16 0 258.594 38.5908 26
 1 16 0 323.219 44.8069 21
 -1 16 0 360.88 44.7646 29
 1 16 0 396.855 49.8938 29
 -1 16 0 276.007 38.547 25
 1 16 0 188.809 45.6074 27
 -1 16 0 240.907 38.9682 26
 -1 16 0 263.573 47.3831 27
 -1 16 -1 2416.89 105.408 26
 1 16 1 2614.61 111.003 21
 1 16 1 2406.58 110.518 20
 -1 16 -1 2160.45 95.9919 24
 1 16 1 2475.08 113.297 29
 -1 16 -1 2638.49 109.469 21
 -1 16 -1 2224.13 106.823 27
 -1 16 -1 2515.01 108.162 29
 -1 16 -1 2494.66 106.387 25
 -1 16 -2 423.471 45.174 29
 -1 16 -2 355.464 46.4986 27
 -1 16 -2 501.705 47.4602 21
 1 16 2 369.682 40.0764 26
 -1 16 -2 363.02 33.9933 24
 1 16 2 402.451 50.6759 20
 1 16 2 397.662 41.1401 25
 -1 16 -2 393.147 41.8733 25
 1 16 2 397.406 48.3826 21
 -1 16 -2 365.107 41.3567 26
 -1 16 -2 426.482 50.9637 20
 1 16 3 194.419 45.9322 20
 -1 16 -3 192.3 29.6126 24
 -1 16 -3 245.542 40.0176 29
 1 16 3 182.398 34.4479 25
 -1 16 -3 110.547 40.1189 27
 -1 16 -3 201.604 34.2719 26
 -1 16 -3 171.017 33.7423 25
 1 16 3 189.379 35.7572 26
 -1 16 -3 253.04 44.3673 20
 1 16 4 8.00577 40.3643 20
 -1 16 -4 29.3622 26.4207 24
 -1 16 -4 -61.6058 41.0257 27
 1 16 4 86.0785 44.2203 29
 1 16 4 68.0347 30.5003 26
 -1 16 -4 13.1678 27.6788 26
 -1 16 -4 42.7945 30.1006 25
 1 16 4 81.0714 31.2892 25
 -1 16 -4 66.5904 33.573 29
 -1 16 -4 108.901 39.5539 20
 1 16 5 236.797 32.5817 26
 -1 16 -5 168.981 40.2335 27
 -1 16 -5 267.84 33.5404 26
 1 16 5 237.455 43.8942 21
 -1 16 -5 188.327 33.1092 25
 -1 16 -5 213.069 32.0264 24
 1 16 5 212.247 41.7818 20
 1 16 5 364.839 46.4994 27
 1 16 5 225.027 33.0402 25
 -1 16 -5 301.118 42.4388 20
 -1 16 -5 242.469 34.2205 29
 -1 16 -6 412.955 38.2144 25
 -1 16 -6 432.483 38.844 24
 1 16 6 478.207 46.0787 20
 -1 16 -6 432.622 37.0992 26
 -1 16 -6 576.764 46.2361 20
 1 16 6 455.008 38.9417 26
 1 16 6 462.738 49.6459 21
 1 16 6 394.606 38.2907 28
 -1 16 -6 281.428 41.7909 27
 1 16 7 434.015 36.019 26
 -1 16 -7 349.069 36.2857 24
 1 16 7 401.173 41.1175 20
 1 16 7 450.14 46.3459 21
 -1 16 -7 291.905 38.1811 27
 -1 16 -7 390.308 34.5838 23
 1 16 7 393.905 37.9178 28
 -1 16 -7 471.143 34.1129 26
 -1 16 -7 533.713 37.4509 25
 1 16 8 505.92 46.8629 21
 -1 16 -8 480.249 39.4687 24
 1 16 8 549.081 41.2696 28
 -1 16 -8 435.578 37.616 23
 -1 16 -8 376.854 38.2234 27
 1 16 8 606.989 40.5765 20
 -1 16 -9 645.664 42.6821 24
 1 16 9 655.762 43.9562 28
 -1 16 -9 482.087 38.3555 27
 -1 16 -9 567.636 40.7759 23
 1 16 9 735.153 48.2174 21
 1 16 10 22.8947 29.6133 21
 -1 16 -10 27.7934 24.8576 24
 -1 16 -10 77.5921 25.6263 23
 1 16 11 3649.53 127.652 21
 -1 16 -11 3113.98 127.439 23
 1 17 -9 -23.1489 25.0039 27
 1 17 -9 31.2969 20.1098 24
 1 17 -8 184.083 24.7968 24
 -1 17 8 233.395 30.6354 21
 -1 17 7 212.379 25.567 26
 1 17 -7 244.663 27.0834 24
 1 17 -6 344.079 39.2844 27
 1 17 -6 391.486 32.2461 29
 -1 17 6 457.808 40.0914 21
 1 17 -6 441.037 32.631 24
 -1 17 6 438.714 32.9441 26
 1 17 -6 491.444 38.1396 20
 -1 17 5 268.958 29.6225 26
 -1 17 5 285.222 36.9253 21
 1 17 -5 244.745 32.1005 29
 1 17 -5 248.844 28.3173 24
 1 17 -5 308.542 36.4312 20
 -1 17 5 228.7 29.4412 25
 1 17 -4 3063.36 115.848 26
 1 17 -4 2767.84 115.758 29
 -1 17 4 2894.91 115.338 26
 -1 17 4 3036.49 120.284 21
 1 17 -4 3077.19 118.551 20
 -1 17 4 2888.17 115.317 25
 -1 17 4 3221.45 120.096 20
 1 17 -4 2814.38 112.591 24
 1 17 -4 2769.88 118.614 27
 1 17 -3 111.296 33.2814 29
 -1 17 3 76.0502 27.0975 25
 1 17 -3 11.9712 37.6219 27
 1 17 -3 90.0389 36.8063 20
 -1 17 3 122.748 29.2438 26
 -1 17 3 151.64 37.6566 20
 1 17 -3 133.662 28.7623 26
 1 17 -2 1348.82 66.5722 25
 1 17 -2 1380.81 67.2983 21
 1 17 -2 1390.59 66.5493 26
 -1 17 2 1479.86 71.7206 20
 1 17 -2 1321.71 70.4084 20
 -1 17 2 1371.94 66.4561 25
 -1 17 2 1340.6 69.1029 27
 1 17 -2 1156.68 69.084 27
 1 17 -2 1340.36 69.439 29
 1 17 -1 -1.36964 36.517 27
 1 17 -1 76.2346 32.8755 21
 -1 17 1 81.1254 37.2333 20
 -1 17 1 101.609 35.6646 21
 1 17 -1 139.892 35.5802 29
 1 17 -1 101.485 29.0248 25
 -1 17 1 58.3489 36.4017 27
 1 17 -1 98.4826 28.8977 26
 -1 17 0 1589.52 72.8814 26
 1 17 0 1564.27 74.6508 21
 -1 17 0 1495.42 74.0371 27
 -1 17 0 1454.63 71.7355 25
 1 17 0 1559.98 77.7657 29
 1 17 0 1409.55 74.6522 27
 1 17 0 1486.78 76.8312 20
 1 17 0 1555.88 71.7831 26
 1 17 1 160.416 38.9901 27
 -1 17 -1 172.082 31.7538 25
 1 17 1 228.779 42.2089 20
 1 17 1 229.531 41.4577 29
 1 17 1 199.593 36.8323 21
 -1 17 -1 178.823 36.2685 27
 -1 17 -1 140.851 30.2108 26
 -1 17 -2 110.349 29.3108 25
 1 17 2 132.982 36.407 21
 1 17 2 139.451 30.6419 26
 1 17 2 167.871 40.5061 29
 1 17 2 138.02 39.6139 20
 -1 17 -2 138.82 38.4544 20
 -1 17 -2 73.9786 32.6664 27
 -1 17 -2 149.349 29.2441 26
 1 17 3 47.0816 34.4636 21
 -1 17 -3 15.0062 32.4289 27
 -1 17 -3 28.3662 20.0736 24
 -1 17 -3 49.8308 26.2025 26
 -1 17 -3 99.4977 36.4205 20
 -1 17 -3 95.478 28.9067 25
 1 17 3 65.9344 27.3601 26
 1 17 3 69.9521 36.3093 20
 1 17 4 335.401 33.4181 26
 -1 17 -4 369.507 34.7714 25
 -1 17 -4 334.649 29.9887 24
 -1 17 -4 380.634 34.0504 26
 1 17 4 412.186 42.8174 20
 -1 17 -4 324.902 37.2815 27
 1 17 5 37.9252 23.5795 26
 -1 17 -5 62.4162 24.963 25
 -1 17 -5 61.67 23.3004 26
 1 17 5 92.8607 34.5503 21
 -1 17 -5 22.0845 28.9692 27
 -1 17 -5 51.7525 21.6011 24
 1 17 5 62.5986 32.3611 20
 -1 17 -6 1991.38 84.6624 24
 -1 17 -6 1827.1 83.466 27
 1 17 6 2211.6 90.7691 21
 1 17 6 2362.23 88.4743 20
 -1 17 -6 2127.43 83.3878 26
 -1 17 -7 383.59 30.8425 24
 -1 17 -7 339.184 30.4209 27
 1 17 8 1535.64 59.6261 21
 -1 17 -8 1327.87 53.7692 24
 -1 17 -9 379.366 29.8006 24
 1 17 9 436.876 33.846 21
 1 18 -4 -36.9571 26.6922 27
 -1 18 4 32.9623 19.5669 26
 1 18 -3 259.562 32.8127 27
 -1 18 3 281.825 27.5729 26
 1 18 -2 204.728 31.9793 20
 1 18 -2 78.695 29.4297 27
 1 18 -1 90.36 31.199 27
 -1 18 1 368.55 33.9633 27
 1 18 0 146.485 32.4855 20
 1 18 0 90.3085 29.3743 27
 -1 18 0 101.794 24.3025 26
 -1 18 0 101.594 24.9251 25
 1 18 1 869.702 49.4179 27
 -1 18 -1 881.478 46.0317 27
 -1 18 -1 809.642 45.3312 25
 -1 18 -1 761.076 44.8252 26
 1 18 1 944.758 50.8297 20
 -1 18 -2 27.5237 21.1376 26
 1 18 2 58.3823 27.8483 21
 -1 18 -2 106.12 26.9033 27
 1 18 2 82.2433 29.9524 20
 -1 18 -3 17.9869 19.8646 26
 1 18 3 115.854 30.6637 20
 -1 18 -3 88.8797 23.8606 27
 1 18 3 49.0227 27.5318 21
 -1 18 -4 640.236 35.4622 27
 -2 0 24 349.033 31.0242 39
 2 0 -24 405.065 39.1166 34
 -2 0 23 14.5237 28.069 39
 -2 0 22 149.202 36.6452 39
 -2 0 21 14.5021 36.7792 39
 -2 0 20 4456.28 182.098 39
 -2 0 19 14.2316 42.1686 39
 -2 0 18 4756.57 190.024 39
 2 0 -18 4549.7 213.676 13
 2 0 -18 4564.26 248.503 31
 2 0 -17 7.54553 70.1853 31
 -2 0 17 -11.5745 37.8147 39
 2 0 -17 4.39872 45.5998 13
 2 0 -16 648.321 71.5541 13
 -2 0 16 669.604 55.7249 39
 -2 0 16 744.448 63.6316 42
 -2 0 15 21.4352 38.3249 42
 -2 0 15 49.0072 35.3154 39
 2 0 -15 45.0566 44.7724 13
 2 0 -14 3453.06 156.561 13
 -2 0 14 3210.42 140.798 42
 -2 0 13 20.0111 23.5692 12
 2 0 -13 2.99641 38.8972 13
 2 0 -12 218.331 42.4505 13
 -2 0 12 193.01 26.6194 12
 -2 0 11 14.1866 21.6064 12
 2 0 -11 -11.4829 35.947 13
 -2 0 10 6239.85 218.725 12
 2 0 -10 6180.71 234.909 13
 -2 0 9 22.5517 19.7879 12
 2 0 -9 13.7799 29.2284 13
 2 0 -8 57.841 30.2467 13
 2 0 -8 99.9733 47.1115 31
 2 0 -7 14.6346 11.4277 35
 2 0 -7 51.3387 41.6047 31
 2 0 -7 20.3144 24.2049 13
 -2 0 7 -2.68829 12.9099 16
 2 0 -6 7849.74 289.504 31
 2 0 -6 7369.58 273.96 13
 -2 0 6 7985.08 265.477 16
 2 0 -5 -8.42046 37.7609 31
 2 0 -4 38720.3 1302.79 31
 2 0 -3 -4.58359 31.5053 31
 2 0 -2 675.046 30.9753 13
 2 0 -2 701.136 42.7173 31
 2 0 -1 6.53762 10.5718 13
 -2 0 1 3.33683 12.8611 1
 -2 0 1 8.2448 6.22539 14
 -2 0 0 48643.6 1617.04 1
 -2 0 -1 9.69647 12.8449 1
 -2 0 -2 2538.51 93.4959 1
 -2 0 -3 0.73077 22.0648 1
 -2 0 -3 -7.30057 18.2395 13
 -2 0 -4 69716.3 2300.11 6
 -2 0 -4 68476.7 2290.63 13
 -2 0 -5 6.16604 37.6785 6
 -2 0 -5 1.58868 20.0278 13
 -2 0 -6 1934.74 80.0414 13
 -2 0 -6 1946.07 72.2938 16
 -2 0 -6 1891.57 95.856 6
 -2 0 -7 9.07574 42.5416 6
 2 0 7 5.41404 11.8081 35
 -2 0 -7 5.62025 9.39567 8
 -2 0 -7 -2.42058 13.0683 16
 -2 0 -7 17.6478 23.0927 13
 -2 0 -8 18505.1 632.25 13
 -2 0 -8 18398.2 650.822 6
 2 0 9 9.65428 21.6434 11
 -2 0 -9 -16.4585 27.8767 13
 -2 0 -9 -6.26034 51.1324 6
 -2 0 -10 10149.9 348.835 13
 2 0 10 9397.94 336.553 11
 -2 0 -11 30.9662 30.8102 13
 2 0 11 6.35041 21.3457 11
 -2 0 -12 6459.13 249.545 13
 -2 0 -13 5.36989 53.9916 31
 -2 0 -13 48.3765 41.1099 1
 -2 0 -13 -19.8836 35.5522 13
 2 0 14 2379.22 110.968 44
 2 0 14 2388.15 110.194 43
 -2 0 -14 2129.88 114.56 13
 -2 0 -14 2040.22 142.81 31
 -2 0 -14 2064.75 123.774 1
 2 0 15 -2.52985 44.2548 43
 -2 0 -15 27.2201 48.0161 1
 2 0 15 34.0781 33.1349 37
 2 0 15 -45.4847 44.3352 44
 -2 0 -15 -19.3274 58.9713 31
 2 0 16 6106.25 238.696 44
 -2 0 -16 6501.4 266.587 1
 -2 0 -16 6475.92 257.737 14
 2 0 16 5726.75 228.214 37
 -2 0 -17 -58.4419 68.6657 31
 2 0 17 39.6159 39.3008 37
 2 0 17 77.0345 52.0954 44
 -2 0 -17 8.65927 49.2422 14
 -2 0 -17 31.0343 53.625 1
 2 0 18 34.843 51.9925 44
 2 0 18 19.9315 37.218 37
 2 0 18 13.963 44.12 42
 2 0 19 38.577 43.9421 42
 2 0 20 5205.35 211.189 39
 2 0 20 5706.77 220.03 42
 2 0 21 50.3353 40.8549 42
 -2 0 -21 8.20781 36.4777 34
 2 0 21 -36.1377 34.487 39
 -2 0 -22 1438.54 74.3701 34
 2 0 22 1204.68 68.611 39
 2 0 22 1340.54 78.1954 42
 2 0 23 -27.2784 25.1311 39
 -2 0 -23 16.3297 28.3712 34
 2 0 23 -6.96673 30.8741 42
 -2 0 -24 1160.11 51.3571 34
 2 0 24 1056.64 54.3733 42
 2 1 -24 79.1543 30.7272 34
 -2 1 24 84.9592 20.296 39
 -2 -1 24 72.4123 30.8589 42
 -2 1 24 101.263 31.2036 42
 -2 -1 24 112.712 26.7295 39
 -2 -1 23 199.378 35.8768 39
 2 1 -23 235.528 40.1223 34
 -2 -1 23 222.537 40.3285 42
 -2 1 23 206.594 39.1306 42
 -2 1 23 192.843 29.7753 39
 -2 -1 22 3079.89 133.597 42
 -2 -1 22 2938.53 125.894 39
 2 1 -22 3031.03 129.499 34
 -2 1 22 2777.84 121.191 39
 -2 1 22 2897.49 131.797 42
 -2 -1 21 2108.73 109.809 42
 -2 -1 21 2139.6 105.384 39
 2 1 -21 2064.59 104.786 34
 -2 1 21 2042.97 99.5235 39
 -2 1 21 2263.41 109.976 42
 2 1 -20 6663.47 245.759 34
 -2 1 20 5757.51 238.175 39
 -2 -1 20 6352.6 243.811 39
 -2 -1 20 6371.07 249.644 42
 -2 1 20 6406.7 248.942 42
 2 -1 -20 6394.2 243.374 34
 -2 -1 19 6286.17 237.281 39
 2 1 -19 5799.48 235.433 34
 -2 1 19 5979.78 242.083 42
 -2 -1 19 6261.78 243.839 42
 -2 1 19 5838.32 232.574 39
 -2 1 18 3939.48 168.038 39
 2 -1 -18 4626.46 198.024 13
 -2 -1 18 4042.94 171.327 39
 2 1 -18 3949.95 170.819 34
 -2 -1 18 4139.85 177.87 42
 -2 1 18 3877.13 176.684 42
 2 1 -18 3748.19 221.94 31
 2 1 -18 4766.45 204.359 13
 2 1 -17 1541.51 108.906 13
 2 -1 -17 1684.82 106.962 13
 -2 1 17 1545.13 93.0995 42
 2 1 -17 1540.72 134.679 31
 -2 -1 17 1512.74 87.8424 39
 -2 -1 17 1757.46 95.8758 42
 -2 1 17 1410.92 83.7568 39
 -2 1 16 1072.68 65.6347 39
 2 1 -16 751.782 56.322 7
 2 1 -16 1156.47 89.8374 13
 -2 -1 16 1240.43 75.1516 42
 2 1 -16 1001.28 107.219 31
 2 -1 -16 954.856 82.3809 13
 -2 -1 16 1171.87 70.3261 39
 2 -1 -16 852.632 100.68 31
 -2 -1 15 -2.39148 37.2973 42
 2 1 -15 44.1431 29.0811 7
 2 -1 -15 54.7212 45.1289 13
 -2 1 15 29.4381 32.6071 39
 2 1 -15 -3.8741 42.3201 13
 2 1 -15 -25.628 59.5985 31
 2 -1 -15 -25.7615 58.6342 31
 2 -1 -14 380.301 50.6499 13
 2 1 -14 321.317 55.0707 13
 -2 -1 14 323.173 34.6481 12
 2 -1 -14 221.455 70.1006 31
 -2 -1 14 185.51 39.1585 42
 2 1 -14 271.682 70.6274 31
 2 -1 -13 3036.71 168.021 31
 2 1 -13 2975.77 130.84 14
 2 1 -13 3039.74 168.856 31
 2 1 -13 3245.56 147.644 13
 -2 -1 13 3046.73 120.959 12
 2 -1 -13 3317.63 143.358 13
 -2 -1 12 797.681 46.5591 12
 2 -1 -12 1076.91 91.8548 31
 -2 1 12 846.282 46.1617 12
 2 1 -12 863.996 66.0305 13
 2 1 -12 859.937 54.9204 14
 2 -1 -12 893.204 62.6 13
 2 1 -12 970.482 89.0484 31
 2 1 -11 1367.39 99.637 31
 -2 -1 11 1407.1 63.8881 12
 -2 1 11 1371.51 61.6499 12
 2 1 -11 1425.99 71.1081 14
 2 -1 -11 1492.62 102.576 31
 2 1 -11 1516.01 82.7001 13
 2 -1 -11 1502.78 80.0621 13
 2 -1 -10 2276.5 100.417 13
 -2 -1 10 2075.23 84.2869 12
 2 -1 -10 2095.9 122.323 31
 2 1 -10 1980.56 120.146 31
 -2 1 10 2013 82.2345 12
 2 1 -10 2337.78 93.0567 14
 2 1 -10 2118.92 101.74 13
 2 -1 -9 3638.96 175.684 31
 2 1 -9 3820.83 176.115 31
 -2 1 9 3904.8 141.734 12
 2 1 -9 4227.92 158.959 13
 -2 -1 9 3917.85 143.43 12
 2 -1 -9 4115.93 157.227 13
 2 1 -8 118.163 12.2301 19
 2 1 -8 152.976 31.0968 13
 -2 -1 8 124.464 21.6748 12
 -2 1 8 121.027 11.2105 8
 2 -1 -8 154.236 31.2826 13
 2 -1 -8 126.323 46.3974 31
 2 1 -7 9438.68 322.705 2
 2 1 -7 9437.78 324.239 35
 2 -1 -7 10349.9 352.983 31
 2 -1 -7 10282.6 336.03 13
 -2 1 7 9538.13 322.603 8
 -2 1 7 9288.29 323.261 4
 2 -1 -6 14288.9 510.022 31
 2 -1 -6 14246.6 496.52 13
 -2 1 6 14427.5 488.188 8
 2 1 -6 14827.6 490.589 35
 -2 1 5 136311 4507.49 16
 2 1 -5 139032 4508.14 35
 2 -1 -5 139826 4522.77 31
 2 1 -5 132693 4505.38 14
 2 -1 -5 134226 4511.68 13
 2 -1 -4 108553 3624.46 13
 2 1 -4 108511 3618.2 14
 2 1 -4 104268 3622.96 13
 2 -1 -4 116216 3633.34 31
 -2 1 4 111456 3621.87 16
 2 1 -3 3555.64 123.931 14
 -2 1 3 3737.42 129.843 16
 2 1 -3 3386.96 128.786 13
 -2 1 2 1717.57 69.9676 1
 2 1 -2 1581.43 64.7935 13
 -2 1 2 1805.56 68.2578 16
 2 1 -2 1757.07 63.7088 11
 2 -1 -2 1890.24 73.0005 31
 2 1 -1 709.989 29.2095 13
 -2 1 1 743.798 36.2884 1
 2 1 -1 737.111 31.6195 11
 -2 -1 0 18650.7 640.699 1
 -2 1 0 20586.1 644.937 14
 2 1 0 18658.6 639.779 13
 2 1 0 20996.8 644.779 11
 -2 1 0 20469.8 647.159 1
 -2 1 -1 4825.46 167.544 1
 -2 1 -1 4923.92 165.912 14
 2 1 1 5158.85 165.275 11
 -2 -1 -1 4479.96 160.638 1
 -2 -1 -2 60118 1967.5 13
 -2 -1 -2 55274.9 1970.55 1
 -2 1 -2 58531 1975.73 1
 -2 1 -3 641.802 43.9543 6
 -2 1 -3 653.145 36.5834 16
 2 1 3 582.417 35.5122 11
 -2 1 -3 512.798 39.3461 1
 -2 -1 -3 546 26.8784 13
 -2 1 -4 2459.86 104.994 6
 -2 -1 -4 2523.35 92.5194 13
 -2 1 -4 2557.32 95.8851 16
 2 1 4 2564.21 96.678 11
 -2 1 -4 2619.64 102.811 1
 -2 -1 -5 3363.69 123.064 13
 2 1 5 3456.22 125.133 11
 -2 1 -5 3505.98 123.477 16
 2 1 5 3233.59 123.17 35
 -2 1 -5 3473.52 137.335 6
 -2 1 -5 3388.88 132.929 1
 -2 1 -6 13.3109 28.1769 1
 -2 -1 -6 22.4318 20.2448 13
 2 1 6 14.4452 16.8026 35
 -2 1 -6 16.5644 39.8343 6
 -2 1 -6 48.1748 14.4086 8
 2 1 6 45.0074 21.7753 11
 -2 1 -6 32.944 25.0501 13
 -2 1 -7 747.913 47.2919 13
 2 1 7 860.11 36.6752 35
 2 1 7 776.437 41.6881 11
 2 1 7 699.415 31.584 2
 -2 1 -7 763.288 61.311 6
 -2 1 -7 715.551 34.1631 4
 -2 1 -7 741.2 32.597 8
 -2 -1 -7 831.745 44.4087 13
 -2 -1 -8 4589.04 146.094 13
 -2 1 -8 4446.63 150.326 13
 -2 1 -8 4502.05 168.105 6
 2 1 8 4415.15 141.965 11
 -2 1 -9 136.498 35.2242 13
 -2 -1 -9 164.192 30.6501 13
 2 1 9 124.628 26.5127 11
 -2 -1 -10 79.1224 30.6643 13
 2 1 10 39.8965 24.358 11
 -2 1 -10 72.3624 35.4587 13
 2 -1 11 604.147 37.6945 11
 -2 1 -11 638.894 56.31 13
 2 1 11 546.955 40.8009 11
 -2 -1 -11 571.33 49.6194 13
 -2 1 -11 667.712 62.2612 1
 -2 1 -12 2874.9 138.012 1
 -2 -1 -12 2684.78 123.017 13
 -2 1 -12 2634.59 127.677 13
 -2 1 -12 2629.86 149.876 31
 -2 1 -13 146.209 62.528 31
 -2 -1 -13 145.103 39.3672 13
 -2 1 -13 23.1819 43.2847 1
 -2 1 -14 1524 97.7934 1
 2 1 14 1192.05 77.1098 44
 -2 1 -14 1408.29 88.9071 14
 2 -1 14 1102.89 73.9823 43
 -2 -1 -14 1315.44 80.8701 13
 2 1 14 1143.46 69.8428 37
 -2 1 -14 933.783 102.579 31
 -2 -1 -14 1037.03 105.904 31
 2 1 14 1118.14 74.6467 43
 2 -1 14 1124.72 74.4484 44
 -2 -1 -15 3712.81 166.1 13
 2 1 15 3636.97 151.851 37
 2 1 15 3936.6 161.038 43
 -2 -1 -15 3651.48 202.915 31
 2 1 15 3805.08 161.384 44
 -2 1 -15 3420.25 196.128 31
 2 -1 15 3624.09 148.899 37
 2 -1 15 3635.16 159.222 43
 -2 1 -15 4046.99 185.493 1
 -2 -1 -15 3844.29 179.799 1
 -2 1 -15 3289.99 143.821 7
 2 -1 15 3683.37 157.777 44
 -2 1 -15 3830.86 174.282 14
 -2 1 -16 1238.64 117.697 31
 -2 -1 -16 1830.54 111.592 1
 -2 1 -16 1606.38 109.843 1
 -2 -1 -16 1369.87 125.836 31
 -2 1 -16 1356.8 73.9169 7
 2 1 16 1247.94 89.9564 44
 2 1 16 1394.66 81.8067 37
 -2 1 -16 1668.22 104.326 14
 2 -1 16 1342.26 87.0637 44
 -2 1 -17 39.1503 48.1016 14
 2 -1 17 87.7334 48.9247 44
 -2 1 -17 64.483 64.9006 31
 -2 -1 -17 5.01111 49.7431 1
 -2 -1 -17 51.9115 66.4234 31
 -2 1 -17 122.883 53.5172 1
 2 1 17 88.4565 40.7145 37
 2 1 17 52.9459 51.5744 44
 2 1 18 16.4506 43.1531 42
 2 -1 18 -2.77422 48.5296 44
 2 1 18 7.04592 38.7568 37
 2 1 18 -17.9901 53.6082 44
 2 1 19 1109.88 79.9546 42
 2 1 19 1178.12 74.342 37
 2 -1 19 1341.28 85.4469 42
 2 1 20 163.294 46.7201 42
 2 1 20 158.083 38.8121 39
 -2 1 -20 167.557 42.6142 34
 2 -1 20 125.324 49.1273 42
 2 1 20 209.034 42.0194 37
 -2 1 -21 22.2785 36.0793 34
 2 -1 21 46.5514 36.2102 39
 2 1 21 50.2973 32.3758 39
 2 1 21 55.6767 37.9178 42
 2 -1 21 12.1967 41.9225 42
 2 1 22 810.741 54.3713 39
 2 -1 22 967.923 61.8182 39
 2 1 22 985.344 65.0182 42
 -2 1 -22 1058 63.2016 34
 2 -1 22 798.187 64.818 42
 -2 -1 -22 1010.78 63.2112 34
 -2 1 -23 383.788 37.8513 34
 2 -1 23 303.514 41.893 42
 2 1 23 316.644 29.3996 39
 -2 -1 -23 332.569 38.3978 34
 2 -1 23 311.294 35.7028 39
 2 1 23 405.681 41.2778 42
 -2 -1 -24 584.598 38.0893 34
 2 1 24 535.031 39.0616 42
 2 -1 24 618.704 42.6989 42
 -2 1 -24 514.665 35.4806 34
 -2 -2 24 157.563 32.2096 42
 2 -2 -24 192.141 32.5333 34
 -2 -2 24 149.023 28.816 39
 2 2 -24 203.58 33.3829 34
 -2 2 24 187.45 31.2881 42
 -2 2 23 108.683 23.3679 39
 2 -2 -23 117.075 36.2743 34
 -2 2 23 71.9123 35.9643 42
 -2 -2 23 124.529 37.7555 42
 2 2 -23 131.21 36.702 34
 -2 -2 23 62.5229 32.9168 39
 -2 2 22 986.168 58.3591 39
 2 -2 -22 1173.58 69.1435 34
 2 2 -22 1253.62 72.0549 34
 -2 2 22 1067.88 69.8001 42
 -2 -2 22 1157.89 69.7625 39
 -2 -2 22 1214.9 74.6484 42
 -2 2 21 168.033 33.884 39
 -2 2 21 267.737 49.6625 42
 2 2 -21 203.947 47.5581 34
 -2 -2 21 256.294 45.3679 39
 -2 -2 21 260.392 48.9777 42
 2 -2 -21 239.079 46.7758 34
 2 2 -20 106.175 44.9777 34
 -2 -2 20 75.4739 44.4163 39
 2 2 -20 39.9952 32.3425 7
 -2 2 20 100.564 36.8369 39
 -2 -2 20 120.936 48.8704 42
 -2 2 20 108.305 48.6968 42
 -2 -2 19 2289.29 114.051 39
 -2 2 19 2365.53 118.317 42
 2 2 -19 2139.01 102.486 7
 2 2 -19 2271.17 112.919 34
 -2 -2 19 2307.26 118.514 42
 -2 2 19 2209.12 105.118 39
 -2 -2 18 4474.39 179.746 42
 -2 2 18 3823.18 163.804 40
 -2 2 18 4337.98 178.13 42
 -2 2 18 3997.65 166.023 39
 2 -2 -18 4756.79 196.736 13
 2 2 -18 3883.17 162.372 7
 -2 -2 18 4000.73 171.654 39
 2 2 -18 3817.91 169.842 34
 -2 2 17 1840.26 95.0783 39
 2 2 -17 1790.69 98.5767 34
 2 2 -17 1988.1 149.542 31
 -2 2 17 1877.52 95.536 40
 -2 -2 17 1868.1 101.538 39
 -2 -2 17 2084.3 107.096 42
 2 -2 -17 2289.7 120.855 13
 2 2 -17 1967.01 94.3964 7
 2 2 -17 2401.21 137.575 1
 -2 2 17 2186.08 107.743 42
 2 2 -17 1825.91 120.797 13
 2 -2 -17 1987.07 149.881 31
 -2 -2 16 -4.72034 40.0398 39
 2 -2 -16 49.3571 65.24 31
 2 2 -16 21.8554 35.7635 34
 2 2 -16 8.77278 46.9888 13
 2 2 -16 34.9016 66.6152 31
 -2 2 16 20.5863 39.9022 42
 -2 2 16 24.1255 34.8546 39
 2 -2 -16 15.4832 45.9907 13
 2 2 -16 -11.5194 32.2084 7
 -2 -2 16 -12.978 40.2481 42
 -2 2 16 2.12292 34.9745 40
 -2 -2 15 6243.91 226.081 12
 2 2 -15 5641.32 227.855 7
 2 -2 -15 5883.39 282.967 31
 2 2 -15 5878.87 231.93 34
 -2 2 15 6226.68 232.158 40
 -2 2 15 6276.96 238.874 42
 -2 2 15 5970.71 230.034 39
 2 2 -15 6346.79 288.003 31
 2 -2 -15 6406.77 253.312 13
 2 2 -15 6337.42 258.639 13
 -2 -2 15 6608.07 240.661 42
 -2 -2 14 515.143 39.7813 12
 2 -2 -14 380.501 73.4876 31
 -2 2 14 416.087 47.411 42
 2 -2 -14 543.785 55.3642 13
 2 2 -14 353.198 74.7946 31
 2 2 -14 565.707 63.2423 13
 -2 -2 13 10860.5 384.786 12
 2 -2 -13 11417.2 407.702 13
 2 2 -13 10290 433.087 31
 2 2 -13 11076.5 396.874 14
 2 -2 -13 10774.1 436.976 31
 2 2 -13 11769.4 414.28 13
 2 2 -12 2760.72 149.314 31
 2 2 -12 2720.88 129.173 13
 2 -2 -12 2788.03 150.652 31
 2 2 -12 2666.58 116.506 14
 -2 -2 12 2546.96 107.255 12
 2 -2 -12 2936.89 126.298 13
 2 2 -11 12159.4 439.874 14
 2 2 -11 13164.5 453.894 13
 2 2 -11 12341.6 473.514 31
 2 -2 -11 13072.8 448.806 13
 -2 -2 11 12523.3 431.518 12
 2 -2 -11 12052.3 473.94 31
 2 -2 -10 1690.82 111.35 31
 2 -2 -10 1908.98 90.684 13
 2 2 -10 1871 93.3691 13
 -2 2 10 1743.38 72.0348 12
 2 2 -10 1751.42 82.3667 14
 2 2 -10 1888.38 112.978 31
 -2 -2 10 1889.16 76.53 12
 -2 2 9 7989.62 277.975 12
 2 2 -9 8104.38 287.486 14
 -2 -2 9 7957.71 281.305 12
 2 2 -9 7929.4 313.197 31
 2 -2 -9 8319.44 315.601 31
 2 -2 -9 8697.08 295.143 13
 2 2 -8 2034 80.8452 19
 2 2 -8 2054.34 109.88 31
 2 -2 -8 2163.93 112.222 31
 2 2 -8 2115.05 87.2981 14
 -2 2 8 2139.39 79.4776 8
 2 -2 -8 2142.29 94.5145 13
 2 -2 -7 4702.51 162.25 13
 2 2 -7 4113.38 150.238 2
 2 -2 -7 4187.2 177.159 31
 2 2 -7 4205.07 154.784 14
 2 2 -7 4148.56 153.422 35
 2 2 -7 4580.52 179.247 31
 -2 2 7 4154.66 150.489 8
 -2 2 7 4194.8 152.273 4
 2 2 -6 4075.53 149.225 14
 -2 2 6 4388.42 148.157 8
 2 -2 -6 3859.49 165.785 31
 2 2 -6 3576.52 149.325 35
 2 2 -6 3844.87 168.37 31
 -2 2 6 4170.94 149.398 4
 2 2 -6 4331.81 147.884 2
 2 -2 -6 4289.21 155.449 13
 2 2 -5 45953.3 1463.01 31
 2 2 -5 42656.5 1449.4 35
 2 2 -5 42540.2 1445.82 2
 -2 2 5 43480.9 1446.31 8
 2 2 -5 41766.5 1449.8 13
 2 2 -5 42518.4 1445.69 14
 2 -2 -5 46020.6 1451.19 13
 2 -2 -5 43743.2 1460.89 31
 -2 2 5 43416.3 1448.15 4
 2 2 -4 34115.9 1179.34 13
 -2 2 4 35847.7 1178.25 8
 2 -2 -4 36825.4 1181.26 13
 2 2 -4 35819.8 1190.48 31
 2 -2 -4 36300.3 1187.19 31
 2 2 -4 33656.5 1176.01 14
 2 2 -4 35501.7 1181.54 35
 -2 2 3 74683.7 2492.99 16
 2 2 -3 70761.3 2490.17 13
 2 -2 -3 78906.9 2493.19 13
 2 -2 -3 75899.3 2495.72 31
 -2 2 3 75638.8 2491.13 8
 2 2 -3 73850.7 2499.01 31
 2 2 -3 75313.1 2494.13 35
 2 2 -2 42208.9 1450.81 13
 2 2 -2 44294.2 1456.62 35
 2 -2 -2 44270.2 1454.45 31
 -2 2 2 43046.6 1455.33 16
 2 -2 -2 44681.5 1454.56 13
 2 2 -1 8978.3 311.351 11
 2 -2 -1 9292.86 309.59 31
 2 2 -1 9150.97 307.531 13
 -2 2 1 8820.25 314.846 16
 2 2 0 42190.6 1380.92 11
 -2 2 0 41168.8 1381.73 14
 2 2 0 40591.8 1383.93 35
 -2 2 -1 40596.4 1374.08 14
 2 2 1 43668.2 1377.21 35
 -2 2 -1 39892.8 1374.84 1
 2 2 1 40891.2 1372.94 11
 -2 2 -2 34.3377 27.4349 14
 -2 2 -2 14.7129 20.9451 6
 2 2 2 29.7369 27.4233 35
 -2 2 -2 -4.3779 31.4481 16
 -2 2 -2 11.499 28.1027 1
 -2 -2 -2 17.2611 8.62794 13
 2 2 3 7222.37 234.637 35
 2 2 3 6588.38 230.759 11
 -2 2 -3 6531.85 229.957 8
 -2 -2 -3 6330.88 222.848 13
 -2 2 -3 6673.31 233.958 14
 -2 2 -3 6979.05 233.194 16
 -2 2 -3 6523.04 230.781 6
 -2 2 -3 6560.72 235.626 1
 -2 -2 -4 852.03 38.1574 13
 -2 -2 -4 986.895 60.5421 6
 -2 2 -4 1009.37 54.3745 1
 -2 2 -4 885.166 44.0039 8
 2 2 4 845.863 46.8963 11
 2 2 4 1001.58 50.0372 35
 -2 2 -4 885.764 52.2635 6
 -2 2 -5 10523.3 351.595 4
 2 2 5 10545.5 353.309 35
 -2 -2 -5 10549.5 364.323 6
 2 2 5 10554.4 352.594 11
 2 2 5 9970.01 348.356 2
 -2 2 -5 9886.72 358.554 6
 -2 2 -5 9862.17 358.839 1
 -2 -2 -5 9815.51 346.485 13
 -2 2 -5 10350.4 349.62 8
 -2 2 -6 864.603 45.6342 4
 2 2 6 1003.36 48.1392 35
 -2 -2 -6 939.503 44.158 13
 2 2 6 995.349 50.041 11
 -2 -2 -6 861.644 67.513 6
 -2 2 -6 914.258 57.4901 1
 -2 2 -6 845.27 62.0014 6
 2 2 6 941.829 43.1243 2
 -2 2 -6 960.154 44.2237 8
 2 2 7 11306.5 375.237 11
 -2 -2 -7 11363.4 394.528 6
 -2 2 -7 11618.2 386.766 1
 -2 2 -7 10678.7 369.409 4
 -2 -2 -7 11272.5 372.419 13
 -2 2 -7 10942.7 368.131 8
 2 2 8 14.3666 25.6811 11
 2 2 8 26.4365 17.6139 19
 -2 -2 -8 31.5105 23.6924 13
 -2 2 -8 30.0958 36.9384 1
 -2 -2 -8 71.4883 52.6413 6
 2 2 9 8951.13 322.545 11
 -2 2 -9 9185.24 339.075 1
 -2 -2 -9 9239.43 323.553 13
 -2 -2 -9 9240.65 350.017 6
 2 2 10 10627.6 389.279 11
 -2 -2 -10 11043.2 422.116 6
 -2 -2 -10 11286.9 392.865 13
 -2 2 -10 11916.1 410.214 1
 -2 -2 -11 365.31 39.6449 13
 2 2 11 320.35 34.4915 11
 -2 2 -11 322.605 58.9358 31
 -2 2 -11 396.326 53.9409 1
 -2 2 -11 306.53 47.9345 14
 -2 2 -12 14732.6 530.975 14
 -2 -2 -12 14848.9 520.87 13
 -2 2 -12 16228.5 543.014 1
 -2 2 -13 12538 514.892 31
 -2 2 -13 14168.7 507.041 1
 -2 2 -13 13250.1 493.591 14
 -2 -2 -13 13863.5 484.402 13
 2 -2 14 49.9201 39.6349 44
 -2 2 -14 71.6762 30.4902 7
 -2 2 -14 128.817 51.1357 1
 2 -2 14 147.927 42.2236 43
 -2 2 -14 46.8546 40.8112 14
 2 2 14 122.758 40.6118 37
 2 2 14 143.408 39.0872 40
 -2 2 -14 44.8797 54.4194 31
 -2 -2 -14 70.9975 34.4162 13
 2 2 14 121.19 46.2318 44
 -2 -2 -15 1240.84 79.8305 13
 -2 2 -15 1328.69 99.7752 1
 -2 2 -15 1029.55 65.2951 7
 2 2 15 1089.59 79.049 44
 2 -2 15 1125.45 75.2115 44
 -2 2 -15 1235.77 88.4547 14
 2 -2 15 1134.68 75.8185 43
 2 2 15 1138.98 73.6694 37
 -2 2 -15 1128.35 106.73 31
 2 2 15 1029.72 69.5766 40
 2 2 16 92.0416 43.6739 42
 2 2 16 47.7552 42.0453 37
 2 2 16 40.385 38.1528 40
 -2 2 -16 16.9465 47.6924 14
 -2 2 -16 45.95 35.3686 7
 -2 -2 -16 13.7727 45.7671 1
 2 2 16 20.1493 52.0708 44
 -2 2 -16 42.0146 53.0637 1
 -2 2 -16 19.8307 61.1805 31
 2 -2 16 105.603 46.43 44
 2 2 17 917.852 67.7367 40
 -2 2 -17 1236.51 102.71 1
 2 2 17 1063.88 73.0953 37
 2 2 17 1039.58 76.7036 42
 -2 2 -17 1048.58 111.122 31
 2 2 17 1076.81 84.8138 44
 -2 -2 -17 1332.18 97.1255 1
 2 -2 17 937.56 74.7582 44
 -2 2 -17 1178.69 93.5546 14
 -2 2 -17 1124.7 66.995 7
 2 2 18 1600.07 92.4397 37
 2 -2 18 1684.4 97.1446 44
 -2 2 -18 1703.38 85.8165 7
 -2 2 -18 1654.65 88.0541 34
 2 2 18 1746.4 98.4885 42
 2 2 18 1749.6 104.422 44
 -2 2 -19 998.359 61.8957 7
 2 2 19 948.315 62.9201 39
 2 2 19 999.3 70.9061 42
 -2 2 -19 967.196 67.5843 34
 2 2 19 958.211 68.9289 37
 2 2 20 193.228 36.6618 39
 -2 2 -20 240.438 41.1647 34
 2 2 20 247.57 45.6185 42
 2 2 20 292.944 45.1316 37
 -2 2 -21 1007.09 64.3725 34
 2 2 21 951.295 66.5981 42
 2 2 21 767.178 53.9523 39
 2 2 21 938.917 61.6222 37
 2 -2 21 1007.26 67.203 39
 2 2 22 476.196 46.8442 42
 2 -2 22 394.134 45.3013 39
 -2 2 -22 530.117 45.5566 34
 -2 -2 -22 511.036 45.4891 34
 -2 2 -23 2.64084 25.1077 34
 2 -2 23 19.9846 29.6275 39
 -2 -2 -23 1.44643 29.6378 34
 2 2 23 6.14081 22.8855 17
 2 2 23 -12.3015 28.189 42
 -2 2 -24 581.425 36.0181 34
 -2 -2 -24 635.46 39.7741 34
 2 2 24 614.026 39.0701 42
 2 -2 24 553.714 37.6287 39
 -2 -3 24 15.3779 27.4436 42
 2 3 -24 -2.50938 25.1499 34
 2 -3 -24 17.5902 26.9765 34
 -2 -3 24 1.21881 24.0683 39
 -2 3 24 49.4123 26.5037 42
 2 3 -23 1346.91 69.655 34
 -2 3 23 1288.32 69.3061 42
 -2 -3 23 1309.04 69.151 39
 2 -3 -23 1179.41 67.3819 34
 -2 -3 23 1267.64 71.5758 42
 -2 -3 22 1880.17 94.0008 42
 -2 -3 22 1687.56 88.8753 39
 2 3 -22 1839.71 91.179 34
 2 -3 -22 1765.77 88.9079 34
 -2 3 22 1775.49 91.3885 42
 2 3 -21 179.41 34.3352 7
 -2 -3 21 150.416 42.3716 39
 2 -3 -21 142.706 41.7395 34
 -2 -3 21 172.759 45.6136 42
 2 3 -21 167.773 42.779 34
 -2 3 21 139.303 41.9738 42
 -2 -3 20 24.1419 44.5018 42
 2 3 -20 92.6323 40.9429 34
 -2 3 20 44.7049 42.9729 42
 2 3 -20 54.1024 32.1668 7
 -2 3 20 1.90826 32.3422 40
 -2 3 20 -10.1113 31.4134 17
 -2 3 20 41.9026 31.8975 39
 -2 -3 20 78.6368 45.368 39
 -2 3 19 2507.1 115.114 17
 2 3 -19 2939.97 126.925 34
 -2 3 19 2949.84 131.18 42
 2 3 -19 2511.9 116.443 7
 -2 -3 19 2783.9 131.923 42
 -2 3 19 2496.44 114.782 39
 -2 3 19 2672.46 120.56 40
 -2 3 18 13.8914 31.1836 39
 -2 3 18 -13.7412 36.7083 40
 2 3 -18 52.523 37.3003 7
 -2 3 18 80.4752 44.7126 42
 2 3 -18 -19.5889 41.8066 34
 -2 -3 18 28.1109 45.925 42
 2 3 -17 27.4297 35.7062 7
 2 -3 -17 -7.46147 63.703 31
 -2 -3 17 43.822 44.0684 42
 -2 3 17 47.3413 34.0671 39
 2 3 -17 38.1992 51.5716 1
 -2 3 17 18.7124 40.2022 40
 -2 3 17 62.2655 41.5997 42
 2 -3 -17 60.2698 46.6674 13
 -2 3 17 9.03225 38.2088 37
 2 3 -17 111.13 72.4612 31
 2 3 -17 71.1797 43.3389 34
 -2 3 16 197.468 37.8468 39
 2 3 -16 235.085 43.4891 34
 -2 3 16 233.9 45.4622 40
 2 3 -16 229.281 70.9768 31
 -2 3 16 231.085 47.1089 42
 2 -3 -16 286.536 52.1884 13
 -2 3 16 288.419 42.7928 37
 2 -3 -16 189.313 73.7741 31
 -2 -3 16 255.021 48.3665 42
 2 3 -16 298.86 42.5535 7
 2 3 -16 359.959 68.1574 1
 2 3 -15 146.817 54.3448 1
 -2 -3 15 142.999 41.5181 42
 2 -3 -15 41.627 41.6214 13
 -2 3 15 100.887 39.3065 40
 -2 -3 15 97.4213 31.6381 12
 -2 3 15 135.164 32.3848 39
 2 3 -15 89.6426 61.506 31
 2 3 -15 100.121 51.0986 13
 2 3 -15 105.964 37.0416 34
 2 3 -15 94.5439 35.9767 7
 -2 3 15 107.492 38.9046 42
 2 -3 -15 77.907 62.9728 31
 -2 3 15 86.3314 38.9603 37
 -2 3 14 2882.72 128.264 42
 2 -3 -14 2845.69 168.583 31
 2 3 -14 2756.17 123.194 34
 2 3 -14 2936.93 123.754 7
 2 -3 -14 2985.4 138.666 13
 2 3 -14 3158.42 150.088 13
 -2 -3 14 3142.97 120.523 12
 -2 3 14 2604.04 123.364 37
 -2 3 14 2982.43 126.874 40
 2 3 -14 2884.76 169.098 31
 2 3 -13 4541.69 193.618 13
 2 -3 -13 4004.2 210.389 31
 2 -3 -13 4605.48 184.118 13
 2 3 -13 4016.33 206.4 31
 2 -3 -12 53.8767 36.0812 13
 2 -3 -12 -4.79378 48.4261 31
 2 3 -12 39.8537 40.446 13
 2 3 -12 60.7451 52.7726 31
 2 3 -12 15.3185 29.4041 14
 2 3 -11 382.744 64.3694 31
 2 -3 -11 468.094 43.6995 13
 2 3 -11 328.83 39.7059 14
 2 -3 -11 431.937 64.8237 31
 2 3 -10 22342.6 780.736 31
 2 -3 -10 22748.6 758.124 13
 2 3 -10 20771.4 751.943 14
 2 -3 -10 23122.4 784.125 31
 2 -3 -9 6687.37 234.058 13
 2 -3 -9 6375.21 254.387 31
 2 3 -9 5968.74 252.315 31
 2 3 -9 5984.48 218.967 19
 2 3 -9 6272.38 228.898 14
 2 3 -8 305.312 31.7234 19
 2 3 -8 375.553 57.4485 31
 2 3 -8 348.719 35.2138 14
 2 -3 -8 368.289 58.1619 31
 2 -3 -8 314.29 38.8306 13
 2 -3 -7 977.342 67.9274 31
 2 -3 -7 953.732 54.5378 13
 2 3 -7 908.954 50.8786 14
 2 3 -7 939.4 70.7817 31
 2 3 -7 781.287 55.5411 13
 -2 3 7 859.808 45.5729 8
 2 3 -7 810.786 48.7621 19
 2 -3 -6 9056.58 323.289 31
 2 3 -6 8794.17 308.38 14
 -2 3 6 8718.22 306.639 8
 2 3 -6 9100.65 313.148 13
 2 3 -6 8506.19 305.631 2
 -2 3 6 8703.8 308.643 4
 2 3 -6 9041.65 325.291 31
 2 -3 -6 9368.26 312.018 13
 2 3 -6 8286.04 310.691 35
 2 3 -5 488.998 49.168 31
 2 -3 -5 393.138 36.3032 13
 -2 3 5 411.174 33.2943 8
 2 3 -5 396.821 37.7093 13
 2 -3 -5 449.343 45.6379 31
 2 3 -5 443.497 38.382 35
 -2 3 5 377.819 35.3484 4
 2 3 -5 376.822 33.0384 2
 2 3 -4 10867.8 383.456 35
 2 -3 -4 11360.9 380.24 13
 2 3 -4 10695.5 378.542 13
 2 3 -4 10727.1 377.899 2
 2 -3 -4 11530.6 385.01 31
 -2 3 4 10833.4 381.248 4
 -2 3 4 10927.3 378.765 8
 2 3 -3 1829.04 83.9574 35
 -2 3 3 1731.22 79.8476 4
 -2 3 3 1713.55 76.0611 8
 2 -3 -3 1939.32 79.1412 31
 -2 3 3 1917.18 80.7658 1
 2 3 -3 1712.82 76.4436 2
 2 3 -3 1807.39 75.1981 13
 2 -3 -3 1780 77.3462 13
 2 3 -2 54376.3 1932.08 1
 2 3 -2 58029.2 1938.51 2
 2 3 -2 61810.6 1944.54 35
 -2 3 2 58273.1 1939.12 8
 2 -3 -2 60936.1 1935.55 31
 -2 3 2 58737.1 1941.72 4
 2 3 -1 367.022 21.489 1
 2 3 -1 421.899 40.1557 2
 -2 3 1 420.752 42.1683 4
 2 -3 -1 468.928 24.8077 31
 2 3 0 16574.5 510.055 11
 2 3 0 16658.2 515.553 35
 -2 3 0 16491.4 510.688 8
 2 3 1 114.123 31.9747 11
 2 3 1 140.504 34.8007 35
 -2 3 -1 133.862 33.55 14
 -2 3 -1 196.741 31.1964 8
 2 3 2 520.028 38.4142 2
 -2 3 -2 557.505 37.3293 8
 -2 -3 -2 392.275 23.1394 13
 -2 3 -2 528.547 40.6274 4
 2 3 2 416.037 42.6915 35
 -2 3 -2 469.633 41.3226 14
 -2 -3 -3 12199.1 429.065 13
 -2 3 -3 13098.3 441.439 4
 -2 3 -3 12910.6 438.48 8
 2 3 3 12795.7 437.495 2
 2 3 3 13964.5 445.053 35
 -2 3 -3 12610.2 442.054 14
 2 3 3 13251.1 439.862 11
 -2 3 -4 1805.69 77.5801 8
 -2 -3 -4 1793.63 89.4411 6
 2 3 4 2136.19 84.9169 35
 2 3 4 1956.43 81.2463 11
 2 3 4 1786.22 77.5464 2
 -2 -3 -4 1752.15 69.2279 13
 -2 3 -4 1988.04 81.7331 4
 2 3 5 94757.9 3149.71 2
 -2 3 -5 92810.3 3150.71 8
 2 3 5 95437.5 3153.61 11
 2 3 5 95907.8 3155.54 35
 -2 -3 -5 94229.6 3144.98 13
 -2 3 -5 95140.3 3153.1 4
 -2 -3 -5 95437.1 3162.59 6
 2 3 6 15284.4 543.254 35
 2 3 6 15770.9 537.979 2
 -2 -3 -6 16490.3 556.91 6
 -2 3 -6 16262.5 549.234 14
 -2 3 -6 15720.5 539.429 8
 -2 3 -6 15676.3 541.445 4
 -2 -3 -6 15723.8 535.668 13
 2 3 6 16203.6 543.71 11
 -2 -3 -7 4580.67 198.251 6
 -2 -3 -7 4732.86 173.8 13
 2 -3 7 4942.1 170.779 12
 -2 3 -7 4932.4 187.932 14
 2 3 7 4687.9 177.729 19
 -2 3 -7 4918.1 191.247 1
 2 3 7 4895.35 181.176 11
 -2 3 -7 4781.05 174.792 8
 -2 -3 -8 8076.08 283.396 13
 -2 3 -8 8034.76 296.947 14
 -2 3 -8 8279.98 301.353 1
 -2 3 -8 8096.11 303.045 31
 2 3 8 7686.79 282.257 19
 2 3 8 8209.03 289.029 11
 -2 -3 -8 8248.53 309.394 6
 -2 3 -9 47.4262 37.4019 14
 -2 -3 -9 19.5206 23.9318 13
 2 3 9 28.2059 29.1674 11
 -2 3 -9 14.7201 40.4326 31
 -2 -3 -9 24.0398 55.3362 6
 -2 3 -9 42.2295 39.3552 1
 2 3 10 1914.19 89.0758 11
 -2 3 -10 1914.46 101.807 14
 -2 -3 -10 2049.34 88.3042 13
 -2 3 -10 1769.78 107.539 31
 -2 3 -10 2007.62 105.202 1
 -2 -3 -10 1766.49 117.272 6
 -2 3 -11 46.8699 41.6936 1
 -2 -3 -11 44.4521 56.3059 6
 -2 3 -11 19.3936 46.2656 31
 -2 3 -11 43.7435 36.4349 14
 -2 -3 -11 77.7925 29.6391 13
 -2 3 -12 3489.37 172.42 31
 -2 3 -12 3248.52 157.596 14
 -2 3 -12 3458.02 164.669 1
 -2 -3 -12 3605.07 146.041 13
 2 3 13 307.576 44.1266 37
 -2 3 -13 430.893 60.9277 1
 -2 3 -13 407.497 69.2953 31
 -2 3 -13 295.933 53.7035 14
 2 3 13 359.629 48.8743 43
 -2 -3 -13 311.1 42.7905 13
 2 3 14 7027.96 260.019 44
 -2 3 -14 6103.35 286.717 31
 2 3 14 6398.61 251.827 37
 -2 3 -14 7292.33 287.212 1
 2 -3 14 6890.44 253.794 43
 2 3 14 6693.2 253.402 40
 -2 3 -14 6411.15 247.372 7
 2 3 14 6611.88 254.778 43
 -2 3 -14 6592.3 272.337 14
 -2 3 -15 853.422 84.6264 1
 -2 3 -15 757.843 74.7116 14
 -2 -3 -15 553.632 90.7512 31
 -2 3 -15 548.386 81.4263 31
 2 3 15 649.522 58.3996 40
 2 3 15 584.298 66.9001 44
 2 3 15 616.734 57.0239 42
 -2 3 -15 636.948 54.3477 7
 2 3 15 612.104 62.2235 37
 -2 3 -16 554.343 77.132 1
 -2 3 -16 542.318 70.6909 14
 2 3 16 604.068 58.7581 42
 2 3 16 660.788 59.7184 40
 2 3 16 510.41 58.319 37
 -2 3 -16 497.544 49.9635 34
 2 3 16 573.646 70.461 44
 -2 3 -16 613.239 53.3566 7
 -2 -3 -16 556.882 67.034 1
 -2 3 -16 542.189 84.7583 31
 -2 -3 -16 631.19 97.7657 31
 2 3 17 426.026 53.0717 40
 -2 -3 -17 555.112 69.9459 1
 -2 3 -17 307.48 74.7941 31
 2 3 17 445.331 58.7766 37
 -2 3 -17 697.187 82.1586 1
 -2 3 -17 528.332 51.5828 7
 -2 -3 -17 407.068 87.3914 31
 2 3 17 542.811 57.169 42
 2 3 17 294.788 66.0846 44
 -2 3 -17 442.923 49.3936 34
 -2 3 -17 465.901 68.7318 14
 2 3 18 509.827 57.3679 37
 2 3 18 422.239 51.1486 40
 -2 3 -18 559.194 51.6749 7
 -2 3 -18 424.784 46.9669 34
 2 3 18 512.304 55.1546 42
 2 3 19 1271.71 62.1495 9
 -2 3 -19 1118.14 67.7873 7
 2 3 19 986.719 72.7227 37
 2 3 19 1042.17 73.7073 42
 2 3 19 1025.29 68.2586 40
 -2 3 -19 1076.5 69.2708 34
 2 3 20 572.713 53.1535 42
 2 3 20 432.45 45.3696 40
 2 -3 20 538.173 63.0032 42
 2 3 20 628.514 55.3914 37
 -2 3 -20 518.261 46.8064 7
 2 3 20 641.78 41.9823 9
 -2 3 -20 529.504 50.0444 34
 2 3 21 891.404 60.7617 37
 2 -3 21 794.421 63.293 39
 -2 3 -21 771.252 52.2748 7
 2 -3 21 866.781 68.4378 42
 2 3 21 899.215 61.5417 42
 -2 3 -21 1054.12 60.6049 34
 2 -3 22 539.328 52.7477 42
 2 -3 22 552.725 49.6728 39
 2 3 22 613.421 45.4333 37
 -2 3 -22 544.443 44.0326 34
 2 3 22 528.358 45.1373 42
 2 -3 23 99.7508 35.5233 42
 -2 -3 -23 85.51 29.4933 34
 2 3 23 139.456 26.3859 17
 -2 3 -23 123.235 25.8931 34
 2 3 23 99.1057 27.7678 42
 2 -3 23 72.9668 29.4621 39
 2 -3 24 294.033 29.0384 39
 -2 -3 -24 331.535 29.9175 34
 2 -3 24 260.322 32.3178 42
 -2 -4 24 160.892 28.5601 39
 -2 4 24 109.951 24.5752 42
 2 4 -24 133.649 26.5283 34
 -2 -4 24 102.633 25.6362 42
 2 -4 -24 146.86 26.4216 34
 2 4 -23 187.983 34.3078 34
 -2 4 23 77.7943 30.2316 42
 2 -4 -23 129.882 31.7878 34
 -2 -4 23 93.3358 31.9998 42
 2 4 -22 34.6768 34.7475 34
 -2 4 22 -21.0431 33.6134 42
 2 -4 -22 10.4234 34.0573 34
 -2 -4 22 -8.04678 33.0855 42
 -2 4 21 60.6188 29.3594 17
 2 4 -21 75.483 37.1114 34
 -2 4 21 38.7584 30.7879 40
 -2 -4 21 51.2416 40.0589 42
 2 4 -21 51.2452 33.2276 7
 -2 4 21 96.6858 39.7321 42
 -2 4 20 716.467 60.8661 42
 -2 4 20 705.448 56.1651 40
 2 4 -20 721.193 53.8008 7
 -2 4 20 698.08 51.64 17
 -2 -4 20 688.301 63.9377 42
 2 4 -20 715.633 60.3341 34
 -2 4 19 2901.71 130.381 37
 -2 4 19 3073.23 128.025 17
 2 4 -19 2949.19 130.305 7
 -2 4 19 2871.83 130.78 40
 -2 4 19 2913.38 136.383 42
 2 4 -19 3168.02 136.542 34
 -2 -4 19 2926.93 137.849 42
 2 4 -18 3437.61 146.076 34
 2 4 -18 3351.79 142.231 7
 -2 4 18 3362.75 139.611 17
 -2 4 18 3194.06 142.477 37
 -2 -4 18 3414.94 149.929 39
 -2 4 18 3247.77 148.996 42
 -2 -4 18 3212.77 148.939 42
 -2 4 18 3137.39 143.565 40
 -2 -4 17 -25.9189 42.8451 39
 -2 -4 17 37.9377 43.2759 42
 2 4 -17 -5.45896 52.8741 1
 2 -4 -17 11.7785 41.5574 13
 -2 4 17 43.2882 43.0619 37
 -2 4 17 21.3491 43.6705 42
 -2 4 17 -4.94402 41.673 40
 2 4 -17 14.4808 62.5716 31
 2 4 -17 49.3442 37.8721 7
 2 -4 -17 7.34748 62.3248 31
 2 4 -17 7.18659 39.1351 34
 -2 4 16 1319.25 79.649 42
 2 4 -16 819.091 106.271 31
 2 -4 -16 1184.11 84.2506 13
 2 -4 -16 981.703 110.775 31
 -2 -4 16 1315.6 80.7928 42
 2 4 -16 1230.2 74.9287 34
 2 4 -16 1101 71.709 7
 2 4 -16 1253.67 100.521 1
 -2 4 16 1201.44 76.0134 37
 -2 4 16 1074.18 74.4724 40
 -2 4 15 1806.43 91.783 40
 2 -4 -15 1582.09 96.6798 13
 2 4 -15 1532.14 126.017 31
 -2 -4 15 1746.37 92.2747 42
 2 -4 -15 1435.35 123.08 31
 2 4 -15 1654.85 85.8168 7
 -2 4 15 1710.97 90.1769 42
 2 4 -15 1565.37 86.4107 34
 2 4 -15 1647.97 111.073 1
 -2 4 15 1597.95 81.159 28
 -2 4 15 1571.88 88.7192 37
 2 4 -15 1540.97 79.9079 23
 -2 4 14 149.612 38.6426 42
 2 4 -14 152.719 38.1503 34
 2 4 -14 238.874 65.7775 31
 2 -4 -14 148.654 62.913 31
 -2 4 14 167.213 40.6121 37
 -2 4 14 172.857 43.0117 40
 2 4 -14 228.692 53.3667 1
 2 4 -14 153.555 39.1032 7
 2 -4 -14 198.495 44.4225 13
 -2 4 14 138.876 36.4834 28
 2 4 -14 148.04 33.625 23
 -2 4 13 882.442 62.537 40
 2 -4 -13 923.352 67.7724 13
 2 4 -13 864.961 87.1096 31
 2 4 -13 905.013 58.6643 34
 2 -4 -13 999.186 93.026 31
 2 4 -13 1077.6 81.7219 1
 2 4 -13 997.893 61.8493 7
 -2 4 13 953.427 61.7741 42
 2 -4 -12 416.017 48.7599 13
 2 4 -12 347.564 43.6338 14
 2 -4 -12 409.928 66.098 31
 -2 -4 12 434.9 37.2921 12
 2 4 -12 412.541 64.1456 31
 2 4 -12 436.209 56.76 1
 2 -4 -11 1666.65 87.5632 13
 -2 -4 11 1579.37 74.5053 12
 2 4 -11 1584.32 107.029 31
 2 -4 -11 1700.68 112.673 31
 2 4 -11 1644.85 85.579 14
 2 -4 -10 2839.13 118.316 13
 2 4 -10 2520.57 115.609 14
 2 4 -10 2514.34 135.708 31
 2 -4 -10 2695.98 138.481 31
 -2 -4 10 2529.9 103.802 12
 2 4 -9 793.999 64.1368 13
 2 4 -9 719.206 69.9879 31
 2 -4 -9 956.832 59.4968 13
 -2 -4 9 869.475 46.657 12
 2 -4 -9 719.581 69.5881 31
 2 4 -9 780.683 49.9455 19
 2 4 -9 975.703 58.4474 14
 2 -4 -8 110.094 33.9921 13
 2 -4 -8 65.8649 46.5834 31
 2 4 -8 59.5653 38.3401 13
 2 4 -8 46.0074 30.3677 14
 2 4 -8 106.148 45.3776 31
 2 4 -8 91.6031 29.9321 19
 2 -4 -7 4614.97 172.615 13
 -2 4 7 4484.02 168.224 8
 2 -4 -7 4430.05 186.571 31
 2 4 -7 4436.41 171.625 19
 2 4 -7 4377.1 186.81 31
 2 4 -7 4415.01 176.332 13
 2 4 -6 108.665 33.1077 19
 2 -4 -6 93.1048 28.7211 13
 2 -4 -6 45.9207 38.8 31
 2 4 -6 103.731 33.6399 13
 2 4 -6 59.3866 41.0837 31
 -2 4 6 68.2512 26.8557 8
 2 -4 -5 142.952 34.8638 31
 2 4 -5 116.87 35.1104 35
 2 4 -5 155.601 29.7879 2
 -2 4 5 138.71 32.9787 4
 2 -4 -5 141.463 28.9599 13
 2 4 -5 156.343 28.6576 1
 -2 4 5 144.425 31.359 8
 2 4 -4 8094.54 296.724 35
 -2 4 4 8076.91 290.375 8
 2 4 -4 7880.2 288.611 2
 -2 4 4 8042.08 293.631 4
 2 -4 -4 8464.43 289.503 13
 2 -4 -4 8754.54 293.054 31
 2 4 -4 7891.21 286.378 1
 2 -4 -3 70707.7 2359.56 31
 2 -4 -3 69957 2361.75 13
 2 4 -3 70886.8 2369.06 35
 -2 4 3 70601.2 2366.33 4
 -2 4 3 71374.4 2364.73 1
 2 4 -3 70064.7 2362.2 2
 -2 4 3 71123.3 2363.58 8
 2 4 -3 71292.8 2357.31 1
 2 4 -2 3901.87 153.019 2
 2 4 -2 4765.65 164.075 35
 2 -4 -2 4591.89 146.34 31
 2 4 -2 3600.62 143.664 1
 -2 4 2 3786.69 157 4
 -2 4 2 4074.91 154.596 1
 -2 4 2 3958.2 153.862 8
 -2 4 1 20750.8 698.317 4
 -2 4 1 21732.5 695.249 1
 2 4 -1 19971.3 683.135 1
 2 4 -1 21031.5 694.58 2
 2 -4 -1 20156.1 680.151 31
 2 4 0 379.644 45.0333 35
 -2 4 0 483.785 41.9092 8
 2 4 0 468.373 23.1311 1
 -2 4 0 483.712 39.2677 1
 2 4 1 23446.9 801.904 35
 -2 4 -1 24592.6 797.292 1
 -2 4 -1 22424.3 795.936 8
 -2 4 -2 32532.9 1110.39 1
 2 4 2 33237.6 1114.38 35
 -2 4 -2 34138.8 1112.8 14
 2 4 2 31969.8 1107.14 2
 -2 4 -2 33278.8 1108.79 8
 -2 4 -2 32532 1111.44 4
 -2 4 -3 254.855 19.7766 31
 -2 -4 -3 191.893 18.8076 13
 2 4 3 264.789 41.79 35
 -2 4 -3 226.308 35.2951 1
 -2 4 -3 190.999 34.5725 4
 2 4 3 203.832 31.2705 2
 2 4 3 182.239 35.4287 11
 -2 4 -3 228.633 31.3254 8
 2 4 4 9835.03 335.197 2
 -2 4 -4 9995.79 336.95 8
 2 4 4 9673.1 337.82 11
 -2 4 -4 9960.57 340.022 4
 -2 4 -4 10273.1 343.355 1
 -2 4 -4 8822.63 328.096 31
 -2 -4 -4 10711.7 344.519 6
 -2 -4 -4 9071.35 324.85 13
 2 4 4 9312.29 340.959 35
 -2 -4 -5 27784.9 974.803 13
 2 4 5 29981.8 983.561 2
 -2 4 -5 29883.8 988.049 4
 -2 4 -5 28925.9 982.417 31
 2 4 5 29863.4 986.923 11
 2 4 5 29627.2 990.643 35
 -2 -4 -5 30281.3 994.448 6
 -2 4 -5 28701.5 984.366 8
 -2 4 -6 17211.6 572.091 14
 -2 4 -6 15455 564.141 31
 2 -4 6 16779.4 552.203 12
 2 4 6 15799.1 565.619 19
 2 4 6 15189.3 566.35 35
 2 4 6 16523.3 565.55 11
 -2 -4 -6 17065.5 577.332 6
 -2 4 -6 16756.7 563.003 8
 -2 -4 -6 16402.8 554.836 13
 -2 4 -7 18193.3 666.687 31
 2 4 7 18945.5 663.221 19
 -2 4 -7 18868.8 659.436 8
 -2 4 -7 19532.2 671.875 14
 2 -4 7 19683.9 651.216 12
 -2 -4 -7 19819.1 679.782 6
 -2 -4 -7 19987.4 655.154 13
 2 4 7 18995.1 664.068 11
 2 -4 8 1462.15 62.7116 12
 -2 -4 -8 1518.37 66.8959 13
 -2 4 -8 1218.71 77.9797 31
 -2 4 -8 1424.69 83.4129 14
 2 4 8 1497.34 73.0925 19
 -2 -4 -8 1411.5 95.3007 6
 2 4 8 1478.88 75.8115 11
 -2 -4 -9 31927.2 1113.04 6
 -2 4 -9 32424 1100.8 14
 -2 -4 -9 32431.8 1082.61 13
 -2 4 -9 31172.6 1100.86 31
 -2 4 -10 3274.33 146.965 14
 -2 4 -10 2874.31 147.01 31
 -2 -4 -10 3281.53 162.661 6
 -2 -4 -10 3261.2 128.543 13
 -2 4 -11 795.809 69.3775 31
 -2 -4 -11 766.489 50.1261 13
 -2 4 -11 648.319 62.0215 14
 -2 -4 -11 660.869 82.3355 6
 -2 -4 -12 1479.86 75.7376 13
 -2 4 -12 1432.25 93.6824 14
 2 4 13 2075.26 107.887 44
 2 4 13 2075.61 102.309 37
 2 4 13 2116.07 104.312 40
 -2 4 -13 2265.59 122.327 14
 -2 4 -13 2062.13 127.456 31
 2 4 13 2038.25 102.937 43
 -2 4 -14 380.504 63.411 14
 2 4 14 426.167 45.533 42
 -2 4 -14 412.441 40.5125 34
 2 4 14 473.802 52.9811 40
 -2 4 -14 396.69 64.0723 1
 -2 4 -14 392.64 40.8994 23
 -2 4 -14 306.578 64.2464 31
 -2 4 -14 419.919 46.6803 7
 2 4 14 423.406 52.7744 37
 -2 4 -15 1000.39 62.0994 34
 2 4 15 934.643 66.0867 42
 2 4 15 1037.99 72.1898 37
 -2 4 -15 945.46 59.0169 23
 -2 4 -15 919.699 82.9566 14
 -2 4 -15 983.453 65.807 7
 -2 4 -15 899.428 89.7502 1
 2 4 15 1063.17 73.3382 40
 -2 -4 -15 753.383 98.9386 31
 -2 4 -15 793.488 90.1038 31
 2 4 16 4154.37 179.262 37
 -2 4 -16 4537.46 204.888 14
 -2 4 -16 4061.35 215.905 31
 2 4 16 4058.15 178.545 40
 2 4 16 4261.64 176.062 42
 -2 4 -16 4048.46 168.54 34
 -2 -4 -16 4028.36 225.951 31
 -2 4 -16 4321.82 174.928 7
 -2 4 -17 3054.78 169.255 1
 -2 4 -17 2824.79 124.866 34
 2 4 17 3071.63 134.582 40
 -2 4 -17 2824.43 128.759 7
 2 4 17 3016.44 117.753 9
 2 4 17 2704.18 134.665 37
 2 4 17 2580.57 140.096 44
 -2 4 -17 2830.27 157.27 14
 2 4 17 2875.81 130.469 42
 -2 4 -18 1204.37 71.1358 34
 2 4 18 1093.22 74.8034 42
 2 4 18 1179.55 79.6364 37
 -2 4 -18 1156.27 73.827 7
 2 4 18 1264.91 62.1418 9
 2 4 18 1183.08 76.9711 40
 2 4 19 164.1 41.101 42
 2 4 19 173.09 48.0529 37
 -2 4 -19 110.554 36.4431 34
 -2 4 -19 192.829 42.1169 7
 2 4 19 139.635 42.4728 40
 2 4 20 420.788 50.7579 37
 2 4 20 416.121 46.8449 40
 -2 4 -20 413.47 43.4076 34
 2 4 20 351.307 45.8328 42
 2 -4 20 531.421 59.0348 42
 -2 4 -20 447.457 44.7182 7
 2 4 21 237.395 34.874 40
 2 4 21 311.083 40.266 42
 -2 4 -21 317.933 37.5233 34
 -2 4 -21 340.212 38.2103 7
 2 -4 21 265.961 44.6613 39
 2 4 21 305.294 44.135 37
 2 -4 21 269.997 47.273 42
 -2 4 -22 150.195 28.6224 7
 2 4 22 150.069 31.0802 42
 2 -4 22 109.344 36.8776 39
 2 4 22 127.175 32.9702 37
 -2 4 -22 111.652 29.0562 34
 2 -4 22 136.224 37.7117 42
 2 4 22 116.874 30.4655 17
 2 4 23 1303.13 64.2411 42
 2 -4 23 1473.93 72.4575 39
 -2 -4 -23 1452.08 70.0351 34
 2 -4 23 1449.93 73.9995 42
 2 -5 -23 346.923 36.3171 34
 -2 5 23 341.002 33.9348 42
 -2 -5 23 406.734 39.9886 39
 2 5 -23 306.922 33.3327 30
 -2 -5 23 374.293 36.8594 42
 -2 5 22 46.9528 31.6093 42
 -2 -5 22 8.90352 33.908 39
 -2 -5 22 14.3889 30.7112 42
 2 -5 -22 17.5233 29.7587 34
 -2 5 22 25.1686 23.9027 17
 -2 5 22 -2.6384 24.6459 40
 2 5 -22 31.225 32.0328 34
 -2 -5 21 1001.38 68.267 39
 2 5 -21 1009.38 60.1957 7
 -2 5 21 910.991 58.6989 40
 2 5 -21 963.004 62.2767 34
 -2 -5 21 929.932 63.7232 42
 -2 5 21 981.17 56.5256 17
 -2 5 21 987.137 63.6596 42
 -2 -5 20 45.5889 40.6664 42
 -2 5 20 73.8615 33.3026 17
 -2 -5 20 54.3483 41.7893 39
 2 5 -20 -2.003 35.5346 7
 2 5 -20 58.3437 40.7508 34
 -2 5 20 64.8335 37.6584 42
 -2 5 20 16.679 37.1449 40
 -2 5 19 25.4726 35.8193 17
 -2 5 19 65.2329 39.8189 42
 2 5 -19 -2.19719 38.4207 7
 -2 -5 19 101.399 45.8088 39
 -2 -5 19 59.2941 40.015 42
 -2 5 19 56.5804 39.7172 40
 2 5 -19 104.152 41.9472 34
 -2 5 18 111.018 43.1742 37
 -2 5 18 186.135 47.8956 40
 2 5 -18 181.696 46.6211 34
 -2 -5 18 115.071 48.4469 39
 -2 5 18 130.072 45.0883 42
 2 5 -18 201.446 43.4619 7
 -2 5 18 170.526 42.1473 17
 -2 -5 18 85.0497 42.8708 42
 2 5 -17 157.9 42.8359 34
 2 5 -17 153.405 35.663 23
 -2 5 17 146.968 45.0758 37
 2 5 -17 245.226 48.5839 7
 -2 5 17 118.626 45.3998 40
 -2 -5 17 145.609 46.1798 42
 -2 -5 17 73.033 47.5043 39
 -2 5 17 163.307 40.8512 17
 -2 5 17 184.485 44.4443 42
 -2 5 16 326.879 48.9402 42
 -2 5 16 182.194 41.3151 17
 -2 5 16 312.638 51.2162 40
 2 -5 -16 186.371 69.1894 31
 -2 5 16 324.63 51.6725 37
 2 -5 -16 175.839 49.7723 13
 2 5 -16 241.112 40.7881 23
 -2 5 16 236.301 39.673 28
 -2 -5 16 165.827 38.4656 12
 2 5 -16 125.955 42.4438 7
 -2 -5 16 270.487 49.1959 39
 2 5 -16 218.968 46.1841 34
 -2 -5 16 304.929 51.4457 42
 2 5 -16 208.122 60.8795 1
 2 5 -15 2542.62 159.767 31
 2 -5 -15 2867.88 136.715 13
 2 5 -15 2679.02 122.667 7
 2 5 -15 2471.48 118.981 34
 2 5 -15 2667.51 117.601 23
 -2 -5 15 2590.24 123.772 42
 2 -5 -15 2443.52 161.798 31
 -2 5 15 2445.68 123.346 40
 -2 5 15 2534.64 120.93 42
 -2 5 15 2596.7 122.853 37
 2 5 -15 3162.69 155.829 1
 -2 5 15 2690.89 115.929 28
 -2 -5 15 2941.75 117.204 12
 2 -5 -14 688.355 66.0418 13
 -2 5 14 740.362 56.3068 28
 2 5 -14 730.967 57.6701 7
 2 -5 -14 604.013 84.7405 31
 -2 5 14 850.399 62.4464 40
 -2 -5 14 785.557 52.7375 12
 2 5 -14 854.805 58.8608 34
 -2 5 14 744.252 60.8179 37
 2 5 -14 680.421 75.5047 1
 2 5 -14 754.17 55.4103 23
 -2 5 14 832.567 59.356 42
 2 5 -14 677.722 83.4238 31
 -2 5 13 1179.37 72.2851 42
 -2 5 13 1190.29 76.3888 40
 2 -5 -13 1110.04 99.4308 31
 2 5 -13 1434.17 77.1977 7
 2 5 -13 1389.45 72.2204 23
 -2 -5 13 1481.19 69.7797 12
 -2 5 13 1161.78 74.7944 37
 2 5 -13 1226.22 103.122 31
 2 5 -13 1619.63 99.1797 1
 2 5 -13 1346.45 72.9063 34
 -2 5 13 1306.16 71.8647 28
 2 -5 -13 1361.53 82.7858 13
 2 5 -12 8502.81 306.98 7
 2 -5 -12 8472.05 317.64 13
 -2 -5 12 8706.58 301.438 12
 2 5 -12 7491.33 337.112 31
 2 -5 -12 7874.15 343.416 31
 -2 5 12 8299.18 309.533 40
 2 5 -12 9387.93 336.239 1
 -2 -5 11 31.872 26.5375 12
 2 -5 -11 -22.352 46.7419 31
 2 5 -11 30.1965 45.4791 31
 2 -5 -11 39.5014 32.0576 13
 2 5 -11 30.4091 38.0255 1
 2 5 -10 4616.99 185.381 1
 2 -5 -10 4194.95 170.949 13
 -2 -5 10 4199.95 157.618 12
 2 5 -10 3917.66 188.369 31
 2 -5 -10 4086.5 192.858 31
 2 -5 -9 2985.83 144.8 31
 2 -5 -9 2809.95 125.131 13
 2 5 -9 3051.29 135.232 1
 2 5 -9 2930 143.62 31
 -2 -5 9 2731.6 113.51 12
 2 5 -9 3040.35 123.544 19
 2 -5 -8 634.627 65.5146 31
 2 5 -8 594.127 51.3901 19
 2 -5 -8 758.493 52.0603 13
 2 5 -8 579.091 54.5276 1
 2 5 -7 4775.21 178.387 1
 2 -5 -7 4478.35 172.09 13
 2 5 -7 4375.73 176.476 19
 2 5 -6 25018.9 855.226 19
 2 -5 -6 24694.1 848.647 13
 2 -5 -6 27073.7 860.762 31
 2 5 -6 23870.5 850.809 1
 -2 5 6 24606.7 850.695 8
 2 5 -5 1213.2 65.4281 1
 -2 5 5 1281.07 69.2657 8
 2 -5 -5 1265.54 69.7834 31
 2 -5 -5 1314.28 66.2036 13
 2 5 -5 1287.79 74.8017 19
 2 5 -4 5550.03 217.411 19
 2 5 -4 5845.43 220.482 35
 -2 5 4 5673.45 213.327 8
 2 5 -4 5300.78 205.62 1
 2 -5 -4 5658.32 208.947 13
 2 5 -4 5750.43 211.53 2
 2 -5 -4 5901.17 209.736 31
 -2 5 3 2284.63 97.9539 1
 -2 5 3 2257.98 102.586 4
 2 5 -3 2428.84 110.352 35
 2 5 -3 1960.83 95.722 2
 2 -5 -3 2187.81 88.8832 31
 2 5 -3 2185.11 88.9684 1
 -2 5 3 2129.75 98.6927 8
 2 5 -2 138835 4475.75 35
 2 5 -2 134207 4455.72 1
 -2 5 2 141836 4467.3 1
 2 -5 -2 126941 4452.25 31
 -2 5 2 138924 4468.66 8
 -2 5 2 134879 4471.51 4
 2 5 -2 137372 4466.39 2
 -2 5 1 12247.3 434.127 4
 2 5 -1 11941.1 416.4 1
 -2 5 1 13271.4 430.021 1
 -2 5 1 12438.3 434.501 19
 2 5 -1 11956.1 429.2 2
 2 5 0 -15.1499 38.9703 35
 -2 5 0 10.0221 31.3591 8
 2 5 0 3.58477 13.287 1
 -2 5 0 10.747 27.8768 1
 2 5 1 20907.2 689.49 35
 -2 5 -1 19051.2 678.624 1
 -2 5 -1 19875 680.305 8
 -2 5 -2 23589 783.084 1
 2 5 2 22544.6 788.76 35
 -2 5 -2 22990.9 782.164 8
 2 5 2 22783.9 780.62 2
 -2 5 -2 22442.2 785.713 4
 -2 5 -3 36054.2 1193.76 4
 2 5 3 36265.1 1197.22 35
 -2 5 -3 37679.6 1193.11 1
 -2 -5 -3 32481.2 1175.58 13
 2 5 3 36710.2 1188.92 2
 -2 5 -3 36411.2 1190.71 8
 2 5 4 30328.2 983.56 35
 -2 5 -4 30181.1 975.66 8
 -2 5 -4 29870.5 980.196 1
 -2 5 -4 26938.1 958.797 31
 -2 -5 -4 28710.8 961.186 13
 2 5 4 29533.9 980.102 19
 -2 -5 -4 29324.3 977.846 6
 -2 5 -5 37805.9 1249.14 8
 -2 5 -5 38095.4 1256.52 14
 2 5 5 38029.3 1253.81 19
 -2 5 -5 34824.7 1237.87 31
 -2 5 -5 38381.5 1256.7 1
 -2 -5 -5 36816.5 1235.69 13
 -2 -5 -5 37317 1255.14 6
 -2 -5 -6 17131.5 578.539 13
 -2 5 -6 17100.9 598.685 14
 2 -5 6 17002.4 574.682 12
 -2 5 -6 17991.1 601.086 1
 -2 5 -6 16346.4 584.399 31
 2 5 6 16818 594.25 19
 -2 -5 -6 17524.5 601.244 6
 -2 5 -6 17086.1 590.172 8
 -2 -5 -7 16712.3 620.868 6
 -2 5 -7 17699.8 618.356 14
 2 5 7 17012.9 589.819 9
 2 5 7 17403.5 610.319 19
 -2 5 -7 16996.3 605.905 31
 -2 -5 -7 18208.3 597.019 13
 -2 5 -7 18395.7 620.704 1
 2 -5 7 17978.9 592.706 12
 -2 -5 -8 8825 354.628 6
 -2 -5 -8 9594.18 327.094 13
 2 5 8 9088.24 318.799 9
 2 5 8 9411.51 337.9 19
 -2 5 -8 9663.64 349.178 14
 -2 5 -8 9730.42 352.02 1
 2 -5 8 9571.06 322.252 12
 -2 5 -8 8698.23 338.027 31
 -2 5 -9 1478.41 88.1703 1
 -2 -5 -9 1225.55 61.8279 13
 2 5 9 1289.72 55.1013 9
 -2 -5 -9 1292.51 94.0164 6
 -2 5 -9 1335.66 86.3591 14
 -2 -5 -10 957.159 89.6833 6
 2 5 10 936.592 46.335 9
 -2 5 -10 1119.29 78.7349 14
 -2 5 -10 1064.08 79.9475 1
 -2 -5 -10 1095.03 56.5001 13
 -2 5 -11 1013.95 77.915 31
 -2 -5 -11 1207.24 96.2652 6
 2 5 11 956.093 48.1828 9
 -2 5 -11 981.965 80.8435 14
 -2 5 -12 4544.8 199.304 14
 2 5 12 4187.11 175.733 37
 2 5 12 4291.25 177.569 40
 2 5 12 4457.62 159.588 9
 2 5 12 4497.89 179.311 44
 -2 5 -12 3908.82 192.491 31
 2 5 13 96.5805 43.0448 40
 2 5 13 108.294 42.4708 37
 -2 5 -13 97.9231 51.6559 14
 -2 5 -13 132.905 52.4008 31
 2 5 13 86.0594 35.5051 28
 -2 5 -13 88.4339 29.7958 34
 2 5 13 99.5901 24.9114 9
 2 5 13 151.337 49.0031 44
 -2 5 -13 115.574 34.7901 23
 -2 5 -13 50.1882 35.3706 7
 2 5 14 1135.77 77.5665 40
 2 5 14 1181.84 66.5757 28
 2 5 14 1073.3 67.5233 42
 2 5 14 1032.19 76.1596 37
 -2 5 -14 1234.92 94.6649 14
 -2 5 -14 1029 65.9629 23
 -2 5 -14 1038.34 63.0694 34
 -2 5 -14 1062.43 93.7549 31
 -2 5 -14 1301.02 74.4045 7
 2 5 14 1218.45 57.0824 9
 2 5 14 980.857 78.9687 44
 -2 5 -15 214.201 38.6499 34
 -2 5 -15 203.555 38.1719 23
 2 5 15 170.409 28.7433 9
 -2 5 -15 138.823 53.7142 14
 2 5 15 199.986 40.1667 42
 -2 -5 -15 215.595 74.5193 31
 2 5 15 273.686 50.5439 40
 2 5 15 281.06 57.5781 44
 -2 5 -15 243.76 44.8783 7
 2 5 15 190.647 50.6627 37
 2 5 15 223.677 41.7628 28
 2 5 16 557.158 60.8875 40
 2 5 16 579.531 71.8376 44
 -2 5 -16 527.594 56.7146 7
 2 5 16 574.797 65.4059 37
 -2 5 -16 440.167 46.8253 23
 -2 5 -16 656.925 49.3606 34
 -2 5 -16 450.166 72.1373 14
 2 5 16 590.904 53.6235 42
 -2 -5 -16 442.969 85.643 31
 -2 5 -17 108.67 33.6153 23
 -2 5 -17 91.6984 42.7405 7
 2 5 17 143.196 39.998 42
 -2 5 -17 115.277 34.3353 34
 2 5 17 107.719 50.3885 37
 2 5 17 111.884 46.3352 40
 -2 5 -18 181.153 43.9123 7
 2 5 18 160.539 47.5782 40
 2 5 18 99.1906 49.9753 37
 -2 5 -18 120.429 35.9665 34
 2 5 18 152.861 38.1725 42
 -2 5 -19 144.225 35.143 34
 -2 5 -19 234.727 43.1608 7
 2 5 19 109.163 41.6663 40
 2 5 19 128.677 36.973 42
 2 5 19 77.4809 46.6041 37
 2 5 20 54.3005 34.6145 40
 2 5 20 41.465 39.6446 37
 -2 5 -20 19.4616 29.2604 34
 2 5 20 16.6452 30.1251 42
 2 -5 20 43.6264 44.2007 42
 -2 5 -20 23.1859 34.3627 7
 2 5 21 73.1589 33.3965 17
 2 -5 21 42.4488 36.7167 42
 2 5 21 61.896 28.4486 42
 -2 5 -21 67.0593 30.9043 7
 2 5 21 54.5507 35.8942 37
 2 5 21 42.5052 31.9357 40
 -2 5 -21 10.8729 25.7278 34
 2 5 22 10.5787 22.7737 42
 2 -5 22 1.76938 30.8634 42
 -2 5 -22 23.0336 25.0615 7
 2 5 22 28.0507 27.7279 17
 2 5 22 6.1074 29.6159 37
 2 5 22 15.6877 23.7184 40
 2 5 23 541.171 35.0543 17
 -2 5 -23 461.636 31.1017 7
 -2 -5 -23 443.781 36.6846 34
 2 -5 23 484.564 40.3333 42
 2 6 -23 436.673 34.3841 34
 -2 6 23 409.104 27.9719 40
 2 -6 -23 440.266 35.4272 34
 -2 -6 23 453.357 36.9989 39
 -2 6 23 397.192 29.508 42
 -2 -6 23 393.778 33.2024 42
 2 -6 -22 928.943 56.9406 34
 -2 -6 22 1111.47 60.1572 42
 2 6 -22 1130.51 59.4331 34
 -2 6 22 1176.39 54.0982 17
 -2 6 22 1004.95 55.6223 40
 -2 6 22 975.205 55.4654 42
 -2 -6 22 1078.44 62.6577 39
 -2 6 21 203.258 35.7021 42
 -2 -6 21 240.195 42.449 39
 -2 6 21 202.158 35.4927 40
 2 6 -21 235.952 37.0474 34
 2 6 -21 225.232 37.9208 7
 -2 -6 21 191.436 38.2495 42
 -2 6 21 224.001 33.5586 17
 -2 6 20 152.8 36.4197 17
 -2 -6 20 133.948 44.8058 39
 -2 6 20 223.639 37.5427 42
 2 6 -20 175.767 40.8732 34
 -2 6 20 168.007 43.6123 40
 2 6 -20 158.086 40.9171 7
 -2 -6 20 190.893 40.34 42
 -2 6 19 41.1242 36.7491 42
 2 6 -19 17.7695 39.0911 7
 2 6 -19 23.8003 29.6126 23
 -2 6 19 49.3012 42.0394 40
 -2 -6 19 -11.9157 38.5344 42
 -2 6 19 27.4911 35.8078 17
 -2 -6 19 9.75271 41.8229 39
 2 6 -19 -2.16917 37.6106 34
 2 6 -18 577.64 58.9691 7
 -2 6 18 653.606 56.3158 17
 -2 6 18 640.257 57.7846 42
 -2 -6 18 664.46 61.6251 39
 2 6 -18 644.794 58.8668 34
 2 6 -18 548.224 50.0531 23
 -2 -6 18 681.684 59.0859 42
 -2 6 18 602.355 60.6327 40
 -2 6 17 2586.94 124.474 40
 -2 -6 17 2696.18 124.968 39
 -2 6 17 2549.42 123.561 37
 2 6 -17 2402.08 113.963 23
 2 6 -17 2674.42 121.562 7
 -2 6 17 2531.37 117.065 17
 2 6 -17 2513.24 119.538 34
 -2 6 17 2445.63 119.524 42
 -2 -6 17 2554.04 121.141 42
 -2 6 16 7332.96 271.348 17
 -2 -6 16 7371.45 277.52 39
 2 6 -16 7876.4 312.12 1
 2 -6 -16 6597.14 318.551 31
 -2 6 16 7434.76 268.268 28
 -2 -6 16 7169.69 275.995 42
 -2 -6 16 7320.01 267.267 12
 2 -6 -16 7136.63 286.511 13
 2 6 -16 7178.17 269.802 23
 2 6 -16 6977.71 272.107 34
 2 6 -16 7179.71 273.753 7
 -2 6 16 7111.53 276.675 37
 -2 6 16 7121.21 277.798 40
 -2 6 16 6927.23 272.853 42
 2 -6 -15 3320.43 155.719 13
 -2 6 15 3341.39 147.681 37
 -2 -6 15 3320.78 137.81 12
 -2 6 15 3132.54 143.004 42
 -2 6 15 3459.07 140.883 28
 -2 -6 15 3108.81 143.93 42
 2 -6 -15 2909.77 180.451 31
 -2 6 15 3374.92 149.667 40
 -2 6 15 3445.02 143.822 17
 2 6 -15 3266.15 143.944 34
 2 6 -15 3228.36 141.365 23
 2 6 -15 3530.54 147.215 7
 2 6 -15 3984.78 181.024 1
 -2 -6 14 9939.01 356.827 12
 2 6 -14 10149.9 362.994 34
 -2 6 14 10322.2 360.197 28
 -2 6 14 9703.73 362.618 42
 2 6 -14 10010.5 361.647 23
 -2 6 14 10586.4 370.212 40
 2 6 -14 9653.48 364.296 7
 2 -6 -14 9942.75 376.153 13
 -2 6 14 9900.31 360.892 17
 2 -6 -14 9215.38 405.815 31
 -2 6 14 10160.7 367.575 37
 2 6 -14 10415.2 397.333 1
 2 6 -13 19.2451 37.2964 7
 2 -6 -13 3.03744 35.7394 13
 2 6 -13 -1.99757 33.9967 23
 -2 -6 13 24.1093 28.6574 12
 -2 6 13 34.9383 31.3219 42
 -2 6 13 -9.63702 33.1106 17
 2 6 -13 95.6201 51.8077 1
 -2 6 13 -7.1481 41.9912 40
 2 6 -13 -8.05812 35.2945 34
 -2 6 13 18.895 40.006 37
 -2 6 13 7.33696 37.1758 28
 2 -6 -13 -22.0974 51.1153 31
 2 -6 -12 11173.9 397.34 13
 -2 -6 12 11173.1 379.894 12
 2 6 -12 10835.1 385.113 23
 -2 6 12 10566.5 382.195 28
 2 -6 -12 10366.4 422.936 31
 2 6 -12 10335.9 383.974 34
 -2 6 12 10371.1 388.722 37
 2 6 -12 11675.2 415.89 1
 -2 6 12 10910 390.055 40
 2 6 -11 4090.41 178.824 1
 2 -6 -11 3957.13 163.536 13
 -2 -6 11 3868.32 148.553 12
 2 6 -10 12349.8 448.941 1
 -2 -6 10 12119.1 420.419 12
 2 -6 -10 12310.5 436.64 13
 2 -6 -10 11566.8 456.741 31
 2 -6 -9 118.666 34.4962 13
 -2 -6 9 91.5018 27.6269 12
 2 6 -9 102.995 41.3243 1
 2 -6 -9 108.296 47.1116 31
 2 6 -9 112.494 36.3685 19
 2 6 -8 10517.4 370.307 1
 2 6 -8 9774.96 366.104 19
 2 -6 -8 9578.38 375.497 31
 2 -6 -8 10465.7 362.298 13
 2 6 -8 9903.45 343.212 3
 2 6 -7 19567.5 688.069 1
 2 6 -7 19877.1 691.701 19
 2 -6 -7 20456.2 683.896 13
 2 6 -7 19419.3 666.991 3
 2 -6 -7 20399.6 695.76 31
 2 -6 -6 65456.1 2187.11 13
 -2 6 6 65677.1 2174.73 5
 2 6 -6 65223.5 2196.6 19
 2 -6 -6 65242 2193.58 31
 2 6 -6 64554.5 2171.96 3
 2 6 -6 65698.2 2189.6 1
 2 -6 -5 4748.67 193.095 31
 2 6 -5 5067.71 180.285 3
 -2 6 5 5186.38 200.313 8
 2 6 -5 5116.67 204.827 19
 2 6 -5 5253.24 193.432 1
 2 -6 -5 5114.2 193.136 13
 -2 6 5 5003.78 182.215 5
 2 -6 -4 22904.4 774.468 13
 -2 6 4 22504.1 763.589 5
 2 6 -4 22663.9 770.894 1
 2 -6 -4 22658.4 770.406 31
 -2 6 4 23741.2 782.058 8
 2 6 -4 23159 786.53 19
 2 6 -4 22043.4 760.964 3
 -2 6 3 7341.45 257.999 1
 -2 6 3 7045.44 243.46 5
 2 6 -3 6800.05 246.611 1
 -2 6 3 7052.54 260.342 8
 2 6 -3 6876.37 240.855 3
 2 -6 -3 6549.87 242.701 31
 2 6 -3 7085.03 266.063 19
 2 6 -2 10276 352.177 1
 2 6 -2 10000.5 348.154 3
 2 6 -2 10482.6 374.105 19
 -2 6 2 9807.7 350.574 5
 -2 6 2 10187.8 367.151 8
 -2 6 2 10835 365.184 1
 2 6 -1 903.746 44.9137 1
 2 6 -1 968.261 46.1977 3
 -2 6 1 936.864 58.3506 1
 -2 6 1 1006.57 68.5275 19
 -2 6 1 883.766 48.1902 5
 2 6 0 11598.2 414.244 1
 2 6 0 12391.9 441.507 35
 -2 6 0 13033.8 430.569 1
 -2 6 0 12481 433.719 8
 2 6 0 12359.1 438.81 19
 2 6 1 6164.97 225.446 3
 -2 6 -1 6694.3 241.468 1
 2 6 1 6728.13 251.009 19
 2 6 1 6838.73 254.789 35
 -2 6 -1 6586.3 244.473 8
 2 6 2 9058.71 333.941 19
 -2 6 -2 9045.74 311.861 5
 -2 6 -2 9107.35 327.879 8
 -2 6 -2 9473.58 327.838 1
 2 6 2 8689.81 308.999 3
 -2 6 -3 4821.05 171.514 5
 -2 6 -3 4875.77 188.376 8
 2 6 3 4885.31 194.446 19
 2 6 3 4531.37 168.513 3
 -2 -6 -3 4717.47 171.529 13
 -2 6 -3 4834.17 188.863 1
 2 6 4 2775.44 124.819 19
 -2 -6 -4 2509.48 100.87 13
 -2 6 -4 2619.22 121.088 1
 -2 6 -4 2490.01 116.876 8
 2 6 4 2589.73 99.0778 3
 -2 6 -4 2715.12 102.09 5
 -2 -6 -4 2607.82 117.765 6
 -2 -6 -5 6140.18 232.599 13
 2 -6 5 6530.7 227.86 12
 2 6 5 6607.09 230.671 3
 -2 -6 -5 6689.14 253.37 6
 2 6 5 6779.39 256.029 19
 -2 6 -5 7162.32 256.966 1
 -2 6 -5 6663.69 232.969 5
 -2 6 -5 7024.47 250.711 8
 -2 6 -6 4632.43 166.717 5
 2 -6 6 4777.23 163.372 12
 -2 6 -6 4449.85 192.534 14
 -2 6 -6 4890.47 193.52 1
 -2 -6 -6 4233.96 166.796 13
 2 6 6 4404.06 187.436 19
 -2 -6 -6 4448.94 189.764 6
 2 6 6 4636.96 163.898 3
 2 -6 7 21215.6 675.317 12
 -2 6 -7 18211 683.277 31
 2 6 7 20011.2 698.514 19
 -2 6 -7 21475.4 707.663 1
 2 6 7 19632.3 671.777 9
 2 6 7 19617.6 673.45 3
 -2 -6 -7 20362.8 706.276 6
 -2 -6 -7 20129.6 679.871 13
 -2 6 -7 20817.6 707.002 14
 2 6 8 13603.3 467.723 9
 -2 6 -8 14102.6 503.311 14
 -2 -6 -8 13794.7 476.404 13
 2 6 8 13522.8 491.83 19
 2 -6 8 14502.7 471.975 12
 2 6 8 13864.3 468.465 3
 -2 6 -8 12309.3 482.907 31
 -2 6 -8 15227.1 507.382 1
 -2 -6 -8 13867.5 507.709 6
 -2 -6 -9 1249.55 94.2678 6
 -2 6 -9 1309.04 88.5148 1
 -2 6 -9 1239.99 88.5308 14
 -2 -6 -10 1906 122.469 6
 -2 6 -10 1943.65 116.033 14
 -2 6 -10 2098.56 117.44 1
 -2 6 -11 69.0402 48.5799 14
 -2 6 -11 42.7982 32.5839 23
 2 6 11 40.4933 38.6063 40
 -2 6 -11 67.193 42.8111 1
 -2 6 -11 3.97473 35.7586 45
 -2 6 -12 214.243 39.7902 23
 -2 6 -12 114.115 39.0993 7
 -2 6 -12 200.469 56.8659 1
 2 6 12 313.06 49.3801 44
 2 6 12 245.788 41.9409 28
 2 6 12 290.895 46.8625 37
 2 6 12 311.667 49.2275 40
 -2 6 -12 191.929 56.5171 14
 -2 6 -13 418.215 67.682 1
 -2 6 -13 385.118 44.5862 23
 2 6 13 346.453 51.3088 37
 2 6 13 323.182 45.7607 28
 -2 6 -13 413.204 65.2092 14
 2 6 13 330.607 55.2243 44
 2 6 13 385.671 53.5228 40
 -2 6 -13 388.662 47.689 7
 -2 6 -14 4542.77 179.126 23
 2 6 14 4459.07 189.68 40
 -2 6 -14 4872.82 220.17 1
 -2 6 -14 4676.78 214.329 14
 2 6 14 4340.26 191.61 44
 -2 6 -14 4335.49 183.079 7
 2 6 14 4536.52 179.121 28
 2 6 14 4392.68 188.689 37
 -2 6 -15 3662.58 180.24 1
 -2 6 -15 3143.46 137.8 23
 2 6 15 3306.31 150.119 40
 -2 6 -15 3425.85 143.999 7
 2 6 15 3323.37 149.558 37
 -2 6 -15 3130.12 133.427 34
 -2 -6 -15 2885.29 185.253 31
 2 6 15 3099.44 136.431 28
 2 6 15 3241.45 151.898 44
 -2 6 -15 2950.32 165.776 14
 2 6 16 1060.91 82.4746 37
 -2 6 -16 1161.61 67.1063 34
 -2 6 -16 1062.75 68.9233 23
 -2 6 -16 1174.63 99.322 14
 2 6 16 1121.34 69.6738 28
 2 6 16 1190.8 82.5441 40
 -2 6 -16 1186.45 78.9968 7
 2 6 17 1424.73 87.6817 40
 2 6 17 1454.32 75.1709 28
 -2 6 -17 1279.31 72.2201 34
 -2 6 -17 1330.59 75.2364 23
 -2 6 -17 1451.72 83.4141 7
 2 6 17 1308.62 89.1803 37
 2 6 18 617.071 63.296 40
 -2 6 -18 734.36 57.7697 7
 -2 6 -18 535.023 46.3815 34
 2 6 18 607.715 65.9324 37
 -2 6 -18 622.11 49.9763 23
 -2 6 -19 133.941 40.4638 7
 -2 6 -19 77.0265 29.5566 34
 2 6 19 102.406 46.2003 37
 2 6 19 72.1154 42.4666 40
 -2 6 -20 1865.81 89.5058 7
 2 6 20 1669.2 88.435 40
 2 -6 20 1706.63 92.2455 39
 2 6 20 1761.14 88.165 17
 2 6 20 1863.18 94.9122 37
 2 -6 20 1782.4 92.4755 42
 2 -6 21 247.237 40.9643 42
 2 -6 21 262.929 42.7841 39
 2 6 21 298.501 38.845 17
 2 6 21 286.318 37.6648 40
 -2 6 -21 341.85 38.4409 7
 2 6 21 307.512 42.8561 37
 -2 6 -22 197.871 30.2822 7
 2 -6 22 178.756 34.0613 39
 2 6 22 247.463 30.7909 17
 2 6 22 182.764 29.2785 40
 2 -6 22 154.117 32.9205 42
 -2 6 -23 -2.49894 18.2857 7
 2 -6 23 4.49592 23.4532 39
 2 6 23 22.8695 20.0254 17
 2 -6 23 12.6896 22.2664 42
 -2 7 22 1876.12 81.3776 40
 -2 -7 22 2081.47 86.8709 39
 2 7 -22 2020.68 82.1308 34
 2 -7 -22 1899.47 82.6704 34
 -2 -7 21 233.559 40.3586 39
 -2 7 21 281.68 32.2184 42
 2 7 -21 311.156 37.0068 34
 -2 7 21 350.205 35.632 17
 -2 7 21 254.117 39.0416 40
 2 7 -21 369.787 41.0807 7
 -2 -7 21 272.781 35.4931 42
 2 7 -20 1786.8 86.6556 7
 -2 7 20 1780.2 82.1508 17
 -2 7 20 1634.07 85.3267 40
 2 7 -20 1650.13 76.53 23
 -2 -7 20 1677.61 88.2905 39
 2 7 -20 1590.62 81.0744 34
 -2 7 20 1490.61 77.9037 42
 -2 -7 20 1636.54 83.0192 42
 2 7 -19 1019.48 63.1483 34
 -2 -7 19 891.914 63.6109 42
 -2 7 19 930.837 61.2238 42
 2 7 -19 1054.98 60.4872 23
 2 7 -19 1190.32 70.6402 7
 -2 7 19 1102.75 64.0308 17
 -2 7 19 750.146 55.3681 41
 -2 -7 19 933.52 68.6713 39
 -2 7 19 967.716 67.5132 40
 2 7 -18 13.836 32.1445 23
 -2 7 18 27.6339 43.6994 40
 -2 -7 18 46.318 42.9141 39
 -2 7 18 46.4077 37.6804 17
 -2 -7 18 47.9401 35.485 42
 2 7 -18 45.0891 37.0154 34
 2 7 -18 -2.36265 39.9082 7
 -2 7 18 63.0223 35.701 42
 -2 7 17 -9.13164 33.9725 42
 2 7 -17 47.3439 39.0341 34
 -2 7 17 -10.6673 44.8898 40
 2 7 -17 14.9982 36.5303 23
 2 7 -17 39.4818 43.8121 7
 -2 -7 17 33.0817 38.5439 42
 -2 -7 17 55.1523 41.859 39
 -2 7 17 53.2442 39.8437 17
 -2 7 16 1365.35 77.191 28
 -2 -7 16 1306.61 77.591 42
 -2 7 16 1321.54 86.7213 37
 2 7 -16 1245.79 77.7095 34
 2 7 -16 1221.9 75.099 23
 -2 7 16 1154.92 75.7418 17
 -2 7 16 1316.46 76.0494 42
 -2 7 16 1382.47 86.4256 40
 -2 -7 16 1337.16 82.8093 39
 2 7 -16 1164.52 80.8653 7
 -2 7 15 88.5985 42.485 28
 -2 7 15 117.07 52.7504 37
 2 7 -15 92.9867 40.0945 23
 -2 7 15 116.301 48.7844 40
 -2 -7 15 151.534 41.6359 42
 -2 -7 15 123.482 42.9663 39
 2 -7 -15 69.6367 60.8377 31
 -2 7 15 149.744 38.682 42
 2 7 -15 93.6583 43.7317 7
 -2 7 15 124.74 41.6716 17
 2 7 -15 109.265 41.5683 34
 2 7 -15 102.426 54.3402 1
 -2 -7 15 130.283 35.724 12
 2 7 -14 1254.23 79.3649 23
 2 -7 -14 1464.14 88.3972 13
 -2 7 14 1552.2 87.2762 40
 2 7 -14 1251.19 81.088 7
 -2 7 14 1342.97 76.8 42
 2 7 -14 1349.27 69.4653 24
 2 7 -14 1340.29 79.0913 34
 -2 7 14 1443.35 85.1615 37
 -2 7 14 1352.78 79.483 17
 -2 7 14 1394.5 78.3688 28
 -2 -7 14 1257.41 70.9087 12
 2 7 -14 1265.78 99.5339 1
 2 -7 -14 1284.45 109.695 31
 -2 7 13 2104.58 107.633 40
 -2 7 13 2007.41 106.212 37
 2 7 -13 2038.53 101.941 23
 2 -7 -13 1987.29 131.978 31
 -2 7 13 1952.02 97.1694 42
 2 7 -13 2267.38 128.894 1
 -2 7 13 2013.62 99.0933 17
 -2 -7 13 2231.37 95.4894 12
 -2 7 13 2034.72 101.467 28
 2 7 -13 2173.9 101.63 34
 2 -7 -13 2194.91 110.509 13
 -2 7 12 669.588 55.3319 28
 2 -7 -12 726.955 60.778 13
 2 7 -12 801.438 74.9723 1
 2 7 -12 711.127 57.5422 23
 -2 7 12 732.974 53.4504 17
 -2 7 12 676.569 51.8757 42
 2 -7 -12 553.22 75.5214 31
 -2 -7 12 716.367 50.1491 12
 2 7 -12 637.516 52.717 34
 -2 7 12 636.301 60.9452 37
 -2 -7 11 528.383 40.9563 12
 2 7 -11 392.3 46.2483 7
 -2 7 11 526 52.1967 37
 2 7 -11 429.589 42.8665 34
 2 7 -11 393.578 58.1131 1
 2 7 -11 416.664 45.8567 23
 2 -7 -11 436.601 47.7562 13
 -2 7 11 493.355 47.3867 28
 -2 7 11 383.411 44.577 17
 2 -7 -11 418.816 66.0651 31
 -2 -7 10 273 32.4748 12
 -2 7 10 318.002 40.4178 28
 -2 7 10 336.897 46.0884 37
 -2 7 10 275.831 37.9307 17
 2 7 -10 310.069 39.5313 23
 2 -7 -10 219.15 52.0213 31
 2 7 -10 271.506 50.6554 1
 2 7 -10 207.941 39.2257 7
 2 -7 -10 375.003 45.5966 13
 -2 7 10 294.111 43.5793 40
 2 7 -9 543.302 54.4517 19
 -2 -7 9 463.195 37.11 12
 2 7 -9 388.084 50.8345 1
 2 -7 -9 552.769 62.9412 31
 2 -7 -9 496.811 49.7674 13
 2 7 -8 4822.65 206.297 19
 2 -7 -8 5237.98 199.258 13
 2 7 -8 5486.82 209.028 1
 2 -7 -8 5014.69 210.473 31
 -2 -7 8 5038.7 184.331 12
 2 7 -8 4872.74 180.302 3
 2 7 -7 8439.38 330.074 19
 2 7 -7 9452.37 326.751 1
 2 -7 -7 7744.91 323.274 31
 2 -7 -7 8655.17 319.574 13
 2 7 -7 8977.92 303.496 3
 2 7 -6 16565.2 584.268 19
 2 -7 -6 16310.9 569.647 13
 2 7 -6 15892.4 553.66 3
 2 7 -6 16178.1 570.976 1
 2 -7 -6 17252.3 574.151 31
 2 7 -5 38108.7 1304.74 19
 2 7 -5 39004.3 1289.38 1
 2 -7 -5 37911.6 1290.66 13
 2 7 -5 37690.5 1275.05 3
 2 7 -4 2002.66 111.332 19
 2 7 -4 2045.05 90.3807 1
 2 7 -4 2009.65 81.5386 3
 2 -7 -4 1855.85 95.0479 13
 -2 7 4 1935.86 84.2491 5
 2 7 -3 11129 396.479 3
 2 7 -3 11789.1 404.017 1
 -2 7 3 11810.6 415.316 1
 -2 7 3 11515.3 400.005 5
 2 7 -3 11912.6 426.983 19
 -2 7 3 11829.9 420.062 8
 -2 7 2 889.371 49.9567 5
 -2 7 2 921.607 67.5572 8
 2 7 -2 973.011 76.6013 19
 2 7 -2 928.324 48.9005 1
 2 7 -2 807.626 47.522 3
 -2 7 2 963.313 61.2576 1
 2 7 -1 699.645 42.6342 3
 2 7 -1 659.927 39.2226 1
 -2 7 1 660.277 44.6464 5
 -2 7 1 743.354 56.1047 1
 2 7 0 14171.7 510.778 19
 -2 7 0 14438 500.414 1
 -2 7 0 14829.7 505.798 8
 2 7 0 13785.3 483.399 1
 -2 7 -1 5390.99 199.476 1
 2 7 1 5325.72 212.231 19
 -2 7 -2 50486.2 1663.43 1
 2 7 2 48565.8 1643.06 3
 2 7 2 49323.1 1672.09 19
 -2 7 -2 49058.8 1646.2 5
 -2 7 -2 49873.7 1666.16 8
 -2 7 -3 5827.33 219.724 1
 2 7 3 5663.6 227.924 19
 -2 -7 -3 5328.66 202.004 13
 -2 -7 -3 5637.1 214.041 6
 -2 7 -3 5663.99 220.8 8
 -2 7 -3 5624.8 201.339 5
 2 7 3 5414.74 197.983 3
 -2 7 -4 2930.6 114.889 5
 2 7 4 2826.35 112.017 3
 -2 7 -4 3249.08 137.143 1
 2 7 4 3030.13 141.302 19
 -2 -7 -4 2968.14 131.059 6
 -2 -7 -4 2805.41 114.305 13
 -2 -7 -5 5062.45 205.75 6
 2 7 5 5131.9 211.857 19
 -2 -7 -5 4902.88 186.392 13
 2 7 5 5174.08 183.124 3
 -2 7 -5 5265.81 209.419 1
 2 -7 6 815.607 40.3158 12
 2 7 6 843.839 44.012 3
 -2 -7 -6 766.876 45.6188 13
 -2 -7 -6 768.764 67.9788 6
 2 7 6 786.76 68.359 19
 -2 7 -6 850.202 68.7171 1
 -2 -7 -7 4190.04 182.67 6
 2 -7 7 4248.35 150.45 12
 2 7 7 3815.93 176.437 19
 2 7 7 4002.22 150.434 3
 -2 7 -7 4411.32 184.991 1
 -2 7 -8 1883.3 108.613 1
 2 7 8 1868.4 100.201 19
 -2 -7 -8 1610.21 107.006 6
 -2 -7 -9 12759.2 493.747 6
 -2 7 -9 13586.3 492.913 1
 2 7 10 5721.2 213.872 28
 -2 7 -10 5256.61 239.605 1
 2 7 10 6154.93 221.561 40
 -2 -7 -10 5010.18 244.495 6
 2 7 10 5601.83 218.668 37
 -2 7 -10 5494.07 212.773 23
 -2 7 -11 532.045 50.328 23
 2 7 11 591.369 52.8058 28
 2 7 11 505.42 46.5061 18
 -2 7 -11 511.048 49.9071 7
 2 7 11 469.862 54.5238 44
 -2 7 -12 21295.3 722.017 1
 -2 7 -12 20067.2 680.846 23
 2 7 12 19209 678.396 28
 2 7 12 18803.5 685.589 44
 2 7 13 4568.77 185.485 28
 -2 7 -13 4608.5 187.423 23
 -2 7 -13 4716.74 221.62 1
 2 7 13 4752.89 195.719 44
 2 7 13 4946.99 196.871 40
 2 7 13 4527.22 194.165 37
 2 7 14 14716.8 528.55 37
 2 7 14 14534.9 517.307 28
 -2 7 -14 14773.4 519.491 23
 -2 7 -14 14862.4 522.079 7
 -2 -7 -14 13251.1 568.388 31
 -2 7 -14 14893.6 561.339 1
 2 7 14 15270.7 530.133 40
 2 7 15 571.275 66.7354 40
 2 7 15 680.806 70.2694 37
 -2 7 -15 579.935 59.8801 7
 2 7 15 640.197 54.9695 28
 -2 7 -15 585.901 55.0352 23
 -2 7 -15 616.641 79.133 1
 -2 7 -16 97.1974 40.5486 23
 2 7 16 98.5794 53.0697 40
 -2 7 -16 126.88 46.8469 7
 2 7 16 113.842 55.1877 37
 2 7 16 112.943 39.6957 28
 -2 7 -17 109.72 45.8251 7
 -2 7 -17 133.668 38.969 23
 2 7 17 136.682 38.2581 28
 2 7 17 170.881 50.3338 40
 2 7 17 149.04 51.6267 37
 -2 7 -18 47.2466 34.0224 23
 2 7 18 25.5705 32.7537 28
 -2 7 -18 27.7717 40.0343 7
 2 7 18 93.4552 45.6383 40
 2 7 18 101.649 50.3906 37
 2 -7 19 939.607 67.346 42
 -2 7 -19 817.976 54.6747 23
 -2 7 -19 1043.56 66.8557 7
 2 7 19 993.132 70.3009 37
 2 7 19 926.734 66.2671 40
 2 7 19 1017.8 65.2763 17
 2 7 20 308.827 47.9932 37
 -2 7 -20 241.742 39.288 7
 2 7 20 266.33 41.2984 40
 2 7 20 219.559 38.919 17
 2 -7 20 216.236 41.1967 42
 2 -7 20 218.468 42.1079 39
 2 -7 21 180.963 35.6542 42
 -2 7 -21 307.439 36.3044 7
 2 7 21 238.884 36.1202 40
 2 -7 21 245.911 39.1396 39
 2 7 21 341.966 36.8757 17
 -2 7 -22 949.565 48.956 7
 2 7 22 999.188 48.6015 17
 2 -7 22 828.667 50.5074 39
 2 7 22 794.772 46.4961 40
 2 -7 22 722.789 47.5298 42
 -2 -8 22 53.8481 24.0531 39
 2 -8 -22 31.4567 22.5149 34
 -2 8 22 3.22387 22.4178 40
 2 8 -21 838.547 48.406 34
 -2 -8 21 870.793 54.1858 39
 -2 8 21 860.827 54.3137 40
 -2 8 20 388.767 36.2014 41
 2 8 -20 510.482 39.9146 23
 -2 -8 20 419.149 46.299 39
 -2 8 20 567.633 49.7468 40
 2 8 -20 485.289 42.0363 34
 -2 8 20 598.943 45.5122 17
 -2 8 19 228.251 44.6423 40
 -2 8 19 163.245 37.2536 17
 -2 -8 19 146.412 39.5378 39
 -2 8 19 150.843 32.9745 41
 2 8 -19 136.929 33.3325 23
 2 8 -19 180.269 35.4836 34
 2 8 -19 197.642 43.9817 7
 2 8 -18 1586.42 85.3485 7
 -2 8 18 1396 75.0524 42
 2 8 -18 1455.65 77.6577 23
 2 8 -18 1347.95 77.9488 34
 -2 8 18 1506.31 81.3525 17
 -2 8 18 1674.75 90.2602 40
 -2 -8 18 1429.58 85.0585 39
 -2 -8 17 81.7212 41.7127 39
 2 8 -17 168.032 41.4913 23
 2 8 -17 101.131 39.617 34
 -2 8 17 123.908 36.1213 42
 -2 8 17 160.287 42.7325 17
 -2 8 17 106.81 45.5553 40
 2 8 -17 133.623 43.6339 7
 -2 8 16 2869.2 131.424 42
 -2 -8 16 3156.89 139.809 39
 2 8 -16 3059.54 137.427 23
 -2 8 16 3225.93 135.616 28
 -2 8 16 3373.36 145.882 40
 2 8 -16 3110.69 135.465 34
 2 8 -16 3041.71 140.219 7
 -2 8 16 3163.29 136.809 17
 2 8 -15 980.339 59.8553 24
 -2 8 15 1046.81 78.9845 40
 -2 8 15 1081.89 72.7687 17
 -2 8 15 1233.77 73.9837 28
 -2 -8 15 910.518 70.7956 39
 2 8 -15 941.167 68.7239 34
 -2 -8 15 1201.58 65.812 12
 2 8 -15 1106.25 73.3766 23
 -2 -8 14 2852.79 117.403 12
 -2 -8 14 2576.26 121.728 39
 -2 8 14 2703.86 123.018 28
 -2 8 14 2657.94 123.255 17
 2 8 -14 2755 126.706 23
 -2 8 14 2778.37 131.332 37
 2 8 -14 2545.66 122.195 34
 2 8 -14 2722.3 115.377 24
 2 8 -14 2782.29 151.689 1
 2 -8 -13 4280.1 192.414 13
 -2 -8 13 4503.01 176.502 12
 -2 8 13 4502.33 191.191 37
 2 8 -13 4480.81 176.685 24
 2 8 -13 4613.18 183.45 34
 -2 -8 13 4415.71 181.825 39
 -2 8 13 4621.95 183.696 17
 2 8 -13 4798.98 214.174 1
 2 8 -13 4733.85 186.391 7
 2 8 -13 4603.63 186.212 23
 -2 8 13 4813.43 184.539 28
 -2 8 12 4238.36 172.027 17
 2 8 -12 4357.36 175.461 23
 2 -8 -12 4243.01 183.281 13
 2 8 -12 4239.35 174.139 7
 2 8 -12 4582.7 202.354 1
 -2 8 12 4077.72 178.161 37
 -2 -8 12 4316.22 165.111 12
 -2 8 12 4296.76 177.622 40
 2 8 -12 3968.96 169.149 34
 -2 8 12 4429.25 173.272 28
 2 -8 -11 59.596 35.8756 13
 2 8 -11 34.4346 36.5279 23
 -2 8 11 23.5003 38.9508 28
 -2 8 11 47.7906 35.1101 17
 2 8 -11 19.1797 31.8287 34
 -2 8 11 27.165 40.8358 37
 2 8 -11 25.0919 34.3504 7
 -2 -8 11 29.1316 28.0922 12
 2 8 -11 70.7465 45.296 1
 -2 8 11 23.434 38.4926 40
 2 8 -10 241.79 41.4995 7
 2 -8 -10 274.284 44.1379 13
 -2 8 10 321.807 48.5028 37
 2 8 -10 242.587 50.7676 1
 -2 -8 10 240.776 33.4832 12
 2 8 -10 335.969 43.0212 23
 2 8 -10 322.444 39.0292 34
 -2 8 10 335.637 44.4092 28
 -2 8 10 281.855 42.3752 17
 -2 8 10 313.395 45.1519 40
 2 8 -9 92.3296 34.3511 7
 -2 -8 9 105.136 28.1115 12
 -2 8 9 189.001 40.8491 40
 2 -8 -9 139.246 36.1791 13
 2 8 -9 85.5026 41.09 1
 2 8 -9 135.081 43.2946 19
 2 8 -8 2998.54 142.745 19
 -2 -8 8 2873.21 113.776 12
 2 8 -8 2841.76 135.551 1
 2 -8 -8 2769.13 129.407 13
 2 8 -7 366.175 32.5694 3
 2 8 -7 355.985 57.002 19
 -2 -8 7 333.457 32.2944 12
 2 8 -7 398.478 44.4776 1
 2 -8 -7 330.514 42.9714 13
 2 8 -6 9238.52 320.592 3
 2 8 -6 9237.5 354.612 19
 2 -8 -6 9193.61 337.771 13
 2 8 -6 8917.65 336.303 1
 2 8 -5 4531.51 199.187 19
 2 -8 -5 4473.62 181.023 13
 2 8 -5 4525.85 177.609 1
 2 8 -5 4358.45 164.674 3
 2 8 -4 7200.94 266.892 1
 2 8 -4 7485.29 293.34 19
 2 -8 -4 7049.89 273.793 13
 2 8 -4 7332.13 257.433 3
 2 8 -3 411.94 36.1853 1
 2 8 -3 384.761 60.8823 19
 2 8 -3 356.327 35.2517 3
 2 -8 -3 418.356 47.5208 13
 -2 8 3 355.628 45.3242 1
 -2 8 2 7885.85 289.61 1
 2 8 -2 7743.32 270.405 3
 2 8 -2 7179.76 272.804 1
 2 8 -2 8061.93 306.254 19
 -2 8 2 7761.92 274.07 5
 2 8 -1 78.7589 22.1075 1
 2 8 -1 72.1546 28.7103 3
 -2 8 1 136.392 35.625 1
 -2 8 1 100.561 29.94 5
 2 8 0 423.606 64.5476 19
 -2 8 0 434.823 47.5465 1
 2 8 1 10219.3 401.643 19
 -2 8 -1 11084.7 391.345 1
 -2 8 -2 4041.67 159.88 1
 2 8 2 3566.64 138.172 3
 -2 8 -2 3621 141.153 5
 2 8 2 3526.92 169.282 19
 -2 -8 -2 3578.8 148.654 6
 -2 -8 -3 1461.25 72.7186 13
 -2 8 -3 1639.41 89.8397 1
 -2 -8 -3 1585.94 82.9421 6
 2 8 3 1590.72 102.058 19
 2 8 3 1523.23 68.9453 3
 -2 -8 -4 6494.76 244.075 13
 -2 -8 -4 6271.59 255.929 6
 2 8 4 6714.46 272.582 19
 -2 8 -4 7100.4 266.783 1
 2 8 4 7035.38 240.413 3
 -2 -8 -5 140.567 43.0856 6
 2 8 5 109.486 27.5877 3
 -2 8 -5 128.688 40.8989 1
 2 8 5 57.4417 48.2297 19
 2 8 6 2014.11 84.4015 3
 2 8 6 2054.82 115.546 19
 -2 8 -6 1995.91 111.53 1
 -2 -8 -6 1900.68 107.764 6
 -2 8 -7 2600.33 132.484 1
 2 8 7 2390.25 128.554 19
 -2 -8 -7 2389.47 128.823 6
 -2 -8 -8 1986.27 114.483 6
 -2 8 -8 1854.15 114.03 1
 2 8 8 1781.93 106.827 19
 2 8 9 230.587 43.362 37
 -2 -8 -9 260.467 58.7616 6
 2 8 9 222.811 44.3537 40
 2 8 9 353.794 39.449 27
 -2 8 -9 277.65 38.9884 7
 2 8 9 246.12 40.2807 18
 -2 8 -9 259.656 54.2766 1
 2 8 9 289.064 44.6418 28
 2 8 10 7709.38 286.742 37
 2 8 10 7529.09 281.357 28
 -2 8 -10 7674.8 281.723 23
 -2 8 -10 7117.3 278.65 7
 2 8 10 8202.76 289.875 40
 -2 8 -10 7495.3 312.593 1
 2 8 10 7522.83 278.213 18
 -2 8 -11 11443.6 402.879 23
 -2 8 -11 11104.7 401.284 7
 2 8 11 10530.8 405.94 37
 2 8 11 12019.7 410.738 40
 -2 8 -11 11242.3 436.808 1
 2 8 11 10905.8 400.421 28
 -2 8 -12 6849.05 260.634 23
 2 8 12 6659.78 258.486 28
 -2 8 -12 6937.66 296.346 1
 -2 8 -12 7047.77 261.111 7
 2 8 13 364.879 52.8421 28
 -2 8 -13 333.692 51.3716 23
 -2 8 -13 371.543 53.0119 7
 -2 8 -13 399.429 69.9585 1
 -2 8 -14 230.098 46.9934 23
 2 8 14 185.095 53.661 40
 2 8 14 253.386 48.15 28
 -2 8 -14 150.674 59.925 1
 -2 -8 -14 155.959 66.2683 31
 2 8 15 2879.12 136.784 40
 2 8 15 2802.61 126.457 28
 2 8 15 2813.61 139.495 37
 -2 8 -15 2701.4 127.216 23
 2 8 16 3769.48 154.327 28
 -2 8 -16 3906.06 162.763 7
 2 8 16 3583.84 166.603 37
 -2 8 -16 3642.27 157.203 23
 2 8 16 3734.14 165.711 40
 2 8 17 34.3071 46.3894 40
 -2 8 -17 44.4255 37.031 23
 -2 8 -17 23.9601 42.9818 7
 2 8 17 53.1989 42.3081 17
 2 8 17 30.9749 38.1196 28
 2 8 17 65.8311 52.2737 37
 -2 8 -18 260.059 39.2951 23
 2 8 18 298.954 39.3305 28
 2 8 18 180.661 48.1955 40
 -2 8 -18 336.937 47.4313 7
 2 8 18 295.226 54.9399 37
 2 8 18 267.617 45.9455 17
 2 8 19 93.1744 37.7649 17
 2 -8 19 35.5877 36.7773 39
 -2 8 -19 52.168 30.1364 23
 2 8 19 104.91 41.1202 40
 2 -8 19 94.0653 36.1663 42
 2 8 19 118.578 43.7291 37
 -2 8 -19 108.185 39.317 7
 2 8 19 68.6307 29.9537 28
 2 -8 20 1073.59 64.2508 42
 -2 8 -20 1344.12 69.1133 7
 -2 8 -20 1138.65 58.4017 23
 2 8 20 1222.81 68.6518 40
 2 8 20 1276.45 66.8421 17
 2 -8 20 1056.39 65.0479 39
 2 -8 21 102.73 29.8834 39
 -2 8 -21 98.6348 29.2113 7
 2 -8 21 64.7057 25.9148 42
 2 8 21 141.663 29.249 17
 2 8 21 68.9081 29.7763 40
 -2 -9 21 131.899 26.033 39
 2 9 -21 39.5445 18.878 23
 2 -9 -21 62.9664 22.2831 34
 -2 9 21 118.696 28.4687 40
 2 9 -20 67.0656 33.0547 7
 2 9 -20 76.4646 25.9501 23
 -2 9 20 13.0758 31.0549 40
 -2 9 20 55.7329 23.6848 41
 -2 -9 20 55.5708 27.5614 39
 -2 9 19 42.3764 32.3743 17
 -2 9 19 65.2158 38.4383 40
 2 9 -19 42.0453 35.8062 7
 -2 9 19 4.23764 28.3974 41
 -2 -9 19 42.3122 32.6865 39
 2 9 -19 55.0911 29.4709 34
 2 9 -19 17.8105 30.0254 23
 2 9 -18 -7.65077 33.7599 23
 -2 9 18 1.9371 34.7852 17
 -2 -9 18 28.5646 34.0997 39
 2 9 -18 40.6675 31.402 34
 -2 9 18 42.8941 42.0564 40
 2 9 -18 -15.0078 38.1169 7
 -2 -9 17 233.663 43.3684 39
 2 9 -17 257.759 43.5723 23
 -2 9 17 284.804 51.2056 40
 2 9 -17 229.643 39.5911 34
 -2 9 17 324.22 46.9202 17
 -2 -9 16 1345.12 83.7466 39
 2 9 -16 1570.42 76.0913 24
 2 9 -16 1370.75 81.8578 34
 2 9 -16 1738.26 89.2394 23
 -2 9 16 1782.01 88.2262 17
 -2 9 16 1747.72 87.6289 28
 2 9 -15 1501.07 86.9224 7
 2 9 -15 1492.78 77.1463 24
 -2 9 15 1667.02 86.9727 28
 2 9 -15 1503.02 82.908 34
 -2 -9 15 1511.57 84.2256 39
 2 9 -15 1455.44 86.8712 23
 -2 9 15 1442.71 85.6821 17
 2 9 -14 130.611 34.5309 24
 -2 9 14 123.773 44.4722 17
 -2 9 14 154.241 48.0721 28
 2 9 -14 86.3495 44.5416 23
 -2 -9 14 110.743 37.1471 39
 -2 -9 14 145.546 35.805 12
 2 9 -14 145.88 41.8016 34
 -2 9 14 94.8881 48.4997 40
 2 9 -14 78.8051 44.0246 7
 2 9 -13 179.962 45.8255 7
 -2 -9 13 128.567 37.9274 39
 -2 9 13 153.591 48.3925 40
 2 9 -13 153.03 40.6497 34
 -2 9 13 112.81 42.1969 17
 2 9 -13 130.007 42.8646 23
 2 9 -13 139.259 34.5944 24
 -2 9 13 211.441 48.8585 28
 -2 -9 13 141.868 35.1664 12
 2 9 -12 -23.0472 38.0446 7
 -2 9 12 74.4541 45.122 40
 -2 -9 12 32.3172 31.5424 39
 -2 -9 12 13.004 30.2951 12
 -2 9 12 25.9834 43.3065 28
 2 9 -12 50.3323 40.6717 23
 2 9 -12 66.9088 37.2365 34
 2 9 -12 34.2642 32.5115 24
 -2 9 12 37.3923 38.2019 17
 2 9 -12 4.58426 45.0527 1
 2 9 -11 189.266 43.5518 23
 -2 9 11 262.637 46.3183 28
 2 9 -11 176.983 40.4375 7
 2 9 -11 180.185 40.3587 34
 -2 -9 11 263.97 34.4356 12
 2 -9 -11 215.479 45.4888 13
 2 9 -11 149.356 49.6941 1
 -2 9 11 210.008 46.8334 40
 2 9 -10 72.1632 32.7541 34
 2 9 -10 32.9251 36.5053 7
 -2 9 10 18.5754 40.0963 40
 2 9 -10 15.6232 39.4737 1
 -2 -9 10 48.8038 26.141 12
 2 -9 -10 55.02 35.3972 13
 -2 9 9 2294.2 104.263 17
 2 9 -9 2318.3 104.733 7
 -2 9 9 2208.72 104.941 28
 2 9 -9 2334.11 119.873 1
 -2 9 9 2226.48 100.406 21
 2 9 -9 2372.22 108.187 23
 -2 9 9 2130.46 106.364 40
 2 -9 -9 2437.94 115.595 13
 -2 -9 9 2396.98 96.8591 12
 2 9 -9 2055.33 100.013 34
 2 9 -9 2298.16 123.847 19
 2 9 -9 2146.56 100.375 29
 -2 -9 8 755.609 45.0294 12
 -2 9 8 586.639 49.5124 21
 -2 9 8 804.565 55.518 29
 2 9 -8 672.082 51.079 7
 -2 9 8 502.709 50.9891 40
 2 9 -8 683.873 70.7629 19
 2 9 -8 577.051 52.8045 23
 -2 9 8 625.387 50.4819 17
 -2 9 8 596.284 51.1958 28
 2 9 -8 579.416 47.1183 34
 2 9 -8 665.271 59.5521 1
 2 -9 -8 719.145 58.2078 13
 2 9 -7 6012.78 228.894 23
 -2 9 7 6045.16 226.949 28
 -2 9 7 6104.73 227.281 17
 2 -9 -7 5882.76 238.225 13
 -2 -9 7 6008.9 219.342 12
 2 9 -7 5938.26 256.075 19
 -2 9 7 6269.62 227.151 29
 2 9 -7 6391.08 241.361 1
 2 9 -6 2752.06 150.72 19
 -2 -9 6 2798.76 113.468 12
 2 9 -6 3155.64 119.083 3
 2 9 -6 2921.24 129.88 1
 2 -9 -6 2913.04 133.835 13
 2 9 -5 2483.22 104.339 3
 2 9 -5 2569.37 140.494 19
 2 -9 -5 2624.34 122.601 13
 2 -9 -4 2671.23 126.745 13
 2 9 -4 2864.69 148.201 19
 2 9 -4 2694.21 111.338 3
 2 9 -3 7615.64 309.832 19
 2 9 -3 7649.82 270.333 3
 2 -9 -3 7382.32 288.885 13
 -2 9 2 6740.53 259.449 1
 2 9 -2 6683.44 239.805 3
 2 9 -2 6306.98 275.879 19
 2 9 -1 42.0108 30.1068 3
 -2 9 1 33.8893 35.98 1
 2 9 0 2089.83 127.116 19
 -2 9 0 2321.75 112.459 1
 -2 9 -1 -2.87844 34.9632 1
 2 9 1 -4.09119 51.2047 19
 2 9 2 175.818 32.8659 3
 -2 9 -2 166.486 40.8151 1
 2 9 2 102.58 54.7576 19
 -2 -9 -2 125.799 30.5708 13
 -2 9 -3 20869.4 730.907 1
 2 9 3 20641.6 704.467 3
 2 9 3 20724.4 744.625 19
 2 9 4 659.832 73.9104 19
 -2 9 -4 810.337 64.896 1
 2 9 4 717.682 46.5637 3
 -2 9 -5 10.6529 39.6685 1
 2 9 5 20.4992 27.7796 3
 2 9 5 16.6117 47.0641 19
 -2 9 -6 15678.2 569.961 1
 2 9 6 15510.3 574.505 19
 -2 9 -7 24.6514 42.7228 1
 -2 9 -7 88.8403 34.1851 23
 2 9 7 111.314 37.5776 40
 2 9 7 153.346 40.5367 28
 2 9 7 77.2996 48.763 19
 2 9 7 174.273 39.9138 37
 2 9 7 59.6063 32.6311 17
 2 9 7 110.898 34.6713 29
 2 9 7 108.574 34.8012 27
 -2 9 -8 3018.44 156.387 1
 2 9 8 2950.07 121.429 27
 2 9 8 2884.65 132.457 37
 -2 9 -8 3047.13 125.916 7
 2 9 8 2961.28 150.315 19
 2 9 8 2904 125.02 17
 2 9 8 3066.64 123.384 29
 2 9 8 2885.19 131.811 40
 -2 9 -8 3013.53 129.037 23
 2 9 9 5147.45 189.737 29
 -2 9 -9 4940.84 194.197 7
 2 9 9 4758.52 200.47 37
 -2 9 -9 5346.96 229.602 1
 2 9 9 5182.94 203.012 40
 2 9 9 4849.05 188.716 27
 2 9 10 220.606 49.1506 40
 2 9 10 249.561 52.027 37
 -2 9 -10 235.341 43.4977 7
 2 9 10 301.301 39.9103 29
 2 9 10 278.763 49.6959 28
 -2 9 -10 312.42 62.7089 1
 -2 9 -11 7943.16 294.032 7
 -2 9 -11 8092.47 330.87 1
 -2 9 -11 7990.39 295.932 23
 2 9 11 7860.2 302.231 40
 2 9 11 7860.08 294.551 28
 2 9 11 7689.87 300.567 37
 -2 9 -12 1292.29 79.6191 23
 2 9 12 1258.96 81.8402 28
 2 9 12 1127.5 84.0101 40
 -2 9 -12 1352.41 106.485 1
 2 9 12 1257.65 86.6112 37
 -2 9 -12 1461.68 81.9287 7
 -2 9 -13 1157.08 98.9456 1
 -2 9 -13 1144.63 73.8646 7
 -2 9 -13 1045.17 75.4816 23
 2 9 13 1038.38 82.5277 40
 2 9 13 1053.03 83.4768 37
 2 9 13 1002.59 71.3297 17
 2 9 13 1149.45 77.0045 28
 -2 9 -14 276.467 51.9653 7
 -2 9 -14 409.981 53.5633 23
 2 9 14 327.084 49.1068 17
 2 9 14 430.51 53.053 28
 -2 9 -15 869.755 70.268 7
 2 9 15 915.215 66.804 28
 -2 9 -15 919.801 68.694 23
 2 9 16 -16.2136 48.6618 40
 -2 9 -16 29.4853 41.0736 23
 2 9 16 26.0651 51.0415 37
 2 9 16 33.5638 38.8939 28
 -2 9 -17 253.015 41.0994 23
 2 9 17 189.709 52.5471 40
 2 9 17 286.822 43.5064 28
 2 9 17 278.966 55.296 37
 2 9 18 578.965 58.0568 40
 2 -9 18 583.055 53.4423 39
 2 9 18 782.786 65.0453 37
 -2 9 -18 790.054 59.967 7
 2 9 18 728.185 55.8018 17
 -2 9 -18 800.81 54.4929 23
 2 9 18 706.313 50.2072 28
 2 -9 18 597.956 51.525 42
 -2 9 -19 996.969 56.9437 23
 2 -9 19 843.829 56.3506 42
 2 9 19 1100.14 54.9273 28
 -2 9 -19 1056.26 64.7178 7
 2 9 19 979.82 65.2535 40
 2 -9 19 956.28 60.3441 39
 2 9 19 1014.21 61.1726 17
 -2 9 -20 98.7066 24.9525 23
 -2 9 -20 201.129 33.5466 7
 2 9 20 110.964 30.5847 17
 2 -9 20 108.019 29.151 39
 2 -9 20 92.5336 26.75 42
 2 9 20 141.097 34.0993 40
 -2 9 -21 332.895 32.698 7
 2 9 21 270.071 31.3207 40
 2 -9 21 201.713 28.1751 39
 2 9 21 285.194 30.488 17
 -2 10 20 98.4202 22.5208 41
 -2 10 20 68.9939 30.1618 40
 -2 -10 20 69.7186 21.5408 39
 2 10 -20 102.163 25.2151 23
 -2 -10 19 6063.94 232.963 39
 -2 10 19 6233.93 233.524 41
 -2 10 19 6714.64 241.488 40
 -2 10 18 728.227 50.387 41
 -2 10 18 682.046 57.712 40
 2 10 -18 676.976 50.586 23
 -2 10 18 691.626 51.9287 17
 -2 -10 18 586.764 45.6016 39
 2 10 -17 2637.76 117.255 7
 -2 -10 17 2230.7 106.11 39
 2 10 -17 2373.26 101.447 24
 2 10 -17 2601.85 113.883 23
 -2 10 17 2868.97 116.086 17
 2 10 -16 17.1921 27.5081 24
 -2 10 16 -7.85638 39.544 28
 2 10 -16 4.56183 37.2638 7
 2 10 -16 69.5369 41.013 23
 -2 10 16 4.26392 37.9041 17
 -2 -10 16 20.9908 30.5134 39
 2 10 -15 1829.19 93.069 7
 -2 10 15 1900.16 91.4419 28
 2 10 -15 1752.22 92.6471 23
 -2 10 15 1808.78 97.4383 40
 -2 -10 15 1456.66 82.2723 39
 2 10 -15 1631.73 86.1694 34
 2 10 -15 1596.42 81.2005 24
 -2 10 15 1763.83 91.0671 17
 2 10 -14 1515.97 80.3001 24
 -2 10 14 1537.51 92.5762 40
 2 10 -14 1636.52 90.6768 23
 2 10 -14 1564.55 88.7635 7
 -2 10 14 1673.87 89.0817 17
 2 10 -14 1336.15 81.9004 34
 -2 10 14 1695.79 89.9147 28
 -2 10 13 4454.66 179.529 17
 2 10 -13 4477.6 182.467 23
 2 10 -13 4406.66 180.287 7
 2 10 -13 3970.28 174.226 34
 2 10 -13 4344.9 173.419 24
 -2 10 13 4658.75 180.102 28
 -2 -10 13 4392.95 169.381 12
 -2 10 13 4432.99 184.955 40
 -2 -10 12 4390.04 166.897 12
 2 10 -12 4303 172.392 24
 2 10 -12 4090.1 175.694 7
 -2 10 12 4496 183.341 40
 -2 10 12 4580.92 179.036 28
 2 10 -12 4255.79 180.242 23
 2 10 -12 4103.97 172.095 34
 -2 -10 11 2290.59 98.1707 12
 2 10 -11 2304.23 105.272 24
 -2 10 11 2034.58 111.817 40
 2 10 -11 2355.75 110.089 7
 2 10 -10 -9.33853 39.549 23
 2 10 -10 23.4082 38.5382 7
 2 -10 -10 32.404 38.5061 13
 -2 -10 10 29.318 26.7357 12
 -2 10 10 21.5478 38.9155 40
 -2 10 10 27.9903 38.9923 17
 2 10 -10 -1.96707 31.6987 24
 -2 10 10 41.8031 36.8391 21
 -2 10 9 145.511 39.9548 17
 -2 10 9 102.056 40.7917 40
 -2 -10 9 140.142 29.5779 12
 2 10 -9 118.625 37.1481 7
 2 -10 -9 53.867 39.5589 13
 2 10 -9 52.2762 37.3553 29
 2 10 -9 71.5114 39.8578 23
 -2 10 9 95.8057 28.2162 26
 -2 10 9 106.569 37.5831 21
 -2 10 9 61.1692 38.8072 28
 -2 10 8 7107.94 258.728 17
 2 -10 -8 6890.28 272.11 13
 2 10 -8 6544.4 285.947 19
 -2 -10 8 6798.26 247.345 12
 -2 10 8 6581.76 254.216 21
 2 10 -8 6751.11 255.135 29
 -2 10 8 7124.87 250.484 25
 2 10 -8 6993.63 248.883 25
 -2 10 8 7335.37 261.226 40
 -2 10 8 7005.84 258.128 28
 2 10 -8 6975.1 259.998 23
 2 10 -8 6619.7 254.866 7
 -2 10 8 6858.67 251.013 26
 -2 10 7 9011.55 330.766 26
 2 10 -7 9621.14 372.537 19
 -2 10 7 9276.42 330.343 25
 -2 10 7 8994.94 333.474 21
 -2 10 7 9340.85 335.338 28
 -2 10 7 9603.05 332.271 27
 2 -10 -7 9428.08 350.764 13
 2 10 -7 9244.91 333.495 7
 2 10 -7 8714.9 334.245 29
 -2 10 7 9044.54 329.598 20
 2 10 -7 9473.35 328.947 25
 2 10 -7 9230.08 337.41 23
 -2 10 7 10063.8 337.496 29
 2 10 -7 9282.74 327.697 26
 -2 10 7 9543.32 337.07 17
 -2 10 7 9177.02 336.661 40
 -2 -10 7 9445.94 326.158 12
 -2 10 6 108.221 34.7687 17
 2 10 -6 121.587 27.842 25
 2 -10 -6 75.6592 37.1728 13
 2 10 -6 112.353 59.887 19
 -2 10 6 138.98 33.9604 26
 -2 10 6 98.0429 29.6138 25
 2 10 -6 103.208 35.9352 23
 -2 10 6 79.4168 39.1225 27
 -2 10 6 146.39 34.537 40
 -2 10 6 109.375 38.164 21
 2 10 -6 102.069 27.7585 26
 -2 10 6 119.378 37.3098 28
 2 10 -6 77.0336 30.7965 7
 2 10 -6 139.594 40.0677 29
 -2 10 6 109.145 37.3387 20
 -2 10 6 191.735 42.1987 29
 -2 10 5 29.5796 29.4863 26
 -2 10 5 45.5725 36.9689 21
 2 10 -5 51.1649 39.0489 29
 2 10 -5 27.0851 30.0661 23
 2 10 -5 11.7297 25.3277 25
 -2 10 5 4.48815 38.0325 27
 -2 10 5 64.6423 34.3108 28
 2 10 -5 14.2414 52.8438 19
 2 -10 -5 69.7044 37.2804 13
 2 10 -5 31.2809 24.972 26
 -2 10 5 77.3783 39.1939 29
 -2 10 5 9.10205 36.8132 20
 -2 10 5 38.614 29.1948 25
 2 10 -4 7276.98 268.137 24
 2 10 -4 6917.88 265.2 25
 2 10 -4 8111.66 269.089 3
 2 -10 -4 7583.16 289.082 13
 2 10 -4 7758.25 313.284 19
 -2 10 4 7574.22 267.973 27
 -2 10 4 7283.97 267.826 20
 2 10 -4 7128.42 271.265 29
 -2 10 4 7359.32 268.654 25
 -2 10 4 7088.36 267.39 26
 -2 10 4 7426.43 271.013 21
 2 10 -4 7635.42 266.366 26
 2 10 -3 2191.79 100.071 24
 2 10 -3 2347.47 98.607 26
 2 10 -3 2494.69 112.683 33
 -2 10 3 2175.64 101.544 20
 -2 10 3 2193.62 100.724 27
 2 10 -3 2232.68 99.9668 3
 2 10 -3 2297.7 99.2539 25
 -2 10 3 2305.66 104.311 21
 -2 10 3 2621.05 105.715 29
 2 10 -3 2294.93 138.525 19
 -2 10 3 2329.87 101.518 26
 2 -10 -3 2363.34 120.228 13
 -2 10 3 2383.18 101.358 25
 2 10 -3 2419.35 107.775 29
 2 10 -2 4965.15 187.88 3
 2 10 -2 5032.25 187.746 25
 2 10 -2 5233.45 231.504 19
 -2 10 2 4857.71 207.669 1
 -2 10 2 4989.47 191.427 21
 -2 10 2 5024.53 189.38 26
 2 10 -1 3066.43 125.732 3
 -2 10 1 3170.39 144.2 1
 -2 10 0 282.57 45.5661 1
 2 10 0 225.296 63.1553 19
 2 10 1 15604.2 584.227 19
 -2 10 -1 15759.1 565.839 1
 2 10 2 250.657 34.2909 25
 -2 10 -2 244.276 36.1104 25
 2 10 2 212.648 38.2961 27
 2 10 2 254.278 44.4699 33
 -2 10 -2 171.92 41.083 20
 2 10 2 287.144 44.4837 29
 2 10 2 275.646 36.0758 3
 2 10 2 267.173 32.8777 26
 -2 10 -2 317.216 47.5633 1
 2 10 2 225.584 63.6531 19
 -2 10 -3 2268.06 116.886 1
 2 10 3 2314.71 95.4523 26
 -2 10 -3 2156.43 96.7015 25
 2 10 3 2397.81 96.5774 25
 -2 10 -3 1980.74 94.3367 26
 -2 10 -3 2253.76 98.1554 21
 2 10 3 2343.04 107.216 33
 -2 10 -3 2103.83 98.0676 20
 2 10 3 2229.74 96.2736 3
 2 10 3 2278.09 133.74 19
 2 10 3 1976.4 95.8463 27
 2 10 3 2065.3 101.211 29
 2 10 4 1723.39 77.6537 25
 -2 10 -4 1553.27 80.2509 20
 -2 10 -4 1525.36 77.2683 26
 -2 10 -4 1584.62 79.1861 23
 -2 10 -4 1744.5 100.367 1
 -2 10 -4 1706.83 79.6728 25
 -2 10 -4 1687.61 80.869 21
 2 10 4 1742.75 117.304 19
 2 10 4 1470.08 81.2295 28
 2 10 4 1658.08 77.0339 26
 2 10 4 1684.87 79.7455 27
 2 10 4 1745.52 84.7677 29
 2 10 5 3224.29 124.788 26
 2 10 5 3053.91 131.389 37
 -2 10 -5 3013.99 128.058 23
 2 10 5 3081.54 163.199 19
 2 10 5 3048.66 126.695 27
 -2 10 -5 2884.23 126.053 20
 2 10 5 3349.89 131.243 29
 -2 10 -5 3256.89 127.15 21
 2 10 5 3110.51 125.179 17
 -2 10 -5 2932.43 123.501 26
 2 10 5 3014.23 123.651 25
 2 10 5 3113.11 130.485 28
 -2 10 -5 3012.5 125.573 25
 -2 10 -5 3025.06 151.618 1
 -2 10 -6 662.048 47.3481 7
 2 10 6 559.802 50.1459 40
 -2 10 -6 688.54 51.6843 20
 2 10 6 661.895 55.9279 28
 2 10 6 650.196 47.6789 17
 -2 10 -6 764.476 50.2841 21
 -2 10 -6 551.301 65.7564 1
 2 10 6 615.026 54.0129 37
 2 10 6 620.704 44.5117 25
 2 10 6 750.649 79.617 19
 -2 10 -6 668.758 46.876 25
 2 10 6 542.373 50.267 27
 -2 10 -6 614.328 50.7672 23
 2 10 6 563.431 51.8872 29
 -2 10 -6 625.341 44.9026 26
 2 10 6 618.859 44.9342 26
 2 10 7 28.4218 26.9576 26
 -2 10 -7 14.4855 35.6246 20
 2 10 7 7.65942 37.0733 27
 2 10 7 -20.3873 39.214 37
 -2 10 -7 35.0934 42.8994 1
 2 10 7 74.0463 39.2171 40
 2 10 7 1.40061 25.0819 25
 -2 10 -7 9.27313 28.5657 25
 2 10 7 13.7149 50.8809 19
 2 10 7 13.8454 37.5569 29
 2 10 7 -1.77529 31.0587 17
 -2 10 -7 -8.68614 28.3337 7
 -2 10 -7 50.6386 35.6463 23
 2 10 7 26.65 40.3341 28
 2 10 8 144.596 28.7431 26
 2 10 8 175.508 39.711 29
 2 10 8 137.579 43.9264 37
 2 10 8 161.36 29.4173 25
 2 10 8 141.538 41.9893 27
 2 10 8 150.085 54.6661 19
 -2 10 -8 137.547 36.8661 20
 2 10 8 121.554 37.5214 17
 -2 10 -8 116.579 37.0665 7
 -2 10 -8 172.57 50.4066 1
 2 10 8 199.712 46.3668 28
 -2 10 -8 158.89 39.728 23
 2 10 8 164.173 43.9704 40
 -2 10 -9 36.388 36.0569 7
 2 10 9 30.3367 35.9174 17
 2 10 9 35.8671 43.6808 37
 2 10 9 31.9864 36.44 29
 -2 10 -9 44.3466 53.6256 1
 2 10 9 14.9992 40.4304 40
 2 10 9 88.8822 40.1659 27
 -2 10 -9 -9.06396 38.1511 23
 2 10 10 1397.85 88.3159 40
 2 10 10 1774.79 85.4475 27
 2 10 10 1515.46 92.7566 37
 -2 10 -10 1200.35 103.948 1
 2 10 10 1396.96 82.8824 17
 -2 10 -10 1432.77 82.7064 7
 2 10 10 1590.21 79.1792 29
 2 10 11 208.341 45.6282 17
 2 10 11 211.644 54.2621 37
 2 10 11 157.695 51.8875 40
 -2 10 -11 198.73 58.139 1
 2 10 11 242.753 51.7596 28
 -2 10 -11 179.824 44.6882 7
 -2 10 -12 2519.74 117.732 23
 2 10 12 2364.1 124.281 37
 2 10 12 2319 122.117 40
 -2 10 -12 2408.98 114.447 7
 2 10 12 2439.56 114.103 17
 2 10 12 2375.79 116.184 28
 2 10 12 2211.34 109.533 21
 2 10 13 12844.7 485.975 21
 -2 10 -13 14569.7 498.602 23
 2 10 13 13604.4 502.062 37
 2 10 13 13785.5 502.377 40
 2 10 13 13985.7 494.958 28
 2 10 13 14401.7 495.298 17
 -2 10 -13 14505.4 497.021 7
 -2 10 -14 3642.48 149.228 7
 -2 10 -14 3400.35 149.114 23
 2 10 14 3040.54 151.742 37
 2 10 14 3229.4 145.68 28
 2 10 14 3498.63 148.082 17
 2 10 14 3325.39 153.25 40
 -2 10 -15 473.55 54.1302 23
 -2 10 -15 483.772 54.5936 7
 2 10 15 510.838 53.0173 17
 2 10 15 552.764 61.7659 40
 2 10 15 477.931 53.3191 28
 -2 10 -16 -6.55844 37.9587 23
 2 10 16 -2.14502 36.9623 17
 2 10 16 -1.88962 38.4677 28
 -2 10 -16 67.6935 41.4789 7
 2 -10 17 51.97 32.2378 39
 -2 10 -17 50.3104 27.2921 24
 -2 10 -17 52.8559 35.8863 23
 -2 10 -17 33.3822 36.9219 7
 2 10 17 98.6507 37.4084 28
 2 10 18 285.3 35.6883 28
 2 -10 18 211.946 34.3197 39
 -2 10 -18 211.252 27.9472 24
 2 10 18 269.569 44.153 40
 -2 10 -18 309.526 38.9945 23
 -2 10 -19 5.36074 27.2285 23
 2 10 19 8.20779 31.9197 40
 2 -10 19 37.6418 25.4931 39
 -2 10 -20 24.7325 20.6681 23
 -2 10 -20 93.4453 28.9603 7
 2 10 20 46.4007 24.9734 17
 2 10 20 12.8707 26.2211 40
 2 -10 20 40.4494 22.5938 39
 2 10 20 10.3163 17.8768 41
 2 11 -19 88.7811 26.3607 23
 -2 11 19 56.6747 24.9926 41
 -2 11 18 -36.5006 29.3959 41
 2 11 -18 29.7383 34.0396 7
 2 11 -18 65.7277 29.0411 23
 -2 11 17 1.99786 37.6093 40
 2 11 -17 16.8342 34.2487 7
 2 11 -17 25.8125 33.9426 23
 2 11 -17 23.7408 22.75 24
 2 11 -16 1000.53 56.0722 24
 -2 11 16 865.296 66.1921 40
 2 11 -16 1080.33 66.6774 7
 2 11 -16 933.273 65.8549 23
 -2 11 16 1104.34 65.9429 17
 2 11 -15 974.953 66.6961 7
 -2 11 15 979.561 66.644 17
 2 11 -15 921.47 58.4449 24
 -2 11 15 960.021 71.8069 40
 -2 11 15 1017.16 67.2553 28
 2 11 -15 1036.44 68.8234 23
 2 11 -14 1049.98 72.4688 23
 2 11 -14 1075.18 69.7388 7
 -2 11 14 1021.24 71.1067 40
 -2 11 14 1040.04 69.5596 28
 2 11 -14 1022.1 62.7202 24
 2 11 -13 127.012 41.9971 7
 -2 11 13 135.745 45.1015 40
 2 11 -13 164.029 37.2072 24
 -2 11 13 188.472 48.639 28
 -2 11 12 4.98901 44.1666 40
 -2 -11 12 40.605 26.6075 12
 2 11 -12 9.00108 38.4912 7
 2 11 -12 57.0813 33.4898 24
 2 11 -11 551.696 54.5577 7
 2 11 -11 618.87 51.3816 24
 2 11 -11 500.176 56.5929 23
 -2 11 11 646.09 56.4651 17
 -2 11 11 528.88 51.0828 21
 -2 11 11 567.687 58.7534 40
 -2 -11 11 551.187 42.0129 12
 2 11 -10 205.91 44.576 7
 2 11 -10 257.814 46.8925 23
 2 11 -10 243.731 40.505 24
 -2 11 10 328.528 46.0493 17
 -2 11 10 287.298 46.5157 21
 -2 11 10 284.75 50.4839 28
 -2 -11 10 266.429 31.4767 12
 -2 11 10 287.386 49.6234 40
 -2 11 9 -11.8016 27.9545 25
 -2 11 9 29.5776 38.7267 40
 -2 11 9 3.76925 40.4642 21
 2 11 -9 43.1179 38.4618 29
 -2 11 9 17.3705 40.1872 17
 2 11 -9 28.6527 36.2331 24
 2 11 -9 -10.9638 37.8802 20
 -2 11 9 53.029 41.5907 28
 2 11 -9 81.2146 38.2724 7
 2 11 -9 42.0238 38.2748 23
 -2 11 9 23.7059 29.2937 26
 -2 11 8 84.378 36.33 40
 2 11 -8 81.1632 28.7351 25
 -2 11 8 138.586 42.1697 21
 2 11 -8 80.4769 36.9752 24
 2 11 -8 26.9525 34.0277 7
 -2 11 8 39.8131 37.4913 20
 2 11 -8 89.1976 40.684 20
 2 11 -8 103.351 41.047 23
 2 11 -8 73.8336 28.1549 26
 -2 11 8 92.9746 40.062 17
 -2 11 8 62.3235 30.1152 25
 2 -11 -8 72.3608 39.6664 13
 2 11 -8 136.343 41.992 29
 -2 11 8 87.6767 40.2473 28
 -2 11 8 74.3643 32.122 26
 2 11 -7 1506.28 81.4765 23
 -2 11 7 1506.99 74.2074 25
 2 -11 -7 1283.16 91.4141 13
 -2 11 7 1421.6 74.8584 26
 -2 11 7 1569.84 81.4362 27
 2 11 -7 1368.35 74.1348 7
 -2 11 7 1397.84 76.6848 20
 -2 11 7 1456.37 78.7652 40
 2 11 -7 1512.5 72.4834 26
 -2 11 7 1720.42 85.4421 29
 2 11 -7 1338.34 108.422 19
 2 11 -7 1439.3 82.6503 29
 -2 11 7 1443.18 81.7225 28
 2 11 -7 1390.13 71.2496 25
 -2 11 7 1452.26 80.3931 21
 2 11 -6 1612.53 78.3755 26
 2 -11 -6 1493.85 95.1973 13
 -2 11 6 1714.65 82.3845 25
 -2 11 6 1686.15 85.7028 27
 2 11 -6 1473.3 82.8114 24
 -2 11 6 1875.57 90.1443 29
 -2 11 6 1790.73 83.5701 26
 2 11 -6 1747.18 86.9022 23
 -2 11 6 1574.49 86.1413 21
 2 11 -6 1831.13 123.647 19
 -2 11 6 1877.58 86.7891 40
 -2 11 6 1683.12 84.6262 20
 2 11 -6 1540.54 87.7653 29
 2 11 -6 1613.66 79.3817 25
 -2 11 6 1679.94 85.5341 28
 2 11 -5 187.735 37.7432 24
 -2 11 5 171.822 42.7315 27
 -2 11 5 252.536 44.6068 21
 2 11 -5 207.193 45.0469 29
 -2 11 5 151.312 35.156 25
 2 11 -5 158.887 33.7788 26
 -2 11 5 153.858 42.9773 20
 2 11 -5 245.825 39.3144 23
 2 -11 -5 218.329 46.8379 13
 2 11 -5 209.286 38.8412 21
 2 11 -5 180.183 60.6065 19
 2 11 -5 210.735 34.9081 25
 -2 11 5 176.383 35.9445 26
 -2 11 5 215.302 40.3722 28
 2 11 -4 2520.25 106.927 25
 -2 11 4 2364.67 108.391 26
 -2 11 4 2475.7 108.558 25
 2 11 -4 2527.74 109.931 23
 2 11 -4 2497.54 109.395 24
 -2 11 4 2557.58 113.825 21
 2 -11 -4 2420.63 126.716 13
 2 11 -4 2521.29 114.756 29
 2 11 -4 2498.79 107.148 26
 -2 11 4 2403.07 110.161 20
 -2 11 4 2375.34 108.975 27
 -2 11 4 2553.86 108.801 28
 2 11 -4 2380.59 147.199 19
 2 11 -4 2433.64 108.545 21
 2 11 -3 317.079 37.3027 25
 2 11 -3 375.834 39.2925 26
 2 11 -3 350.193 42.9289 21
 -2 11 3 337.466 46.7917 20
 -2 11 3 375.832 49.0003 21
 -2 11 3 260.975 44.6309 27
 -2 11 3 286.257 38.1365 28
 2 11 -3 281.833 37.5294 23
 2 11 -3 320.27 71.0699 19
 -2 11 3 320.18 42.2554 25
 -2 11 3 340.307 40.4953 26
 -2 11 3 460.728 49.4305 29
 2 11 -3 394.783 50.7709 29
 2 11 -3 348.78 38.8714 24
 2 -11 -3 257.353 50.1203 13
 2 -11 -2 58.5395 39.7022 13
 -2 11 2 105.572 33.3998 25
 2 11 -2 81.4109 41.556 29
 -2 11 2 99.3995 33.8622 26
 -2 11 2 80.3453 40.7163 20
 2 11 -2 74.3115 61.9163 19
 2 11 -2 69.0773 32.0983 25
 -2 11 2 151.107 39.8149 27
 -2 11 2 146.886 42.3874 21
 2 11 -2 111.69 31.4067 26
 -2 11 2 113.221 40.3871 29
 2 11 -2 74.378 30.8197 24
 2 11 -2 108.025 40.6422 21
 2 11 -1 14164.7 495.304 24
 2 11 -1 14384.6 501.889 29
 -2 11 1 14763.6 498.951 29
 -2 11 1 13640.5 496.664 20
 -2 11 1 14920.5 521.568 1
 -2 11 1 13701.4 494.965 27
 2 11 -1 14552.4 496.45 25
 2 11 -1 14372.4 495.933 26
 2 11 -1 14128.1 498.8 21
 -2 11 0 3879.27 150.691 21
 2 11 0 3508.67 148.844 21
 -2 11 0 3748.63 147.417 25
 -2 11 0 3607.84 145.97 26
 2 11 0 3752.89 190.468 19
 -2 11 0 4012.68 168.721 1
 2 11 0 3496.66 144.094 26
 2 11 0 3569.54 141.851 24
 2 11 0 3415.12 145.418 27
 -2 11 0 3606.41 145.24 27
 -2 11 0 3618.32 147.269 29
 2 11 1 120.253 41.9663 21
 -2 11 -1 78.7164 38.7929 1
 2 11 1 164.118 39.1621 27
 2 11 1 173.184 29.8184 24
 2 11 1 186.029 34.2769 25
 -2 11 -1 129.229 34.7236 25
 2 11 1 157.527 66.8484 19
 -2 11 -1 93.5601 39.4709 29
 -2 11 -1 204.05 42.303 21
 -2 11 -1 207.057 40.0919 27
 -2 11 -1 115.446 34.7624 26
 -2 11 -2 492.701 58.2499 1
 2 11 2 554.704 45.6115 25
 2 11 2 582.663 48.9281 28
 -2 11 -2 568.064 50.587 29
 -2 11 -2 586.097 47.6314 26
 2 11 2 603.862 55.7144 21
 2 11 2 569.25 52.0016 27
 -2 11 -2 584.994 46.82 25
 -2 11 -2 569.951 54.3497 20
 2 11 2 600.273 55.9218 29
 2 11 2 587.532 45.7802 26
 2 11 2 506.483 39.5159 24
 -2 11 -2 538.017 43.9368 23
 2 11 2 489.373 77.9504 19
 -2 11 -2 633.785 50.0972 27
 -2 11 -2 595.55 52.7924 21
 -2 11 -3 1532.6 76.6334 23
 2 11 3 1562.52 79.1658 28
 2 11 3 1584.5 76.9467 25
 -2 11 -3 1528.32 76.8534 26
 -2 11 -3 1585.06 82.9892 20
 -2 11 -3 1442.29 77.6971 29
 2 11 3 1535.92 84.2985 29
 -2 11 -3 1621.74 81.5133 21
 2 11 3 1653.08 77.5113 26
 -2 11 -3 1589.35 78.2975 25
 2 11 3 1617 119.486 19
 2 11 3 1425.84 78.3383 27
 -2 11 -3 1285.78 76.3459 27
 -2 11 -3 1668.59 99.986 1
 2 11 4 49.6571 31.2623 26
 -2 11 -4 58.3783 30.4242 23
 -2 11 -4 70.1302 32.9144 26
 -2 11 -4 84.8499 38.9551 21
 2 11 4 73.7366 60.7677 19
 -2 11 -4 54.7679 33.9501 25
 -2 11 -4 51.4599 36.0819 29
 -2 11 -4 66.3371 41.4356 20
 -2 11 -4 98.3253 42.3477 1
 2 11 4 51.2379 40.9531 29
 2 11 4 71.107 41.9036 21
 2 11 4 49.2931 31.3102 25
 2 11 4 61.4273 36.6787 28
 2 11 4 55.2548 36.9473 27
 2 11 5 1422.97 77.4745 28
 -2 11 -5 1229.19 68.7482 25
 -2 11 -5 1358.44 75.1851 20
 2 11 5 1335.16 78.0436 29
 -2 11 -5 1399.61 73.1374 21
 -2 11 -5 1300.61 92.0477 1
 2 11 5 1470.26 111.427 19
 2 11 5 1314.09 69.4658 26
 2 11 5 1202.88 67.5768 25
 2 11 5 1339.88 69.9279 17
 -2 11 -5 1311.53 71.3104 29
 -2 11 -5 1243.06 68.606 26
 2 11 5 1228.39 72.6232 27
 -2 11 -5 1307.2 73.749 23
 -2 11 -6 2043.32 94.0676 25
 -2 11 -6 2037.06 97.0666 20
 2 11 6 2046.81 93.1723 26
 2 11 6 2045.66 134.174 19
 -2 11 -6 2042.64 92.6518 26
 -2 11 -6 2317.06 125.175 1
 2 11 6 1951.68 100.143 40
 -2 11 -6 1994.69 98.7334 23
 2 11 6 2295.2 95.4767 25
 2 11 6 2076.07 95.7301 17
 2 11 6 2063.54 101.377 29
 2 11 6 2089.87 98.4345 27
 2 11 6 2042.29 101.615 28
 -2 11 -6 2225.89 97.0772 21
 2 11 7 6815.77 260.252 40
 -2 11 -7 7003.72 252.269 20
 2 11 7 7088.17 254.324 27
 2 11 7 5959.77 251.687 20
 -2 11 -7 6833.09 253.613 7
 2 11 7 6799.71 254.408 17
 2 11 7 7122 251.078 26
 2 11 7 7156.08 250.948 25
 -2 11 -7 6833.07 250.203 26
 2 11 7 6913.34 294.539 19
 -2 11 -7 7044.56 288.852 1
 2 11 7 7185.69 257.236 29
 -2 11 -7 6707.44 258.61 23
 2 11 7 7246.26 262.222 28
 -2 11 -7 6593.06 251.07 25
 2 11 8 1329.74 82.7081 40
 -2 11 -8 1276.32 99.5887 1
 2 11 8 1301.87 66.587 25
 -2 11 -8 1436.63 80.5602 23
 2 11 8 1421.55 67.7331 26
 -2 11 -8 1335.36 69.0092 25
 2 11 8 1167.9 78.4811 21
 2 11 8 1371.07 75.653 27
 -2 11 -8 1286.34 71.7208 20
 2 11 8 1175.22 72.4697 20
 2 11 8 1471.77 77.0182 29
 2 11 8 1435 83.7235 28
 2 11 8 1352.9 74.8727 17
 -2 11 -8 1227.33 72.7233 7
 2 11 9 5454.53 220.036 17
 2 11 9 5831.25 226.967 28
 2 11 9 5841.07 211.4 26
 2 11 9 6047.12 231.377 37
 2 11 9 5355.47 221.413 21
 -2 11 -9 5113.47 217.8 7
 2 11 9 6119.02 219.854 29
 2 11 9 6087.01 230.785 40
 -2 11 -9 5976.14 226.868 23
 2 11 9 6364.62 218.583 27
 -2 11 -9 4855.01 246.972 1
 -2 11 -10 902.324 69.3126 23
 2 11 10 1020.94 73.1773 40
 -2 11 -10 842.261 87.7112 1
 2 11 10 929.303 68.2047 21
 2 11 10 931.864 65.9336 17
 -2 11 -10 927.479 64.5702 7
 2 11 10 899.298 75.8932 37
 2 11 10 1025.31 64.5477 29
 2 11 11 1179.31 87.0014 37
 2 11 11 1226.92 83.7115 40
 2 11 11 1347.14 76.8841 17
 2 11 11 1262.68 77.3665 21
 -2 11 -11 1277.88 78.823 7
 2 11 12 624.38 60.0085 28
 2 11 12 447.237 53.1805 21
 2 11 12 690.167 67.6209 37
 2 11 12 533.934 64.0153 40
 2 11 12 514.26 54.9263 17
 -2 11 -12 487.921 53.9019 7
 2 11 13 114.593 50.412 40
 2 11 13 160.539 49.2823 28
 -2 11 -13 149.332 45.0626 7
 2 11 13 195.014 41.4542 21
 -2 11 -13 118.792 45.4105 23
 2 11 13 171.162 44.7056 17
 2 11 14 1043.69 69.4179 17
 -2 11 -14 1077.29 71.2164 23
 2 11 14 880.427 73.754 40
 2 11 14 1012.55 71.1265 28
 -2 11 -14 1190.08 72.0477 7
 -2 11 -15 515.237 51.2101 7
 -2 11 -15 458.556 51.1361 23
 2 11 15 388.557 47.0504 17
 2 11 15 453.086 56.8226 40
 2 11 15 406.923 50.6819 28
 -2 11 -16 376.779 37.2261 24
 -2 11 -16 302.63 43.9475 7
 2 11 16 389.865 51.0271 40
 2 11 16 311.064 43.0163 17
 2 11 16 267.332 42.2646 28
 -2 11 -16 309.153 45.2056 23
 2 11 17 597.173 47.8551 17
 -2 11 -17 566.582 48.5625 7
 2 11 17 515.199 44.2212 28
 -2 11 -17 513.735 38.5506 24
 -2 11 -17 544.339 47.4125 23
 2 11 17 534.833 52.0279 40
 2 -11 17 363.284 35.7958 39
 -2 11 -18 40.7414 30.0223 7
 2 -11 18 28.7126 20.4374 39
 2 11 18 -27.2691 27.4389 28
 -2 11 -18 35.2936 28.4537 23
 2 11 18 -12.9678 29.0742 17
 -2 11 -18 2.88723 20.2718 24
 -2 11 -19 62.3097 28.1569 7
 -2 11 -19 36.1885 24.3033 23
 2 12 -18 136.685 29.2795 23
 -2 12 18 119.063 27.6563 41
 -2 12 18 126.554 31.3431 40
 2 12 -17 61.6985 30.3825 23
 2 12 -17 51.9185 21.4221 24
 -2 12 17 53.9296 33.5916 40
 -2 12 17 9.69335 29.6173 41
 2 12 -16 181.567 36.1759 7
 2 12 -16 163.217 28.249 24
 -2 12 16 110.293 36.4006 40
 2 12 -16 115.527 36.2726 23
 -2 12 15 1103.2 69.2677 40
 2 12 -15 1029.34 58.4356 24
 2 12 -15 1022.58 63.0673 7
 2 12 -15 1065 66.925 23
 2 12 -14 520.555 44.8222 24
 -2 12 14 454.795 51.6999 40
 2 12 -14 407.22 47.5209 7
 2 12 -13 41.3178 32.5132 24
 -2 12 13 99.7757 40.8736 40
 2 12 -13 40.9645 35.8247 7
 -2 12 12 353.471 49.5311 40
 2 12 -12 391.164 45.642 7
 2 12 -12 393.897 46.4829 24
 -2 12 12 427.638 51.3934 28
 2 12 -12 367.596 49.0463 23
 2 12 -11 976.52 64.7843 7
 -2 12 11 1053.53 65.0049 21
 -2 12 11 1057.96 72.2391 28
 2 12 -11 999.14 66.2676 24
 -2 12 11 964.417 67.3836 40
 2 12 -11 1023.55 71.2234 23
 2 12 -10 4110.26 169.193 23
 2 12 -10 4188.55 164.151 24
 2 12 -10 3895.12 157.551 29
 -2 12 10 4045.06 161.014 21
 -2 12 10 4238.58 166.79 28
 -2 12 10 3861.33 164.603 40
 2 12 -10 3911.69 160.958 7
 -2 12 10 3723.78 151.937 26
 2 12 -9 1278.87 64.5559 25
 -2 12 9 1301.44 66.1503 26
 -2 12 9 1172.61 63.4605 25
 -2 12 9 1101.14 72.0552 21
 2 12 -9 1255.92 70.8914 7
 2 12 -9 1090.37 69.6497 24
 2 12 -9 1126.68 68.7108 20
 -2 12 9 1273.74 76.0463 28
 2 12 -9 1131.66 71.4036 29
 -2 12 9 1132.88 72.3112 40
 2 12 -9 1338.06 77.143 23
 2 12 -8 6121.12 233.623 7
 -2 12 8 6081.39 231.626 20
 2 12 -8 6036.16 239.865 23
 2 12 -8 6249.31 236.853 29
 2 12 -8 6492.23 230.263 26
 2 12 -8 6489.53 231.505 25
 -2 12 8 6153.66 237.338 40
 -2 12 8 6113.54 232.119 26
 2 12 -8 6375.02 234.354 20
 -2 12 8 6432.1 238.315 21
 -2 12 8 6116.5 231.233 25
 -2 12 8 6390.75 239.469 28
 -2 12 7 7202.58 250.411 27
 -2 12 7 6449.35 249.82 40
 2 12 -7 6941.68 246.117 26
 -2 12 7 6741.69 248.864 26
 -2 12 7 6557.12 247.374 20
 2 12 -7 6629.83 253.955 23
 2 12 -7 6467.46 249.485 20
 -2 12 7 6674.69 247.543 25
 -2 12 7 6491.15 252.048 21
 2 12 -7 6442.7 251.345 29
 -2 12 7 6833.57 252.384 28
 2 12 -7 6868.98 246.813 25
 2 12 -6 7922.27 278.455 25
 2 12 -6 7720.85 284.161 23
 -2 12 6 7533.84 280.963 28
 2 12 -6 7528.34 282.021 24
 -2 12 6 8083.84 280.886 27
 -2 12 6 7670.88 279.487 25
 2 12 -6 7870.47 329.434 19
 2 12 -6 7343.27 282.525 29
 -2 12 6 7442.07 283.056 21
 -2 12 6 7360.19 278.759 20
 2 12 -6 7655.48 276.551 26
 2 12 -6 7263.99 275.127 21
 2 12 -6 7208.55 280.343 20
 -2 12 6 8573.08 287.084 29
 -2 12 6 7565.93 280.089 26
 -2 12 5 7251.31 268.197 21
 2 12 -5 7185.21 265.702 24
 2 12 -5 7172.46 261.701 26
 2 12 -5 7161.32 262.509 25
 -2 12 5 6998.48 262.632 28
 -2 12 5 7403.48 264.451 27
 -2 12 5 7228.34 264.554 26
 2 12 -5 7398.07 266.887 23
 -2 12 5 6766.65 262.86 20
 2 12 -5 7155.13 261.926 21
 -2 12 5 7181.09 264.332 25
 2 -12 -5 6772.27 281.701 13
 2 12 -5 7348.68 314.202 19
 2 12 -5 6827.43 267.035 29
 -2 12 4 50.0189 44.5828 21
 -2 12 4 30.5744 34.8184 25
 2 12 -4 78.3403 36.9825 24
 2 12 -4 12.8658 42.5047 29
 2 12 -4 57.9712 33.6282 23
 -2 12 4 20.1719 44.8091 20
 -2 12 4 47.4512 44.0444 27
 2 12 -4 19.3403 32.2594 25
 2 12 -4 5.79242 61.5701 19
 2 12 -4 1.80768 39.3995 21
 -2 12 4 96.5165 34.6861 26
 2 -12 -4 17.5878 41.6797 13
 2 12 -4 36.2963 33.0164 26
 -2 12 4 57.6655 33.1706 28
 2 12 -3 1557.96 82.4169 21
 2 12 -3 1548.19 79.118 24
 2 12 -3 1590.7 79.5804 25
 -2 12 3 1483.76 83.8035 20
 2 12 -3 1519.97 119.991 19
 -2 12 3 1608.95 87.1508 21
 -2 12 3 1570.34 80.5614 25
 2 12 -3 1644.43 79.5541 26
 2 12 -3 1593.29 79.5909 23
 -2 12 3 1437.64 76.0292 28
 -2 12 3 1598.31 82.2664 26
 2 -12 -3 1310.1 94.3919 13
 -2 12 3 1740.29 88.5957 29
 2 12 -3 1414.75 86.6536 29
 -2 12 3 1402.81 82.8459 27
 2 12 -2 1086.39 72.6867 29
 2 -12 -2 960.113 78.8676 13
 -2 12 2 1020.67 71.1446 21
 -2 12 2 872.024 67.771 20
 -2 12 2 1107.81 66.7732 25
 2 12 -2 1126.27 64.2677 26
 2 12 -2 1020.84 62.4822 24
 2 12 -2 1009.58 62.9998 25
 -2 12 2 1150.98 71.0736 29
 2 12 -2 1042.24 67.7621 21
 2 12 -2 891.541 99.1117 19
 -2 12 2 1084.07 69.5766 27
 -2 12 1 396.765 48.5915 27
 2 12 -1 457.33 52.931 21
 2 12 -1 436.771 44.162 26
 2 -12 -1 456.024 58.7927 13
 2 12 -1 422.385 43.3791 25
 -2 12 1 458.863 52.5137 29
 2 12 -1 437.534 42.7016 24
 -2 12 1 407.698 53.0132 20
 2 12 -1 386.621 55.5007 29
 2 12 0 5163.72 207.317 27
 2 12 0 5267.28 202.578 24
 -2 12 0 5557.96 207.239 27
 2 12 0 5290.59 210.162 21
 2 12 0 5452.31 254.813 19
 -2 12 0 5478.2 210.728 21
 2 12 0 5511.93 205.988 26
 -2 12 0 5322.55 207.326 25
 -2 12 0 5641.44 209.445 29
 -2 12 0 5502.36 207.501 26
 -2 12 -1 41.6761 33.1885 26
 -2 12 -1 13.4168 34.8987 25
 2 12 1 24.2647 42.153 27
 2 12 1 1.81256 33.4979 25
 2 12 1 21.247 44.1459 21
 2 12 1 -5.79668 60.3465 19
 -2 12 -1 -9.95172 41.8745 21
 -2 12 -1 -24.0745 40.6871 29
 2 12 1 -4.61395 26.7446 24
 -2 12 -1 25.0301 38.4187 27
 2 12 2 6009.15 233.223 21
 2 12 2 6332.63 235.455 29
 2 12 2 6306.63 228.724 25
 -2 12 -2 5823.89 228.194 25
 -2 12 -2 6076.2 228.109 26
 2 12 2 5933.54 229.063 27
 2 12 2 6205.2 228.118 26
 -2 12 -2 5865.3 229.741 20
 2 12 2 5776.99 274.625 19
 -2 12 -2 6361.64 231.597 21
 -2 12 -2 6021.35 228.466 29
 -2 12 -2 6185.58 228.284 27
 2 12 2 5812.06 225.769 28
 -2 12 -3 902.335 58.7347 23
 -2 12 -3 876.94 66.4428 20
 -2 12 -3 848.39 61.0273 29
 -2 12 -3 914.442 62.0367 25
 2 12 3 953.057 60.5033 25
 -2 12 -3 726.267 60.3802 27
 2 12 3 855.166 61.0927 28
 -2 12 -3 936.716 64.4748 21
 2 12 3 975.229 97.7576 19
 2 12 3 933.025 70.6288 29
 2 12 3 948.32 60.8072 26
 2 12 3 901.742 64.8429 27
 -2 12 -3 964.11 62.0278 26
 2 12 4 7504.67 274.775 27
 2 12 4 7365.74 274.618 28
 -2 12 -4 7928.09 275.471 21
 -2 12 -4 7662.38 275.75 20
 -2 12 -4 7460.12 274.712 23
 2 12 4 7609.97 279.788 29
 -2 12 -4 7225.17 271.646 29
 2 12 4 7358.36 323.094 19
 2 12 4 6973.56 277.85 21
 -2 12 -4 7037.31 271.697 27
 -2 12 -4 7347.54 273.161 25
 2 12 4 7521.75 272.393 25
 2 12 4 7998 274.246 26
 -2 12 -4 7158.98 272.125 26
 2 12 5 260.639 50.1696 29
 2 12 5 219.129 37.309 26
 2 12 5 243.023 38.9134 25
 2 12 5 206.972 47.694 27
 -2 12 -5 195.819 48.8147 20
 2 12 5 244.451 48.4958 21
 -2 12 -5 255.725 43.1099 27
 -2 12 -5 268.647 41.0186 25
 2 12 5 307.576 74.1559 19
 -2 12 -5 229.911 41.4439 23
 -2 12 -5 266.702 37.0099 26
 -2 12 -5 216.664 42.5312 29
 -2 12 -5 251.68 44.1888 21
 2 12 5 204.886 44.3013 28
 2 12 6 734.063 61.2538 27
 2 12 6 944.052 56.7115 25
 2 12 6 875.3 67.1585 21
 2 12 6 721.996 61.1715 28
 2 12 6 791.792 64.912 20
 -2 12 -6 790.224 60.6816 23
 -2 12 -6 911.121 62.6433 20
 -2 12 -6 828.335 56.5895 25
 2 12 6 851.435 92.6138 19
 -2 12 -6 765.407 52.5406 26
 2 12 6 713.892 63.7586 29
 2 12 6 805.355 54.9012 26
 2 12 6 749.787 55.2509 17
 2 12 7 447.647 50.4281 40
 2 12 7 595.918 57.8562 29
 -2 12 -7 509.128 52.3856 23
 2 12 7 547.909 54.6962 27
 2 12 7 522.391 44.6991 26
 2 12 7 562.671 56.6417 28
 -2 12 -7 558.364 52.9373 20
 -2 12 -7 508.147 42.8254 26
 2 12 7 603.446 45.5616 25
 2 12 7 504.43 48.1551 17
 2 12 7 427.594 52.0716 20
 2 12 7 515.163 56.3775 21
 -2 12 -7 535.639 46.2841 25
 2 12 8 626.174 56.5249 29
 2 12 8 535.266 52.1107 20
 -2 12 -8 514.856 46.6924 7
 2 12 8 569.727 51.3735 17
 2 12 8 522.055 58.4561 21
 2 12 8 485.34 54.7627 27
 2 12 8 438.714 55.4269 28
 2 12 8 494.516 54.0848 40
 -2 12 -8 553.663 51.0686 20
 -2 12 -8 527.645 52.6489 23
 -2 12 -8 505.002 44.3006 25
 2 12 8 517.987 42.0627 26
 2 12 8 516.199 42.9262 25
 2 12 9 286.034 34.6061 26
 2 12 9 329.881 54.0707 28
 -2 12 -9 212.853 40.4543 7
 -2 12 -9 387.07 45.0893 20
 2 12 9 343.317 48.5652 40
 2 12 9 254.532 50.6002 21
 2 12 9 365.215 36.5172 25
 2 12 9 511.787 52.6125 27
 -2 12 -9 266.966 48.9174 23
 2 12 9 358.667 46.0773 17
 2 12 9 444.403 47.8018 29
 2 12 10 3727.09 154.832 28
 2 12 10 3488.49 150.4 21
 -2 12 -10 3393.91 152.891 23
 2 12 10 3746.98 150.191 17
 -2 12 -10 3422.67 146.108 7
 2 12 10 3484.19 154.052 40
 2 12 11 975.065 64.8942 17
 -2 12 -11 716.779 63.6881 23
 -2 12 -11 892.073 62.2189 7
 2 12 11 895.269 65.6702 21
 2 12 11 805.004 68.8341 40
 -2 12 -12 14.6289 34.7847 7
 2 12 12 36.8176 39.2823 21
 2 12 12 31.7784 37.4001 17
 2 12 12 27.6624 42.8727 40
 -2 12 -13 1758.29 87.9404 7
 2 12 13 1459.31 92.517 40
 2 12 13 1690.22 87.18 17
 2 12 13 1570.78 82.7506 21
 2 12 13 1829.63 91.2532 28
 -2 12 -14 405.324 45.9016 7
 -2 12 -14 367.446 49.0919 23
 2 12 14 319.263 39.3277 21
 2 12 14 294.992 47.753 28
 2 12 14 322.913 44.1791 17
 2 12 14 258.229 49.0748 40
 2 12 15 1152.06 67.3837 17
 -2 12 -15 1262.89 71.937 23
 2 12 15 1191.62 69.4605 28
 -2 12 -15 1225.54 68.3752 7
 2 12 15 1101.81 73.2187 40
 -2 12 -15 1262.48 66.0661 24
 -2 12 -16 19.0519 26.1395 24
 2 12 16 15.9234 30.6225 17
 -2 12 -16 13.2647 32.7772 7
 -2 12 -16 10.642 33.5586 23
 2 12 16 -1.87557 37.0324 40
 2 12 16 17.9331 33.5103 28
 2 12 17 58.7529 28.3877 17
 2 12 17 117.45 30.9485 28
 2 12 17 108.849 34.4513 40
 -2 12 -17 78.0709 29.798 7
 -2 12 -17 79.9542 32.0329 23
 -2 12 -17 90.9098 23.798 24
 2 12 18 18.0703 25.9687 40
 -2 12 -18 33.8345 24.4225 23
 -2 12 -18 25.8292 17.5278 24
 -2 12 -18 21.6696 25.3413 7
 -2 13 17 235.508 30.2749 41
 2 13 -17 274.037 24.0293 24
 -2 13 17 263.773 30.874 40
 2 13 -17 207.971 32.484 30
 2 13 -16 79.9357 23.991 24
 2 13 -16 60.7777 30.5216 23
 -2 13 16 76.4795 31.1989 40
 -2 13 16 24.2722 30.0587 41
 -2 13 15 65.7578 33.1851 40
 2 13 -15 10.4575 25.4337 24
 -2 13 14 84.7675 35.8507 40
 2 13 -14 155.273 30.4805 24
 2 13 -13 262.697 37.4057 7
 2 13 -13 330.211 39.911 24
 -2 13 13 329.63 41.5955 40
 2 13 -12 171.512 35.3074 7
 2 13 -12 130.951 35.2002 24
 -2 13 12 155.951 43.5455 28
 -2 13 12 126.801 38.8698 40
 2 13 -12 250.014 43.2298 23
 -2 13 12 187.292 35.8608 21
 -2 13 11 34.0691 36.8674 40
 -2 13 11 48.6006 36.3533 21
 -2 13 11 50.2277 42.6405 28
 2 13 -11 71.7697 34.315 24
 2 13 -11 17.8588 31.5527 7
 2 13 -11 53.6096 38.6937 23
 -2 13 10 26.7655 37.8539 21
 -2 13 10 4.1499 25.5728 26
 2 13 -10 28.3451 30.7661 7
 2 13 -10 29.3569 38.2547 23
 -2 13 10 7.97476 34.095 40
 -2 13 10 30.5425 40.1591 28
 2 13 -10 34.2615 34.4121 24
 2 13 -9 539.203 46.19 7
 -2 13 9 776.626 59.173 28
 -2 13 9 733.39 52.3458 20
 2 13 -9 549.158 50.4793 20
 -2 13 9 480.648 49.2156 40
 -2 13 9 538.24 42.9338 25
 2 13 -9 559.814 51.2116 29
 2 13 -9 605.996 52.9852 24
 -2 13 9 571.926 53.8727 21
 -2 13 9 572.747 44.8344 26
 2 13 -9 583.274 55.7248 23
 -2 13 8 69.7652 40.237 20
 -2 13 8 -13.2056 31.8553 40
 -2 13 8 55.9194 37.5937 28
 2 13 -8 -6.6659 37.5185 23
 2 13 -8 28.5814 29.3878 25
 -2 13 8 -19.4459 29.3874 25
 -2 13 8 23.9465 30.9326 26
 -2 13 8 15.9485 40.4063 21
 2 13 -8 -22.2045 42.54 20
 2 13 -8 26.4029 37.8416 29
 2 13 -8 31.3489 28.3899 26
 -2 13 7 4209.7 172.087 21
 2 13 -7 4387.1 166.247 25
 -2 13 7 4085.54 166.37 26
 2 13 -7 4249.84 172.779 23
 2 13 -7 3922.83 168.125 20
 -2 13 7 4288.99 167.668 20
 2 13 -7 4021.41 170.13 29
 2 13 -7 4355.75 164.4 26
 -2 13 7 4209.13 168.873 28
 2 13 -7 4173.13 170.631 24
 -2 13 7 4522.79 170.005 27
 -2 13 7 4272.76 166.823 25
 -2 13 6 372.182 47.5342 28
 -2 13 6 471.492 53.7387 27
 2 13 -6 451.388 46.3869 24
 2 13 -6 472.507 54.946 20
 2 13 -6 417.117 46.2881 23
 2 13 -6 509.009 45.1024 26
 2 13 -6 379.295 42.9457 25
 2 13 -6 538.408 47.8162 21
 -2 13 6 460.299 54.7983 21
 -2 13 6 553.3 58.1231 29
 -2 13 6 468.613 45.9763 26
 2 13 -6 395.035 51.5533 29
 -2 13 6 465.69 45.1531 25
 -2 13 6 459.701 52.6919 20
 2 13 -5 24.2818 35.0812 23
 -2 13 5 14.4848 44.1898 27
 -2 13 5 -16.3532 36.0428 28
 -2 13 5 66.3102 43.9731 21
 -2 13 5 -1.93034 33.4159 25
 2 13 -5 6.99366 36.4817 21
 -2 13 5 15.5258 33.0293 26
 -2 13 5 7.42381 43.4585 20
 2 13 -5 2.0293 46.2778 20
 2 13 -5 -8.20472 33.5659 24
 2 13 -5 1.75419 31.0964 26
 2 13 -5 14.4861 33.0616 25
 2 13 -5 49.1397 42.9642 29
 -2 13 4 4514.3 180.394 21
 -2 13 4 4259.19 174.172 26
 2 13 -4 4510.08 175.65 24
 2 13 -4 4378.83 179.964 29
 -2 13 4 4425.65 172.271 28
 2 13 -4 4368.38 173.358 26
 2 13 -4 4487.07 175.516 21
 2 13 -4 4287.38 178.882 20
 2 13 -4 4724.57 226.257 19
 -2 13 4 4313.56 176.343 20
 -2 13 4 4538.55 176.253 25
 2 13 -4 4556.02 174.929 25
 2 13 -4 4227.6 173.369 23
 -2 13 4 4488.6 176.269 27
 2 13 -3 -12.7533 32.9891 26
 -2 13 3 -23.9815 35.1148 25
 2 13 -3 18.2436 60.8669 19
 2 13 -3 74.2207 47.8503 29
 2 13 -3 13.8548 42.1091 21
 -2 13 3 13.1134 45.6487 21
 -2 13 3 15.4397 45.0018 20
 2 13 -3 13.7247 33.7319 24
 2 13 -3 2.09744 47.325 20
 -2 13 3 -13.8995 35.6531 26
 -2 13 3 37.5013 44.8568 29
 2 13 -3 -11.2297 34.7722 25
 -2 13 3 -25.7862 44.2587 27
 2 13 -3 -8.32111 44.9212 27
 -2 13 2 7114.65 256.195 27
 2 13 -2 6863.72 257.292 21
 -2 13 2 6794.19 255.478 25
 2 13 -2 6983.37 253.976 24
 2 -13 -2 5817.04 268.745 13
 -2 13 2 6623.91 255.825 20
 2 13 -2 6644.11 258.07 20
 2 13 -2 7136.67 308.238 19
 2 13 -2 6810.19 254.031 26
 -2 13 2 7029.77 259.961 21
 2 13 -2 6667.37 253.082 25
 -2 13 2 7435.02 260.55 29
 2 13 -2 6844.73 261.652 29
 -2 13 1 464.881 56.0488 29
 2 13 -1 469.974 46.3222 26
 2 13 -1 525.333 47.6372 25
 2 13 -1 454.772 44.1853 24
 -2 13 1 521.232 57.4223 20
 -2 13 1 505.499 55.906 27
 2 13 -1 482.1 54.581 21
 2 -13 -1 374.883 56.978 13
 2 13 -1 517.997 59.2013 29
 2 -13 0 184.423 47.6853 13
 2 13 0 242.473 36.7039 24
 -2 13 0 327.374 48.5342 27
 2 13 0 288.516 41.5008 26
 2 13 0 307.314 77.6816 19
 -2 13 0 316.789 51.9685 21
 -2 13 0 322.59 48.782 29
 2 13 0 357.608 52.1084 21
 -2 13 0 281.165 42.8023 26
 -2 13 0 272.941 42.0135 25
 -2 13 0 226.673 34.2567 24
 2 13 0 280.638 54.9271 29
 -2 13 -1 3228.23 138.19 24
 2 13 1 3441.15 149.042 21
 -2 13 -1 3788.42 149.012 21
 2 13 1 3474.57 146.557 27
 -2 13 -1 3560.89 145.062 27
 -2 13 -1 3318.72 144.324 25
 -2 13 -1 3492.7 145.614 29
 2 13 1 3625.19 195.23 19
 2 13 1 3279.98 136.712 24
 -2 13 -1 3543.48 143.869 26
 2 13 2 299.55 56.3099 29
 -2 13 -2 313.542 44.1635 25
 -2 13 -2 275.666 48.2919 29
 2 13 2 298.284 50.3491 27
 -2 13 -2 306.771 51.535 20
 2 13 2 317.535 44.509 25
 -2 13 -2 336.958 50.0789 21
 -2 13 -2 328.822 45.0099 26
 2 13 2 320.576 54.3088 20
 2 13 2 282.772 43.3409 26
 2 13 2 350.123 79.7213 19
 2 13 2 330.549 52.215 21
 -2 13 -2 219.253 46.6973 27
 2 13 2 316.504 42.3858 28
 -2 13 -3 8636.25 313.892 26
 -2 13 -3 8417.08 312.03 23
 -2 13 -3 9060.64 316.618 21
 2 13 3 7971.91 315.869 20
 2 13 3 8776.82 321.539 29
 2 13 3 8977.76 314.835 25
 -2 13 -3 8607.84 315.088 25
 2 13 3 8857.67 314.444 26
 2 13 3 8336.64 312.138 28
 -2 13 -3 9049.1 317.465 20
 2 13 3 8505.84 365.135 19
 2 13 3 8890.75 315.864 27
 -2 13 -3 8365.39 312.787 29
 -2 13 -3 8492.42 313.451 27
 2 13 4 8757.5 312.673 27
 2 13 4 8887.61 311.919 26
 2 13 4 8745.34 312.589 28
 2 13 4 8295.01 314.343 20
 2 13 4 8657.41 310.762 25
 -2 13 -4 9041.31 312.951 21
 -2 13 -4 8411.09 311.924 25
 -2 13 -4 8467.32 310.993 26
 -2 13 -4 8628.85 313.035 20
 2 13 4 8803.34 364.892 19
 -2 13 -4 7911.91 309.596 23
 2 13 4 9001.79 318.64 29
 -2 13 -4 8189.66 308.869 29
 -2 13 -4 8343.77 309.95 27
 -2 13 -5 1560.14 85.2895 23
 2 13 5 1757.04 83.9533 26
 2 13 5 1601.86 91.7044 21
 -2 13 -5 1562.88 85.6203 27
 -2 13 -5 1608.94 88.102 20
 2 13 5 1771.35 88.8498 28
 -2 13 -5 1822.83 87.252 21
 -2 13 -5 1618.95 83.1908 26
 -2 13 -5 1515.96 82.3486 29
 2 13 5 1653.22 90.0571 20
 2 13 5 1553.85 88.5996 27
 2 13 5 1788.06 84.5332 25
 2 13 5 1704.47 94.2926 29
 -2 13 -5 1686.05 84.4569 25
 2 13 6 1439.05 81.0965 27
 2 13 6 1544.07 77.3779 25
 -2 13 -6 1515.66 82.0574 20
 2 13 6 1321.73 81.3131 20
 2 13 6 1326.41 85.4505 21
 2 13 6 1621.28 77.9619 26
 -2 13 -6 1484.54 80.3276 23
 2 13 6 1572.81 86.3933 29
 -2 13 -6 1463.31 76.9704 25
 2 13 6 1384.75 82.69 28
 -2 13 -6 1548.82 79.3545 27
 -2 13 -6 1400.01 75.4157 26
 2 13 7 885.214 70.6565 21
 2 13 7 924.364 66.0722 27
 2 13 7 924.537 69.2798 28
 2 13 7 893.4 65.1504 20
 -2 13 -7 990.287 64.4631 20
 -2 13 -7 979.765 65.0242 23
 2 13 7 1024.77 58.8807 25
 2 13 7 1036.02 70.867 29
 -2 13 -7 886.857 58.4221 25
 2 13 7 1076.03 59.9852 26
 -2 13 -7 843.004 56.5285 26
 -2 13 -7 771.119 60.4678 27
 2 13 8 280.955 50.5598 28
 2 13 8 335.61 36.4027 25
 -2 13 -8 332.477 45.0226 20
 2 13 8 289.457 50.5051 21
 -2 13 -8 291.066 35.328 26
 2 13 8 227.707 41.7586 40
 -2 13 -8 269.078 37.3461 25
 2 13 8 256.599 34.7314 26
 2 13 8 352.991 50.1041 29
 -2 13 -8 310.848 46.7343 23
 -2 13 -8 266.135 41.9919 27
 2 13 8 377.661 50.0196 27
 2 13 8 251.375 44.2642 20
 -2 13 -9 2594.61 121.773 23
 2 13 9 2893.92 125.791 28
 2 13 9 2389.68 117.858 40
 2 13 9 2900.1 119.042 29
 2 13 9 2730.5 109.774 26
 -2 13 -9 2153.31 109.281 27
 2 13 9 3448.6 122.151 27
 2 13 9 2708.91 123.151 21
 -2 13 -9 2423.57 111.451 7
 -2 13 -10 18.4519 38.6305 23
 2 13 10 -2.21066 44.2536 28
 2 13 10 56.2474 44.0534 21
 -2 13 -10 -1.77296 31.1534 7
 -2 13 -10 -44.6946 33.4497 27
 2 13 10 60.9418 39.3556 40
 2 13 11 28.3382 36.2641 40
 2 13 11 96.7436 42.1114 21
 -2 13 -11 77.1298 40.7793 23
 2 13 11 102.818 44.0769 28
 -2 13 -11 48.2496 31.1353 7
 2 13 11 32.8701 35.3552 17
 -2 13 -11 60.5239 31.3262 27
 2 13 12 41.6293 37.3591 21
 2 13 12 74.192 39.0299 40
 -2 13 -12 30.6292 36.5364 23
 -2 13 -12 1.88658 32.4727 24
 -2 13 -12 40.4394 31.7634 7
 2 13 12 5.62492 33.9176 17
 -2 13 -13 156.944 34.5212 7
 2 13 13 205.631 38.0012 21
 -2 13 -13 125.832 40.9173 23
 -2 13 -13 222.067 36.4657 24
 2 13 13 174.256 42.2916 40
 -2 13 -14 481.552 42.3507 7
 2 13 14 501.766 48.224 28
 2 13 14 418.157 46.9151 40
 -2 13 -14 414.53 40.5047 24
 -2 13 -15 188.816 31.7347 7
 2 13 15 194.678 37.5906 40
 -2 13 -15 253.552 38.099 23
 2 13 15 235.735 36.8654 28
 -2 13 -15 199.332 30.9556 24
 2 13 16 29.9194 29.0293 40
 -2 13 -16 91.4887 23.8122 24
 -2 13 -16 94.8567 27.6997 7
 -2 13 -16 104.627 30.7508 23
 2 13 16 77.0994 30.0541 28
 -2 13 -17 323.946 30.4163 7
 -2 13 -17 299.096 24.8692 24
 -2 13 -17 298.979 31.8526 23
 2 13 17 326.788 32.0387 40
 -2 14 15 92.0644 25.4354 40
 2 14 -15 67.7106 25.3759 30
 2 14 -15 67.9975 24.169 27
 2 14 -15 137.957 23.9782 24
 -2 14 14 909.151 50.8143 40
 -2 14 14 834.909 54.4596 41
 2 14 -14 960.435 56.1204 23
 2 14 -14 1054.63 51.3998 24
 -2 14 13 149.552 30.5368 40
 2 14 -13 133.907 30.6989 24
 2 14 -13 127.694 31.1528 30
 2 14 -13 143.17 35.2195 23
 2 14 -12 68.7888 30.5485 24
 -2 14 12 99.494 30.8451 21
 -2 14 12 71.4834 29.2334 40
 2 14 -12 42.5394 32.1992 23
 2 14 -11 79.3668 36.2526 23
 2 14 -11 110.01 34.9678 24
 -2 14 11 52.1258 33.5598 21
 -2 14 11 14.2222 29.654 40
 2 14 -10 1061.58 63.832 24
 -2 14 10 1118.14 55.2735 26
 -2 14 10 1180.62 65.9562 21
 2 14 -10 1059.84 66.1781 23
 -2 14 10 1204.31 66.8482 28
 -2 14 9 1520.72 70.901 25
 2 14 -9 1461.06 80.1453 23
 2 14 -9 1380.6 74.8765 29
 -2 14 9 1551.84 72.5074 26
 2 14 -9 1424.74 74.7913 20
 -2 14 9 1655.88 80.3986 28
 -2 14 9 1559.72 80.9332 21
 -2 14 8 237.289 34.3816 25
 2 14 -8 215.297 40.2343 23
 -2 14 8 317.451 43.789 20
 -2 14 8 241.964 42.9275 21
 2 14 -8 256.804 33.9232 26
 2 14 -8 224.65 42.8937 20
 2 14 -8 207.608 41.4009 29
 -2 14 8 325.495 44.6856 28
 2 14 -8 222.126 39.5158 24
 -2 14 8 236.816 35.1825 26
 2 14 -7 899.74 55.8324 26
 2 14 -7 856.776 64.4725 20
 -2 14 7 1081.26 64.4736 20
 2 14 -7 857.138 62.7035 29
 -2 14 7 958.521 67.5611 21
 2 14 -7 935.184 62.1267 23
 -2 14 7 863.105 58.0281 26
 2 14 -7 873.856 61.2919 24
 -2 14 7 1036.38 62.9856 28
 2 14 -7 962.387 58.4144 25
 -2 14 7 917.911 57.5983 25
 2 14 -6 62.1563 32.5247 26
 2 14 -6 9.68185 33.2165 23
 -2 14 6 33.0821 44.3729 20
 2 14 -6 15.471 29.8517 25
 -2 14 6 113.872 46.2827 27
 -2 14 6 -6.1009 42.7004 21
 -2 14 6 52.4706 36.4209 28
 2 14 -6 -4.59259 34.4225 21
 -2 14 6 45.3976 34.4033 26
 2 14 -6 -11.8315 33.0851 24
 2 14 -6 -9.78938 38.6592 29
 -2 14 6 10.7212 31.9989 25
 2 14 -6 -60.0527 47.556 20
 2 14 -5 864.274 55.3993 26
 2 14 -5 724.792 55.4409 23
 2 14 -5 943.433 61.1987 24
 -2 14 5 899.688 59.286 25
 2 14 -5 799.591 64.8234 20
 -2 14 5 887.856 64.6981 20
 -2 14 5 837.965 64.9979 21
 -2 14 5 890.106 57.254 28
 2 14 -5 802.248 58.3545 21
 2 14 -5 897 57.6727 25
 -2 14 5 836.785 58.7214 26
 -2 14 5 937.299 65.7665 27
 2 14 -5 705.73 64.309 27
 2 14 -5 823.777 64.7594 29
 -2 14 4 14.4929 44.0774 27
 2 14 -4 -15.609 33.7222 24
 -2 14 4 19.1708 31.9438 28
 -2 14 4 -4.26697 45.2531 21
 2 14 -4 57.6949 44.1155 29
 2 14 -4 -36.6726 46.5416 20
 -2 14 4 3.85823 32.6744 26
 -2 14 4 -44.4336 35.2711 25
 -2 14 4 23.1087 44.9189 29
 2 14 -4 1.82827 38.3846 21
 2 14 -4 1.83258 32.9976 25
 2 14 -4 -35.7211 47.833 27
 -2 14 4 9.36078 46.315 20
 2 14 -4 3.55262 32.4306 26
 -2 14 3 1061.92 75.0192 21
 -2 14 3 1404.61 80.42 29
 2 14 -3 1191.52 67.9116 25
 -2 14 3 1159.14 74.9598 20
 2 14 -3 1152.69 72.9264 21
 2 14 -3 1155.46 76.6185 20
 2 14 -3 1290.08 70.0856 26
 -2 14 3 1132.56 68.7475 25
 -2 14 3 1162.47 70.3442 26
 -2 14 3 985.698 72.6246 27
 2 14 -3 1176.9 78.2317 29
 2 14 -3 1009.85 75.0192 27
 2 14 -3 1095.6 66.9108 24
 2 14 -2 370.618 42.7659 24
 -2 14 2 312.841 50.7664 27
 2 14 -2 428.708 47.0083 25
 -2 14 2 378.063 46.3896 25
 2 14 -2 356.99 50.9707 21
 2 14 -2 414.889 57.4213 20
 2 14 -2 312.264 53.9701 29
 -2 14 2 417.004 54.4162 29
 2 14 -2 400.198 46.199 26
 -2 14 2 358.424 54.5747 20
 -2 14 1 48.8401 46.0928 27
 -2 14 1 74.6549 47.4216 20
 2 14 -1 71.1672 50.4729 29
 2 14 -1 117.004 35.9841 26
 2 14 -1 124.854 33.4663 24
 2 14 -1 138.735 47.6522 21
 -2 14 1 197.876 48.4246 29
 2 14 -1 95.6106 36.2208 25
 2 14 0 2215.64 112.414 20
 -2 14 0 2379.54 109.432 27
 2 14 0 2339.52 112.087 21
 -2 14 0 2362.95 107.319 26
 -2 14 0 2297.75 112.013 21
 2 14 0 2303.07 105.313 26
 2 14 0 2420.06 102.465 24
 2 14 0 2255.11 114.42 29
 -2 14 0 2406.78 111.751 29
 -2 14 0 2133.87 98.1836 24
 -2 14 0 2287.91 107.18 25
 -2 14 -1 294.686 36.5322 24
 2 14 1 290.165 53.1692 20
 -2 14 -1 323.689 44.5974 25
 -2 14 -1 373.389 44.3294 26
 2 14 1 350.375 37.2282 24
 -2 14 -1 365.189 52.2565 21
 -2 14 -1 328.571 50.4904 29
 2 14 1 313.999 51.4329 21
 2 14 1 361.517 52.7124 27
 -2 14 -1 182.588 47.8507 27
 -2 14 -2 59.7635 40.9207 27
 2 14 2 33.4547 47.1677 21
 2 14 2 3.73652 35.3512 26
 2 14 2 2.12586 47.9707 20
 -2 14 -2 3.94964 46.8175 20
 -2 14 -2 38.0442 35.8061 25
 -2 14 -2 19.521 35.4019 26
 2 14 2 5.71934 34.9077 25
 -2 14 -2 32.1841 41.6659 21
 -2 14 -2 -7.42519 40.7885 29
 2 14 2 -13.7959 50.7167 27
 -2 14 -2 43.6684 32.0278 24
 2 14 3 183.753 39.6951 26
 -2 14 -3 232.645 47.6458 21
 2 14 3 172.863 50.0312 20
 -2 14 -3 175.751 48.5641 20
 -2 14 -3 262.183 45.3605 29
 2 14 3 252.847 41.6046 25
 2 14 3 133.054 47.1081 27
 -2 14 -3 196.204 38.5026 26
 -2 14 -3 125.199 43.1251 27
 -2 14 -3 169.008 35.276 24
 2 14 3 183.61 52.8198 29
 -2 14 -3 165.012 38.8699 25
 2 14 3 184.18 38.0138 28
 2 14 4 537.137 56.122 27
 -2 14 -4 758.226 59.9145 20
 -2 14 -4 586.448 53.2773 27
 -2 14 -4 558.503 49.0042 26
 2 14 4 587.219 63.9138 29
 -2 14 -4 567.449 52.6284 29
 2 14 4 526.655 50.2392 26
 2 14 4 537.927 51.1697 25
 -2 14 -4 493.461 46.9217 24
 2 14 4 487.56 57.744 20
 -2 14 -4 502.173 46.4404 23
 -2 14 -4 661.696 55.3055 21
 -2 14 -4 566.093 51.9552 25
 2 14 4 562.107 50.4092 28
 -2 14 -5 820.197 62.3763 20
 -2 14 -5 634.463 51.7537 25
 2 14 5 863.376 54.599 25
 2 14 5 659.596 60.8534 20
 2 14 5 700.87 63.5108 21
 2 14 5 713.673 63.9961 29
 -2 14 -5 655.681 52.4827 29
 2 14 5 678.508 51.2127 26
 -2 14 -5 747.661 53.3605 26
 -2 14 -5 725.142 53.9023 24
 2 14 5 708.6 56.459 28
 -2 14 -5 738.655 54.9753 27
 -2 14 -5 604.704 51.7764 23
 2 14 5 620.871 59.024 27
 2 14 6 1218.52 72.9537 27
 -2 14 -6 1082.27 67.6209 23
 -2 14 -6 1060.81 67.3956 24
 2 14 6 1032.2 73.7578 21
 -2 14 -6 1055.43 63.5272 25
 -2 14 -6 1124.74 64.3377 26
 2 14 6 1273.24 66.5627 25
 2 14 6 1135.62 76.1603 29
 2 14 6 1104.4 72.899 20
 -2 14 -6 1269.98 72.5412 20
 2 14 6 1115.02 70.0801 28
 -2 14 -6 1052.04 67.1575 27
 2 14 6 1211.62 66.268 26
 -2 14 -7 -1.94734 33.1435 24
 2 14 7 101.613 44.6844 27
 -2 14 -7 -6.56719 29.2326 25
 2 14 7 -9.95479 39.8582 28
 2 14 7 21.9006 30.4528 25
 -2 14 -7 83.2701 40.0673 20
 2 14 7 32.6413 42.8652 21
 -2 14 -7 -12.6814 34.3338 27
 2 14 7 -8.70778 42.9264 20
 -2 14 -7 10.7084 28.3878 26
 2 14 7 47.8939 42.8791 29
 -2 14 -7 -26.3237 33.25 23
 2 14 7 37.7812 29.5963 26
 2 14 8 -10.0272 27.15 26
 -2 14 -8 8.9339 27.163 25
 -2 14 -8 9.43855 25.1992 26
 2 14 8 14.4015 42.0209 29
 -2 14 -8 14.4065 34.4252 23
 2 14 8 18.3712 37.7999 20
 -2 14 -8 20.7631 33.2654 27
 2 14 8 21.1044 44.5466 21
 -2 14 -8 27.1621 31.7603 24
 -2 14 -8 106.6 39.1354 20
 2 14 8 34.2546 41.565 28
 2 14 9 1647.53 86.6301 21
 -2 14 -9 1534.63 83.221 23
 -2 14 -9 1463.57 73.5906 27
 2 14 9 1485.31 70.7222 26
 2 14 9 1769.34 87.7661 28
 2 14 9 1507.01 77.5372 40
 -2 14 -9 1511.24 80.1305 24
 -2 14 -10 115.602 36.341 23
 2 14 10 185.062 43.7293 21
 2 14 10 185.866 44.2007 28
 -2 14 -10 166.99 33.2793 27
 2 14 10 163.571 35.9732 40
 -2 14 -11 780.559 56.3868 23
 2 14 11 703.382 53.7856 21
 -2 14 -11 653.898 52.2472 24
 2 14 11 644.078 50.3719 40
 2 14 11 762.644 57.9935 28
 -2 14 -12 880.689 58.2966 23
 2 14 12 965.817 57.5286 21
 2 14 12 847.936 54.9179 40
 -2 14 -12 822.458 50.0529 7
 2 14 12 976.042 60.7805 28
 -2 14 -12 906.637 55.7512 24
 2 14 13 220.456 34.7344 40
 2 14 13 261.494 33.7199 21
 -2 14 -13 247.237 30.8849 7
 -2 14 -13 279.746 34.3984 24
 -2 14 -13 251.406 38.5504 23
 -2 14 -14 224.617 34.8584 23
 -2 14 -14 166.447 27.4043 7
 -2 14 -14 218.684 29.7769 24
 2 14 14 211.657 31.2629 40
 2 14 15 1134.35 55.0768 28
 -2 14 -15 1024.34 50.3662 24
 -2 14 -15 962.88 47.8412 7
 2 15 -14 39.7709 23.6955 23
 -2 15 14 44.4576 24.0309 41
 2 15 -14 84.0346 21.6292 27
 2 15 -14 68.1474 21.2909 24
 2 15 -13 88.5628 27.7304 23
 -2 15 13 98.4746 28.8978 41
 2 15 -13 76.2736 26.7344 27
 2 15 -13 97.8076 25.0869 24
 2 15 -12 155.187 31.1074 23
 2 15 -12 132.842 28.0713 24
 -2 15 12 100.099 31.1024 41
 2 15 -12 152.949 32.5477 27
 -2 15 11 149.22 31.3104 21
 2 15 -11 121.507 29.2056 24
 2 15 -11 96.7727 31.7828 23
 2 15 -11 137.416 35.1619 27
 2 15 -10 83.6495 29.6653 23
 -2 15 10 148.867 34.2231 21
 2 15 -10 80.7993 38.561 27
 -2 15 10 112.846 22.5044 26
 2 15 -9 126.929 33.3957 23
 2 15 -9 55.5471 39.1567 27
 2 15 -9 74.2235 29.1707 29
 -2 15 9 87.5578 26.0403 26
 -2 15 9 130.382 36.6208 21
 2 15 -9 142.924 32.7428 20
 -2 15 9 106.024 23.751 25
 -2 15 8 772.649 45.0331 25
 2 15 -8 654.421 48.9965 23
 2 15 -8 584.494 48.372 24
 2 15 -8 657.518 49.2456 20
 2 15 -8 638.954 56.7404 27
 -2 15 8 623.425 51.0525 21
 2 15 -8 586.19 47.8327 29
 -2 15 8 662.054 44.7691 26
 -2 15 7 130.262 31.4732 26
 2 15 -7 158.605 41.4042 20
 2 15 -7 191.982 31.6099 26
 -2 15 7 200.557 41.8479 21
 2 15 -7 133.021 37.3435 29
 -2 15 7 139.137 31.96 25
 -2 15 7 209.871 40.949 20
 2 15 -7 112.648 31.0445 24
 2 15 -7 78.8598 41.3593 27
 2 15 -7 113.645 32.0675 23
 -2 15 6 1253.45 67.4939 25
 2 15 -6 1290.09 76.7282 27
 -2 15 6 1458.19 74.8413 20
 2 15 -6 1148.7 71.6116 29
 -2 15 6 1240.42 67.9635 26
 2 15 -6 1159.73 69.0134 24
 2 15 -6 1331.18 68.2572 25
 2 15 -6 1138.4 65.7325 23
 -2 15 6 1287.89 74.6062 21
 2 15 -6 1268.44 73.7446 20
 2 15 -6 1370.5 67.5738 26
 2 15 -5 7.03634 29.4722 24
 2 15 -5 25.4706 30.3942 26
 2 15 -5 -40.9574 45.5436 20
 2 15 -5 25.5528 34.6739 21
 -2 15 5 88.7436 43.1215 20
 2 15 -5 -9.23061 40.5289 29
 -2 15 5 -1.89885 40.0387 21
 2 15 -5 40.7702 43.1012 27
 -2 15 5 15.1144 30.0362 25
 2 15 -5 34.8383 31.1147 25
 -2 15 5 179.451 46.7383 27
 -2 15 5 3.42333 30.7872 26
 -2 15 4 1076.28 68.2494 20
 -2 15 4 998.263 68.223 21
 2 15 -4 881.161 67.4913 20
 -2 15 4 962.321 61.8486 26
 2 15 -4 1005.48 60.3961 25
 2 15 -4 1052.23 63.8657 21
 2 15 -4 950.667 59.0159 24
 -2 15 4 1099.19 69.2217 27
 2 15 -4 914.09 67.7703 29
 2 15 -4 1007.54 69.6741 27
 -2 15 4 869.562 59.4402 25
 2 15 -4 1074.66 60.6846 26
 2 15 -3 3.42366 29.8564 24
 -2 15 3 46.5665 42.4906 20
 -2 15 3 29.8938 40.7025 21
 2 15 -3 37.5685 32.0182 26
 -2 15 3 39.6715 41.8375 27
 2 15 -3 -51.2783 44.9756 27
 2 15 -3 22.9077 37.49 21
 -2 15 3 -25.3443 34.8538 25
 2 15 -3 8.14289 42.9168 29
 -2 15 3 -14.4247 32.9649 26
 2 15 -3 15.8747 33.3703 25
 2 15 -3 -46.4877 48.026 20
 -2 15 2 80.0319 45.964 20
 -2 15 2 137.796 47.326 29
 2 15 -2 78.7893 33.6404 26
 -2 15 2 68.1073 30.9227 22
 -2 15 2 55.7777 34.6825 25
 -2 15 2 68.2477 43.7512 27
 2 15 -2 68.7325 40.5065 21
 2 15 -2 45.4489 47.289 20
 2 15 -2 141.805 49.2992 29
 2 15 -2 67.7198 30.7121 24
 2 15 -2 84.1848 34.664 25
 2 15 -1 22.0763 27.6669 24
 -2 15 1 -47.7632 44.559 20
 -2 15 1 -56.4929 43.5442 27
 2 15 -1 27.1341 35.1258 25
 -2 15 1 7.61853 42.4724 29
 2 15 -1 10.6022 33.0457 26
 2 15 -1 -14.9842 48.0827 29
 2 15 -1 46.5062 41.7213 21
 -2 15 1 16.7716 33.6494 26
 -2 15 0 2202.58 102.197 25
 -2 15 0 2260.91 103.379 26
 -2 15 0 2339.87 106.834 21
 -2 15 0 2298.52 106.72 29
 2 15 0 2078.14 94.1588 24
 2 15 0 2185.59 108.401 20
 2 15 0 2154.36 109.753 29
 -2 15 0 2150.18 103.658 27
 2 15 0 2221.32 106.282 21
 2 15 0 2136.86 101.258 26
 2 15 1 116.541 49.3207 20
 -2 15 -1 198.323 43.7408 29
 -2 15 -1 160.196 39.7764 26
 2 15 1 187.172 47.1958 21
 -2 15 -1 301.961 49.3699 21
 -2 15 -1 190.286 39.4681 25
 -2 15 -1 113.001 44.3553 27
 -2 15 -1 178.723 30.7664 24
 2 15 2 1702.49 82.8296 25
 -2 15 -2 1434.48 83.0415 27
 -2 15 -2 1688.49 88.5577 20
 2 15 2 1735.71 88.3366 27
 2 15 2 1408.3 87.5315 20
 -2 15 -2 1714.4 86.4644 21
 -2 15 -2 1500.13 81.1274 25
 -2 15 -2 1646.52 82.5528 26
 2 15 2 1667.81 81.4579 26
 -2 15 -2 1537.04 76.2561 24
 -2 15 -2 1652.7 84.1101 29
 2 15 2 1544.69 88.047 21
 -2 15 -3 -7.29319 32.2728 25
 2 15 3 -7.18009 45.3551 27
 -2 15 -3 22.7205 28.5161 24
 2 15 3 -37.3111 47.4471 20
 2 15 3 6.96877 33.7476 26
 -2 15 -3 21.1402 37.5354 29
 2 15 3 18.9622 47.2829 29
 -2 15 -3 35.9894 42.9321 20
 2 15 3 46.1999 45.7879 21
 2 15 3 55.0597 33.6876 25
 -2 15 -3 -17.8366 32.5205 26
 -2 15 -3 -83.7335 44.1746 27
 -2 15 -4 299.902 42.5533 29
 2 15 4 374.417 43.4915 25
 2 15 4 325.997 50.3617 27
 2 15 4 336.406 52.0824 20
 -2 15 -4 374.656 42.1266 25
 2 15 4 356.666 40.2251 28
 2 15 4 411.366 41.7656 26
 -2 15 -4 406.284 50.7049 20
 2 15 4 424.164 51.6871 29
 -2 15 -4 218.367 44.5124 27
 -2 15 -4 284.694 39.6101 26
 -2 15 -4 309.023 38.2061 24
 2 15 5 589.779 57.7595 29
 -2 15 -5 530.258 45.7468 24
 -2 15 -5 575.136 48.0013 27
 2 15 5 583.583 57.0814 21
 2 15 5 670.523 55.3017 27
 2 15 5 573.155 46.6779 26
 -2 15 -5 514.133 45.6077 29
 2 15 5 457.716 54.2668 20
 -2 15 -5 451.263 42.5469 23
 -2 15 -5 678.123 56.1126 20
 -2 15 -5 544.729 45.2876 26
 2 15 5 627.225 47.3795 25
 -2 15 -5 495.878 46.9566 25
 2 15 5 643.599 49.345 28
 -2 15 -6 146.308 31.9862 25
 2 15 6 135.032 47.0901 29
 2 15 6 115.461 41.5971 20
 2 15 6 167.095 43.4147 27
 2 15 6 152.218 32.8285 26
 -2 15 -6 295.617 45.0193 20
 2 15 6 124.956 45.6065 21
 -2 15 -6 117.204 33.6261 24
 -2 15 -6 157.166 33.8531 23
 -2 15 -6 185.854 32.8482 26
 -2 15 -6 183.238 37.1296 27
 2 15 6 120.529 37.6122 28
 2 15 7 51.6406 29.266 26
 2 15 7 25.5083 38.0319 20
 2 15 7 114.358 40.5645 29
 -2 15 -7 44.1096 31.8042 23
 -2 15 -7 89.4257 33.3139 27
 -2 15 -7 60.8432 26.4505 26
 -2 15 -7 49.7957 32.2713 24
 -2 15 -7 14.3309 27.0308 25
 2 15 7 48.6634 42.2147 21
 2 15 7 85.6394 36.7153 28
 -2 15 -8 215.606 33.6905 27
 2 15 8 241.049 38.4852 20
 2 15 8 146.625 38.7797 28
 2 15 8 256.029 31.1013 26
 -2 15 -8 182.788 35.8598 23
 -2 15 -8 230.409 30.5712 25
 -2 15 -8 185.701 33.5354 24
 2 15 8 233.32 46.1506 21
 -2 15 -9 43.8821 30.7372 23
 -2 15 -9 39.5548 27.4595 27
 -2 15 -9 24.5053 31.0714 24
 2 15 9 -51.3315 40.2026 21
 2 15 9 16.3545 36.005 28
 -2 15 -10 1628.77 80.2207 23
 2 15 10 1672.75 82.2028 21
 2 15 10 1764.47 83.4354 28
 -2 15 -10 1640.96 79.5818 24
 -2 15 -11 297.426 36.005 23
 2 15 11 289.359 38.7211 21
 2 15 11 321.943 39.5635 28
 -2 15 -12 666.906 43.9956 24
 -2 15 -12 593.459 45.0103 23
 2 15 12 675.331 44.4392 21
 -2 15 -13 66.0579 24.3383 24
 2 15 13 55.7063 28.7886 28
 -2 15 -13 74.3588 26.2754 23
 2 15 13 22.0377 19.4466 40
 2 15 13 74.6858 22.7011 21
 2 16 -12 802.826 39.4417 27
 2 16 -12 665.697 39.3912 23
 -2 16 12 620.399 40.2203 41
 2 16 -12 849.086 41.4095 24
 2 16 -11 711.625 41.1199 23
 2 16 -11 766.35 43.3843 27
 -2 16 11 636.24 40.7248 41
 2 16 -10 250.362 34.2313 27
 -2 16 10 218.543 28.2664 41
 2 16 -10 172.472 27.3867 23
 -2 16 9 72.2662 25.1532 41
 2 16 -9 133.002 28.0861 24
 -2 16 9 152.991 31.7763 21
 -2 16 9 123.36 22.3375 26
 2 16 -9 121.783 26.6717 23
 2 16 -9 141.893 34.9115 27
 -2 16 8 700.271 46.1162 41
 2 16 -8 906.587 50.9133 24
 -2 16 8 986.54 55.1552 21
 2 16 -8 788.872 46.8459 23
 -2 16 8 881.165 45.4732 25
 2 16 -8 754.299 47.137 29
 2 16 -8 898.882 56.0505 27
 -2 16 8 934.143 46.8433 26
 2 16 -8 904.229 49.4022 20
 2 16 -7 24.4979 23.9022 23
 -2 16 7 24.6057 24.8958 41
 2 16 -7 69.5951 32.8569 20
 2 16 -7 -15.0583 37.4618 27
 -2 16 7 56.1113 34.9148 21
 2 16 -7 59.5981 30.1156 29
 2 16 -7 2.79313 25.6942 24
 -2 16 7 44.4049 25.7354 26
 -2 16 7 37.8584 23.6084 25
 -2 16 6 752.734 47.2961 25
 -2 16 6 867.409 56.2265 21
 2 16 -6 842.955 54.3721 20
 2 16 -6 884.081 50.9164 24
 -2 16 6 721.173 47.2506 26
 2 16 -6 668.545 50.9302 29
 2 16 -6 713.053 56.8866 27
 2 16 -5 21.3701 40.0929 27
 -2 16 5 86.2172 39.2255 20
 2 16 -5 -14.5715 36.6915 20
 -2 16 5 4.29999 29.152 26
 -2 16 5 26.6178 27.341 25
 2 16 -5 7.52883 34.9394 29
 -2 16 5 8.04141 37.6942 21
 2 16 -5 15.8611 26.3688 24
 2 16 -5 24.5906 27.8168 26
 2 16 -4 384.114 40.5979 26
 -2 16 4 527.827 49.2285 20
 2 16 -4 409.334 37.8373 24
 -2 16 4 490.231 48.5774 21
 -2 16 4 419.642 40.3319 25
 2 16 -4 405.629 47.1856 20
 2 16 -4 418.483 42.9685 21
 -2 16 4 390.521 35.2188 22
 2 16 -4 382.863 44.9371 29
 2 16 -4 401.006 49.5479 27
 -2 16 4 409.792 41.3405 26
 2 16 -3 4905.15 189.869 29
 2 16 -3 4533.6 182.428 24
 2 16 -3 4858.45 185.591 21
 -2 16 3 4758.03 185.492 25
 -2 16 3 5061.34 190.225 21
 -2 16 3 4918.41 186.753 26
 -2 16 3 5256.94 190.14 20
 2 16 -3 5291.74 188.519 25
 2 16 -3 4813.23 189.89 27
 2 16 -3 4723.38 188.941 20
 2 16 -3 5142.56 186.631 26
 -2 16 3 4971.47 187.34 27
 2 16 -2 228.352 31.8146 24
 -2 16 2 306.501 47.4111 20
 2 16 -2 137.169 45.8468 27
 2 16 -2 278.474 40.1139 21
 2 16 -2 244.402 36.5825 26
 -2 16 2 194.626 37.4847 25
 2 16 -2 285.527 36.8977 25
 -2 16 2 301.614 45.1576 27
 2 16 -2 225.369 47.65 20
 2 16 -2 224.467 45.9494 29
 -2 16 1 204.652 41.6839 21
 -2 16 1 204.51 44.9202 20
 2 16 -1 143.255 39.3358 21
 2 16 -1 163.296 33.5915 26
 -2 16 1 162.634 36.4306 26
 2 16 -1 202.741 34.6866 25
 2 16 -1 203.865 46.1803 29
 -2 16 1 128.376 41.2778 27
 2 16 0 1270.74 75.9376 20
 2 16 0 1261.41 68.6543 26
 -2 16 0 1212.12 69.898 27
 2 16 0 1376.1 73.4156 21
 -2 16 0 1407.44 74.1905 21
 -2 16 0 1174.57 68.0178 26
 -2 16 0 1299.71 69.3751 25
 2 16 0 1176.45 74.326 29
 -2 16 -1 5664.28 205.591 25
 -2 16 -1 5174.33 202.463 26
 2 16 1 5384.17 207.631 20
 2 16 1 5591.66 207.569 21
 -2 16 -1 5340.11 202.181 27
 -2 16 -2 -28.4255 31.5093 26
 2 16 2 72.9301 32.172 25
 -2 16 -2 55.5408 40.5828 20
 2 16 2 12.5218 38.8574 21
 2 16 2 52.307 31.4251 26
 2 16 2 -19.0436 42.7686 20
 -2 16 -2 17.166 22.9962 24
 -2 16 -2 -37.3545 37.5278 27
 -2 16 -2 39.0371 32.6758 25
 2 16 2 -16.2129 41.4049 27
 2 16 3 76.8214 29.674 26
 2 16 3 75.9653 43.8918 20
 2 16 3 116.386 43.4155 29
 2 16 3 154.738 34.4076 25
 -2 16 -3 86.2402 32.7696 26
 -2 16 -3 8.23527 37.4161 27
 -2 16 -3 106.977 32.2622 25
 -2 16 -3 162.252 42.0454 20
 2 16 3 38.7001 41.1502 27
 2 16 3 59.7361 40.6185 21
 -2 16 -3 87.7538 25.8424 24
 -2 16 -4 647.563 44.6241 24
 -2 16 -4 854.726 57.4154 20
 -2 16 -4 663.258 47.2963 26
 2 16 4 788.69 58.1402 20
 2 16 4 876.638 61.8107 29
 2 16 4 672.722 54.5063 27
 -2 16 -4 730.613 49.3466 25
 2 16 4 691.467 48.0053 26
 -2 16 -4 547.577 48.3276 27
 -2 16 -5 -82.8356 34.7594 27
 2 16 5 17.8021 37.7238 20
 2 16 5 -12.296 39.3492 21
 2 16 5 56.617 40.2974 27
 2 16 5 -4.69956 26.4144 28
 2 16 5 15.112 25.4901 26
 -2 16 -5 22.6038 26.0358 26
 -2 16 -5 8.38273 25.2978 24
 2 16 5 5.01005 40.6325 29
 -2 16 -5 8.484 28.1119 25
 2 16 6 279.482 33.344 26
 2 16 6 260.574 33.4679 28
 -2 16 -6 260.956 33.3939 25
 2 16 6 284.816 45.0988 21
 -2 16 -6 214.67 34.6686 27
 2 16 6 263.365 40.148 20
 -2 16 -6 234.366 32.991 24
 -2 16 -6 240.21 30.0751 26
 -2 16 -7 1890.15 87.8256 23
 -2 16 -7 2237.03 88.855 25
 2 16 7 2282.15 98.925 21
 -2 16 -7 2141.52 86.2885 26
 2 16 7 2118.23 90.4635 28
 -2 16 -7 2225.52 92.0511 24
 -2 16 -7 1901.02 86.0949 27
 2 16 7 2309.48 91.6254 20
 -2 16 -8 292.262 31.6593 23
 -2 16 -8 270.998 27.9678 25
 2 16 8 344.452 33.6632 20
 2 16 8 307.505 40.4805 21
 -2 16 -8 297.279 33.6279 24
 2 16 8 334.726 35.384 28
 -2 16 -9 2307.08 101.632 24
 2 16 9 2685.85 106.549 21
 -2 16 -9 2395.4 100.806 23
 2 16 9 2725.65 103.495 28
 -2 16 -10 422.323 34.4275 23
 -2 16 -10 377.362 34.0002 24
 2 16 10 412.352 35.4518 28
 2 16 10 433.886 38.6799 21
 -2 16 -11 59.5231 22.2397 23
 2 16 11 78.4184 26.2278 21
 2 17 -9 763.148 43.1207 27
 -2 17 8 290.974 24.3679 22
 -2 17 8 301.058 23.3076 26
 2 17 -8 251.326 33.8192 27
 2 17 -7 577.898 45.4334 27
 -2 17 7 713.133 38.4202 26
 2 17 -7 787.489 41.7612 20
 2 17 -7 789.638 41.4006 24
 2 17 -7 551.476 36.4311 29
 -2 17 6 77.813 22.7246 25
 2 17 -6 89.1584 25.9556 29
 2 17 -6 114.276 30.4627 20
 -2 17 6 65.5852 22.5615 26
 -2 17 5 310.319 30.9774 25
 -2 17 5 266.838 30.2771 26
 2 17 -5 323.457 36.7218 20
 -2 17 5 377.871 39.4914 21
 2 17 -5 229.7 39.9228 27
 2 17 -5 268.752 34.0597 29
 2 17 -4 1783.82 78.244 20
 -2 17 4 1697.39 74.126 25
 -2 17 4 1887.75 80.5543 21
 2 17 -4 1600.76 76.2857 29
 -2 17 4 1721.59 74.7944 26
 2 17 -3 246.356 42.917 27
 -2 17 3 310.534 34.6078 25
 -2 17 3 340.579 35.0347 26
 2 17 -3 336.201 42.4355 20
 2 17 -3 422.31 41.6251 29
 -2 17 2 463.048 39.1694 25
 2 17 -2 526.905 40.1908 26
 2 17 -2 541.872 42.4897 21
 2 17 -2 403.659 45.652 27
 2 17 -2 474.59 46.7211 20
 2 17 -2 556.708 47.4473 29
 -2 17 1 367.592 40.2752 27
 -2 17 1 205.873 32.2885 26
 2 17 -1 305.103 33.3305 26
 2 17 -1 214.641 40.8527 29
 2 17 -1 279.803 36.2039 21
 -2 17 0 -7.8121 28.014 26
 2 17 0 79.2497 38.4551 29
 2 17 0 -12.6919 37.4234 20
 2 17 0 40.8204 26.4009 26
 2 17 0 22.7491 31.315 21
 -2 17 0 26.3368 31.8107 27
 -2 17 0 14.6469 26.8145 25
 -2 17 -1 3210.2 126.753 25
 2 17 1 3274.47 128.803 21
 2 17 1 3222.85 130.343 20
 2 17 1 3399.31 132.559 29
 -2 17 -1 3001.11 123.95 27
 -2 17 -1 3257.86 126.746 26
 2 17 2 104.338 29.3313 26
 -2 17 -2 73.812 27.8517 25
 -2 17 -2 37.2504 30.2296 27
 -2 17 -2 66.636 27.9124 26
 2 17 2 91.8473 34.4144 21
 2 17 2 74.4098 37.8733 20
 2 17 3 395.559 35.85 26
 -2 17 -3 373.648 35.6314 25
 2 17 3 460.047 41.7631 27
 -2 17 -3 358.996 34.5003 26
 2 17 3 355.473 41.2841 21
 -2 17 -3 344.044 28.1277 24
 2 17 3 459.381 45.5186 29
 2 17 3 348.506 42.1612 20
 -2 17 -3 326.93 35.5592 27
 -2 17 -4 59.2936 24.9129 26
 2 17 4 59.0946 35.2267 20
 -2 17 -4 100.884 26.3129 25
 -2 17 -4 75.3371 21.4065 24
 -2 17 -4 21.3122 27.2092 27
 -2 17 -5 448.456 35.7879 25
 -2 17 -5 452.081 32.7659 24
 -2 17 -5 452.845 33.7758 26
 -2 17 -5 396.608 33.7197 27
 -2 17 -6 73.9478 22.2508 25
 -2 17 -6 71.8496 19.9044 26
 2 17 6 96.9994 29.4821 20
 2 17 6 60.3231 32.7539 21
 -2 17 -6 35.0002 21.5401 24
 -2 17 -6 3.5534 22.2868 27
 2 17 7 2353.23 87.589 20
 2 17 7 2308.76 93.8427 21
 -2 17 -8 747.258 42.1162 24
 2 17 8 857.784 47.4101 21
 -2 18 4 55.8377 19.2864 26
 2 18 -4 35.3898 26.2457 27
 2 18 -3 154.73 29.8506 27
 -2 18 3 181.042 24.5849 25
 2 18 -3 247.173 30.8732 20
 -2 18 3 169.093 23.9477 26
 2 18 -2 1691.7 77.0168 27
 2 18 -2 1944.12 78.3156 20
 -2 18 2 1813.68 75.2344 25
 2 18 -1 8.70035 28.5899 27
 -2 18 1 47.3646 22.0227 26
 2 18 0 24.3083 29.9022 20
 -2 18 0 -6.82406 21.3784 25
 -2 18 0 9.52112 20.7605 26
 -2 18 -1 679.954 41.2122 26
 -2 18 -1 749.717 42.8251 25
 2 18 1 754.268 44.7933 21
 2 18 1 841.817 48.2999 20
 -2 18 -2 273.396 27.4699 26
 -2 18 -2 296.98 28.754 25
 2 18 2 336.971 35.6166 20
 2 18 2 335.655 33.0515 21
 2 18 3 152.631 28.3202 21
 2 18 3 151.874 30.3364 20
 -2 18 -3 73.5565 20.9252 26
 -2 18 -3 94.5848 22.0853 25
 -3 0 24 22.1894 22.2483 39
 -3 0 24 37.4475 31.5299 42
 -3 0 23 10.1381 28.2311 39
 -3 0 23 33.2774 34.8541 42
 -3 0 22 32.3133 42.8276 42
 3 0 -22 -16.3137 40.3105 34
 -3 0 22 28.5844 34.2296 39
 -3 0 21 1320.14 84.9796 42
 -3 0 21 1315.18 77.4613 39
 3 0 -21 1346.55 79.709 34
 -3 0 20 -18.1082 38.8223 39
 3 0 -20 -2.39204 39.2743 34
 -3 0 20 30.3718 49.5764 42
 3 0 -19 11734.2 427.245 34
 -3 0 19 12008 432.947 42
 -3 0 19 11721.4 425.431 39
 3 0 -18 9.482 49.1495 13
 -3 0 18 4.75614 40.5354 39
 3 0 -18 9.56925 39.9387 34
 -3 0 18 25.4025 45.9506 42
 -3 0 17 2545.25 122.747 39
 -3 0 17 2581.77 129.075 42
 3 0 -16 63.6618 48.1021 13
 -3 0 16 15.4317 39.9653 42
 -3 0 16 15.4316 34.708 39
 3 0 -15 5346.86 222.42 13
 -3 0 15 4954.72 186.225 12
 -3 0 15 4768.48 195.318 39
 -3 0 15 5186.11 202.173 42
 -3 0 14 -13.2758 31.5051 39
 -3 0 14 -17.4688 33.4718 42
 -3 0 14 49.4236 26.5051 12
 3 0 -14 -41.839 42.219 13
 3 0 -13 559.735 58.12 13
 -3 0 13 544.068 36.9589 12
 3 0 -12 51.7647 36.5907 13
 -3 0 12 7.52096 20.8972 12
 3 0 -12 23.9869 54.7515 31
 3 0 -11 780.505 80.2925 31
 -3 0 11 831.812 43.8559 12
 3 0 -11 870.728 61.4468 13
 -3 0 10 1.75459 20.9139 12
 3 0 -10 11.3377 49.9745 31
 3 0 -10 -14.5729 35.6509 13
 3 0 -9 13149.3 454.134 13
 3 0 -9 13603.6 477.825 31
 -3 0 9 12671.9 439.312 12
 -3 0 8 16.8731 18.0019 16
 3 0 -8 49.95 47.5082 31
 3 0 -7 11659.3 434.711 31
 -3 0 7 12097.9 408.266 16
 3 0 -6 13.449 41.26 31
 3 0 -5 22754.3 755.826 31
 3 0 -5 21521.4 740.042 13
 3 0 -4 22.6052 22.7537 13
 3 0 -4 26.4425 10.7476 11
 3 0 -4 1.66839 37.076 31
 3 0 -3 39978.1 1351.3 13
 3 0 -3 41602.6 1362.92 31
 3 0 -2 7.3792 18.5623 13
 3 0 -1 144415 4832.11 13
 -3 0 1 147429 4834.89 1
 3 0 0 4.59082 15.072 13
 -3 0 0 -0.58219 17.8227 1
 -3 0 -1 23712 794.72 1
 -3 0 -2 21.3788 24.7639 1
 -3 0 -3 13979.5 476.053 1
 -3 0 -4 16.5774 24.9221 1
 -3 0 -5 44678.5 1506.42 1
 -3 0 -5 45325 1513.33 6
 -3 0 -6 2.01525 37.9327 6
 -3 0 -6 13.0557 24.9976 1
 -3 0 -7 566.216 45.9841 1
 -3 0 -7 641.891 60.493 6
 -3 0 -7 574.171 39.4356 13
 -3 0 -7 636.358 34.4989 16
 -3 0 -8 13.8125 33.2095 1
 -3 0 -8 2.80761 47.9306 6
 -3 0 -8 5.63994 25.1749 13
 -3 0 -8 16.634 18.569 16
 3 0 8 1.50125 15.8104 35
 -3 0 -9 11123 406.299 13
 -3 0 -9 11889.1 416.571 1
 3 0 9 11671.4 402.687 11
 -3 0 -9 11833.9 431.053 6
 -3 0 -10 -11.4366 30.1132 13
 -3 0 -10 23.6126 37.1395 1
 -3 0 -10 -48.7051 54.4606 6
 3 0 10 38.4072 24.5517 11
 3 0 11 43803 1526.55 11
 -3 0 -11 49055.9 1550.57 1
 3 0 12 -13.233 23.9404 11
 -3 0 -12 23.5733 37.6165 1
 -3 0 -13 9774.96 374.908 1
 3 0 14 -15.5751 35.5933 37
 -3 0 -14 36.6183 58.2427 31
 3 0 14 21.3271 42.7285 44
 3 0 14 -9.50632 41.2007 43
 -3 0 -14 8.31783 44.3742 1
 3 0 15 3753.06 160.328 43
 3 0 15 3729.54 152.281 37
 3 0 15 3377.41 157.71 44
 -3 0 -15 4054.07 183.395 1
 -3 0 -15 3418.83 199.939 31
 3 0 16 19.2665 47.5703 44
 3 0 16 -4.42128 37.6798 37
 -3 0 -16 -35.1699 62.6117 31
 3 0 16 -2.74839 46.3288 43
 -3 0 -16 4.41483 52.6225 14
 -3 0 -16 19.4651 49.1473 1
 3 0 17 7521.41 298.657 44
 -3 0 -17 8554.4 329.496 1
 -3 0 -17 7207.43 346.706 31
 -3 0 -17 8526.64 324.58 14
 3 0 17 7454.3 289.18 37
 3 0 18 -52.2406 53.3482 44
 3 0 18 27.4567 38.5694 37
 3 0 19 1577.65 97.886 44
 3 0 19 1571.24 85.6583 37
 3 0 19 1691.34 95.5102 42
 3 0 20 27.8713 42.2982 42
 3 0 20 -11.9575 35.7332 37
 3 0 21 1519.11 84.2975 42
 3 0 21 1376.19 74.92 39
 -3 0 -21 1439.08 77.9367 34
 3 0 22 8.97941 28.0981 39
 3 0 22 17.8095 33.5183 42
 -3 0 -22 22.8676 30.1876 34
 3 0 22 -1.31224 24.606 9
 3 0 23 40.4642 23.081 39
 -3 0 -23 29.6178 25.6828 34
 3 0 23 22.6303 29.4911 42
 3 0 24 -3.65987 22.8142 42
 -3 0 -24 4.37994 19.2637 34
 -3 -1 24 624.095 46.1407 42
 3 -1 -24 731.029 46.398 34
 -3 -1 24 673.258 41.9371 39
 -3 1 24 594.75 35.8835 39
 -3 1 23 1319.6 65.3783 39
 -3 -1 23 1402.01 71.0551 39
 3 -1 -23 1456.44 74.8113 34
 -3 -1 23 1341.92 76.4992 42
 -3 -1 22 332.477 47.905 42
 3 -1 -22 289.386 44.9294 34
 -3 -1 22 226.077 41.1605 39
 -3 1 22 245.081 37.464 39
 3 -1 -21 701.947 60.2693 34
 -3 -1 21 590.838 56.7074 39
 -3 1 21 574.013 52.0914 39
 -3 -1 21 734.481 65.4091 42
 -3 -1 20 533.531 61.5004 42
 3 -1 -20 547.569 55.6564 34
 -3 -1 20 499.664 56.8715 39
 -3 1 20 486.338 50.0974 39
 -3 -1 19 113.163 50.1265 42
 -3 -1 19 61.3953 42.0517 39
 3 -1 -19 40.4884 42.9453 34
 -3 1 19 72.119 39.8982 39
 -3 -1 18 2113.43 110.725 39
 -3 1 18 2037.86 105.582 39
 -3 -1 18 2164.64 114.608 42
 3 -1 -18 2394.44 134.738 13
 -3 -1 17 2.40193 39.1824 39
 3 -1 -17 -8.82286 50.5292 13
 3 1 -17 16.6094 31.8639 7
 -3 1 17 66.7883 38.9573 39
 3 1 -17 53.6484 68.6186 31
 -3 -1 17 68.034 43.855 42
 3 -1 -17 68.9773 69.3946 31
 3 1 -17 14.0329 52.4493 13
 -3 -1 16 648.03 61.5428 42
 3 -1 -16 765.107 76.9353 13
 -3 -1 16 678.647 58.4847 39
 3 1 -16 594.642 94.0751 31
 3 1 -16 666.681 57.228 34
 -3 1 16 630.049 54.2526 39
 3 1 -16 821.924 77.0558 13
 3 -1 -16 725.027 95.7315 31
 3 1 -16 753.607 51.5493 7
 -3 1 15 297.358 41.1388 39
 3 1 -15 238.259 34.7981 7
 -3 -1 15 312.648 46.3898 42
 -3 -1 15 305.15 43.3587 39
 3 -1 -15 276.148 55.1173 13
 3 1 -15 338.287 57.2761 13
 3 -1 -15 303.932 72.259 31
 3 1 -15 329.051 78.0256 31
 -3 -1 15 296.387 33.9702 12
 -3 -1 14 2612.4 111.492 12
 3 -1 -14 2777.13 163.487 31
 -3 1 14 2703.23 117.428 39
 3 -1 -14 2876.6 137.403 13
 -3 -1 14 2783.95 123.331 42
 3 1 -14 2811.4 164.128 31
 -3 -1 14 2734.32 119.308 39
 3 1 -14 2842.15 140.266 13
 3 -1 -13 455.69 52.8183 13
 3 1 -13 462.473 56.8149 13
 3 -1 -13 512.802 75.6256 31
 -3 -1 13 422.489 36.6952 12
 -3 1 13 471.844 34.6208 12
 3 1 -13 429.86 74.4155 31
 3 -1 -12 12522.2 491.85 31
 -3 1 12 12519.3 440.446 12
 3 1 -12 14061.1 468.775 13
 -3 -1 12 12482.8 442.228 12
 3 -1 -12 13914.8 466.558 13
 3 -1 -11 1666.51 110.899 31
 3 1 -11 1543.22 72.4061 14
 -3 -1 11 1480.04 70.0418 12
 3 1 -11 1575.61 87.5394 13
 -3 1 11 1635.87 67.2321 12
 3 -1 -11 1838.18 89.8258 13
 3 -1 -10 1133.98 86.5785 31
 -3 1 10 1065.31 49.7847 12
 -3 -1 10 1100.36 53.0124 12
 3 -1 -10 1164.25 68.6634 13
 3 1 -10 1110.32 54.6642 14
 -3 -1 9 581.724 36.7449 12
 3 1 -9 619.091 36.3392 14
 -3 1 9 622.028 33.2779 12
 -3 1 9 510.762 27.7326 8
 3 -1 -9 570.7 49.8177 13
 3 1 -8 33390.4 1142.59 35
 3 -1 -8 35622.2 1173.4 31
 -3 1 8 33956.4 1141.81 4
 -3 1 8 34144.9 1140.35 8
 3 1 -8 34040.3 1141.66 14
 3 -1 -8 35261.2 1154.31 13
 3 1 -7 3259.5 120.774 14
 3 -1 -7 3422.43 151.381 31
 3 -1 -7 3496.13 133.499 13
 -3 1 7 3426.98 125.517 16
 3 1 -7 3367.6 125.63 35
 -3 1 6 3821.08 136.786 16
 3 1 -6 3621.51 140.161 13
 3 -1 -6 3343.35 154.145 31
 3 1 -6 3739.17 129.973 14
 3 1 -5 1807.4 78.3424 13
 3 -1 -5 2077.52 95.198 31
 3 1 -5 1880.26 68.4439 14
 -3 1 5 1959.51 77.9107 16
 3 1 -4 892.928 44.9785 13
 3 1 -4 915.677 37.4496 11
 -3 1 4 892.885 47.3182 16
 3 -1 -3 30571.6 997.415 13
 3 1 -3 29183.4 991.397 11
 3 1 -3 28657.3 994.059 13
 3 1 -2 45245.5 1569.04 13
 3 1 -2 47066.7 1569.06 11
 3 -1 -2 50368.4 1573.7 13
 -3 1 2 47338.2 1575.97 1
 -3 1 1 2389.69 87.216 14
 -3 1 1 2494.1 93.1819 1
 3 1 -1 2216.47 84.1728 13
 3 1 -1 2416.31 87.9977 11
 3 -1 -1 2525.42 91.2065 13
 -3 1 0 30438.1 980.431 1
 -3 -1 0 28810.8 973.789 1
 3 1 0 28272.8 971.223 13
 -3 -1 -1 6341.61 220.591 1
 -3 1 -1 6821.83 228.64 1
 -3 -1 -2 40580.4 1362.29 1
 -3 1 -2 41462.2 1368.49 1
 -3 -1 -3 96415.6 3199.53 1
 -3 1 -3 96067.5 3205.26 1
 -3 1 -4 1660.03 70.8951 16
 -3 1 -4 1670.29 75.1061 1
 -3 -1 -4 1579.54 68.6274 1
 -3 1 -4 1674.9 79.1079 6
 -3 1 -5 33178.6 1118.77 6
 -3 1 -5 33475.3 1115.68 1
 -3 -1 -5 33104.2 1111.26 1
 -3 1 -5 32980 1108.5 16
 -3 -1 -5 32879.3 1104.93 13
 -3 1 -6 10033.7 342.92 1
 3 1 6 9525.36 335.05 11
 -3 -1 -6 9550.54 331.233 13
 -3 1 -6 9521.78 346.828 6
 -3 1 -6 9619.98 332.638 16
 -3 1 -7 93.5456 23.3054 16
 -3 1 -7 121.411 33.8135 1
 3 1 7 100.283 26.9482 11
 -3 1 -7 139.746 45.9025 6
 3 1 7 92.9159 23.0165 35
 -3 -1 -7 110.588 24.7054 13
 -3 1 -7 112.04 18.5404 8
 -3 -1 -8 53.3808 25.1259 13
 3 1 8 9.3925 14.4387 2
 -3 1 -8 2.74619 49.6036 6
 -3 1 -8 65.4299 18.6135 4
 3 1 8 108.758 27.4553 11
 -3 1 -8 27.3734 33.2873 1
 -3 1 -8 21.4255 14.9037 8
 3 1 8 60.8203 19.6869 35
 -3 -1 -9 12007.8 449.135 6
 -3 -1 -9 12192.9 423.598 13
 3 1 9 11796.1 421.916 11
 -3 1 -9 12182.8 447.123 6
 -3 1 -9 12651.4 437.331 1
 -3 -1 -10 2781.79 146.244 6
 3 1 10 2580.22 113.141 11
 -3 1 -10 2942.71 131.166 1
 -3 -1 -10 2769.03 116.401 13
 3 -1 11 2639.01 109.887 11
 -3 1 -11 2848.33 132.466 1
 3 1 11 2645.98 112.988 11
 -3 -1 -11 2569.33 146.251 6
 -3 -1 -11 2625.78 116.582 13
 -3 -1 -12 7764.28 287.992 1
 -3 1 -12 7949.48 293.13 1
 3 1 12 6873.26 265.77 11
 -3 -1 -12 7283.25 273.897 13
 3 -1 12 7168.89 262.567 11
 -3 1 -13 5303.98 257.449 31
 -3 -1 -13 5868.56 239.435 1
 -3 1 -13 5842.52 244.013 1
 3 -1 14 9192.68 340.953 37
 -3 1 -14 10146.5 377.627 1
 3 1 14 9381.81 350.403 44
 -3 -1 -14 10222.7 373.422 1
 -3 1 -14 8735.13 390.294 31
 3 1 14 9526.3 350.052 43
 3 -1 14 9453.57 348.195 44
 3 1 14 9464.08 345.266 37
 3 -1 14 9446.9 348.951 43
 -3 1 -14 10088.8 370.381 14
 3 1 15 3627.03 158.314 44
 3 1 15 3308.06 155.667 43
 -3 -1 -15 3767.32 176.71 1
 -3 1 -15 3562.71 178.818 1
 -3 -1 -15 3376.37 198.517 31
 -3 1 -15 3884.57 176.809 14
 3 -1 15 3760.86 157.284 43
 3 -1 15 3633.93 148.361 37
 -3 1 -15 3339.36 142.397 7
 -3 1 -15 3287.31 193.385 31
 3 1 15 3665.5 151.76 37
 3 -1 15 3615.74 155.755 44
 -3 1 -16 176.177 53.7936 14
 3 -1 16 166.234 39.189 37
 3 -1 16 219.682 53.2779 43
 -3 -1 -16 208.594 73.1854 31
 -3 -1 -16 139.782 52.1597 1
 3 -1 16 164.972 52.0345 44
 -3 1 -16 208.514 60.2965 1
 -3 1 -16 157.544 35.5863 7
 -3 1 -16 178.075 72.1179 31
 3 1 16 260.138 56.3674 44
 3 1 16 117.139 42.967 37
 3 1 16 135.675 51.0699 43
 -3 1 -17 478.885 69.0668 14
 3 1 17 493.808 64.8351 44
 3 -1 17 581.204 53.1753 37
 -3 -1 -17 579.018 72.0822 1
 -3 1 -17 503.25 46.6104 7
 3 -1 17 525.651 61.272 44
 -3 1 -17 307.987 80.1821 31
 -3 -1 -17 359.262 86.6405 31
 3 1 17 439.446 52.8014 37
 -3 1 -17 460.753 72.1294 1
 3 1 18 1178.22 87.2499 44
 3 1 18 1113.81 75.1557 37
 3 -1 18 1276.9 83.9204 44
 3 -1 18 1068.33 70.5419 37
 3 1 18 1201.21 80.3454 42
 3 1 19 350.754 48.8017 37
 3 1 19 423.714 66.2503 44
 3 -1 19 297.838 56.7401 44
 3 1 19 428.84 54.7413 42
 3 -1 20 315.7 51.3551 42
 -3 1 -20 352.397 44.372 34
 3 1 20 329.194 45.7441 37
 3 1 20 362.812 49.7266 42
 3 1 20 326.419 42.3984 39
 3 1 21 954.008 65.4092 42
 -3 1 -21 942.535 61.4214 34
 3 1 21 1148.24 57.1962 9
 3 -1 21 896.966 62.1004 39
 3 -1 21 1023.63 69.1401 42
 3 1 21 1018.22 61.6561 37
 3 1 21 926.139 57.8598 39
 -3 -1 -22 106.807 33.7856 34
 3 1 22 36.6639 26.1191 39
 3 -1 22 75.5752 28.0627 9
 3 1 22 49.1037 35.268 42
 3 -1 22 -4.05464 36.3904 42
 3 -1 22 45.3642 31.7706 39
 -3 1 -22 48.825 30.297 34
 3 -1 23 1521.51 76.9968 42
 -3 1 -23 1491.06 69.543 34
 3 -1 23 1453.03 70.5426 39
 3 1 23 1500.74 74.0332 42
 -3 -1 -23 1654.45 72.9897 34
 3 -1 24 116.273 28.0384 42
 3 1 24 138.413 25.3255 42
 -3 -1 -24 133.32 23.8951 34
 3 -1 24 82.5778 21.6139 39
 -3 1 -24 123.766 19.2003 34
 -3 2 24 846.034 50.7913 42
 -3 -2 24 779.843 50.9173 42
 3 -2 -24 772.581 48.869 34
 -3 -2 24 744.267 47.2711 39
 3 2 -24 916.512 50.9911 34
 3 2 -23 118.045 35.6567 34
 -3 2 23 80.4394 22.6825 39
 -3 2 23 116.266 35.8095 42
 -3 -2 23 75.1592 36.2329 42
 3 -2 -23 111.732 33.6789 34
 -3 -2 23 112.87 34.4153 39
 -3 2 22 4951.12 197.692 39
 -3 -2 22 5471.14 211.254 42
 -3 2 22 5422.83 210.581 42
 3 2 -22 5650.04 209.423 34
 3 -2 -22 5552.18 207.226 34
 -3 -2 22 5420.88 206.794 39
 -3 -2 21 455.575 56.2735 42
 3 -2 -21 346.299 49.4903 34
 -3 2 21 373.873 53.3332 42
 -3 -2 21 391.708 51.1466 39
 3 2 -21 521.663 55.7104 34
 -3 2 21 426.27 43.5462 39
 -3 -2 20 81.9343 43.251 39
 -3 2 20 77.4969 35.4782 39
 -3 -2 20 16.2319 44.0072 42
 3 -2 -20 50.0162 40.577 34
 -3 2 20 54.3006 43.7833 42
 -3 -2 19 4429.88 180.338 39
 -3 2 19 4090.76 170.794 39
 -3 -2 19 4368.85 183.743 42
 -3 2 19 4502.95 183.505 42
 3 2 -19 4086.4 168.281 7
 -3 -2 18 5841.08 226.88 39
 -3 2 18 5936.17 231.835 42
 -3 2 18 5634.16 220.509 39
 -3 -2 18 6310 234.044 42
 3 2 -18 5257.23 215.635 7
 -3 2 18 5620.47 219.564 40
 -3 -2 17 1619.41 96.5294 42
 -3 2 17 1566.01 95.2781 42
 -3 2 17 1753.84 88.4905 40
 3 2 -17 2023.46 120.95 13
 -3 2 17 1674.01 86.9504 39
 3 2 -17 1669.73 86.2402 7
 -3 -2 17 1685.97 94.0795 39
 3 -2 -17 1930.25 113.119 13
 3 2 -17 1482.65 134.512 31
 3 -2 -17 1562.55 135.98 31
 3 2 -16 58.0526 54.6134 13
 -3 2 16 48.7889 34.7101 39
 -3 -2 16 77.7945 41.8369 39
 3 -2 -16 68.2301 47.8829 13
 -3 2 16 59.4481 43.2673 42
 -3 2 16 54.913 35.2597 40
 -3 -2 16 86.159 32.8526 12
 -3 -2 16 69.3852 41.1611 42
 3 2 -16 35.776 65.8821 31
 3 -2 -16 28.6472 67.3446 31
 3 2 -16 54.7299 34.4562 7
 -3 2 15 330.993 42.0639 40
 -3 -2 15 340.099 46.9073 39
 -3 2 15 374.291 42.5735 39
 -3 2 15 389.277 48.9129 42
 3 2 -15 315.005 41.5176 7
 3 2 -15 298.353 60.5848 13
 3 2 -15 316.536 76.8657 31
 -3 -2 15 333.038 39.3518 12
 3 -2 -15 446.798 60.1278 13
 -3 -2 15 289.268 46.0378 42
 3 -2 -15 284.579 70.6574 31
 3 2 -14 254.843 38.161 7
 3 -2 -14 278.1 47.4182 13
 -3 2 14 297.939 40.3295 40
 3 -2 -14 368.013 75.0804 31
 -3 -2 14 254.157 33.6263 12
 -3 2 14 348.303 44.174 42
 -3 -2 14 399.528 45.9979 42
 3 2 -14 306.023 70.6206 31
 3 2 -14 273.198 51.9203 13
 -3 2 14 342.474 38.8065 39
 3 2 -13 1980.2 111.476 13
 3 2 -13 2040.74 133.983 31
 3 -2 -13 2160.01 136.807 31
 -3 -2 13 2170.23 91.142 12
 3 -2 -13 2230.45 112.315 13
 -3 -2 12 355.188 34.2087 12
 3 2 -12 286.664 63.9556 31
 3 -2 -12 370.99 47.5896 13
 -3 2 12 379.494 28.5892 12
 3 2 -11 260.04 31.5669 14
 3 -2 -11 314.938 43.7059 13
 3 2 -11 308.828 59.8781 31
 -3 2 11 272.711 24.386 12
 3 -2 -11 314.076 61.2028 31
 -3 -2 11 291.683 30.2326 12
 -3 2 10 211.09 24.1018 12
 -3 -2 10 167.661 27.8503 12
 3 -2 -10 205.529 56.3124 31
 3 -2 -10 207.75 40.7525 13
 3 2 -10 217.805 54.325 31
 3 2 -10 211.871 28.4457 14
 3 2 -9 260.63 56.2962 31
 3 2 -9 173.243 24.8094 35
 3 2 -9 323.145 29.7555 14
 -3 2 9 324.493 23.7324 8
 -3 2 9 334.284 24.0698 12
 3 -2 -9 240.991 55.307 31
 3 -2 -9 304.592 40.9536 13
 3 2 -8 1053.33 51.6385 14
 3 2 -8 885.545 51.9163 35
 3 2 -8 1047.38 64.0146 13
 -3 2 8 1133.59 50.1429 8
 -3 2 8 1079.69 52.1281 4
 3 2 -8 1155.56 50.9117 2
 3 -2 -8 1229.08 64.8474 13
 3 2 -8 1010.75 80.0157 31
 3 -2 -8 1066.95 80.5791 31
 3 2 -7 16323.7 546.994 31
 3 2 -7 15067 521.609 35
 3 -2 -7 16361.4 527.225 13
 3 2 -7 14694.5 525.304 13
 3 2 -7 15336.1 517.782 2
 3 -2 -7 15421.3 542.1 31
 -3 2 7 15171.4 517.798 8
 -3 2 7 15149.5 520.002 4
 3 2 -7 14640.8 515.689 14
 3 -2 -6 19223.5 624.336 13
 3 2 -6 17463.5 621.436 13
 3 -2 -6 18818.5 635.563 31
 3 2 -6 18283.5 621.831 35
 3 2 -6 19141.7 640.378 31
 -3 2 6 18407.4 617.827 8
 3 2 -6 17595.2 613.513 14
 3 -2 -5 3820.46 141.23 13
 3 2 -5 3643.74 155.175 31
 3 2 -5 3735.85 140.602 35
 3 2 -5 3573.8 138.823 13
 3 -2 -5 3751.25 150.68 31
 -3 2 5 3611.26 140.038 16
 3 2 -4 44473.5 1464.79 35
 3 -2 -4 45623.6 1470.98 31
 3 2 -4 43136.5 1460.64 13
 -3 2 4 42403.2 1463.44 16
 3 2 -3 1185.24 53.3996 13
 3 -2 -3 1130.95 61.662 31
 3 2 -3 1176.24 52.9675 11
 -3 2 3 1138.71 60.2941 16
 -3 2 3 1362.28 63.5605 1
 3 2 -2 1317.63 54.1883 13
 3 -2 -2 1429.25 63.6496 31
 -3 2 2 1224.23 63.7626 1
 3 2 -2 1307.81 58.3618 11
 -3 2 2 1373.47 65.0933 16
 3 2 -1 16.9283 15.1259 13
 -3 2 1 1.03155 33.6613 16
 3 2 -1 12.9506 25.4387 11
 -3 2 1 12.4178 29.5476 1
 -3 2 0 451.119 37.1079 14
 -3 2 0 433.63 37.9093 1
 3 2 0 460.72 34.6903 11
 -3 2 -1 91452.7 3075.82 14
 3 2 1 93472.5 3075.05 11
 -3 2 -1 92375.2 3078.32 1
 -3 -2 -2 12.4314 11.9127 1
 -3 2 -2 34.7767 29.3768 1
 -3 2 -2 9.63584 30.5702 16
 -3 2 -2 2.98715 26.0789 14
 -3 -2 -3 13966.3 474.84 13
 -3 2 -3 14880.7 489.84 14
 -3 -2 -3 13894.8 480.224 1
 -3 2 -3 14592.1 486.664 6
 -3 2 -3 14051.7 491.168 1
 3 2 3 15646.3 491.383 35
 -3 2 -3 14936.6 489.214 16
 -3 -2 -4 178288 6030.59 13
 3 2 4 186274 6043.47 35
 -3 2 -4 184330 6041.71 16
 -3 2 -4 186157 6043.1 6
 -3 2 -4 180873 6045.98 1
 3 2 4 179639 6040.28 11
 -3 2 -4 187017 6044.45 14
 -3 -2 -5 2054.18 77.3386 13
 -3 -2 -5 2425.58 103.756 6
 -3 2 -5 2215.45 88.6794 16
 3 2 5 2018.79 87.2378 11
 3 2 5 2203.77 89.8207 35
 -3 2 -5 2062.31 94.5273 1
 -3 2 -5 1821.52 91.5973 6
 -3 2 -5 1999.91 84.2681 8
 -3 -2 -6 9021.03 306.086 13
 -3 2 -6 8960.74 321.731 1
 -3 -2 -6 9271.03 328.997 6
 3 2 6 8706.82 313.287 11
 3 2 6 8743.27 313.984 35
 -3 2 -6 8808.53 322.4 6
 -3 2 -6 8915.91 309.804 8
 -3 -2 -7 9676.65 320.393 13
 -3 -2 -7 8593.39 343.427 6
 3 2 7 9266.13 318.916 2
 -3 2 -7 9604.33 336.512 1
 -3 2 -7 9398.72 339.061 6
 3 2 7 8577.73 323.455 35
 3 2 7 9339.81 326.38 11
 -3 2 -7 9392.42 322.849 4
 -3 2 -7 9127.06 319.971 8
 -3 -2 -8 9221.26 315.602 13
 -3 2 -8 9096.08 331.538 1
 -3 2 -8 9536.35 338.081 6
 3 2 8 8600.57 314.38 35
 3 2 8 8886.86 309.42 2
 3 2 8 9406.37 321.257 11
 -3 2 -8 9169.77 313.365 4
 -3 2 -8 8751.87 310.625 8
 3 2 9 4926.23 190.321 11
 -3 2 -9 5230.71 203.626 1
 -3 -2 -9 4975.97 186.305 13
 3 2 10 9309.76 343.06 11
 -3 -2 -10 9724.1 341.425 13
 -3 2 -10 9831.52 359.564 1
 3 2 11 3777.73 153.552 11
 -3 2 -11 3784.92 168.214 14
 -3 2 -11 3994.98 173.399 1
 -3 -2 -11 3748.15 152.641 13
 -3 2 -12 1998.25 109.72 14
 -3 -2 -12 1845.66 91.6412 13
 -3 2 -12 1853.82 109.128 1
 3 2 12 1860.8 89.2739 11
 -3 2 -12 1682.92 117.955 31
 -3 -2 -13 25009.8 803.463 1
 3 2 13 22801 779.669 37
 -3 -2 -13 22652.1 784.834 13
 -3 2 -13 21303.7 819.363 31
 -3 2 -13 22193.1 799.292 14
 3 2 13 22278.7 781.404 43
 -3 2 -13 23447.9 810.241 1
 3 2 13 21984.6 782.347 44
 3 2 14 7595.65 277.977 37
 3 2 14 7080.91 280.128 43
 -3 -2 -14 7561.29 298.428 1
 -3 2 -14 7541.79 299.867 14
 3 -2 14 7258.75 270.818 37
 -3 2 -14 6899.28 316.877 31
 3 -2 14 7357.12 279.095 43
 3 2 14 7581.18 277.14 40
 3 2 14 7402.91 282.476 44
 3 -2 14 7309.55 277.707 44
 -3 2 -14 8206.38 311.795 1
 -3 -2 -15 1625.1 99.4899 1
 -3 2 -15 1442.47 98.4358 14
 3 2 15 1368.36 88.2303 44
 3 2 15 1348.96 81.0891 37
 3 -2 15 1283.66 84.6909 43
 3 2 15 1396.28 80.3676 40
 -3 2 -15 1438.52 105.372 1
 -3 2 -15 1286.23 113.513 31
 -3 2 -15 1260.48 73.3245 7
 3 -2 15 1448.25 75.9287 37
 3 -2 15 1286.07 82.4764 44
 -3 2 -16 10.6199 51.9437 1
 3 -2 16 35.6862 45.5301 44
 3 2 16 56.6755 39.0267 40
 -3 2 -16 54.1366 51.5024 14
 -3 2 -16 34.9622 32.2951 7
 -3 -2 -16 29.3063 70.9733 31
 -3 2 -16 19.8631 60.2913 31
 3 -2 16 135.721 49.9148 43
 3 2 16 5.81098 51.6693 44
 3 2 16 49.3344 44.2499 37
 -3 -2 -16 17.8687 44.9358 1
 -3 -2 -17 239.532 55.1882 1
 3 2 17 253.432 57.2771 44
 3 -2 17 278.674 52.4782 44
 -3 -2 -17 182.283 75.4573 31
 3 2 17 300.738 46.1395 40
 3 2 17 307.212 50.8951 37
 -3 2 -17 255.052 41.7817 7
 -3 2 -17 233.458 61.0872 14
 -3 2 -17 146.213 70.206 31
 3 2 17 239.864 47.5161 42
 -3 2 -17 300.629 68.3624 1
 3 -2 18 -7.83343 47.3468 44
 -3 2 -18 37.0668 34.4348 34
 3 2 18 17.6075 42.6052 37
 3 2 18 -31.2458 42.4631 42
 3 2 18 30.4924 53.658 44
 -3 2 -18 15.5959 34.3064 7
 -3 2 -19 689.143 54.8748 34
 3 -2 19 553.125 61.5737 44
 -3 2 -19 704.372 51.6859 7
 3 2 19 587.809 70.1083 44
 3 2 19 598.411 59.8033 42
 3 2 19 664.619 60.2833 37
 3 2 19 609.065 51.2537 39
 3 2 20 1025.82 66.8214 42
 3 2 20 931.669 65.2889 37
 -3 2 -20 862.047 60.5361 34
 3 2 20 992.28 55.3531 9
 3 2 21 64.388 34.6811 42
 -3 2 -21 13.9734 32.1579 34
 3 2 21 19.2092 34.6444 37
 3 -2 21 -22.0888 35.8077 39
 3 2 21 27.534 26.0223 9
 3 2 22 57.9725 33.259 42
 3 -2 22 33.7766 30.4779 39
 3 2 22 27.3496 29.5659 37
 -3 2 -22 37.7684 28.4718 34
 -3 -2 -22 37.0183 31.0506 34
 3 -2 23 -19.8572 31.9765 42
 -3 2 -23 15.9717 23.2836 34
 3 2 23 -1.03066 22.3218 17
 -3 -2 -23 37.5047 26.8426 34
 3 2 23 -11.1061 25.2425 42
 3 -2 23 10.62 26.7851 39
 3 -2 24 69.3908 21.6914 39
 3 -2 24 85.1792 26.4647 42
 -3 -2 -24 69.6263 22.7342 34
 3 2 24 72.2981 21.1375 42
 3 -3 -24 71.8006 27.8909 34
 -3 -3 24 74.1364 26.3667 39
 -3 3 24 86.309 27.0913 42
 -3 -3 24 34.9628 26.458 42
 3 3 -24 73.9704 28.0221 34
 -3 -3 23 2061.02 94.6312 42
 3 3 -23 2106.48 93.1252 34
 -3 -3 23 2044.26 91.9452 39
 3 -3 -23 1961.23 90.6845 34
 -3 3 23 1953.83 92.7393 42
 -3 3 22 917.252 62.363 42
 3 -3 -22 868.145 60.5574 34
 -3 -3 22 862.103 60.7105 39
 -3 -3 22 1037.58 67.0499 42
 3 3 -22 890.457 62.9606 34
 -3 -3 21 28.9893 41.574 42
 3 3 -21 70.871 43.3268 34
 -3 3 21 16.6149 27.6327 39
 -3 3 21 21.7503 39.8926 42
 3 -3 -21 44.9917 36.1594 34
 -3 -3 21 19.9376 38.6499 39
 3 3 -20 390.628 51.3308 34
 -3 3 20 355.472 40.7787 39
 -3 -3 20 385.604 53.6859 39
 -3 3 20 431.613 55.3374 42
 3 3 -20 422.63 44.0492 7
 -3 3 20 303.638 41.4508 40
 -3 -3 20 338.527 54.4075 42
 3 3 -19 1434.9 81.9528 7
 -3 3 19 1603.88 84.7298 40
 -3 -3 19 1658.69 96.241 42
 3 3 -19 1740.13 92.9332 34
 -3 3 19 1776.18 84.4567 39
 -3 3 19 1582.38 95.0311 42
 -3 3 18 29.6966 37.7997 40
 3 3 -18 89.8615 43.3747 34
 3 3 -18 50.6404 38.9815 7
 -3 3 18 64.0311 33.3409 39
 -3 3 18 30.7668 43.7324 42
 -3 3 18 27.0613 32.1656 17
 -3 -3 18 107.39 45.6246 42
 -3 3 17 1500.31 94.7726 42
 3 3 -17 1629.68 87.2518 7
 3 3 -17 1984.5 125.194 1
 3 3 -17 1574.17 134.577 31
 3 -3 -17 1859.07 109.654 13
 3 3 -17 1651.36 92.6919 34
 3 -3 -17 1798.87 140.73 31
 -3 3 17 1652.27 84.1277 17
 -3 -3 17 1774.03 97.6522 42
 -3 3 17 1702.86 86.8766 39
 -3 3 17 1726.47 90.4587 40
 -3 3 16 2432.73 116.805 40
 3 3 -16 2543.87 117.452 34
 -3 3 16 2590.89 120.807 42
 -3 -3 16 2472.78 108.749 12
 3 -3 -16 2903.04 137.286 13
 -3 -3 16 2518.56 120.852 42
 3 3 -16 2722.73 147.547 1
 -3 3 16 2312.02 109.957 39
 3 -3 -16 2536.3 166.591 31
 3 3 -16 2391.27 161.461 31
 3 3 -16 2741.7 146.091 13
 -3 3 16 2288.76 107.83 17
 3 3 -16 2418.5 113.364 7
 3 3 -15 2905.52 150.08 13
 -3 3 15 2723.74 127.526 42
 -3 3 15 2931.22 126.758 40
 -3 3 15 2707.04 118.554 39
 -3 -3 15 3049.75 130.015 42
 3 3 -15 2728.01 121.862 7
 -3 -3 15 2701.99 127.174 39
 3 3 -15 2865.56 125.334 34
 3 -3 -15 2831.62 171.968 31
 3 -3 -15 2813.43 139.851 13
 3 3 -15 2986.78 173.477 31
 -3 -3 15 2721.46 118.186 12
 -3 -3 14 3914.21 145.974 12
 3 -3 -14 3997.9 168.727 13
 3 -3 -14 3643.13 198.087 31
 3 3 -14 3522.98 195.506 31
 -3 3 14 3284.39 145.041 39
 -3 -3 14 3823.38 156.252 42
 -3 3 14 3842.05 155.987 42
 3 3 -14 3521.58 150.627 34
 -3 -3 14 3856.1 154.663 39
 3 3 -14 3624.92 149.954 7
 -3 3 14 3834.99 153.162 40
 3 -3 -13 1752.2 94.0335 13
 -3 -3 13 1681.9 77.1078 12
 3 -3 -13 1429.32 113.228 31
 3 3 -13 1493.78 78.8697 34
 3 3 -13 1797.79 120.445 31
 3 3 -12 603.479 76.4524 31
 3 -3 -12 742.742 80.8354 31
 -3 -3 12 647.427 45.5554 12
 3 -3 -12 727.771 60.3552 13
 3 -3 -11 1392.57 78.1738 13
 3 3 -11 1394.01 100.639 31
 3 -3 -11 1314.25 100.088 31
 3 3 -11 1267.23 67.1151 14
 3 3 -10 516.492 40.677 14
 3 3 -10 510.951 54.4944 13
 3 3 -10 464.756 66.7269 31
 -3 3 10 529.711 29.5255 12
 3 -3 -10 460.233 64.5706 31
 3 -3 -10 585.913 49.7603 13
 3 -3 -9 27997.1 977.664 31
 3 3 -9 27944.8 947.505 14
 3 3 -9 29952.3 981.372 31
 3 3 -9 26676.5 944.899 19
 -3 3 9 27167.6 942.553 8
 3 -3 -9 30428.6 959.039 13
 3 3 -9 28881.6 960.11 13
 3 3 -8 29677.2 952.83 31
 3 -3 -8 29476.6 931.71 13
 3 3 -8 26360.2 919.528 2
 3 -3 -8 29534.6 948.643 31
 3 3 -8 27115.6 925.376 35
 -3 3 8 26849.2 920.123 8
 -3 3 8 26140.4 921.979 4
 3 3 -8 26751 931.58 13
 3 3 -8 27251.8 921.582 14
 3 3 -7 5820.47 217.437 31
 3 3 -7 4983.87 188.961 2
 3 -3 -7 5639.45 197.658 13
 3 -3 -7 5101.12 210.252 31
 3 3 -7 5262.47 195.609 35
 -3 3 7 5048.19 192.026 4
 -3 3 7 5113.08 189.757 8
 3 3 -7 5019.06 197.092 13
 3 -3 -6 7241.22 247.301 13
 3 3 -6 7058.81 248.934 35
 -3 3 6 6658.55 242.043 8
 3 3 -6 7359.12 263.924 31
 3 -3 -6 6674.54 257.085 31
 3 3 -6 6371.21 245.156 13
 3 3 -6 6662.26 242.017 2
 -3 3 6 6514.57 244.718 4
 3 3 -5 22956 782.473 2
 3 3 -5 22731.5 783.233 13
 3 -3 -5 23645.6 792.06 31
 3 3 -5 22798.5 788.042 35
 -3 3 5 22799.1 782.795 8
 3 -3 -5 23606.7 785.514 13
 -3 3 5 23425.8 786.456 4
 3 3 -4 48287.2 1594.54 35
 3 -3 -4 49254.6 1590.65 13
 3 3 -4 45200.3 1586.45 13
 3 -3 -4 48681.4 1593.82 31
 -3 3 4 46813 1588.54 8
 3 3 -3 2241.66 90.9143 13
 -3 3 3 2290.74 99.5365 16
 3 3 -3 2351.98 101.012 35
 3 -3 -3 2520.29 97.9357 31
 3 -3 -3 2262.44 95.5291 13
 -3 3 3 2277.84 95.4769 8
 3 -3 -2 35327.7 1157.13 31
 3 3 -2 34144.9 1153.36 13
 3 3 -2 34489.9 1164.89 35
 -3 3 2 35157.1 1160.24 8
 3 3 -2 33548.5 1157.29 11
 -3 3 2 34687.5 1162.88 16
 3 3 -1 3599.74 125.461 1
 3 3 -1 3932.87 139.895 11
 -3 3 1 3983.68 144.876 16
 3 3 0 3766.01 141.842 35
 -3 3 0 3418.86 134.541 8
 3 3 0 3589.31 134.625 11
 -3 3 0 3385.49 135.601 14
 3 3 1 94695.5 3177.82 35
 -3 3 -1 93448 3174.61 1
 3 3 1 95235.7 3172.06 11
 -3 3 -1 98350.8 3173.07 8
 -3 3 -1 94327 3173.88 14
 -3 3 -2 64103.7 2125.67 1
 3 3 2 67756.2 2128.73 35
 -3 3 -2 60745.1 2113.31 6
 -3 3 -2 64816.4 2122.4 8
 -3 3 -2 64709.8 2125.25 16
 -3 3 -2 64024.2 2124.35 14
 -3 3 -3 1982.58 88.2998 14
 -3 3 -3 2143.47 79.0129 6
 3 3 3 1906.19 88.5722 35
 -3 3 -3 2098.97 90.2534 1
 -3 3 -3 2178.39 86.1119 8
 -3 -3 -3 1842.97 66.9094 13
 -3 3 -4 36785.8 1201.9 14
 -3 3 -4 34672.6 1195.3 6
 3 3 4 37459.3 1199.21 11
 3 3 4 39499.2 1204.79 35
 -3 3 -4 37071.7 1198 8
 3 3 4 36425 1196.66 2
 -3 3 -4 36658 1204.13 1
 -3 -3 -4 33764.5 1183.99 13
 -3 -3 -5 32544.8 1058.71 6
 -3 -3 -5 29156.4 1034.23 13
 3 3 5 32020.5 1044.96 2
 -3 3 -5 32552.3 1055.38 1
 3 3 5 31358.8 1051.03 35
 -3 3 -5 31399.9 1045.96 8
 -3 3 -5 31013.2 1048.35 6
 3 3 5 31895.6 1048.21 11
 -3 3 -5 31935 1049.07 4
 3 3 6 2234.92 97.5374 11
 3 3 6 2317.84 99.1442 35
 -3 -3 -6 2178.9 84.1424 13
 -3 3 -6 2230.72 105.265 1
 -3 -3 -6 2101.07 111.08 6
 -3 3 -6 2224.54 102.211 6
 3 3 6 2295.57 92.4328 2
 -3 3 -6 2231.38 95.5174 4
 -3 3 -6 2213.09 92.663 8
 -3 -3 -7 7618.97 295.432 6
 -3 -3 -7 7727.53 267.309 13
 3 3 7 7824.27 271.098 2
 3 3 7 7131.33 276.333 35
 -3 3 -7 7948.12 289.013 1
 -3 3 -7 7635.57 274.874 4
 -3 3 -7 7668.88 272.4 8
 3 3 7 7928.08 279.113 11
 3 3 8 262.905 37.159 11
 -3 -3 -8 272.026 27.4235 13
 -3 -3 -8 233.155 59.5495 6
 -3 3 -8 187.98 27.8443 4
 -3 3 -8 241.451 48.4459 14
 -3 3 -8 282.732 48.6292 1
 3 3 8 189.966 32.1296 35
 -3 3 -8 247.079 27.2342 8
 -3 -3 -9 33958.2 1131.58 13
 -3 3 -9 32804 1149.44 14
 3 3 9 33518.1 1140.37 11
 -3 -3 -9 33617.5 1163.39 6
 -3 3 -9 33724.9 1153.51 1
 -3 3 -10 6872.68 272.465 14
 -3 -3 -10 7192.57 254.469 13
 3 3 10 7025.8 261.313 11
 -3 -3 -10 6795.15 287.873 6
 -3 3 -10 7143 276.446 1
 -3 3 -10 6695.89 280.179 31
 -3 -3 -11 190.174 60.8052 6
 3 3 11 163.742 36.0055 11
 -3 -3 -11 216.531 32.7328 13
 -3 3 -11 136.678 51.9327 31
 -3 3 -11 114.815 44.4808 14
 -3 3 -11 186.566 46.2976 1
 3 3 12 1449.88 76.9525 11
 -3 3 -12 1291.47 94.7433 1
 -3 3 -12 1425.44 91.3664 14
 -3 -3 -12 1388.1 111.371 6
 -3 3 -12 1374.03 104.063 31
 3 -3 13 674.434 57.002 43
 3 3 13 821.778 61.0695 37
 3 3 13 819.368 62.1472 43
 -3 3 -13 729.792 70.6757 14
 -3 3 -13 857.117 77.6911 1
 3 3 13 766.848 60.3672 40
 -3 3 -13 690.181 81.5706 31
 -3 3 -14 284.848 58.1603 14
 -3 -3 -14 326.994 50.8966 1
 3 -3 14 131.643 44.5952 43
 3 3 14 223.291 45.4779 37
 3 -3 14 165.717 42.6798 44
 3 3 14 146.827 45.7849 43
 -3 3 -14 203.312 61.0774 31
 3 3 14 190.841 44.5103 40
 -3 3 -14 243.519 56.95 1
 -3 3 -15 3350.82 143.998 7
 3 -3 15 3420.07 149.609 44
 3 3 15 3567.61 151.288 40
 -3 -3 -15 3505.95 166.337 1
 -3 3 -15 3500.02 180.277 1
 -3 3 -15 3435.35 188.103 31
 3 -3 15 3659.69 152.738 43
 3 3 15 3253.13 150.758 37
 3 3 15 3505.53 154.141 43
 -3 3 -15 3498.04 173.605 14
 3 3 15 3496 157.099 44
 -3 3 -16 1038.52 110.46 31
 -3 3 -16 1616.49 81.8405 7
 3 3 16 1307.8 86.9186 37
 -3 3 -16 1342.36 105.585 14
 3 3 16 1340.25 93.2487 44
 3 3 16 1391.33 84.9874 40
 -3 -3 -16 1732.4 102.343 1
 -3 -3 -16 1312.52 125.411 31
 -3 3 -16 1423.18 76.5245 34
 3 3 16 1504.81 85.5712 42
 3 -3 16 1389.03 84.1668 44
 -3 3 -16 1749.56 118.481 1
 3 3 17 4127.89 184.259 44
 3 3 17 4081.54 172.729 40
 -3 3 -17 4757.18 216.043 1
 3 3 17 4392.94 175.18 42
 -3 3 -17 3879.99 164.412 34
 -3 3 -17 4328.8 169.554 7
 -3 3 -17 3590.04 212.609 31
 3 3 17 4128.7 176.527 37
 3 -3 17 4151.56 173.992 44
 -3 3 -17 4012.87 200.711 14
[truncated: 1,877,466 more chars]
